# Supplementary material for: Targeting the Secretin Receptor in Macrophages Attenuates Silica‐Induced Pulmonary Fibrosis
Source: Cell Prolif. 2025 Sep 18;58(12):e70131. doi: 10.1111/cpr.70131 (PMC12686129; doi:10.1111/cpr.70131)
Supplement: Supplementary file 2 — Table S1: Supporting Tables. [file CPR-58-e70131-s002.xlsx]

## Sheet: total_marker_genes_ident3
gene	p_val	avg_log2FC	pct.1	pct.2	p_val_adj	cluster
Epas1	0	0.727599	0.998	0.98	0	normal
Plvap	0	0.724926	0.995	0.933	0	normal
Adgrf5	1.71791e-292	0.692734	0.985	0.877	2.59885e-288	normal
Cdh5	3.53688e-284	0.705526	0.98	0.851	5.35059e-280	normal
Ramp2	4.93928e-284	0.633991	0.996	0.941	7.47214e-280	normal
Cav1	7.7487e-272	0.668837	0.984	0.914	1.17222e-267	normal
Slco2a1	1.00636e-256	0.671982	0.977	0.831	1.52243e-252	normal
Clic5	1.27756e-256	0.684314	0.979	0.843	1.93269e-252	normal
Tspan7	2.81929e-246	0.644346	0.973	0.845	4.26502e-242	normal
Calcrl	3.5672e-245	0.622152	0.967	0.821	5.39647e-241	normal
Sparc	4.70222e-242	0.526905	0.999	0.984	7.11352e-238	normal
Cavin2	1.50304e-228	0.603287	0.961	0.817	2.2738e-224	normal
Hopx	8.55359e-224	0.549567	0.998	0.96	1.29399e-219	normal
Ager	1.34449e-222	0.59552	0.998	0.935	2.03395e-218	normal
Thbd	3.2416e-217	0.578256	0.981	0.871	4.90389e-213	normal
App	1.36802e-214	0.490436	0.998	0.979	2.06955e-210	normal
Clec14a	3.60208e-205	0.645333	0.874	0.697	5.44922e-201	normal
Kdr	1.62893e-201	0.571572	0.937	0.771	2.46425e-197	normal
Akr1c15	3.65518e-199	0.535095	0.991	0.907	5.52956e-195	normal
Cyyr1	9.3119e-199	0.596803	0.834	0.614	1.4087e-194	normal
Tmem100	4.99232e-194	0.686947	0.748	0.478	7.55239e-190	normal
Ahnak	2.42348e-191	0.450554	0.997	0.972	3.66624e-187	normal
Emp2	1.66023e-190	0.577754	0.978	0.866	2.51159e-186	normal
Col4a1	8.78385e-187	0.532443	0.991	0.933	1.32882e-182	normal
Cavin1	2.95379e-183	0.48145	0.997	0.954	4.4685e-179	normal
Cyp2b1	2.38885e-180	0.605701	0.958	0.832	3.61385e-176	normal
Tek	7.8722e-177	0.560801	0.891	0.708	1.19091e-172	normal
Pmp22	3.27004e-167	0.476205	0.983	0.893	4.94692e-163	normal
Ly6e	9.16892e-167	0.433908	0.997	0.977	1.38707e-162	normal
Cldn5	3.47558e-166	0.494872	0.988	0.888	5.25785e-162	normal
Slc34a2	1.72896e-158	0.489236	0.997	0.931	2.61558e-154	normal
Jup	2.91174e-158	0.464757	0.967	0.899	4.40489e-154	normal
Vegfa	8.31407e-158	0.540016	0.966	0.853	1.25775e-153	normal
Msn	1.35731e-154	0.422331	0.994	0.958	2.05334e-150	normal
Slc29a1	1.13416e-150	0.516908	0.867	0.694	1.71575e-146	normal
Sftpb	1.44495e-149	0.491283	0.999	0.967	2.18593e-145	normal
Postn	1.12113e-146	0.567882	0.954	0.847	1.69604e-142	normal
Txnip	2.18509e-145	0.424079	0.995	0.98	3.30561e-141	normal
Prss23	5.74536e-145	0.517189	0.904	0.753	8.69158e-141	normal
Mettl7a	4.42494e-144	0.450415	0.969	0.899	6.69405e-140	normal
Foxf1	1.87175e-142	0.520422	0.783	0.587	2.83158e-138	normal
Pdpn	2.9186e-142	0.495664	0.944	0.806	4.41526e-138	normal
Macf1	8.98389e-142	0.416895	0.99	0.944	1.35908e-137	normal
Acer2	3.2193e-140	0.533073	0.738	0.519	4.87015e-136	normal
Gpx3	3.77956e-139	0.373899	0.997	0.961	5.71772e-135	normal
Aqp5	2.99334e-136	0.494172	0.964	0.866	4.52833e-132	normal
Tns3	4.57676e-135	0.425917	0.979	0.926	6.92372e-131	normal
Lyve1	1.74864e-134	0.491663	0.654	0.401	2.64534e-130	normal
AABR07068316.1	1.78879e-134	0.490165	0.872	0.737	2.70608e-130	normal
RT1-T24-4	1.78171e-131	0.580831	0.914	0.843	2.69536e-127	normal
Myl12a	1.19286e-130	0.326121	0.998	0.992	1.80456e-126	normal
Wif1	1.53916e-130	0.535	0.752	0.572	2.32844e-126	normal
Tuba1a	1.19498e-128	0.365337	0.997	0.976	1.80776e-124	normal
Cav2	1.17586e-126	0.488173	0.805	0.654	1.77885e-122	normal
Tjp1	8.21085e-126	0.469139	0.789	0.624	1.24214e-121	normal
Cd9	6.8692e-123	0.379344	0.997	0.978	1.03917e-118	normal
Tmem47	9.36863e-122	0.48258	0.792	0.622	1.41729e-117	normal
Gprc5a	2.59691e-120	0.439485	0.897	0.747	3.9286e-116	normal
Ca4	3.39953e-119	0.468828	0.76	0.558	5.1428e-115	normal
Acvrl1	6.64737e-118	0.449674	0.915	0.801	1.00561e-113	normal
Fmo1	5.86914e-116	0.454708	0.75	0.557	8.87884e-112	normal
F2r	1.65695e-114	0.460243	0.781	0.624	2.50664e-110	normal
AY172581.9	2.4267e-113	0.652036	0.911	0.799	3.67111e-109	normal
Tmcc2	3.9224e-112	0.441933	0.803	0.627	5.9338e-108	normal
Col4a4	9.00302e-111	0.460446	0.793	0.623	1.36198e-106	normal
Marcks	4.9615e-110	0.363816	0.973	0.931	7.50576e-106	normal
Gsn	9.36122e-110	0.298794	1	1	1.41617e-105	normal
Krt7	5.15414e-109	0.426961	0.879	0.742	7.79718e-105	normal
Ifi27	2.37483e-106	0.266451	0.999	0.998	3.59264e-102	normal
Hba-a2.1	3.99617e-106	0.285325	0.986	0.925	6.0454e-102	normal
Cldn18	4.57588e-106	0.396013	0.942	0.808	6.92239e-102	normal
S100a4	1.44193e-104	0.350791	0.997	0.959	2.18135e-100	normal
Hba-a2	2.73965e-104	0.286688	0.978	0.877	4.14454e-100	normal
AY172581.24	3.40123e-104	0.599091	0.988	0.952	5.14538e-100	normal
Eng	4.81329e-104	0.403025	0.956	0.882	7.28155e-100	normal
Slc7a10	1.11239e-103	0.435297	0.501	0.276	1.68283e-99	normal
Lhfpl6	8.47512e-102	0.420893	0.772	0.624	1.28212e-97	normal
Aoc3	2.28023e-101	0.405138	0.884	0.763	3.44953e-97	normal
Mal2	1.61098e-100	0.399478	0.873	0.745	2.43709e-96	normal
Fermt2	2.46442e-100	0.412097	0.787	0.634	3.72817e-96	normal
RT1-T24-3	2.82136e-99	0.359028	0.935	0.839	4.26816e-95	normal
S100a6	3.76293e-99	0.277433	1	1	5.69256e-95	normal
Fhl1	4.96669e-99	0.333974	0.995	0.954	7.5136e-95	normal
Dusp1	6.12843e-99	0.447207	0.852	0.751	9.27109e-95	normal
Vcl	3.50592e-98	0.390772	0.854	0.744	5.30375e-94	normal
Wfdc1	6.43084e-98	0.342883	0.94	0.819	9.72858e-94	normal
Slfn5	1.01466e-97	0.391731	0.903	0.812	1.53497e-93	normal
LOC100910790	1.04927e-95	0.418794	0.75	0.591	1.58734e-91	normal
Esam	1.12954e-95	0.381459	0.885	0.765	1.70876e-91	normal
Id1	2.83373e-95	0.369571	0.94	0.849	4.28686e-91	normal
Kitlg	3.29608e-95	0.411263	0.775	0.634	4.9863e-91	normal
Tcf21	4.47279e-95	0.391687	0.865	0.735	6.76644e-91	normal
Pxdc1	1.06156e-93	0.359895	0.918	0.827	1.60593e-89	normal
Hsd11b1	1.63815e-93	0.365098	0.962	0.869	2.47819e-89	normal
Apln	3.69665e-91	0.378766	0.534	0.321	5.59229e-87	normal
RT1-CE5	1.2523e-90	0.335086	0.994	0.979	1.89449e-86	normal
Mprip	6.03107e-90	0.327348	0.946	0.874	9.12381e-86	normal
Cd48	8.42809e-89	0.321774	0.966	0.906	1.275e-84	normal
Arhgap29	5.02078e-88	0.392951	0.694	0.524	7.59544e-84	normal
Dag1	1.06965e-87	0.324257	0.979	0.935	1.61816e-83	normal
Bcam	1.35986e-87	0.325985	0.986	0.933	2.05719e-83	normal
Ecm1	2.73136e-87	0.349074	0.953	0.855	4.13201e-83	normal
LOC689064	6.29159e-87	0.419913	0.987	0.923	9.51791e-83	normal
Efnb2	7.39006e-87	0.444428	0.563	0.372	1.11797e-82	normal
Kit	1.59143e-86	0.403906	0.589	0.395	2.40752e-82	normal
Prelp	3.81998e-86	0.347371	0.967	0.902	5.77887e-82	normal
Srgn	5.41102e-86	0.339698	0.943	0.855	8.18579e-82	normal
Egfl7	1.37264e-85	0.399003	0.889	0.785	2.07653e-81	normal
Serinc3	6.59037e-85	0.343354	0.875	0.766	9.96992e-81	normal
Eif4g2	1.76336e-84	0.256685	0.998	0.995	2.66761e-80	normal
Dlc1	2.15263e-84	0.379244	0.796	0.665	3.2565e-80	normal
Laptm4a	1.13554e-83	0.296965	0.989	0.971	1.71784e-79	normal
Crip2	4.20214e-83	0.291767	0.997	0.978	6.357e-79	normal
G0s2	6.81804e-83	0.368104	0.854	0.732	1.03143e-78	normal
Clstn1	3.79167e-82	0.328669	0.941	0.875	5.73604e-78	normal
2024-09-04	9.88429e-82	0.340163	0.922	0.829	1.4953e-77	normal
Mfap4	1.73386e-81	0.357641	0.987	0.935	2.62298e-77	normal
Gas6	2.33952e-81	0.322504	0.985	0.938	3.53923e-77	normal
Tspan8	2.84606e-81	0.374073	0.824	0.704	4.30552e-77	normal
Pcdha13	6.01782e-81	0.361596	0.493	0.299	9.10376e-77	normal
Sftpc	8.60326e-81	0.332045	1	0.999	1.3015e-76	normal
Clec2g	1.01456e-80	0.314432	0.997	0.991	1.53483e-76	normal
Cdc42ep1	1.14635e-80	0.370223	0.814	0.687	1.7342e-76	normal
Higd1b	1.43306e-80	0.348843	0.873	0.734	2.16794e-76	normal
Mcam	1.7692e-79	0.373851	0.746	0.611	2.67644e-75	normal
Slc9a3r2	2.06564e-79	0.331986	0.908	0.806	3.1249e-75	normal
Rasip1	1.88481e-78	0.36952	0.764	0.627	2.85134e-74	normal
Bst2	3.54529e-78	0.373143	0.861	0.762	5.36332e-74	normal
S100a16	5.21278e-78	0.28929	0.971	0.919	7.88589e-74	normal
Amotl2	2.13942e-77	0.366184	0.748	0.611	3.23652e-73	normal
Ces1d	2.63449e-77	0.282381	0.994	0.948	3.98545e-73	normal
Itga8	3.68121e-77	0.380107	0.633	0.464	5.56894e-73	normal
Flt1	6.42592e-77	0.364102	0.559	0.371	9.72113e-73	normal
Defb4	1.94241e-76	0.2985	1	0.969	2.93848e-72	normal
Sort1	6.80324e-76	0.336838	0.892	0.808	1.02919e-71	normal
Nostrin	2.83065e-75	0.366092	0.637	0.471	4.28221e-71	normal
Cyth3	3.07577e-75	0.357106	0.713	0.567	4.65302e-71	normal
F11r	3.41615e-75	0.323142	0.864	0.773	5.16795e-71	normal
Dpp4	9.25201e-75	0.353306	0.741	0.597	1.39964e-70	normal
Plpp3	9.28605e-75	0.316186	0.878	0.768	1.40479e-70	normal
Dram1	1.03405e-74	0.325405	0.902	0.79	1.56431e-70	normal
Npw	1.38832e-74	0.334085	0.879	0.753	2.10025e-70	normal
Gpc3	1.04393e-73	0.355917	0.922	0.839	1.57925e-69	normal
Aplnr	2.40145e-73	0.361654	0.746	0.603	3.63291e-69	normal
Tmem109	3.4703e-73	0.305695	0.93	0.851	5.24987e-69	normal
Itgb1	6.09771e-73	0.253492	0.995	0.986	9.22461e-69	normal
Gata2	6.6405e-72	0.343392	0.567	0.394	1.00458e-67	normal
Nkx2-1	1.02947e-71	0.325356	0.878	0.775	1.55739e-67	normal
Sdc3	1.20875e-71	0.356768	0.764	0.639	1.82859e-67	normal
Tnfsf10	1.70921e-71	0.335536	0.728	0.595	2.58569e-67	normal
Pls3	1.86526e-71	0.345822	0.784	0.667	2.82177e-67	normal
Sox18	2.39095e-71	0.31526	0.34	0.168	3.61703e-67	normal
Ccnd1	1.94573e-70	0.339714	0.875	0.804	2.9435e-66	normal
Emcn	4.21824e-70	0.347044	0.662	0.507	6.38135e-66	normal
Tie1	5.93026e-70	0.31594	0.855	0.752	8.9713e-66	normal
Sema3c	7.32171e-70	0.37001	0.704	0.573	1.10763e-65	normal
Tmem204	1.45056e-69	0.33482	0.741	0.615	2.1944e-65	normal
Nr1d1	2.3098e-69	0.408729	0.54	0.375	3.49426e-65	normal
Ptms	7.22958e-69	0.272573	0.996	0.99	1.09369e-64	normal
Schip1	1.20399e-68	0.331888	0.519	0.34	1.8214e-64	normal
Ehd4	1.21029e-68	0.305482	0.868	0.779	1.83093e-64	normal
Agrn	1.59255e-67	0.342735	0.799	0.688	2.40921e-63	normal
Fgfr4	2.13792e-67	0.324525	0.473	0.299	3.23425e-63	normal
Sox7	3.72971e-67	0.300772	0.453	0.275	5.6423e-63	normal
Dll4	2.44501e-66	0.372988	0.578	0.412	3.69881e-62	normal
Marveld1	3.34375e-66	0.297784	0.882	0.795	5.05842e-62	normal
Synm	3.58027e-66	0.326727	0.551	0.378	5.41624e-62	normal
Spns2	3.77729e-66	0.355044	0.641	0.492	5.71428e-62	normal
Cyb5r3	4.37164e-65	0.286214	0.943	0.889	6.61342e-61	normal
Anxa5	9.07676e-65	0.25646	0.995	0.967	1.37313e-60	normal
Ubl3	6.01778e-64	0.317211	0.862	0.799	9.1037e-60	normal
Anxa8	3.19663e-63	0.354994	0.667	0.527	4.83586e-59	normal
Atp1b3	3.49625e-63	0.278243	0.959	0.918	5.28912e-59	normal
Mapk3	4.74352e-63	0.259491	0.969	0.923	7.17599e-59	normal
Mid1ip1	8.01322e-63	0.31048	0.843	0.759	1.21224e-58	normal
LOC103689922	1.06069e-62	0.319123	0.484	0.317	1.60461e-58	normal
Cnn3	1.12147e-62	0.325482	0.75	0.646	1.69656e-58	normal
Ctsl	1.24266e-62	0.273269	0.953	0.901	1.8799e-58	normal
Icam1	2.79516e-62	0.303623	0.968	0.903	4.22851e-58	normal
Cxcl14	8.95447e-62	0.311808	0.795	0.665	1.35463e-57	normal
Clic3	9.9726e-62	0.300818	0.9	0.799	1.50865e-57	normal
Gpr182	3.1078e-61	0.290883	0.457	0.287	4.70149e-57	normal
Jun	4.74362e-61	0.307349	0.785	0.678	7.17614e-57	normal
Myadm	5.94835e-61	0.312613	0.852	0.777	8.99866e-57	normal
Lats2	6.63279e-61	0.320241	0.517	0.358	1.00341e-56	normal
Ppl	1.34753e-59	0.297069	0.46	0.298	2.03854e-55	normal
Gucy1a1	1.46576e-59	0.354229	0.604	0.462	2.2174e-55	normal
Il33	2.08442e-59	0.328396	0.788	0.68	3.1533e-55	normal
Car2	4.56086e-59	0.291137	0.783	0.658	6.89968e-55	normal
Cox4i2	4.595e-59	0.333938	0.597	0.446	6.95131e-55	normal
Tp53bp2	5.10944e-59	0.299098	0.471	0.309	7.72956e-55	normal
Sptan1	1.62454e-58	0.281309	0.926	0.89	2.4576e-54	normal
Xpnpep2	1.81865e-58	0.292245	0.429	0.269	2.75126e-54	normal
Rtp4	1.90677e-58	0.318048	0.677	0.539	2.88457e-54	normal
Isg15	4.95936e-58	0.291319	0.753	0.631	7.50251e-54	normal
Prx	1.20929e-57	0.293031	0.501	0.334	1.82941e-53	normal
Rin2	1.59651e-57	0.301054	0.778	0.679	2.4152e-53	normal
Mylk	1.89148e-57	0.264899	0.882	0.803	2.86142e-53	normal
Olfml2a	1.04968e-56	0.308145	0.728	0.612	1.58796e-52	normal
Mt-nd2	6.04181e-56	0.284911	0.992	0.974	9.14005e-52	normal
Maob	2.69125e-55	0.27979	0.496	0.333	4.07133e-51	normal
Lgi3	3.98505e-55	0.285853	0.925	0.834	6.02858e-51	normal
Nedd4	6.41022e-55	0.275685	0.922	0.881	9.69738e-51	normal
LOC103694857	1.4628e-54	0.435568	0.534	0.383	2.21292e-50	normal
Specc1l	3.22695e-54	0.291185	0.796	0.698	4.88173e-50	normal
Podxl	4.02426e-54	0.315746	0.657	0.536	6.08791e-50	normal
Nkd1	4.261e-54	0.305656	0.62	0.48	6.44604e-50	normal
Rhoj	7.39423e-54	0.295079	0.626	0.482	1.1186e-49	normal
Tril	1.14534e-53	0.285293	0.459	0.304	1.73267e-49	normal
Myh10	1.6356e-53	0.312494	0.577	0.44	2.47434e-49	normal
Gucy1b1	3.56986e-53	0.322184	0.48	0.327	5.40049e-49	normal
Lamp3	5.84685e-53	0.250874	0.935	0.831	8.84512e-49	normal
Polr2m	8.56229e-53	0.265268	0.827	0.761	1.2953e-48	normal
Mapt	1.0082e-52	0.262101	0.359	0.212	1.5252e-48	normal
Cebpb	2.2786e-52	0.269179	0.88	0.798	3.44707e-48	normal
Mt-nd1	2.82899e-52	0.259141	0.994	0.968	4.2797e-48	normal
Susd2	2.94203e-52	0.290253	0.426	0.276	4.4507e-48	normal
Spry1	9.02377e-52	0.306685	0.512	0.365	1.36512e-47	normal
Amigo2	4.01745e-51	0.26963	0.448	0.294	6.07759e-47	normal
Jund	1.08677e-50	0.271223	0.934	0.893	1.64407e-46	normal
Add3	1.93251e-50	0.303316	0.682	0.577	2.92351e-46	normal
Tspan13	2.39451e-50	0.271531	0.822	0.742	3.62241e-46	normal
Efna1	2.95733e-50	0.274838	0.767	0.65	4.47386e-46	normal
Mxra8	4.11698e-50	0.267647	0.909	0.843	6.22817e-46	normal
Vtn	1.87752e-49	0.313479	0.577	0.44	2.84032e-45	normal
Prnp	2.00088e-49	0.283372	0.807	0.735	3.02693e-45	normal
Tgfbr3	3.7057e-49	0.276683	0.476	0.33	5.60598e-45	normal
Slfn4	1.52386e-48	0.295701	0.7	0.586	2.3053e-44	normal
Utrn	2.114e-48	0.3049	0.63	0.517	3.19806e-44	normal
Lpcat1	3.15171e-48	0.250661	0.977	0.905	4.7679e-44	normal
Tcim	3.98728e-48	0.272592	0.458	0.314	6.03195e-44	normal
Nedd9	5.46644e-48	0.306779	0.692	0.597	8.26963e-44	normal
RT1-S3	6.56526e-48	0.262625	0.894	0.839	9.93193e-44	normal
Ppp1cb	8.42556e-48	0.252719	0.867	0.815	1.27462e-43	normal
Sox13	9.17581e-48	0.268849	0.533	0.389	1.38812e-43	normal
Cdo1	1.647e-47	0.268786	0.456	0.309	2.49158e-43	normal
Spon1	2.19564e-47	0.290169	0.503	0.366	3.32157e-43	normal
Hes1	3.87752e-47	0.29689	0.608	0.473	5.86592e-43	normal
Prickle2	9.09997e-47	0.260352	0.471	0.326	1.37664e-42	normal
Krt76	1.01795e-46	0.277091	0.368	0.232	1.53995e-42	normal
Akr1c14	1.55084e-46	0.284145	0.508	0.368	2.34611e-42	normal
Map4	1.63242e-46	0.256294	0.874	0.811	2.46953e-42	normal
Tjp2	2.40058e-45	0.265817	0.528	0.387	3.6316e-41	normal
Flrt3	2.97095e-45	0.259607	0.392	0.252	4.49446e-41	normal
Tmem178a	3.31786e-45	0.274704	0.486	0.344	5.01925e-41	normal
Itga3	4.09748e-45	0.28885	0.679	0.564	6.19867e-41	normal
Efnb1	1.1743e-44	0.278376	0.582	0.455	1.77648e-40	normal
Cdc42bpg	2.26229e-44	0.277345	0.454	0.321	3.42239e-40	normal
Fzd4	1.12259e-43	0.250872	0.41	0.272	1.69825e-39	normal
Arhgef15	1.38078e-43	0.265964	0.572	0.44	2.08884e-39	normal
RGD1310587	1.71548e-43	0.261228	0.461	0.324	2.59518e-39	normal
Gpihbp1	2.01485e-43	0.260515	0.376	0.242	3.04807e-39	normal
Ccl5	1.20193e-42	0.342733	0.874	0.778	1.81829e-38	normal
Ptgfrn	2.32172e-42	0.264246	0.588	0.472	3.51231e-38	normal
Fhod1	4.18871e-42	0.258301	0.748	0.66	6.33668e-38	normal
AC134224.3	4.21018e-42	0.260706	0.871	0.806	6.36915e-38	normal
Kcne2	1.03282e-41	0.252924	0.463	0.326	1.56245e-37	normal
Enpp4	4.08251e-41	0.270444	0.54	0.414	6.17603e-37	normal
Trib2	4.46398e-41	0.259752	0.525	0.392	6.75311e-37	normal
Dock9	6.33094e-41	0.266459	0.576	0.456	9.57744e-37	normal
Nipal2	1.28138e-40	0.252074	0.518	0.388	1.93847e-36	normal
Tspan12	1.33973e-40	0.25373	0.629	0.51	2.02674e-36	normal
Sult1a1	3.20385e-39	0.263269	0.692	0.592	4.84679e-35	normal
Mx1	6.57647e-38	0.250722	0.529	0.401	9.94888e-34	normal
Pard6b	1.32232e-37	0.251087	0.441	0.316	2.0004e-33	normal
Tbx4	4.1492e-37	0.263939	0.541	0.428	6.27691e-33	normal
Slc39a4	7.19451e-37	0.251849	0.644	0.534	1.08839e-32	normal
Tspan2	1.87259e-36	0.252482	0.699	0.615	2.83285e-32	normal
Prf1	2.1968e-34	0.268403	0.432	0.31	3.32332e-30	normal
Rgs12	1.19337e-32	0.250798	0.601	0.51	1.80532e-28	normal
Col12a1	1.27991e-32	0.260125	0.564	0.458	1.93625e-28	normal
Lamb3	9.59555e-32	0.258603	0.632	0.547	1.45161e-27	normal
Pla2g2d	4.95838e-31	0.289524	0.688	0.616	7.50103e-27	normal
Retnla	4.20665e-56	0.473816	1	0.967	6.36382e-52	silicosis-edge2
Npc2	7.20913e-50	0.310997	1	0.993	1.0906e-45	silicosis-edge2
Ftl1	3.63999e-46	0.256844	1	1	5.50658e-42	silicosis-edge2
Defb4	4.71301e-46	0.363907	1	0.981	7.12984e-42	silicosis-edge2
Lyz2	5.74241e-43	0.293908	1	1	8.68712e-39	silicosis-edge2
Ly6i	2.59217e-41	0.413414	0.993	0.932	3.92143e-37	silicosis-edge2
Scd2	1.60862e-35	0.254121	0.998	0.985	2.43351e-31	silicosis-edge2
Lcn2	2.13228e-35	0.449136	0.98	0.939	3.22571e-31	silicosis-edge2
Ctsd	2.50329e-33	0.275523	1	0.992	3.78698e-29	silicosis-edge2
Sftpa1	9.54283e-33	0.260916	1	0.995	1.44364e-28	silicosis-edge2
Sftpc	1.67584e-31	0.274032	1	0.999	2.53521e-27	silicosis-edge2
Ccl6	1.12637e-28	0.315107	0.993	0.939	1.70397e-24	silicosis-edge2
Pla2g1b	7.43584e-25	0.28406	0.983	0.911	1.12489e-20	silicosis-edge2
S100a9	1.75876e-24	0.338702	0.885	0.789	2.66065e-20	silicosis-edge2
Fasn	2.1752e-23	0.252485	0.981	0.952	3.29064e-19	silicosis-edge2
Aoc1	6.08236e-23	0.271856	0.857	0.754	9.2014e-19	silicosis-edge2
Defb3	4.06203e-16	0.350156	0.509	0.396	6.14504e-12	silicosis-edge2
LOC689064	9.8529e-14	0.325646	0.986	0.948	1.49055e-09	silicosis-edge2
Cr2	7.51903e-241	1.72258	0.541	0.085	1.13748e-236	Lymph
Ccl19	8.07999e-224	2.30318	0.887	0.286	1.22234e-219	Lymph
Tnfrsf13c	9.79481e-185	1.15328	0.481	0.085	1.48176e-180	Lymph
Glycam1	1.15423e-182	2.55705	0.459	0.077	1.74612e-178	Lymph
Tmsb10	1.05003e-173	1.01713	1	1	1.58848e-169	Lymph
Smap2	3.49676e-171	2.30538	0.968	0.646	5.2899e-167	Lymph
AABR07026311.1	3.53009e-169	1.79079	0.996	0.901	5.34033e-165	Lymph
Ptprcap	1.97606e-168	1.49754	0.996	0.711	2.98938e-164	Lymph
Rpl4	2.38369e-167	1.39018	1	1	3.60605e-163	Lymph
Cd74	1.08187e-164	1.11226	1	1	1.63665e-160	Lymph
Cd79b	8.5274e-158	1.80879	0.956	0.512	1.29003e-153	Lymph
Ubd	2.49747e-155	1.23807	0.893	0.338	3.77817e-151	Lymph
Clu	9.36191e-155	1.5194	0.996	0.984	1.41627e-150	Lymph
Rps4x	8.24092e-152	0.947632	1	1	1.24669e-147	Lymph
Rpl7	5.7729e-151	0.982552	1	1	8.73324e-147	Lymph
Cxcl13	1.35753e-150	1.71146	0.606	0.182	2.05368e-146	Lymph
Cd19	5.51187e-149	1.51619	0.584	0.172	8.33835e-145	Lymph
Mybl1	7.44639e-147	0.514789	0.237	0.021	1.12649e-142	Lymph
Acap1	1.27738e-142	1.17417	0.867	0.39	1.93242e-138	Lymph
Lpxn	4.32372e-139	1.14113	0.849	0.384	6.54093e-135	Lymph
Nuggc	1.62421e-133	0.682162	0.31	0.044	2.4571e-129	Lymph
Fcrl1	7.42867e-128	0.648522	0.314	0.048	1.12381e-123	Lymph
Snrpd1	3.02085e-127	1.30039	0.926	0.503	4.56994e-123	Lymph
Coro1a	3.16535e-127	1.03339	1	0.982	4.78854e-123	Lymph
Shisa3	6.54229e-127	0.274166	0.145	0.007	9.89718e-123	Lymph
LOC100360057	1.91745e-124	0.936669	1	1	2.90071e-120	Lymph
Rac2	2.43387e-117	0.990354	1	0.963	3.68195e-113	Lymph
Hmgb2	6.19247e-116	1.21874	0.899	0.48	9.36797e-112	Lymph
Rpl5	1.15139e-113	0.756405	1	1	1.74182e-109	Lymph
Hsh2d	2.17833e-113	1.47	0.64	0.263	3.29537e-109	Lymph
Lta	1.79651e-110	0.416053	0.241	0.031	2.71776e-106	Lymph
AABR07017902.1	5.24147e-110	1.20916	0.946	0.536	7.9293e-106	Lymph
Tbc1d10c	1.39139e-109	1.01579	0.922	0.493	2.10489e-105	Lymph
Il4i1	2.22025e-107	0.648789	0.362	0.076	3.35879e-103	Lymph
Naca	3.19895e-107	0.853969	1	0.999	4.83938e-103	Lymph
LOC100360841	3.99832e-107	0.729653	1	1	6.04866e-103	Lymph
Arhgap45	4.79149e-107	0.94243	0.982	0.728	7.24857e-103	Lymph
Rps27a.1	1.16045e-106	0.821988	1	1	1.75552e-102	Lymph
Sash3	1.87072e-106	0.892695	0.819	0.393	2.83002e-102	Lymph
Cd3d	4.39043e-106	0.930214	0.751	0.318	6.64184e-102	Lymph
Mef2b	5.7614e-106	1.07859	0.4	0.097	8.71585e-102	Lymph
Cd22	1.36673e-105	0.706363	0.368	0.08	2.0676e-101	Lymph
Wdfy4	9.44668e-105	0.99464	0.887	0.46	1.42909e-100	Lymph
Limd2	1.35592e-104	1.12547	0.996	0.852	2.05123e-100	Lymph
Izumo1r	7.1104e-103	0.368162	0.201	0.023	1.07566e-98	Lymph
Rps24	1.13335e-102	0.915206	1	1	1.71454e-98	Lymph
Pde6h	2.69359e-102	0.832239	0.421	0.108	4.07487e-98	Lymph
Mzb1	3.98477e-102	1.40977	0.958	0.616	6.02817e-98	Lymph
Eaf2	2.9446e-100	0.646958	0.296	0.054	4.4546e-96	Lymph
Snx20	5.62752e-100	0.797473	0.787	0.364	8.51331e-96	Lymph
Irf8	3.63204e-99	0.990896	0.98	0.665	5.49456e-95	Lymph
Akna	3.10153e-98	0.884579	0.823	0.406	4.69199e-94	Lymph
Arpc1b	1.96829e-95	0.725208	1	0.995	2.97763e-91	Lymph
Evl	1.00591e-94	0.940771	0.96	0.628	1.52175e-90	Lymph
Rps7	2.5384e-93	0.782438	1	1	3.8401e-89	Lymph
Rpl6	4.69498e-93	0.762459	1	0.998	7.10256e-89	Lymph
Rps3a	2.0966e-92	0.716717	1	1	3.17173e-88	Lymph
RT1-Da	3.80366e-92	0.66245	1	0.999	5.75418e-88	Lymph
AABR07034739.1	7.35213e-92	0.956141	0.986	0.971	1.11223e-87	Lymph
Rpl29	1.52607e-91	0.657285	1	1	2.30865e-87	Lymph
RT1-Db1	3.0799e-91	0.740471	1	0.998	4.65927e-87	Lymph
Cd37	6.03486e-91	0.82047	0.765	0.37	9.12954e-87	Lymph
Pik3cd	6.00575e-89	0.88743	0.905	0.534	9.0855e-85	Lymph
Map4k1	1.68587e-88	0.897751	0.911	0.536	2.55038e-84	Lymph
Rpl27a	2.32448e-88	0.721123	1	1	3.51647e-84	Lymph
Sub1	2.72265e-88	0.921583	0.988	0.843	4.11882e-84	Lymph
Rasal1	2.84763e-87	0.299955	0.155	0.015	4.30789e-83	Lymph
U2af1	8.10649e-87	1.23821	0.962	0.705	1.22635e-82	Lymph
Aox4	1.92967e-85	0.257099	0.105	0.006	2.9192e-81	Lymph
Pla2g2a	6.6795e-85	1.02018	0.622	0.237	1.01047e-80	Lymph
Lck	7.0487e-85	0.782228	0.851	0.446	1.06633e-80	Lymph
B3gnt5	3.99489e-84	0.480018	0.28	0.056	6.04346e-80	Lymph
Rpl14	4.33077e-84	0.597629	1	1	6.55159e-80	Lymph
Grap	5.48802e-84	0.828437	0.783	0.408	8.30227e-80	Lymph
Gramd1a	5.98292e-84	0.931156	0.897	0.524	9.05097e-80	Lymph
Birc5	1.03046e-83	0.644949	0.358	0.092	1.55888e-79	Lymph
Cd83	1.27801e-83	0.84965	0.841	0.442	1.93338e-79	Lymph
Dgka	5.73274e-83	0.849114	0.759	0.383	8.67249e-79	Lymph
Kif20a	1.44826e-82	0.683019	0.306	0.069	2.19092e-78	Lymph
S100a5	2.2068e-82	0.253492	0.153	0.016	3.33845e-78	Lymph
Tubb5	2.0021e-81	1.03082	0.994	0.92	3.02878e-77	Lymph
Pou2af1	2.02905e-81	1.31682	0.573	0.27	3.06955e-77	Lymph
Ptprc	4.10628e-81	0.905816	0.99	0.856	6.21198e-77	Lymph
Ifi30	6.15801e-81	0.731485	0.998	0.936	9.31584e-77	Lymph
Ube2c	3.4448e-80	0.920021	0.505	0.192	5.21129e-76	Lymph
Arpc5l	4.65117e-80	1.08873	0.95	0.67	7.0363e-76	Lymph
Rps20	6.6058e-80	0.804268	1	0.999	9.99326e-76	Lymph
Fcmr	1.29003e-79	1.16074	0.559	0.261	1.95156e-75	Lymph
Top2a	5.88098e-79	0.715242	0.431	0.138	8.89675e-75	Lymph
Rps2	1.31022e-78	0.682205	1	1	1.9821e-74	Lymph
Swap70	6.06158e-78	1.05185	0.533	0.23	9.16995e-74	Lymph
Ccdc88b	6.94519e-78	0.791079	0.795	0.409	1.05067e-73	Lymph
Tnfrsf14	1.18119e-77	0.981183	0.612	0.305	1.78691e-73	Lymph
Rps8	3.63055e-77	0.609918	1	1	5.49229e-73	Lymph
AABR07002700.1	1.73034e-76	0.775483	0.39	0.119	2.61767e-72	Lymph
Lag3	1.59201e-74	0.719958	0.406	0.129	2.4084e-70	Lymph
Ell3	7.24984e-74	0.552909	0.304	0.074	1.09676e-69	Lymph
Ly86	8.40092e-74	0.74058	0.744	0.379	1.27089e-69	Lymph
Commd4	3.00902e-73	0.794069	0.976	0.758	4.55204e-69	Lymph
Arl5c	3.93962e-73	0.746473	0.469	0.174	5.95985e-69	Lymph
Rpl11	8.37851e-73	0.575607	1	1	1.2675e-68	Lymph
Srpk3	3.64392e-72	0.334431	0.179	0.026	5.51253e-68	Lymph
LOC100362149	8.20852e-71	0.825508	0.998	0.957	1.24179e-66	Lymph
AABR07034739.3	1.18638e-70	0.844034	0.831	0.443	1.79476e-66	Lymph
Nme2	1.781e-70	0.603484	1	0.992	2.6943e-66	Lymph
Ptpn6	8.5496e-70	0.829389	0.982	0.818	1.29338e-65	Lymph
Eef1d	1.96548e-69	0.781689	0.982	0.856	2.97338e-65	Lymph
Arhgdib	2.30325e-69	0.599721	1	0.98	3.48435e-65	Lymph
Clic1	2.41663e-69	0.785068	0.994	0.87	3.65588e-65	Lymph
Lat	2.7314e-69	0.788953	0.785	0.428	4.13206e-65	Lymph
Rpl19	3.65481e-69	0.550262	1	1	5.52899e-65	Lymph
Ppil1	3.99202e-69	0.661203	0.765	0.41	6.03912e-65	Lymph
LOC100363469	1.06063e-68	0.735048	0.907	0.564	1.60452e-64	Lymph
H2afv	1.1919e-68	0.764831	0.978	0.811	1.8031e-64	Lymph
Il16	2.19469e-68	0.762183	0.688	0.363	3.32012e-64	Lymph
RT1-DOa	4.71873e-68	0.967929	0.616	0.335	7.1385e-64	Lymph
Ddx46	6.61358e-68	1.18643	0.646	0.353	1.0005e-63	Lymph
Rpl13	2.28593e-67	0.635022	1	1	3.45816e-63	Lymph
Lsm4	3.47758e-67	0.72296	0.932	0.609	5.26088e-63	Lymph
Spib	4.02904e-67	1.13194	0.521	0.244	6.09513e-63	Lymph
Rps10l1	8.24164e-67	0.736791	1	0.999	1.24679e-62	Lymph
Pold4	2.21459e-66	0.843838	0.95	0.637	3.35024e-62	Lymph
Il21r	5.00501e-66	0.91031	0.507	0.227	7.57158e-62	Lymph
Fau	2.19694e-65	0.615868	1	1	3.32353e-61	Lymph
Neil1	1.13109e-64	1.05992	0.39	0.137	1.71112e-60	Lymph
Cdca7	1.77059e-64	0.437872	0.247	0.056	2.67856e-60	Lymph
Sit1	2.7059e-64	0.703558	0.465	0.183	4.09348e-60	Lymph
Parp1	5.62528e-64	0.69943	0.845	0.494	8.50993e-60	Lymph
Havcr1	6.43898e-64	0.257651	0.179	0.029	9.74089e-60	Lymph
Nckap1l	1.63219e-63	0.646092	0.801	0.441	2.46917e-59	Lymph
Csk	1.99137e-62	0.872832	0.966	0.76	3.01255e-58	Lymph
Igh-6	2.84811e-62	1.14123	0.99	0.929	4.30862e-58	Lymph
Bcl11a	4.26458e-61	0.301542	0.179	0.031	6.45146e-57	Lymph
Mki67	1.10998e-60	0.84392	0.483	0.211	1.67917e-56	Lymph
Lsm7	1.18052e-60	0.645009	0.97	0.815	1.78589e-56	Lymph
Eef1g	1.31003e-60	0.602231	0.998	0.987	1.98182e-56	Lymph
Slpi	2.25413e-60	1.52295	0.986	0.856	3.41004e-56	Lymph
Creld2	3.25293e-60	0.794331	0.875	0.533	4.92103e-56	Lymph
Tk1	5.27199e-60	0.613526	0.408	0.15	7.97547e-56	Lymph
Fam107b	8.81333e-59	0.632599	0.793	0.462	1.33328e-54	Lymph
C1s	1.00392e-58	0.645712	0.956	0.704	1.51873e-54	Lymph
Npm1	2.00099e-58	0.755653	0.988	0.89	3.0271e-54	Lymph
Cyb561a3	2.29856e-58	0.634021	0.696	0.379	3.47727e-54	Lymph
Rpl28	2.72039e-58	0.567522	1	1	4.11541e-54	Lymph
Smco4	3.13505e-58	0.633398	0.714	0.397	4.74271e-54	Lymph
Fcho1	6.29073e-58	0.680078	0.445	0.18	9.51662e-54	Lymph
Slamf6	1.19366e-57	0.559683	0.406	0.151	1.80577e-53	Lymph
Was	2.16384e-57	0.578121	0.7	0.368	3.27346e-53	Lymph
Sp140	2.23041e-57	0.665719	0.7	0.39	3.37416e-53	Lymph
Lax1	4.669e-57	0.601089	0.386	0.14	7.06326e-53	Lymph
Gga2	1.15559e-56	0.828383	0.895	0.588	1.74818e-52	Lymph
Rhoh	2.06471e-56	0.828489	0.517	0.26	3.12349e-52	Lymph
LOC499235	8.8899e-56	0.653434	0.823	0.497	1.34486e-51	Lymph
Ran	1.12029e-55	0.770611	0.986	0.848	1.69477e-51	Lymph
Srsf7	1.14735e-55	0.632624	0.867	0.55	1.73571e-51	Lymph
Spc24	1.41004e-55	0.688803	0.414	0.167	2.1331e-51	Lymph
AABR07072853.5	1.66528e-55	0.384284	0.205	0.043	2.51923e-51	Lymph
AABR07010587.1	2.90985e-55	0.275236	0.169	0.03	4.40203e-51	Lymph
LOC100359539	1.36203e-54	0.70484	0.451	0.192	2.06047e-50	Lymph
Carmil2	5.72415e-54	0.4367	0.306	0.093	8.65949e-50	Lymph
Tnfaip8	7.25813e-54	0.604539	0.757	0.446	1.09801e-49	Lymph
Inpp5d	8.26568e-54	0.672606	0.839	0.52	1.25043e-49	Lymph
Mcm3	8.58503e-54	0.81308	0.485	0.233	1.29874e-49	Lymph
Ppia	9.55972e-54	0.806375	1	0.986	1.44619e-49	Lymph
Pycard	1.93796e-53	0.667768	0.976	0.766	2.93174e-49	Lymph
Rpsa	2.1419e-53	0.48911	1	1	3.24027e-49	Lymph
Ivns1abp	2.9187e-53	1.05212	0.944	0.751	4.41541e-49	Lymph
Bin1	3.85862e-53	0.67303	0.863	0.554	5.83732e-49	Lymph
Cmtm7	3.96051e-53	0.584913	0.94	0.706	5.99146e-49	Lymph
Stk17b	4.67561e-53	0.639538	0.833	0.521	7.07326e-49	Lymph
Nfkb2	6.10577e-53	0.567703	0.783	0.445	9.23681e-49	Lymph
Eef2	8.06834e-53	0.492758	1	0.998	1.22058e-48	Lymph
Phgdh	1.55904e-52	0.55898	0.384	0.147	2.35851e-48	Lymph
Anks3	1.69216e-52	1.07341	0.507	0.262	2.5599e-48	Lymph
Atp2a3	2.76122e-52	0.666926	0.833	0.522	4.17717e-48	Lymph
Tpx2	1.51297e-51	0.443475	0.282	0.084	2.28882e-47	Lymph
Fcamr	6.49829e-51	0.30129	0.169	0.032	9.83062e-47	Lymph
Rasal3	1.11513e-50	0.670494	0.636	0.36	1.68697e-46	Lymph
Il2rg	1.1186e-50	0.642356	0.853	0.542	1.69222e-46	Lymph
Tbca	2.51464e-50	0.788724	0.982	0.886	3.80415e-46	Lymph
Icoslg	3.41429e-50	0.58351	0.396	0.159	5.16513e-46	Lymph
Syvn1	7.21314e-50	0.599668	0.881	0.567	1.0912e-45	Lymph
AABR07035470.1	7.69846e-50	0.752002	0.588	0.328	1.16462e-45	Lymph
Taf10	1.23354e-49	0.562501	0.972	0.781	1.8661e-45	Lymph
Abracl	1.81508e-49	0.670704	0.954	0.732	2.74585e-45	Lymph
Cabcoco1	2.90482e-49	0.384052	0.274	0.08	4.39442e-45	Lymph
Rpl3	2.93059e-49	0.494912	1	0.999	4.43339e-45	Lymph
Dbnl	3.29468e-49	0.615874	0.968	0.743	4.98419e-45	Lymph
Tcf3	3.96339e-49	0.663687	0.678	0.404	5.99582e-45	Lymph
Dok3	5.14353e-49	0.570355	0.692	0.38	7.78113e-45	Lymph
Ppial4d	7.41827e-49	0.693937	0.984	0.897	1.12224e-44	Lymph
Btg1	8.30929e-49	0.687774	0.984	0.919	1.25703e-44	Lymph
Ccna2	3.09768e-48	0.303443	0.215	0.053	4.68617e-44	Lymph
Ddx39a	1.18941e-47	0.579123	0.859	0.559	1.79934e-43	Lymph
Rab24	1.32996e-47	0.60912	0.809	0.504	2.01196e-43	Lymph
Asf1b	2.80038e-47	0.335552	0.239	0.065	4.23642e-43	Lymph
Ssr4	3.55023e-47	0.687023	0.996	0.954	5.37078e-43	Lymph
Plek	4.91082e-47	0.574225	0.807	0.48	7.42909e-43	Lymph
Arhgef1	8.75022e-47	0.634232	0.994	0.926	1.32373e-42	Lymph
RT1-Ba	6.17506e-46	0.529571	1	0.996	9.34163e-42	Lymph
Ctsw	7.18927e-46	0.496761	0.602	0.302	1.08759e-41	Lymph
Psmb9	1.14187e-45	0.56542	0.988	0.889	1.72743e-41	Lymph
Ncf1	4.1209e-45	0.668899	0.909	0.601	6.23409e-41	Lymph
Sec11c	4.33398e-45	0.606583	0.867	0.557	6.55645e-41	Lymph
Irf3	4.34922e-45	0.619624	0.944	0.777	6.57951e-41	Lymph
Rplp0	4.92305e-45	0.410581	1	1	7.44759e-41	Lymph
Rbm38	7.89295e-45	0.650459	0.477	0.236	1.19405e-40	Lymph
Cxcl9	8.54913e-45	0.869006	0.602	0.3	1.29331e-40	Lymph
Jsrp1	1.1127e-44	0.311435	0.191	0.046	1.68329e-40	Lymph
Fmnl1	1.74387e-44	0.544009	0.857	0.543	2.63813e-40	Lymph
Cytip	1.92904e-44	0.529754	0.73	0.445	2.91825e-40	Lymph
Selenoh	2.52347e-44	0.562412	0.976	0.811	3.8175e-40	Lymph
Ncaph	6.20107e-44	0.326782	0.217	0.058	9.38098e-40	Lymph
Sec23b	7.28603e-44	0.638306	0.823	0.531	1.10223e-39	Lymph
Cdkn3	8.95958e-44	0.465511	0.324	0.119	1.35541e-39	Lymph
Fcrla	1.20515e-43	0.475185	0.765	0.429	1.82316e-39	Lymph
Mcm5	1.45054e-43	0.545863	0.414	0.184	2.19437e-39	Lymph
Fnbp4	4.21706e-43	0.611937	0.746	0.468	6.37957e-39	Lymph
Dctn6	5.34184e-43	0.660379	0.746	0.469	8.08114e-39	Lymph
Fbxo5	7.24054e-43	0.328774	0.215	0.058	1.09535e-38	Lymph
B4galnt1	8.60786e-43	0.709249	0.495	0.276	1.3022e-38	Lymph
Kcnn4	2.09679e-42	0.465714	0.67	0.363	3.17203e-38	Lymph
LOC100359583	4.46105e-42	0.499346	1	1	6.74868e-38	Lymph
Rack1	5.19428e-42	0.435345	1	1	7.8579e-38	Lymph
Serf2	5.23923e-42	0.36996	1	1	7.92591e-38	Lymph
Rps6ka1	1.0435e-41	0.484325	0.877	0.559	1.5786e-37	Lymph
Vcam1	1.081e-41	0.501142	0.738	0.432	1.63534e-37	Lymph
Anp32e	1.30903e-41	0.605024	0.857	0.574	1.9803e-37	Lymph
Rps15a	1.63089e-41	0.528637	1	1	2.46721e-37	Lymph
LOC100363537	2.032e-41	0.410329	0.652	0.324	3.07402e-37	Lymph
Cotl1	2.31086e-41	0.560091	0.976	0.845	3.49586e-37	Lymph
Myo1g	2.32547e-41	0.547534	0.881	0.597	3.51798e-37	Lymph
Slamf1	3.46519e-41	0.336866	0.221	0.063	5.24213e-37	Lymph
Mybl2	3.85922e-41	0.267062	0.197	0.051	5.83824e-37	Lymph
Rps3	4.38787e-41	0.447366	1	1	6.63797e-37	Lymph
Fermt3	8.93186e-41	0.574492	0.865	0.578	1.35121e-36	Lymph
Cox5b	1.40794e-40	0.413679	1	0.996	2.12993e-36	Lymph
Rps27a	2.65865e-40	0.512344	1	0.997	4.02201e-36	Lymph
Prelid1	3.40062e-40	0.475804	0.984	0.909	5.14446e-36	Lymph
AABR07000658.2	3.62127e-40	0.405863	0.286	0.1	5.47825e-36	Lymph
Mpv17l2	4.23238e-40	0.460404	0.831	0.525	6.40274e-36	Lymph
Asb2	7.8744e-40	0.756891	0.475	0.256	1.19124e-35	Lymph
Uhrf2	1.97027e-39	0.508812	0.706	0.425	2.98062e-35	Lymph
Eif5a	4.36592e-39	0.451345	1	0.995	6.60477e-35	Lymph
Sipa1	6.48512e-39	0.613463	0.944	0.71	9.81069e-35	Lymph
Ncl	7.62428e-39	0.57527	0.968	0.851	1.1534e-34	Lymph
Cdc20	8.54063e-39	0.546889	0.332	0.136	1.29203e-34	Lymph
Mrps26	2.75357e-38	0.531081	0.668	0.409	4.1656e-34	Lymph
Ciita	2.88054e-38	0.553583	0.447	0.226	4.35769e-34	Lymph
Rps21	3.44491e-38	0.49934	1	1	5.21145e-34	Lymph
Apoc1	3.85371e-38	0.501143	0.304	0.114	5.82989e-34	Lymph
Ccl21	3.88032e-38	0.788265	0.934	0.769	5.87015e-34	Lymph
Ptpn7	4.6087e-38	0.58347	0.465	0.25	6.97204e-34	Lymph
C1qbp	6.09389e-38	0.51783	0.871	0.591	9.21883e-34	Lymph
Eno1	1.27915e-37	0.50698	0.982	0.893	1.93509e-33	Lymph
2024-09-01	1.63587e-37	0.736396	0.521	0.325	2.47474e-33	Lymph
Nusap1	2.71623e-37	0.360554	0.225	0.07	4.10912e-33	Lymph
Arhgap9	2.85803e-37	0.49032	0.851	0.564	4.32363e-33	Lymph
Tmem123	2.87765e-37	0.545406	0.915	0.662	4.35331e-33	Lymph
Klhl6	3.23093e-37	0.546433	0.398	0.191	4.88776e-33	Lymph
Blnk	5.06106e-37	0.640106	0.463	0.247	7.65637e-33	Lymph
Trmt112	5.21198e-37	0.497399	0.98	0.854	7.88469e-33	Lymph
Ptk2b	5.68622e-37	0.463856	0.847	0.549	8.60212e-33	Lymph
Nubp1	8.20792e-37	0.441613	0.833	0.535	1.24169e-32	Lymph
AABR07060872.1	1.12171e-36	0.939384	1	1	1.69692e-32	Lymph
Tra2b	1.40816e-36	0.488131	0.871	0.606	2.13026e-32	Lymph
Bax	1.42224e-36	0.428682	0.827	0.523	2.15156e-32	Lymph
Polr2d	1.43626e-36	0.490572	0.66	0.398	2.17277e-32	Lymph
Kif22	1.76944e-36	0.448264	0.306	0.12	2.67681e-32	Lymph
Tmem173	2.28429e-36	0.404225	0.736	0.433	3.45567e-32	Lymph
Dus2	2.38686e-36	0.624668	0.392	0.192	3.61084e-32	Lymph
Esco2	2.8695e-36	0.275677	0.171	0.044	4.34097e-32	Lymph
Uba52	3.42952e-36	0.451344	1	1	5.18818e-32	Lymph
Grk6	3.80228e-36	0.60411	0.948	0.736	5.75209e-32	Lymph
Sdf2l1	8.17132e-36	0.543257	0.897	0.607	1.23616e-31	Lymph
Stmn2	8.90375e-36	0.349939	0.241	0.08	1.34696e-31	Lymph
Mrps21	1.18927e-35	0.484015	0.968	0.825	1.79912e-31	Lymph
Snrpf	1.54634e-35	0.622122	0.922	0.675	2.33931e-31	Lymph
Dctpp1	1.73795e-35	0.5239	0.402	0.196	2.62917e-31	Lymph
LOC108348287	2.65625e-35	0.397891	0.998	0.999	4.01838e-31	Lymph
Pgls	3.80134e-35	0.463403	0.948	0.787	5.75066e-31	Lymph
Rpl18a	4.05622e-35	0.444013	1	1	6.13625e-31	Lymph
Sbf1	4.18685e-35	0.433254	0.825	0.533	6.33387e-31	Lymph
Sh2b1	4.74437e-35	0.425201	0.728	0.438	7.17728e-31	Lymph
Anp32b	4.95755e-35	0.594334	0.867	0.64	7.49978e-31	Lymph
Mrpl54	5.34905e-35	0.48861	0.978	0.877	8.09204e-31	Lymph
Grb2	6.31424e-35	0.687836	0.948	0.78	9.55219e-31	Lymph
Pttg1	9.00265e-35	0.375843	0.247	0.086	1.36192e-30	Lymph
Zc3h7a	1.08517e-34	0.475938	0.688	0.43	1.64165e-30	Lymph
Pcmtd1	2.70608e-34	0.471925	0.829	0.554	4.09376e-30	Lymph
Rps15	3.1929e-34	0.467719	1	1	4.83022e-30	Lymph
Pcna	3.59591e-34	0.537977	0.805	0.535	5.43989e-30	Lymph
Dek	9.46871e-34	0.556373	0.732	0.491	1.43243e-29	Lymph
Rpl21.3	1.1172e-33	0.384583	1	1	1.6901e-29	Lymph
Eef1b2	1.66452e-33	0.458283	1	0.983	2.51809e-29	Lymph
Rftn1	2.37438e-33	0.477975	0.69	0.435	3.59196e-29	Lymph
Cybc1	2.45729e-33	0.459703	0.71	0.448	3.71739e-29	Lymph
Snx5	3.99494e-33	0.514113	0.883	0.64	6.04354e-29	Lymph
Tacc3	4.17611e-33	0.450034	0.328	0.143	6.31762e-29	Lymph
Gmfg	6.69417e-33	0.495366	0.962	0.868	1.01269e-28	Lymph
Acp5	7.97612e-33	0.416187	0.974	0.802	1.20663e-28	Lymph
Zfp706	9.91306e-33	0.489513	0.976	0.888	1.49965e-28	Lymph
Incenp	1.17884e-32	0.365609	0.235	0.082	1.78335e-28	Lymph
Kifc1	1.17916e-32	0.347732	0.243	0.087	1.78383e-28	Lymph
Psmb10	1.33721e-32	0.428207	0.97	0.848	2.02293e-28	Lymph
Mical1	2.31022e-32	0.408822	0.74	0.458	3.49489e-28	Lymph
Srsf6	2.48793e-32	0.542376	0.954	0.757	3.76374e-28	Lymph
Plk1	2.60715e-32	0.370745	0.278	0.108	3.94409e-28	Lymph
Cd3g	3.25697e-32	0.537934	0.416	0.217	4.92715e-28	Lymph
Acot7	3.3764e-32	0.40076	0.732	0.456	5.10782e-28	Lymph
Plekhj1	3.45304e-32	0.514905	0.899	0.67	5.22375e-28	Lymph
Nt5c	4.14376e-32	0.724332	0.501	0.335	6.26869e-28	Lymph
Hexd	4.49741e-32	0.680193	0.461	0.265	6.80369e-28	Lymph
Sh2b2	4.8293e-32	0.622683	0.425	0.227	7.30576e-28	Lymph
Gimap7	7.03049e-32	0.492404	0.68	0.429	1.06357e-27	Lymph
Hnrnpd	7.62955e-32	0.536471	0.897	0.66	1.1542e-27	Lymph
Hmgn3	9.41112e-32	0.629689	0.541	0.344	1.42371e-27	Lymph
Arhgap11a	9.58412e-32	0.414297	0.29	0.118	1.44989e-27	Lymph
Odc1	1.19739e-31	0.574559	0.936	0.73	1.81141e-27	Lymph
Cenpa	1.60505e-31	0.268607	0.215	0.071	2.42812e-27	Lymph
Impdh2	1.70734e-31	0.553399	0.926	0.715	2.58287e-27	Lymph
Srsf11	2.4154e-31	0.404338	0.807	0.529	3.65402e-27	Lymph
Bola3	2.95593e-31	0.412606	0.771	0.492	4.47172e-27	Lymph
Pitpnm1	3.80587e-31	0.461187	0.811	0.542	5.75751e-27	Lymph
Fxyd5	4.42453e-31	0.443082	0.986	0.889	6.69343e-27	Lymph
Rasgrp2	7.84724e-31	0.472939	0.638	0.407	1.18713e-26	Lymph
Kif2c	8.21269e-31	0.274896	0.199	0.064	1.24242e-26	Lymph
Srsf1	8.24402e-31	0.552001	0.911	0.718	1.24716e-26	Lymph
Kxd1	8.39272e-31	0.420196	0.724	0.463	1.26965e-26	Lymph
Zc3h12d	1.31827e-30	0.481783	0.364	0.176	1.99429e-26	Lymph
Snrpe	1.38444e-30	0.585694	0.984	0.918	2.09437e-26	Lymph
Bub1	1.92354e-30	0.271262	0.223	0.077	2.90993e-26	Lymph
Nup210	2.10347e-30	0.448218	0.69	0.447	3.18214e-26	Lymph
Ranbp1	2.14974e-30	0.485129	0.708	0.463	3.25213e-26	Lymph
Gmnn	2.32172e-30	0.495273	0.336	0.155	3.5123e-26	Lymph
Tma7	2.82041e-30	0.439102	0.992	0.962	4.26672e-26	Lymph
Rpl34	3.22798e-30	0.460644	1	1	4.88329e-26	Lymph
Arl6ip1	3.23328e-30	0.509798	0.863	0.622	4.89131e-26	Lymph
Serp1	4.0429e-30	0.479272	0.976	0.88	6.1161e-26	Lymph
LOC108348111	4.12543e-30	0.456667	0.805	0.553	6.24094e-26	Lymph
Cmahp	4.36549e-30	0.348982	0.241	0.089	6.60411e-26	Lymph
Tcea1	4.38764e-30	0.485283	0.805	0.554	6.63762e-26	Lymph
Uhrf1	4.90808e-30	0.348622	0.221	0.078	7.42494e-26	Lymph
AABR07049994.1	5.58029e-30	0.423283	0.789	0.51	8.44187e-26	Lymph
Sf3b1	7.67423e-30	0.597668	0.956	0.771	1.16096e-25	Lymph
Siva1	8.22634e-30	0.410842	0.779	0.516	1.24448e-25	Lymph
Pfn1	1.132e-29	0.380768	1	0.999	1.71249e-25	Lymph
Cdca8	1.26302e-29	0.371229	0.288	0.121	1.9107e-25	Lymph
Cks2	1.32265e-29	0.485163	0.35	0.169	2.0009e-25	Lymph
LOC100364457	1.33688e-29	0.439259	1	1	2.02243e-25	Lymph
Plekho1	1.36199e-29	0.41295	0.873	0.617	2.06042e-25	Lymph
Rpia	1.91215e-29	0.410076	0.682	0.439	2.8927e-25	Lymph
Dlgap5	1.98001e-29	0.376923	0.249	0.097	2.99536e-25	Lymph
Tmem131l	2.0881e-29	0.672447	0.497	0.326	3.15888e-25	Lymph
Erh	2.15507e-29	0.551005	0.928	0.716	3.2602e-25	Lymph
Dcn	2.45868e-29	0.338802	0.642	0.374	3.7195e-25	Lymph
Cd53	3.26827e-29	0.41686	0.95	0.779	4.94423e-25	Lymph
Bin2	3.54987e-29	0.421981	0.871	0.597	5.37024e-25	Lymph
Rps6kb2	4.24095e-29	0.825128	0.475	0.302	6.41571e-25	Lymph
Lcp2	4.81855e-29	0.432311	0.644	0.405	7.2895e-25	Lymph
LOC108350502	5.50576e-29	0.464656	0.797	0.563	8.32912e-25	Lymph
Lsm8	6.20095e-29	0.419629	0.708	0.466	9.38079e-25	Lymph
Tfeb	6.74357e-29	0.384137	0.694	0.44	1.02017e-24	Lymph
Cilp	9.1382e-29	0.381647	0.284	0.12	1.38243e-24	Lymph
LOC100359922	1.10796e-28	0.367438	1	1	1.67612e-24	Lymph
Hint1	1.50174e-28	0.414499	1	0.993	2.27183e-24	Lymph
Cdk1	1.77794e-28	0.43275	0.32	0.148	2.68967e-24	Lymph
Cox6c	1.82299e-28	0.421749	1	0.998	2.75782e-24	Lymph
Arrb2	2.82764e-28	0.42188	0.68	0.437	4.27766e-24	Lymph
Dennd1c	2.85488e-28	0.557652	0.441	0.264	4.31887e-24	Lymph
Helq	2.90203e-28	0.280375	0.203	0.07	4.39019e-24	Lymph
Rps10	3.02758e-28	0.431396	0.857	0.621	4.58013e-24	Lymph
Arhgap4	5.11484e-28	0.544	0.429	0.246	7.73774e-24	Lymph
Timm13	7.60301e-28	0.432963	0.992	0.948	1.15018e-23	Lymph
Dock8	8.72606e-28	0.414542	0.74	0.499	1.32008e-23	Lymph
Mef2c	1.09579e-27	0.588478	0.463	0.284	1.65771e-23	Lymph
Mcm6	1.15055e-27	0.530998	0.364	0.191	1.74056e-23	Lymph
LOC108351482	2.58425e-27	0.35905	1	1	3.90946e-23	Lymph
Arpc2	3.88405e-27	0.415987	0.99	0.979	5.87579e-23	Lymph
Ezh2	3.92414e-27	0.491012	0.332	0.162	5.93644e-23	Lymph
Mrps34	4.13111e-27	0.373735	0.825	0.553	6.24955e-23	Lymph
Igfbp3	4.67823e-27	0.575071	0.4	0.23	7.07723e-23	Lymph
Rabggtb	5.15731e-27	0.39932	0.811	0.556	7.80198e-23	Lymph
Tnfrsf4	6.25455e-27	0.276007	0.199	0.069	9.46189e-23	Lymph
Fam49b	6.37118e-27	0.401595	0.773	0.54	9.63832e-23	Lymph
Rbck1	8.95085e-27	0.413166	0.881	0.638	1.35409e-22	Lymph
Smarca4	9.26988e-27	0.397151	0.819	0.55	1.40235e-22	Lymph
Dut	9.76003e-27	0.721025	0.511	0.356	1.4765e-22	Lymph
Rab30	1.10768e-26	0.32049	0.233	0.091	1.6757e-22	Lymph
Pfdn6	1.91979e-26	0.374425	0.765	0.499	2.90426e-22	Lymph
LOC684988	2.06506e-26	0.429984	1	1	3.12403e-22	Lymph
Gng2	2.26436e-26	0.330377	0.662	0.412	3.42553e-22	Lymph
LOC108349594	2.31751e-26	0.430716	0.845	0.609	3.50593e-22	Lymph
Twf2	2.74773e-26	0.342498	0.801	0.528	4.15677e-22	Lymph
Cfl1	3.27531e-26	0.438243	1	0.997	4.95489e-22	Lymph
Rab4b	3.96149e-26	0.41488	0.646	0.424	5.99295e-22	Lymph
Rpl37	3.972e-26	0.56756	1	0.994	6.00883e-22	Lymph
Plac8	4.47274e-26	0.456022	0.944	0.773	6.76635e-22	Lymph
Mthfd2	4.90067e-26	0.397579	0.336	0.166	7.41373e-22	Lymph
Mta2	6.66587e-26	0.370775	0.686	0.449	1.00841e-21	Lymph
Serbp1	6.76146e-26	0.426142	0.696	0.473	1.02287e-21	Lymph
Nuf2	6.90972e-26	0.280346	0.175	0.058	1.0453e-21	Lymph
C1qa	9.11279e-26	0.390441	0.984	0.883	1.37858e-21	Lymph
C1qb	1.16899e-25	0.407137	0.976	0.817	1.76845e-21	Lymph
Rsrp1	1.21729e-25	0.456288	0.972	0.899	1.84152e-21	Lymph
Banf1	1.23454e-25	0.465321	0.942	0.831	1.86761e-21	Lymph
AABR07053749.2	1.24127e-25	0.509851	0.926	0.722	1.87779e-21	Lymph
Ctse	1.30545e-25	0.660222	0.489	0.337	1.97489e-21	Lymph
AABR07065438.1	1.59567e-25	0.454014	0.986	0.931	2.41393e-21	Lymph
Stip1	2.00292e-25	0.361894	0.783	0.516	3.03002e-21	Lymph
Chd3	2.10477e-25	0.421597	0.871	0.634	3.1841e-21	Lymph
Wdr25	2.63713e-25	0.335895	0.223	0.088	3.98945e-21	Lymph
Polr2c	3.03358e-25	0.384392	0.67	0.436	4.58921e-21	Lymph
2024-09-06	3.86344e-25	0.378468	0.36	0.187	5.84462e-21	Lymph
Dtymk	4.61454e-25	0.346616	0.728	0.48	6.98088e-21	Lymph
Polr2g	4.97749e-25	0.497195	0.829	0.612	7.52994e-21	Lymph
Egln2	5.00316e-25	0.407276	0.873	0.648	7.56878e-21	Lymph
Luc7l3	5.1969e-25	0.349981	0.728	0.484	7.86186e-21	Lymph
Hnrnpa1	6.09623e-25	0.482455	0.972	0.902	9.22238e-21	Lymph
Mybbp1a	6.42044e-25	0.412855	0.618	0.399	9.71284e-21	Lymph
Rgs10	1.10658e-24	0.396006	0.918	0.675	1.67403e-20	Lymph
Ogt	1.30565e-24	0.449575	0.891	0.684	1.97518e-20	Lymph
Trim59	1.30588e-24	0.280227	0.213	0.082	1.97554e-20	Lymph
Hcls1	2.12079e-24	0.405974	0.871	0.628	3.20834e-20	Lymph
Uqcrfs1	2.14809e-24	0.298371	0.763	0.498	3.24963e-20	Lymph
LOC100362027	2.8969e-24	0.475988	0.998	0.986	4.38242e-20	Lymph
Hcst	3.02724e-24	0.39392	0.813	0.554	4.57961e-20	Lymph
Gnl1	3.47069e-24	0.481771	0.73	0.508	5.25046e-20	Lymph
Sf1	4.11187e-24	0.354368	0.722	0.5	6.22043e-20	Lymph
Birc3	4.1736e-24	0.316712	0.241	0.101	6.31382e-20	Lymph
Pstpip1	5.75355e-24	0.414643	0.588	0.378	8.70396e-20	Lymph
Plekha2	6.49693e-24	0.449078	0.831	0.59	9.82855e-20	Lymph
Stx7	8.82998e-24	0.397123	0.845	0.6	1.3358e-19	Lymph
Mrps33	1.16645e-23	0.345155	0.775	0.523	1.7646e-19	Lymph
Ftsj3	1.16976e-23	0.674272	0.441	0.281	1.76962e-19	Lymph
Ssrp1	1.50841e-23	0.462697	0.922	0.734	2.28192e-19	Lymph
Rab8a	1.54941e-23	0.377054	0.932	0.727	2.34394e-19	Lymph
Ptp4a3	2.17798e-23	0.393537	0.829	0.586	3.29485e-19	Lymph
Strn4	2.34108e-23	0.403058	0.704	0.485	3.54159e-19	Lymph
Sstr3	3.285e-23	0.288868	0.187	0.068	4.96955e-19	Lymph
Rnps1	3.44377e-23	0.439035	0.926	0.734	5.20974e-19	Lymph
LOC103690002	3.7748e-23	0.344402	0.96	0.806	5.71052e-19	Lymph
Etnk1	4.01641e-23	0.384325	0.742	0.508	6.07603e-19	Lymph
Oaz1	4.40191e-23	0.552987	0.976	0.877	6.65922e-19	Lymph
Slfn2	4.5504e-23	0.445295	0.982	0.908	6.88385e-19	Lymph
Nubp2	4.56939e-23	0.376446	0.773	0.534	6.91258e-19	Lymph
Ddx5	4.66031e-23	0.398561	0.998	0.991	7.05012e-19	Lymph
Tspan32	4.7165e-23	0.297969	0.215	0.086	7.13512e-19	Lymph
Tmpo	4.95584e-23	0.35847	0.819	0.578	7.4972e-19	Lymph
LOC102549726	5.27183e-23	0.344307	0.682	0.447	7.97522e-19	Lymph
Mcm7	5.27507e-23	0.572195	0.559	0.397	7.98013e-19	Lymph
Cenpw	6.20874e-23	0.277372	0.211	0.084	9.39258e-19	Lymph
Bola2	6.91583e-23	0.332662	1	0.992	1.04623e-18	Lymph
Abi3	8.65165e-23	0.354846	0.67	0.438	1.30882e-18	Lymph
AABR07065406.1	9.0705e-23	0.391789	0.688	0.465	1.37218e-18	Lymph
Tex9	9.88149e-23	0.528826	0.346	0.189	1.49487e-18	Lymph
Eif2s2	1.0503e-22	0.352972	0.837	0.585	1.58889e-18	Lymph
Sh3bgrl3	1.09073e-22	0.348281	0.998	0.975	1.65006e-18	Lymph
Fcer2	1.18889e-22	0.302952	0.237	0.102	1.79855e-18	Lymph
Rcsd1	1.35728e-22	0.389636	0.744	0.522	2.0533e-18	Lymph
Cnp	1.38217e-22	0.352064	0.809	0.569	2.09095e-18	Lymph
Sap18	1.66496e-22	0.370867	0.964	0.871	2.51876e-18	Lymph
Rps5	1.7166e-22	0.383666	1	1	2.59688e-18	Lymph
Racgap1	1.90148e-22	0.335905	0.237	0.102	2.87655e-18	Lymph
Irf4	2.18467e-22	0.38084	0.362	0.196	3.30496e-18	Lymph
Arpc3	2.29567e-22	0.381562	0.986	0.946	3.47289e-18	Lymph
Smim14	2.75857e-22	0.405191	0.748	0.526	4.17316e-18	Lymph
Shisa5	3.44993e-22	0.430858	0.972	0.892	5.21906e-18	Lymph
Psme1	3.84037e-22	0.340523	0.998	0.99	5.80971e-18	Lymph
Gimap5	4.10752e-22	0.391891	0.688	0.46	6.21385e-18	Lymph
Prdx2	4.77588e-22	0.325941	0.992	0.957	7.22495e-18	Lymph
Gsta6	4.87972e-22	0.44377	0.35	0.191	7.38204e-18	Lymph
LOC100909712	5.86138e-22	0.33371	0.716	0.486	8.8671e-18	Lymph
Iars	5.9114e-22	0.655551	0.453	0.302	8.94276e-18	Lymph
Traf3ip3	6.23576e-22	0.506208	0.342	0.193	9.43346e-18	Lymph
Cd72	6.51924e-22	0.340509	0.29	0.14	9.8623e-18	Lymph
Cd3e	7.08424e-22	0.642057	0.439	0.293	1.0717e-17	Lymph
Apeh	7.18198e-22	0.309255	0.738	0.491	1.08649e-17	Lymph
Znrd1	7.45379e-22	0.361545	0.753	0.53	1.12761e-17	Lymph
Bak1	9.68984e-22	0.297889	0.68	0.451	1.46588e-17	Lymph
Jpt1	1.01365e-21	0.367552	0.978	0.911	1.53345e-17	Lymph
Ncapg2	1.27543e-21	0.269825	0.219	0.091	1.92947e-17	Lymph
Lcp1	1.29798e-21	0.423435	0.998	0.981	1.96358e-17	Lymph
Kdm1b	1.30706e-21	0.427831	0.332	0.177	1.97731e-17	Lymph
Pip4p1	1.52108e-21	0.372365	0.684	0.463	2.3011e-17	Lymph
Rpl18	1.61848e-21	0.380077	1	1	2.44843e-17	Lymph
Atf6b	1.70917e-21	0.37233	0.827	0.582	2.58564e-17	Lymph
Dap3	1.72707e-21	0.337351	0.672	0.457	2.61271e-17	Lymph
Rpl13a	2.69562e-21	0.360066	0.982	0.94	4.07794e-17	Lymph
Hnrnpu	2.76388e-21	0.399172	0.98	0.913	4.1812e-17	Lymph
Dhfr	2.89136e-21	0.480655	0.32	0.171	4.37405e-17	Lymph
Iah1	2.93666e-21	0.332927	0.815	0.577	4.44259e-17	Lymph
Elob	3.03906e-21	0.32449	1	0.991	4.59748e-17	Lymph
Srsf2	3.14645e-21	0.455167	0.986	0.942	4.75994e-17	Lymph
Snrpg	3.21944e-21	0.512822	0.875	0.655	4.87037e-17	Lymph
Sf3b3	3.23408e-21	0.365776	0.829	0.584	4.89252e-17	Lymph
Cerk	3.30677e-21	0.332492	0.692	0.463	5.00248e-17	Lymph
Bid	3.74288e-21	0.529743	0.39	0.238	5.66223e-17	Lymph
Gimap6	3.84004e-21	0.345545	0.771	0.536	5.80921e-17	Lymph
Rexo2	3.9975e-21	0.395484	0.895	0.683	6.04741e-17	Lymph
Hnrnpf	4.00512e-21	0.428036	0.992	0.944	6.05895e-17	Lymph
Sgpl1	4.28476e-21	0.334712	0.708	0.469	6.48198e-17	Lymph
Trir	4.41524e-21	0.398411	0.978	0.917	6.67938e-17	Lymph
Tmem134	4.46385e-21	0.314195	0.932	0.804	6.75291e-17	Lymph
Pebp1	4.88433e-21	0.327718	0.962	0.822	7.38902e-17	Lymph
Gpi	5.28056e-21	0.414243	0.974	0.921	7.98844e-17	Lymph
LOC108348142	5.28084e-21	0.385208	1	0.999	7.98886e-17	Lymph
Nedd8	5.86955e-21	0.357777	0.976	0.935	8.87945e-17	Lymph
Rhof	5.95212e-21	0.460636	0.394	0.24	9.00437e-17	Lymph
Adprhl2	6.28885e-21	0.28856	0.74	0.493	9.51378e-17	Lymph
Cenpm	6.52762e-21	0.320557	0.231	0.102	9.87499e-17	Lymph
Eif2s3	6.81666e-21	0.306224	0.803	0.563	1.03122e-16	Lymph
Cnbp	7.29705e-21	0.38292	0.988	0.963	1.1039e-16	Lymph
Tubg1	7.30271e-21	0.39304	0.598	0.41	1.10475e-16	Lymph
Eif4a1	1.02777e-20	0.368843	1	0.99	1.55481e-16	Lymph
Ube2g2	1.13429e-20	0.327867	0.63	0.417	1.71595e-16	Lymph
Glo1	1.15317e-20	0.302762	0.813	0.573	1.74452e-16	Lymph
Cdk5rap3	1.30774e-20	0.293905	0.789	0.54	1.97834e-16	Lymph
Rpl23	1.45628e-20	0.341535	1	1	2.20306e-16	Lymph
Blm	1.59627e-20	0.291175	0.163	0.059	2.41484e-16	Lymph
Smg5	1.61691e-20	0.304808	0.779	0.525	2.44606e-16	Lymph
Prim1	2.31896e-20	0.477229	0.396	0.244	3.50812e-16	Lymph
Actr3	2.45859e-20	0.384654	0.982	0.902	3.71936e-16	Lymph
Usp48	2.55338e-20	0.404019	0.638	0.442	3.86276e-16	Lymph
Lonp1	2.60125e-20	0.310243	0.73	0.492	3.93518e-16	Lymph
Rfc4	3.03407e-20	0.307519	0.288	0.143	4.58994e-16	Lymph
Traf1	3.44467e-20	0.423653	0.384	0.232	5.2111e-16	Lymph
Wdr1	3.66713e-20	0.366043	0.948	0.819	5.54764e-16	Lymph
Slc20a1	3.89694e-20	0.402505	0.62	0.427	5.89529e-16	Lymph
Mycbp2	4.23301e-20	0.359605	0.626	0.426	6.40369e-16	Lymph
Ddx39b	5.30219e-20	0.374618	0.976	0.894	8.02115e-16	Lymph
Thoc7	5.7206e-20	0.347734	0.835	0.612	8.65413e-16	Lymph
Snrpb	8.18727e-20	0.383643	0.968	0.861	1.23857e-15	Lymph
Adsl	9.27885e-20	0.45014	0.541	0.372	1.4037e-15	Lymph
Itk	1.01025e-19	0.37987	0.286	0.147	1.52831e-15	Lymph
Dpp3	1.02865e-19	0.334334	0.732	0.515	1.55614e-15	Lymph
Tcp1	1.29902e-19	0.350073	0.829	0.603	1.96516e-15	Lymph
Raly	1.47755e-19	0.351918	0.976	0.865	2.23523e-15	Lymph
Rps11	1.48906e-19	0.356352	1	1	2.25266e-15	Lymph
Myo9b	1.53885e-19	0.343293	0.879	0.64	2.32797e-15	Lymph
Ppp1r18	1.53954e-19	0.397459	0.867	0.666	2.32901e-15	Lymph
Eftud2	1.55829e-19	0.287071	0.67	0.452	2.35739e-15	Lymph
LOC102553386	1.58077e-19	0.39657	0.875	0.684	2.39139e-15	Lymph
Mob3a	1.61153e-19	0.285609	0.666	0.451	2.43792e-15	Lymph
Ppp1ca	1.69721e-19	0.290356	0.998	0.985	2.56754e-15	Lymph
Slc14a1	2.06933e-19	0.262867	0.179	0.07	3.13049e-15	Lymph
Bloc1s2	2.84405e-19	0.272786	0.753	0.509	4.30248e-15	Lymph
Pold1	3.07177e-19	0.356856	0.34	0.193	4.64697e-15	Lymph
Gpr108	3.2463e-19	0.273034	0.817	0.562	4.911e-15	Lymph
Cbx3	3.72562e-19	0.308435	0.831	0.601	5.63612e-15	Lymph
Ccl20	5.13832e-19	0.807606	0.163	0.062	7.77325e-15	Lymph
Gnl2	5.51503e-19	0.678414	0.459	0.324	8.34313e-15	Lymph
Nfkb1	6.39609e-19	0.361334	0.779	0.56	9.676e-15	Lymph
Ppp1cc	8.35622e-19	0.364072	0.964	0.875	1.26413e-14	Lymph
Ncf4	8.50172e-19	0.304601	0.751	0.512	1.28614e-14	Lymph
Snrnp35	9.199e-19	0.640311	0.481	0.348	1.39163e-14	Lymph
Tmem156	1.05986e-18	0.357099	0.266	0.135	1.60336e-14	Lymph
Cdt1	1.07442e-18	0.250542	0.211	0.093	1.62538e-14	Lymph
Snrnp25	1.10567e-18	0.305541	0.676	0.468	1.67265e-14	Lymph
Safb	1.14926e-18	0.335316	0.783	0.569	1.73861e-14	Lymph
Sbno2	1.19608e-18	0.309346	0.813	0.58	1.80943e-14	Lymph
Sri	1.25842e-18	0.279197	0.676	0.46	1.90373e-14	Lymph
Man2b1	1.26514e-18	0.382692	0.879	0.683	1.9139e-14	Lymph
Cnpy3	1.80759e-18	0.34017	0.777	0.558	2.73452e-14	Lymph
Atp5f1a	1.97995e-18	0.34508	0.988	0.9	2.99527e-14	Lymph
Mrps12	2.09579e-18	0.258229	0.791	0.539	3.17051e-14	Lymph
Gabarapl2	2.18233e-18	0.375606	0.95	0.881	3.30143e-14	Lymph
Gna15	2.19615e-18	0.304429	0.588	0.389	3.32234e-14	Lymph
LOC108349606	2.87063e-18	0.41043	0.95	0.797	4.3427e-14	Lymph
Trabd	3.1225e-18	0.358592	0.829	0.619	4.72372e-14	Lymph
Vmp1	3.23251e-18	0.332471	0.791	0.566	4.89014e-14	Lymph
Slfn13	3.521e-18	0.467819	0.483	0.352	5.32657e-14	Lymph
Unc119b	3.77625e-18	0.276148	0.779	0.542	5.7127e-14	Lymph
Nsun2	4.3631e-18	0.35276	0.624	0.436	6.60049e-14	Lymph
Eif4b	5.07353e-18	0.329992	0.96	0.876	7.67523e-14	Lymph
Ptpn22	5.72852e-18	0.318326	0.292	0.157	8.6661e-14	Lymph
Raver1	6.61516e-18	0.320352	0.66	0.458	1.00074e-13	Lymph
Fkbp3	6.64612e-18	0.33574	0.632	0.447	1.00543e-13	Lymph
Ndufa4	7.12062e-18	0.341972	1	0.996	1.07721e-13	Lymph
Mrpl36	7.4375e-18	0.264297	0.694	0.477	1.12515e-13	Lymph
Pin4	9.23616e-18	0.302223	0.696	0.476	1.39725e-13	Lymph
RGD1562114	1.17664e-17	0.324091	0.646	0.436	1.78002e-13	Lymph
Flii	1.23428e-17	0.4468	0.773	0.597	1.86722e-13	Lymph
Nop53	1.44795e-17	0.321439	0.968	0.87	2.19046e-13	Lymph
Pgam1	1.50832e-17	0.32908	0.962	0.87	2.28179e-13	Lymph
Atic	1.61643e-17	0.272948	0.72	0.5	2.44534e-13	Lymph
Mcm2	1.68975e-17	0.389001	0.358	0.216	2.55626e-13	Lymph
Rbm10	1.74491e-17	0.602001	0.515	0.387	2.63969e-13	Lymph
Kpnb1	1.99907e-17	0.372791	0.861	0.653	3.02419e-13	Lymph
Tp53	2.0239e-17	0.290319	0.626	0.432	3.06176e-13	Lymph
Lmo2	2.41241e-17	0.377467	0.567	0.398	3.6495e-13	Lymph
Glrx3	2.41998e-17	0.296223	0.779	0.555	3.66095e-13	Lymph
LOC108351137	2.95153e-17	0.298271	1	0.987	4.46508e-13	Lymph
Pabpc4	3.50008e-17	0.288044	0.634	0.443	5.29492e-13	Lymph
Nol7	4.14617e-17	0.316491	0.891	0.696	6.27233e-13	Lymph
Arglu1	4.29004e-17	0.372657	0.859	0.666	6.48998e-13	Lymph
Ndufa13	4.32136e-17	0.268568	1	0.968	6.53735e-13	Lymph
Cct7	4.76058e-17	0.31974	0.974	0.906	7.2018e-13	Lymph
AABR07031089.1	4.95623e-17	0.491406	0.346	0.215	7.49778e-13	Lymph
Zc3h15	5.33489e-17	0.30568	0.654	0.454	8.07062e-13	Lymph
Rps23	5.59276e-17	0.329003	1	1	8.46073e-13	Lymph
C1qc	5.61315e-17	0.277409	0.964	0.806	8.49157e-13	Lymph
Dtx2	6.04461e-17	0.367984	0.38	0.24	9.14429e-13	Lymph
Cep95	6.18939e-17	0.5438	0.336	0.203	9.36331e-13	Lymph
Hip1r	6.22373e-17	0.497976	0.477	0.358	9.41526e-13	Lymph
Lig1	7.20068e-17	0.427496	0.36	0.224	1.08932e-12	Lymph
AC099444.2	8.72966e-17	0.380923	0.262	0.138	1.32062e-12	Lymph
Rps9	9.32241e-17	0.27162	1	1	1.41029e-12	Lymph
Phkg2	1.14214e-16	0.314462	0.797	0.576	1.72783e-12	Lymph
Txnl4a	1.18788e-16	0.288017	0.789	0.567	1.79703e-12	Lymph
Rere	1.19433e-16	0.281143	0.726	0.523	1.80679e-12	Lymph
Rrm1	1.23557e-16	0.528276	0.447	0.327	1.86917e-12	Lymph
Srsf3	1.23651e-16	0.401417	0.96	0.901	1.87059e-12	Lymph
Cyth4	1.40638e-16	0.264516	0.71	0.478	2.12757e-12	Lymph
Zfp513	1.58609e-16	0.338277	0.61	0.427	2.39944e-12	Lymph
Jak3	1.64003e-16	0.452268	0.445	0.316	2.48103e-12	Lymph
Eif3m	1.64197e-16	0.379247	0.926	0.744	2.48397e-12	Lymph
Ywhaz	1.75545e-16	0.333793	0.978	0.923	2.65565e-12	Lymph
Idh3g	1.82035e-16	0.288894	0.875	0.648	2.75383e-12	Lymph
Cbfb	1.8643e-16	0.325421	0.72	0.518	2.82031e-12	Lymph
Nme1	1.8706e-16	0.259137	0.841	0.603	2.82985e-12	Lymph
Fgd2	1.98422e-16	0.455625	0.374	0.239	3.00173e-12	Lymph
Ifitm1	2.55213e-16	0.33168	0.986	0.939	3.86086e-12	Lymph
Trim27	3.09608e-16	0.280707	0.626	0.442	4.68375e-12	Lymph
Rfc3	3.18565e-16	0.318515	0.332	0.195	4.81925e-12	Lymph
LOC103689931	3.63624e-16	0.283325	0.99	0.969	5.5009e-12	Lymph
Mea1	3.7273e-16	0.28757	0.948	0.815	5.63865e-12	Lymph
Htra2	3.86535e-16	0.264946	0.668	0.46	5.8475e-12	Lymph
RT1-M3-1	4.06422e-16	0.280914	0.596	0.41	6.14836e-12	Lymph
Pabpn1	4.46049e-16	0.321681	0.875	0.674	6.74783e-12	Lymph
Stk26	4.46391e-16	0.281329	0.235	0.119	6.75301e-12	Lymph
Unc93b1	4.77338e-16	0.324298	0.905	0.738	7.22117e-12	Lymph
RGD1311899	5.35579e-16	0.294229	0.602	0.418	8.10224e-12	Lymph
Arhgap17	5.88001e-16	0.329996	0.706	0.515	8.89528e-12	Lymph
Rbm3	6.1111e-16	0.384417	0.988	0.921	9.24487e-12	Lymph
Lsp1	7.3473e-16	0.346832	0.96	0.834	1.1115e-11	Lymph
Zmiz2	7.57256e-16	0.324247	0.897	0.694	1.14558e-11	Lymph
AABR07007032.1	7.91717e-16	0.489161	0.515	0.405	1.19771e-11	Lymph
Eif1b	9.1979e-16	0.275106	0.773	0.555	1.39146e-11	Lymph
Idh3b	9.94152e-16	0.281397	0.759	0.545	1.50395e-11	Lymph
Mettl6	1.13165e-15	0.458162	0.352	0.221	1.71196e-11	Lymph
Stoml2	1.14253e-15	0.254651	0.658	0.461	1.72842e-11	Lymph
Mtfr2	1.18274e-15	0.38252	0.382	0.252	1.78925e-11	Lymph
Ntan1	1.20267e-15	0.303789	0.821	0.598	1.81941e-11	Lymph
Aurka	1.21963e-15	0.266133	0.239	0.121	1.84506e-11	Lymph
Smim29	1.44526e-15	0.312608	0.6	0.427	2.18639e-11	Lymph
Cyfip2	1.60992e-15	0.483619	0.501	0.382	2.43549e-11	Lymph
Wdr55	1.83254e-15	0.275143	0.688	0.49	2.77227e-11	Lymph
Stmn1	2.22729e-15	0.520736	0.924	0.813	3.36944e-11	Lymph
Hdac1	2.7483e-15	0.320429	0.827	0.63	4.15763e-11	Lymph
Dnaja1	3.04049e-15	0.264904	0.813	0.596	4.59965e-11	Lymph
Hnrnpl	3.1844e-15	0.38673	0.972	0.918	4.81736e-11	Lymph
LOC100910882	3.36954e-15	0.335676	0.942	0.811	5.09744e-11	Lymph
Erp29	3.42075e-15	0.285577	0.97	0.923	5.17491e-11	Lymph
Eif4e2	4.41759e-15	0.267129	0.726	0.519	6.68293e-11	Lymph
Selenoo	4.56638e-15	0.284792	0.642	0.458	6.90802e-11	Lymph
Zfand6	5.10544e-15	0.258801	0.809	0.597	7.72351e-11	Lymph
Arhgap25	6.67296e-15	0.439394	0.451	0.335	1.00949e-10	Lymph
Exosc4	7.18961e-15	0.267397	0.652	0.465	1.08764e-10	Lymph
Spcs3	7.7566e-15	0.288009	0.606	0.426	1.17342e-10	Lymph
Dpy30	8.60329e-15	0.263463	0.662	0.473	1.30151e-10	Lymph
Hypk	9.08756e-15	0.277662	0.638	0.461	1.37477e-10	Lymph
Sec61b	9.90307e-15	0.276658	0.986	0.93	1.49814e-10	Lymph
Pop5	1.05364e-14	0.323087	0.525	0.373	1.59395e-10	Lymph
Cnr2	1.28458e-14	0.338679	0.241	0.129	1.94331e-10	Lymph
Psme3	1.40644e-14	0.299654	0.602	0.432	2.12767e-10	Lymph
Rpl35	1.48614e-14	0.300051	1	1	2.24824e-10	Lymph
Laptm5	1.50647e-14	0.261311	0.994	0.974	2.27899e-10	Lymph
Ssb	1.50709e-14	0.332441	0.746	0.565	2.27993e-10	Lymph
Mrpl18	1.55469e-14	0.294584	0.612	0.438	2.35193e-10	Lymph
Traf2	1.64191e-14	0.291861	0.527	0.377	2.48389e-10	Lymph
Cks1b	1.73708e-14	0.289822	0.29	0.167	2.62785e-10	Lymph
Zpr1	1.88716e-14	0.321517	0.575	0.408	2.8549e-10	Lymph
Bub3	2.61831e-14	0.272425	0.682	0.494	3.96098e-10	Lymph
Nop56	2.69641e-14	0.430661	0.439	0.317	4.07913e-10	Lymph
Cnot1	2.901e-14	0.333793	0.823	0.634	4.38864e-10	Lymph
H3f3c	3.37287e-14	0.296968	1	1	5.10248e-10	Lymph
Lsm5	3.40437e-14	0.322939	0.668	0.491	5.15013e-10	Lymph
Uqcrh	3.54079e-14	0.312658	1	0.994	5.35651e-10	Lymph
Git2	4.13317e-14	0.286015	0.809	0.603	6.25267e-10	Lymph
Zap70	4.1411e-14	0.34626	0.364	0.238	6.26465e-10	Lymph
Rpl15	4.38381e-14	0.307906	1	1	6.63183e-10	Lymph
Cd6	4.70085e-14	0.401144	0.364	0.246	7.11145e-10	Lymph
LOC100360828	4.78525e-14	0.303414	0.92	0.773	7.23913e-10	Lymph
Ets1	5.81219e-14	0.322201	0.948	0.801	8.79269e-10	Lymph
Nap1l4	6.17117e-14	0.275152	0.867	0.653	9.33575e-10	Lymph
Cpsf6	6.75349e-14	0.346175	0.626	0.471	1.02167e-09	Lymph
Mrpl12	7.42221e-14	0.275181	0.859	0.651	1.12283e-09	Lymph
Gsto1	7.74192e-14	0.267356	0.767	0.568	1.1712e-09	Lymph
Arid1a	8.23198e-14	0.271338	0.841	0.63	1.24533e-09	Lymph
H2afy	8.24089e-14	0.296315	0.905	0.72	1.24668e-09	Lymph
Rps6	8.31144e-14	0.372348	0.998	0.999	1.25735e-09	Lymph
Tmem243	8.82854e-14	0.351046	0.851	0.662	1.33558e-09	Lymph
Psd4	9.31425e-14	0.363868	0.402	0.282	1.40906e-09	Lymph
Cyc1	1.1196e-13	0.264293	0.95	0.844	1.69373e-09	Lymph
Lrrk1	1.49184e-13	0.288952	0.571	0.411	2.25685e-09	Lymph
Phf19	1.55725e-13	0.27544	0.237	0.129	2.35581e-09	Lymph
Hspa8	1.71599e-13	0.275646	1	0.984	2.59595e-09	Lymph
Tifa	1.89317e-13	0.551687	0.467	0.354	2.86399e-09	Lymph
Cox5a	1.91e-13	0.280889	0.994	0.954	2.88945e-09	Lymph
Atm	1.92242e-13	0.380939	0.394	0.273	2.90824e-09	Lymph
Psmb2	2.00825e-13	0.255773	0.954	0.836	3.03808e-09	Lymph
Dapp1	2.34967e-13	0.302004	0.332	0.209	3.55458e-09	Lymph
Psmd3	2.46344e-13	0.253066	0.833	0.623	3.72668e-09	Lymph
Cyth1	2.73769e-13	0.258523	0.567	0.41	4.14158e-09	Lymph
Cblb	3.04561e-13	0.459395	0.402	0.293	4.6074e-09	Lymph
AC142181.1	3.40063e-13	0.27596	0.272	0.157	5.14447e-09	Lymph
Gars	4.17256e-13	0.258645	0.644	0.462	6.31226e-09	Lymph
Susd3	4.20841e-13	0.286426	0.328	0.207	6.36649e-09	Lymph
Cfd	5.32017e-13	0.352448	0.59	0.41	8.04835e-09	Lymph
Smc4	5.58798e-13	0.401924	0.402	0.294	8.4535e-09	Lymph
Vrk3	6.02029e-13	0.259161	0.632	0.463	9.1075e-09	Lymph
Tmc8	6.07386e-13	0.263373	0.258	0.147	9.18854e-09	Lymph
Tpmt	7.33772e-13	0.481024	0.35	0.237	1.11005e-08	Lymph
Itpr3	8.24135e-13	0.373213	0.396	0.278	1.24675e-08	Lymph
Ehmt2	8.40158e-13	0.269396	0.843	0.661	1.27099e-08	Lymph
Mpnd	8.53212e-13	0.260702	0.72	0.53	1.29074e-08	Lymph
AC141489.1	9.24774e-13	0.384689	0.996	0.988	1.399e-08	Lymph
Mif4gd	9.42494e-13	0.263598	0.59	0.428	1.4258e-08	Lymph
Stk38	9.5844e-13	0.300441	0.61	0.457	1.44993e-08	Lymph
Cdk11b	1.00411e-12	0.321727	0.789	0.608	1.51902e-08	Lymph
Nsa2	1.17911e-12	0.265595	0.857	0.648	1.78376e-08	Lymph
Nono	1.28976e-12	0.29458	0.875	0.709	1.95116e-08	Lymph
Rbbp7	1.47778e-12	0.300012	0.845	0.653	2.23559e-08	Lymph
Mrps18c	1.55847e-12	0.265017	0.652	0.48	2.35765e-08	Lymph
Ngrn	2.0644e-12	0.473695	0.473	0.37	3.12302e-08	Lymph
Hnrnph1	2.06576e-12	0.273854	0.97	0.904	3.12508e-08	Lymph
Mcm4	2.18362e-12	0.314214	0.256	0.148	3.30338e-08	Lymph
Ppp4r3a	3.25232e-12	0.275119	0.616	0.462	4.92011e-08	Lymph
Gadd45gip1	3.49173e-12	0.259755	0.835	0.625	5.28229e-08	Lymph
Naa38	3.73386e-12	0.254408	0.99	0.926	5.64859e-08	Lymph
Psma7	3.84728e-12	0.26994	0.968	0.892	5.82016e-08	Lymph
Gpr171	3.88667e-12	0.350833	0.308	0.195	5.87975e-08	Lymph
Dnajc9	4.18189e-12	0.438423	0.445	0.348	6.32636e-08	Lymph
Ppp6r1	4.25823e-12	0.311812	0.918	0.762	6.44184e-08	Lymph
Mrps16	4.37764e-12	0.251842	0.815	0.605	6.6225e-08	Lymph
Tec	4.4762e-12	0.390682	0.322	0.215	6.77159e-08	Lymph
Vrk1	4.96088e-12	0.263422	0.282	0.17	7.50482e-08	Lymph
Pik3cg	6.72298e-12	0.295863	0.35	0.233	1.01705e-07	Lymph
Relt	8.52984e-12	0.260994	0.284	0.173	1.29039e-07	Lymph
Erp44	8.79561e-12	0.267318	0.714	0.544	1.3306e-07	Lymph
Qars	8.99498e-12	0.283376	0.871	0.673	1.36076e-07	Lymph
Dnph1	9.27118e-12	0.368813	0.354	0.243	1.40254e-07	Lymph
Herpud1	1.02686e-11	0.295255	0.901	0.738	1.55343e-07	Lymph
Nmral1	1.04991e-11	0.32211	0.308	0.195	1.5883e-07	Lymph
Eny2	1.11469e-11	0.261508	0.68	0.509	1.6863e-07	Lymph
Polm	1.13293e-11	0.371498	0.36	0.25	1.7139e-07	Lymph
Phb2	1.16123e-11	0.297033	0.873	0.69	1.75671e-07	Lymph
Cct6a	1.22794e-11	0.258091	0.817	0.625	1.85763e-07	Lymph
Ap2m1	1.32464e-11	0.329877	0.974	0.952	2.00391e-07	Lymph
Snrpd2	1.40101e-11	0.338546	0.988	0.968	2.11945e-07	Lymph
Psma1	1.42245e-11	0.311889	0.895	0.715	2.15188e-07	Lymph
Sp110	1.50882e-11	0.268157	0.787	0.596	2.28255e-07	Lymph
Iffo1	1.54824e-11	0.257432	0.553	0.402	2.34218e-07	Lymph
E2f2	2.17154e-11	0.36296	0.416	0.312	3.2851e-07	Lymph
Neurl3	2.49667e-11	0.324885	0.437	0.331	3.77696e-07	Lymph
Zcrb1	2.53923e-11	0.268191	0.569	0.426	3.84135e-07	Lymph
Mettl23	2.58596e-11	0.269544	0.274	0.167	3.91204e-07	Lymph
Anapc13	2.7842e-11	0.2697	0.94	0.853	4.21194e-07	Lymph
Rnf44	2.93879e-11	0.265413	0.738	0.556	4.4458e-07	Lymph
Evi2a	3.19541e-11	0.397997	0.414	0.311	4.83402e-07	Lymph
Mrpl17	3.25028e-11	0.267075	0.934	0.832	4.91702e-07	Lymph
Txndc15	3.26914e-11	0.320167	0.654	0.489	4.94556e-07	Lymph
Ptbp1	3.35523e-11	0.264066	0.96	0.902	5.07579e-07	Lymph
Gltp	3.37379e-11	0.260014	0.708	0.521	5.10387e-07	Lymph
Rpl24	3.92242e-11	0.312026	1	1	5.93384e-07	Lymph
Cdk2	4.03006e-11	0.322668	0.282	0.177	6.09668e-07	Lymph
Mien1	4.36488e-11	0.254002	0.918	0.729	6.6032e-07	Lymph
Rbmxl1	4.73691e-11	0.37304	0.358	0.253	7.166e-07	Lymph
Rfx5	4.90893e-11	0.326133	0.376	0.269	7.42623e-07	Lymph
Rps12	4.96718e-11	0.29157	1	1	7.51435e-07	Lymph
Puf60	5.06194e-11	0.252425	0.936	0.816	7.6577e-07	Lymph
Ddit4	5.22355e-11	0.420822	0.465	0.376	7.90219e-07	Lymph
AABR07042821.1	5.30152e-11	0.331464	0.998	0.989	8.02014e-07	Lymph
Usp47	6.38331e-11	0.269035	0.642	0.476	9.65667e-07	Lymph
Rhog	6.71175e-11	0.254844	0.948	0.843	1.01535e-06	Lymph
RT1-N2	9.16755e-11	0.270981	0.702	0.527	1.38687e-06	Lymph
S1pr2	9.40468e-11	0.305527	0.525	0.398	1.42274e-06	Lymph
Nap1l1	9.44219e-11	0.458869	0.932	0.785	1.42841e-06	Lymph
Cxcr3	1.12037e-10	0.391044	0.328	0.228	1.6949e-06	Lymph
Ttpal	1.98185e-10	0.301496	0.288	0.189	2.99814e-06	Lymph
Flot1	2.00124e-10	0.28897	0.891	0.703	3.02748e-06	Lymph
Dcun1d5	2.18056e-10	0.370642	0.473	0.373	3.29876e-06	Lymph
Wipf1	2.35668e-10	0.274676	0.342	0.235	3.56519e-06	Lymph
Rtraf	2.40827e-10	0.285007	0.962	0.908	3.64324e-06	Lymph
Fkbp5	2.49993e-10	0.252224	0.328	0.22	3.7819e-06	Lymph
Cd40	2.6318e-10	0.347568	0.338	0.241	3.98138e-06	Lymph
Rps18	2.81403e-10	0.310782	1	1	4.25707e-06	Lymph
Slc25a5	3.00487e-10	0.270843	0.996	0.968	4.54577e-06	Lymph
AC109737.1	3.95073e-10	0.343395	0.376	0.277	5.97667e-06	Lymph
Ap1g2	4.3573e-10	0.341637	0.344	0.243	6.59173e-06	Lymph
Dhrsx	4.48914e-10	0.250865	0.869	0.682	6.79118e-06	Lymph
Bcl6	4.61726e-10	0.412828	0.336	0.242	6.98499e-06	Lymph
Rfc5	4.68495e-10	0.276948	0.286	0.185	7.0874e-06	Lymph
Ucp2	4.86519e-10	0.260359	0.992	0.962	7.36005e-06	Lymph
Coro1b	4.93856e-10	0.259558	0.968	0.892	7.47105e-06	Lymph
Dcaf11	5.10077e-10	0.269529	0.829	0.651	7.71644e-06	Lymph
Batf	5.3117e-10	0.261638	0.266	0.169	8.03554e-06	Lymph
Mob1a	5.88795e-10	0.260527	0.891	0.704	8.90728e-06	Lymph
Acd	6.2492e-10	0.351502	0.408	0.311	9.45378e-06	Lymph
Hspa4	6.45509e-10	0.273219	0.869	0.695	9.76525e-06	Lymph
Csnk2a2	8.5041e-10	0.507031	0.481	0.4	1.2865e-05	Lymph
Ppan	9.29947e-10	0.355331	0.435	0.341	1.40682e-05	Lymph
Vbp1	9.59406e-10	0.259976	0.781	0.613	1.45139e-05	Lymph
Rbm5	1.0383e-09	0.260053	0.883	0.7	1.57073e-05	Lymph
Plbd1	1.44581e-09	0.257961	0.497	0.366	2.18723e-05	Lymph
Rgs19	1.5726e-09	0.279089	0.404	0.303	2.37902e-05	Lymph
Pdcd4	1.59796e-09	0.253286	0.813	0.629	2.4174e-05	Lymph
Cct8	1.97298e-09	0.311129	0.891	0.728	2.98472e-05	Lymph
Eif3c	2.11977e-09	0.258562	0.946	0.868	3.20678e-05	Lymph
Nasp	2.1777e-09	0.278095	0.3	0.203	3.29442e-05	Lymph
Fbl	2.21157e-09	0.304179	0.352	0.253	3.34566e-05	Lymph
Pnisr	2.51848e-09	0.281656	0.549	0.429	3.80996e-05	Lymph
Tpr	2.82636e-09	0.270319	0.555	0.435	4.27571e-05	Lymph
Psip1	2.95247e-09	0.456907	0.374	0.29	4.46649e-05	Lymph
Shmt2	3.94985e-09	0.371931	0.425	0.349	5.97534e-05	Lymph
Tuba1b	4.90148e-09	0.298198	1	0.998	7.41496e-05	Lymph
Psma2	6.22676e-09	0.265035	0.934	0.77	9.41984e-05	Lymph
Atp5mc1	6.7343e-09	0.250691	0.98	0.937	0.000101877	Lymph
Eif3d	6.82639e-09	0.270244	0.843	0.685	0.00010327	Lymph
Copg1	8.43516e-09	0.461937	0.394	0.314	0.000127607	Lymph
Lysmd2	1.04749e-08	0.282387	0.356	0.264	0.000158465	Lymph
Dnmt1	1.53767e-08	0.381719	0.449	0.374	0.000232618	Lymph
Ube2s	2.10575e-08	0.265477	0.968	0.832	0.000318558	Lymph
Rsbn1l	2.1101e-08	0.349532	0.223	0.143	0.000319216	Lymph
Naa10	2.11542e-08	0.284902	0.396	0.307	0.000320021	Lymph
Rbm8a	2.34779e-08	0.251184	0.891	0.719	0.000355173	Lymph
Ripk3	2.46251e-08	0.262345	0.308	0.214	0.000372528	Lymph
Fus	2.55757e-08	0.372684	0.942	0.824	0.000386909	Lymph
Det1	3.47601e-08	0.27254	0.205	0.128	0.000525851	Lymph
Tsr1	4.45527e-08	0.341692	0.398	0.322	0.000673994	Lymph
LOC103690175	6.11048e-08	0.347056	0.262	0.179	0.000924393	Lymph
Trim5	6.62889e-08	0.320118	0.473	0.382	0.00100282	Lymph
Bcl3	6.96273e-08	0.2959	0.352	0.266	0.00105332	Lymph
Rabep2	8.6171e-08	0.302294	0.382	0.298	0.00130359	Lymph
Eif3g	1.08833e-07	0.250655	0.913	0.795	0.00164642	Lymph
Pik3r4	1.18511e-07	0.363816	0.334	0.254	0.00179283	Lymph
AABR07068161.1	1.1919e-07	0.30414	0.338	0.257	0.0018031	Lymph
Sfrp2	1.23643e-07	0.25229	0.264	0.177	0.00187047	Lymph
Rpa2	1.23837e-07	0.310782	0.334	0.258	0.0018734	Lymph
Depdc5	1.83822e-07	0.28605	0.278	0.196	0.00278086	Lymph
Rpl17	2.62192e-07	0.282312	1	1	0.00396644	Lymph
Msh6	2.88271e-07	0.267682	0.237	0.163	0.00436097	Lymph
Arf3	4.02911e-07	0.278846	0.93	0.849	0.00609524	Lymph
Snrpa	5.24427e-07	0.280432	0.366	0.286	0.00793353	Lymph
Polr3d	5.97616e-07	0.330177	0.382	0.31	0.00904073	Lymph
Rfc2	6.73564e-07	0.270168	0.356	0.276	0.0101897	Lymph
Rangap1	6.75833e-07	0.299956	0.414	0.342	0.010224	Lymph
Thrap3	8.57333e-07	0.29818	0.272	0.196	0.0129697	Lymph
Ptpn18	1.18059e-06	0.258355	0.322	0.243	0.01786	Lymph
Trit1	1.26799e-06	0.361489	0.394	0.328	0.0191821	Lymph
Dmap1	1.44226e-06	0.412894	0.4	0.334	0.0218186	Lymph
Papola	1.60379e-06	0.265925	0.284	0.206	0.0242621	Lymph
Msln	1.84918e-06	0.266485	0.264	0.182	0.0279744	Lymph
Wdr53	1.97773e-06	0.276612	0.219	0.149	0.0299192	Lymph
Dalrd3	2.45184e-06	0.286184	0.39	0.316	0.0370914	Lymph
Ahcy	2.59088e-06	0.28208	0.443	0.377	0.0391949	Lymph
Strbp	2.82246e-06	0.285745	0.26	0.189	0.0426982	Lymph
Dync1h1	3.14261e-06	0.333637	0.869	0.819	0.0475414	Lymph
Eml3	3.33263e-06	0.287658	0.435	0.362	0.0504161	Lymph
Rpl26	3.61608e-06	0.259405	1	1	0.0547041	Lymph
Nbas	5.3666e-06	0.342346	0.286	0.217	0.0811859	Lymph
Snrpa1	5.86138e-06	0.294515	0.431	0.375	0.088671	Lymph
Ctcf	7.08619e-06	0.304188	0.445	0.392	0.1072	Lymph
Tbc1d1	7.09089e-06	0.301487	0.406	0.349	0.107271	Lymph
Vav2	1.50045e-05	0.263564	0.368	0.305	0.226989	Lymph
Cd247	1.56418e-05	0.269655	0.348	0.283	0.236629	Lymph
Bcar3	1.56842e-05	0.252677	0.308	0.241	0.237271	Lymph
Fam189b	1.63032e-05	0.301304	0.334	0.273	0.246636	Lymph
Rpl32	1.78087e-05	0.311163	1	1	0.269411	Lymph
Snrnp40	5.63698e-05	0.267527	0.332	0.271	0.852762	Lymph
Fyb1	7.14502e-05	0.278425	0.396	0.348	1	Lymph
Lsm2	8.19621e-05	0.29683	0.376	0.329	1	Lymph
Nsmce4a	8.35392e-05	0.254326	0.368	0.312	1	Lymph
Syk	8.79641e-05	0.270259	0.421	0.376	1	Lymph
Cd2	9.52851e-05	0.260135	0.296	0.239	1	Lymph
Gga3	0.000102202	0.250382	0.326	0.271	1	Lymph
Lime1	0.00010955	0.2545	0.326	0.273	1	Lymph
Rpl36al	0.000132102	0.315933	1	1	1	Lymph
Inpp5f	0.000147126	0.27795	0.294	0.238	1	Lymph
Mbd2	0.000820923	0.296884	0.396	0.367	1	Lymph
Itsn2	0.00112398	0.262199	0.386	0.352	1	Lymph
Hsp90b1	0.00180887	0.271677	0.992	0.989	1	Lymph
Apoe	5.2943e-115	1.9068	1	0.998	8.00922e-111	silicosis
Gpnmb	2.89641e-177	1.74436	0.993	0.929	4.38169e-173	silicosis
Spp1	2.13326e-126	1.62441	0.798	0.408	3.22719e-122	silicosis
Sctr	1.18878e-119	1.41048	0.485	0.146	1.79838e-115	silicosis
Fabp4	2.22259e-91	1.36362	0.808	0.522	3.36233e-87	silicosis
Ubd	6.60737e-38	1.33051	0.57	0.357	9.99564e-34	silicosis
Lilrb4	2.12121e-141	1.30126	0.778	0.371	3.20896e-137	silicosis
Cd68	3.76507e-165	1.29972	0.983	0.875	5.6958e-161	silicosis
Gm2a	1.6963e-103	1.29578	0.997	0.983	2.56617e-99	silicosis
Ftl1	1.1379e-182	1.23625	1	1	1.72141e-178	silicosis
Pla2g7	5.69623e-129	1.20215	0.56	0.181	8.61726e-125	silicosis
Ptcd3	4.92778e-80	1.1978	0.641	0.342	7.45475e-76	silicosis
Slpi	6.10739e-57	1.19071	0.935	0.858	9.23926e-53	silicosis
Fam20c	2.87655e-90	1.17327	0.745	0.444	4.35165e-86	silicosis
Pf4	2.50853e-88	1.15059	0.77	0.46	3.7949e-84	silicosis
Lgals3	6.13336e-128	1.11775	1	0.986	9.27855e-124	silicosis
Tmem176a	1.16068e-122	1.05454	0.983	0.891	1.75587e-118	silicosis
LOC100360087	1.51735e-97	1.042	0.944	0.769	2.29545e-93	silicosis
Cybb	2.82566e-103	1.02735	0.977	0.88	4.27466e-99	silicosis
Pld3	5.30841e-114	1.02153	0.978	0.871	8.03057e-110	silicosis
Bcl2a1	4.24707e-113	1.00662	0.912	0.642	6.42496e-109	silicosis
AABR07034739.1	4.24312e-06	1.00273	0.985	0.971	0.0641899	silicosis
Ifitm1	4.97782e-118	0.987729	0.988	0.938	7.53045e-114	silicosis
Ccl9	2.37617e-81	0.969965	0.834	0.571	3.59466e-77	silicosis
Fabp5	8.66595e-133	0.966184	0.998	0.963	1.31098e-128	silicosis
Trem2	7.6089e-111	0.942845	0.82	0.457	1.15107e-106	silicosis
Prdx5	2.175e-131	0.941393	0.997	0.965	3.29034e-127	silicosis
Lipa	2.83966e-94	0.926824	0.947	0.784	4.29584e-90	silicosis
Tmem176b	8.38709e-97	0.922229	0.977	0.914	1.2688e-92	silicosis
Psap	2.18556e-194	0.917699	1	1	3.30631e-190	silicosis
Comt	5.2933e-86	0.917251	0.877	0.641	8.0077e-82	silicosis
Serping1	1.97564e-61	0.912873	0.997	0.988	2.98875e-57	silicosis
Tcirg1	2.26911e-98	0.892998	0.887	0.638	3.43271e-94	silicosis
Cxcl9	7.79358e-29	0.883298	0.49	0.304	1.17901e-24	silicosis
Ctsz	2.81751e-139	0.88255	0.998	0.955	4.26232e-135	silicosis
Smpdl3a	1.87355e-92	0.865206	0.942	0.813	2.8343e-88	silicosis
Mmp9	1.38754e-38	0.861227	0.321	0.137	2.09908e-34	silicosis
Matk	2.82924e-126	0.860222	0.613	0.215	4.28007e-122	silicosis
Ctsd	2.37001e-91	0.858964	1	0.993	3.58535e-87	silicosis
Atp6v1b2	4.67797e-100	0.856951	0.899	0.664	7.07684e-96	silicosis
Cd63	2.32429e-125	0.855484	1	0.991	3.51619e-121	silicosis
Ctsb	3.81876e-147	0.846785	1	0.997	5.77702e-143	silicosis
Lgmn	2.1606e-99	0.829196	0.97	0.903	3.26855e-95	silicosis
Ctsk	2.07576e-83	0.824393	0.727	0.403	3.14021e-79	silicosis
Tyrobp	1.82248e-142	0.823585	1	0.989	2.75705e-138	silicosis
Sod2	1.35389e-67	0.818913	0.982	0.888	2.04817e-63	silicosis
Mmp12	1.23355e-94	0.818882	0.593	0.24	1.86611e-90	silicosis
Fth1	2.84227e-139	0.813225	1	1	4.29978e-135	silicosis
Cstb	1.35448e-100	0.803402	0.998	0.987	2.04906e-96	silicosis
Tnfaip2	7.31466e-85	0.799343	0.738	0.405	1.10656e-80	silicosis
Cd74	3.41167e-98	0.786327	1	1	5.16118e-94	silicosis
Itgb2	1.93867e-74	0.783807	0.955	0.848	2.93282e-70	silicosis
Acp5	3.39141e-61	0.782346	0.925	0.803	5.13052e-57	silicosis
Capg	1.39456e-89	0.781662	0.96	0.858	2.10969e-85	silicosis
Fcgr2a	1.31229e-81	0.774854	0.954	0.821	1.98524e-77	silicosis
MGC105649	4.11931e-66	0.770539	0.788	0.552	6.23169e-62	silicosis
Ifi30	1.22398e-107	0.760639	0.998	0.935	1.85164e-103	silicosis
Chia	1.87358e-23	0.759021	0.79	0.672	2.83435e-19	silicosis
Dpp7	6.01001e-97	0.740935	0.942	0.752	9.09195e-93	silicosis
Stom	5.21834e-69	0.739499	0.912	0.768	7.89431e-65	silicosis
C1s	1.1907e-78	0.736631	0.911	0.704	1.80129e-74	silicosis
Cyba	3.64133e-116	0.73582	0.998	0.974	5.50861e-112	silicosis
RGD1559482	3.99852e-60	0.720315	0.957	0.849	6.04896e-56	silicosis
Ccl2	1.22327e-69	0.71851	0.531	0.223	1.85056e-65	silicosis
Slamf9	7.97301e-97	0.71587	0.623	0.261	1.20616e-92	silicosis
C1qa	2.68498e-63	0.714498	0.962	0.884	4.06183e-59	silicosis
Cotl1	9.08766e-85	0.713642	0.964	0.844	1.37478e-80	silicosis
Irf8	1.57711e-46	0.70997	0.825	0.673	2.38585e-42	silicosis
Kcnn4	2.27508e-83	0.709088	0.694	0.357	3.44175e-79	silicosis
Lcn2	2.41524e-10	0.70896	0.962	0.943	3.65377e-06	silicosis
Tmsb10	5.42992e-126	0.703658	1	1	8.21439e-122	silicosis
Folr2	4.37828e-69	0.702237	0.596	0.294	6.62346e-65	silicosis
S100a8	0.00325874	0.701566	0.627	0.752	1	silicosis
Fcer1g	5.81464e-103	0.693856	1	0.971	8.79639e-99	silicosis
Rassf4	1.18264e-62	0.678822	0.753	0.484	1.7891e-58	silicosis
Ncf1	6.54395e-49	0.675418	0.808	0.604	9.89969e-45	silicosis
Hmox1	1.73597e-63	0.667828	0.742	0.464	2.62618e-59	silicosis
Timp1	8.23216e-34	0.659893	0.765	0.589	1.24536e-29	silicosis
Atox1	2.21112e-71	0.641186	0.992	0.965	3.34499e-67	silicosis
Tgfbr1	1.02149e-65	0.639479	0.823	0.581	1.54531e-61	silicosis
Il18bp	9.71547e-59	0.639406	0.606	0.324	1.46976e-54	silicosis
Gpx1	1.4765e-96	0.635921	1	0.999	2.23365e-92	silicosis
Arl11	7.4002e-75	0.632076	0.68	0.349	1.1195e-70	silicosis
Slc11a1	1.29246e-66	0.631681	0.629	0.326	1.95523e-62	silicosis
Hexa	3.73752e-73	0.630881	0.909	0.735	5.65412e-69	silicosis
Atp6v0c	1.94831e-101	0.62733	1	0.996	2.94741e-97	silicosis
Meis3	3.75361e-81	0.61658	0.606	0.266	5.67846e-77	silicosis
Ppt1	1.10112e-66	0.615968	0.906	0.705	1.66578e-62	silicosis
Cxcl16	1.99561e-49	0.614221	0.864	0.716	3.01896e-45	silicosis
Rnaset2	3.2892e-75	0.6126	0.983	0.917	4.97591e-71	silicosis
Csf2ra	1.03216e-66	0.609521	0.871	0.682	1.56145e-62	silicosis
Ninj1	4.74047e-62	0.607803	0.901	0.721	7.17138e-58	silicosis
Ndrg1	1.38796e-48	0.599188	0.753	0.53	2.0997e-44	silicosis
Cst7	7.93789e-62	0.59847	0.599	0.298	1.20084e-57	silicosis
Cxcl10	2.31798e-17	0.591067	0.205	0.098	3.50663e-13	silicosis
Chi3l1	6.09164e-44	0.588831	0.922	0.821	9.21544e-40	silicosis
Slc37a2	1.86167e-82	0.588749	0.518	0.2	2.81634e-78	silicosis
Aif1	2.3615e-49	0.586769	0.907	0.821	3.57247e-45	silicosis
Spi1	6.67725e-64	0.583397	0.935	0.779	1.01013e-59	silicosis
Unc93b1	3.98218e-55	0.58105	0.889	0.737	6.02424e-51	silicosis
Gaa	1.53507e-58	0.578661	0.781	0.54	2.32226e-54	silicosis
Cyth4	1.42144e-59	0.57386	0.743	0.472	2.15036e-55	silicosis
RT1-Db1	6.39721e-49	0.573434	1	0.998	9.6777e-45	silicosis
Pdlim4	1.80164e-79	0.572539	0.44	0.149	2.72552e-75	silicosis
Rgs1	2.30667e-78	0.571188	0.604	0.264	3.48953e-74	silicosis
Il1rn	1.57649e-56	0.570462	0.52	0.247	2.38492e-52	silicosis
Sgpl1	3.7383e-66	0.569748	0.757	0.462	5.65529e-62	silicosis
Wdfy4	1.17497e-52	0.561098	0.737	0.466	1.7775e-48	silicosis
Plekho1	2.61708e-48	0.559583	0.813	0.618	3.95911e-44	silicosis
Ctsa	2.87167e-75	0.558328	1	0.991	4.34426e-71	silicosis
Clic1	9.82014e-56	0.547984	0.94	0.872	1.48559e-51	silicosis
Sin3b	8.75485e-39	0.547187	0.861	0.717	1.32443e-34	silicosis
Hk3	7.77996e-83	0.547155	0.545	0.212	1.17695e-78	silicosis
Grn	7.10179e-76	0.546273	0.997	0.977	1.07436e-71	silicosis
RT1-Ba	9.2753e-42	0.542404	0.997	0.996	1.40317e-37	silicosis
Rasa4	1.3738e-70	0.540809	0.583	0.267	2.07829e-66	silicosis
C1qb	2.23456e-40	0.534952	0.909	0.82	3.38045e-36	silicosis
RT1-A2	7.4805e-64	0.534873	1	0.999	1.13165e-59	silicosis
RT1-Da	1.67515e-48	0.532327	1	0.999	2.53417e-44	silicosis
Mt1	3.94208e-29	0.531643	0.634	0.437	5.96357e-25	silicosis
Gngt2	2.17486e-57	0.529961	0.912	0.753	3.29013e-53	silicosis
Csf1	2.38202e-46	0.529577	0.657	0.397	3.60351e-42	silicosis
Ly49si1	1.6408e-44	0.526209	0.664	0.434	2.48221e-40	silicosis
Atp1b1	7.07468e-46	0.524219	0.894	0.744	1.07026e-41	silicosis
Sh3bgrl3	4.99851e-68	0.521048	0.992	0.975	7.56174e-64	silicosis
Abca1	4.22277e-44	0.519983	0.647	0.408	6.3882e-40	silicosis
Ccl7	2.08609e-50	0.518555	0.353	0.132	3.15584e-46	silicosis
Myo1f	7.70434e-52	0.517686	0.79	0.532	1.16551e-47	silicosis
Trpv2	1.30327e-50	0.517429	0.788	0.546	1.97158e-46	silicosis
Arpc1b	6.94292e-86	0.514936	1	0.995	1.05033e-81	silicosis
Serpine1	1.6722e-21	0.509543	0.255	0.121	2.5297e-17	silicosis
Litaf	4.40921e-47	0.508588	0.892	0.743	6.67025e-43	silicosis
Vat1	2.08379e-45	0.507867	0.974	0.941	3.15236e-41	silicosis
Mical1	1.63965e-50	0.507384	0.71	0.456	2.48047e-46	silicosis
Hck	3.02391e-43	0.503068	0.841	0.655	4.57457e-39	silicosis
Scarb1	6.82398e-31	0.500823	0.846	0.717	1.03233e-26	silicosis
Fermt3	1.30793e-48	0.49875	0.801	0.579	1.97864e-44	silicosis
Prkcd	3.06932e-45	0.496855	0.863	0.709	4.64326e-41	silicosis
Fcgr2b	1.16633e-58	0.496559	0.55	0.262	1.76442e-54	silicosis
G6pd	9.14643e-38	0.492699	0.788	0.614	1.38367e-33	silicosis
Laptm5	6.38071e-70	0.492409	0.998	0.973	9.65274e-66	silicosis
Sirpa	4.14081e-45	0.491828	0.949	0.827	6.26421e-41	silicosis
Cd14	2.08704e-44	0.490438	0.579	0.324	3.15727e-40	silicosis
C3	6.32632e-39	0.490355	0.985	0.917	9.57046e-35	silicosis
C1qc	5.14104e-37	0.487832	0.909	0.809	7.77737e-33	silicosis
Aoc1	1.67562e-42	0.487366	0.906	0.756	2.53488e-38	silicosis
Npc2	1.59225e-76	0.479449	1	0.993	2.40876e-72	silicosis
Retnla	5.40367e-08	0.478243	0.985	0.97	0.000817468	silicosis
Card19	5.00093e-44	0.473574	0.747	0.506	7.5654e-40	silicosis
Cxcl11	1.59217e-14	0.471456	0.116	0.046	2.40863e-10	silicosis
Plbd1	8.72596e-46	0.468361	0.611	0.354	1.32006e-41	silicosis
Slc7a11	2.98305e-72	0.468264	0.275	0.068	4.51276e-68	silicosis
Atp1a3	1.11701e-63	0.467572	0.276	0.076	1.68981e-59	silicosis
Pnpla7	8.8001e-43	0.466541	0.709	0.474	1.33128e-38	silicosis
Gstp1	8.10837e-21	0.466482	0.985	0.985	1.22663e-16	silicosis
Cst3	4.49738e-53	0.466277	1	0.999	6.80364e-49	silicosis
Eno1	6.67882e-50	0.465121	0.949	0.895	1.01037e-45	silicosis
Fxyd2	6.26413e-59	0.464502	0.402	0.153	9.47638e-55	silicosis
Bax	1.06493e-39	0.464414	0.73	0.527	1.61103e-35	silicosis
Atf3	4.20283e-52	0.464382	0.508	0.243	6.35803e-48	silicosis
Acod1	5.36043e-60	0.463909	0.22	0.052	8.10926e-56	silicosis
Sbno2	2.60352e-38	0.461467	0.783	0.579	3.93861e-34	silicosis
Scimp	3.54103e-40	0.460497	0.538	0.296	5.35686e-36	silicosis
LOC497796	1.12889e-65	0.459709	0.444	0.17	1.70778e-61	silicosis
Bcat1	7.89079e-60	0.458901	0.488	0.209	1.19372e-55	silicosis
Abracl	8.35297e-39	0.45705	0.866	0.736	1.26364e-34	silicosis
Atp6v0d2	4.74928e-99	0.455307	0.305	0.063	7.18471e-95	silicosis
Cd83	1.40779e-41	0.454866	0.694	0.448	2.1297e-37	silicosis
Fam3c	3.15036e-43	0.454707	0.765	0.535	4.76587e-39	silicosis
Ckb	1.43937e-37	0.451831	0.992	0.964	2.17748e-33	silicosis
RT1-CE10	6.68517e-62	0.443816	1	0.999	1.01133e-57	silicosis
Ccl3	1.77867e-36	0.44369	0.455	0.239	2.69077e-32	silicosis
Prelid1	1.83849e-49	0.442595	0.955	0.91	2.78126e-45	silicosis
Myof	1.97443e-34	0.437816	0.791	0.6	2.98692e-30	silicosis
Nfam1	1.76427e-40	0.437792	0.654	0.41	2.66899e-36	silicosis
AABR07044711.1	1.42336e-39	0.43758	0.95	0.909	2.15327e-35	silicosis
Ptafr	1.60731e-54	0.432892	0.493	0.222	2.43153e-50	silicosis
Nfkb2	7.22401e-40	0.430005	0.689	0.448	1.09285e-35	silicosis
Fes	1.07569e-35	0.426331	0.589	0.369	1.62731e-31	silicosis
Slc8b1	9.08409e-48	0.42587	0.591	0.321	1.37424e-43	silicosis
Fxyd5	3.51677e-47	0.425673	0.967	0.889	5.32016e-43	silicosis
Pld4	8.44247e-30	0.424651	0.702	0.514	1.27718e-25	silicosis
Lhfpl2	1.69773e-63	0.424642	0.488	0.201	2.56832e-59	silicosis
Crip1	1.29048e-81	0.421381	1	1	1.95224e-77	silicosis
Slamf8	4.32698e-52	0.420467	0.478	0.219	6.54586e-48	silicosis
RGD1304694	6.43703e-25	0.419958	0.644	0.477	9.73794e-21	silicosis
Eif4a1	4.42834e-58	0.419808	0.998	0.99	6.6992e-54	silicosis
Nckap1l	2.29306e-38	0.417838	0.679	0.446	3.46895e-34	silicosis
Cmtm7	1.03327e-38	0.415713	0.871	0.708	1.56313e-34	silicosis
Taldo1	2.99983e-44	0.414709	0.99	0.954	4.53814e-40	silicosis
Ncf4	9.84332e-33	0.413855	0.71	0.512	1.4891e-28	silicosis
Dnase2	1.06925e-32	0.410551	0.823	0.654	1.61756e-28	silicosis
Erp29	1.7268e-41	0.409943	0.964	0.923	2.6123e-37	silicosis
Gabarap	1.88566e-75	0.407583	1	0.999	2.85263e-71	silicosis
Cd53	3.32207e-37	0.40592	0.914	0.78	5.02562e-33	silicosis
Plet1	5.147e-17	0.403276	0.813	0.732	7.78638e-13	silicosis
Tmem86a	1.07114e-43	0.402735	0.498	0.253	1.62042e-39	silicosis
Cxcr3	7.84744e-38	0.400869	0.435	0.218	1.18716e-33	silicosis
Txnrd1	3.88376e-28	0.400192	0.695	0.514	5.87536e-24	silicosis
Pik3r5	1.0383e-45	0.399471	0.584	0.315	1.57074e-41	silicosis
AABR07017902.1	1.03444e-18	0.39923	0.679	0.551	1.56491e-14	silicosis
Siglec1	8.7346e-54	0.398714	0.478	0.211	1.32137e-49	silicosis
Cpxm1	2.92367e-48	0.396027	0.382	0.153	4.42293e-44	silicosis
Itgax	2.19422e-36	0.394153	0.546	0.31	3.31941e-32	silicosis
Slc12a7	2.08723e-36	0.393719	0.636	0.402	3.15757e-32	silicosis
Fmnl1	2.91507e-29	0.393156	0.732	0.549	4.40992e-25	silicosis
Sgk1	2.69433e-25	0.393044	0.791	0.654	4.07598e-21	silicosis
Scpep1	1.27647e-26	0.392311	0.879	0.787	1.93104e-22	silicosis
LOC100909505	2.09918e-30	0.392164	0.896	0.796	3.17564e-26	silicosis
Il2rg	9.13398e-29	0.3902	0.725	0.548	1.38179e-24	silicosis
Sdf2l1	2.5084e-36	0.38966	0.816	0.609	3.7947e-32	silicosis
Atp6v0b	1.0398e-41	0.389433	0.985	0.948	1.573e-37	silicosis
Stat5a	6.82111e-37	0.389254	0.561	0.329	1.0319e-32	silicosis
Tuba1c	4.34154e-33	0.388466	0.94	0.847	6.56788e-29	silicosis
Cox6c	9.2981e-40	0.388055	1	0.998	1.40662e-35	silicosis
Slc26a4	2.1776e-30	0.387141	0.503	0.286	3.29427e-26	silicosis
Atp6ap1	2.57387e-30	0.386486	0.773	0.615	3.89374e-26	silicosis
Snx20	2.72714e-37	0.385659	0.618	0.372	4.12562e-33	silicosis
Ly6i	0.00120839	0.385254	0.907	0.943	1	silicosis
Atp6ap2	3.09428e-30	0.385111	0.841	0.705	4.68102e-26	silicosis
Man2b2	4.66539e-34	0.38243	0.636	0.409	7.05779e-30	silicosis
Tbxas1	1.24466e-32	0.382173	0.525	0.305	1.88293e-28	silicosis
Tnfaip8l2	2.67626e-33	0.38181	0.758	0.575	4.04865e-29	silicosis
Ifi47	6.29638e-14	0.380785	0.684	0.57	9.52516e-10	silicosis
Cerk	5.80474e-28	0.380163	0.661	0.462	8.7814e-24	silicosis
Mgp	1.54356e-16	0.379221	1	0.997	2.3351e-12	silicosis
Emp3	2.29248e-33	0.378389	0.962	0.904	3.46806e-29	silicosis
Rragc	5.66145e-30	0.378325	0.803	0.642	8.56464e-26	silicosis
Cdkn1a	8.6875e-29	0.378147	0.68	0.478	1.31425e-24	silicosis
AABR07030791.1	4.9925e-51	0.377998	0.419	0.173	7.55266e-47	silicosis
Psen2	2.81926e-39	0.376257	0.535	0.296	4.26498e-35	silicosis
Itgae	9.90762e-36	0.375705	0.467	0.245	1.49882e-31	silicosis
Ifngr2	2.79311e-32	0.372088	0.738	0.551	4.22542e-28	silicosis
Plxna1	3.50455e-29	0.371969	0.675	0.463	5.30169e-25	silicosis
Dusp2	2.33995e-48	0.371511	0.447	0.196	3.53988e-44	silicosis
Atp5if1	4.45131e-33	0.369359	0.99	0.982	6.73394e-29	silicosis
Anpep	1.95007e-30	0.368054	0.939	0.874	2.95007e-26	silicosis
Bin2	6.58813e-31	0.367824	0.791	0.599	9.96652e-27	silicosis
Lyz2	4.72575e-39	0.366637	1	1	7.14911e-35	silicosis
Mfsd11	1.44858e-31	0.366236	0.573	0.358	2.19141e-27	silicosis
Cox5b	8.95741e-56	0.365969	1	0.996	1.35508e-51	silicosis
Mnda	2.80688e-43	0.365526	0.47	0.226	4.24625e-39	silicosis
Arpc3	4.31321e-37	0.365329	0.97	0.947	6.52502e-33	silicosis
Optn	1.87264e-27	0.364737	0.632	0.426	2.83294e-23	silicosis
Gna15	2.09704e-36	0.364421	0.631	0.383	3.1724e-32	silicosis
Slc2a1	3.93648e-32	0.363829	0.581	0.358	5.95511e-28	silicosis
Sema4a	2.05968e-30	0.362556	0.894	0.777	3.11589e-26	silicosis
Plxnb2	1.1162e-31	0.36235	0.977	0.943	1.68859e-27	silicosis
Csf1r	7.88104e-29	0.361269	0.95	0.882	1.19224e-24	silicosis
Rgs10	1.55056e-25	0.360758	0.825	0.68	2.34569e-21	silicosis
Cd82	2.57606e-28	0.360299	0.813	0.65	3.89707e-24	silicosis
Gng2	2.0742e-31	0.359892	0.632	0.411	3.13785e-27	silicosis
Il1b	2.34078e-18	0.35982	0.49	0.327	3.54113e-14	silicosis
Gadd45g	9.43386e-20	0.357562	0.753	0.609	1.42715e-15	silicosis
Commd4	2.89333e-35	0.357042	0.889	0.762	4.37703e-31	silicosis
Ppp1r14b	3.8344e-35	0.356135	0.927	0.8	5.80069e-31	silicosis
Slc15a3	8.36331e-27	0.354426	0.669	0.471	1.2652e-22	silicosis
Creg1	1.62659e-32	0.352299	0.578	0.347	2.4607e-28	silicosis
Tkt	8.74409e-24	0.352265	0.964	0.947	1.32281e-19	silicosis
P2rx4	1.67474e-27	0.351948	0.611	0.402	2.53355e-23	silicosis
Rnh1	1.32298e-32	0.349138	0.935	0.84	2.0014e-28	silicosis
Sqstm1	5.14432e-34	0.348996	0.998	0.983	7.78233e-30	silicosis
Slfn13	8.42486e-29	0.348902	0.56	0.343	1.27451e-24	silicosis
Ifitm2	1.03824e-34	0.345392	1	0.997	1.57065e-30	silicosis
Cox6b1	1.1168e-41	0.344335	0.998	0.99	1.68949e-37	silicosis
Lilrb3l	1.42865e-22	0.343383	0.613	0.43	2.16126e-18	silicosis
Cndp2	3.77667e-34	0.343081	0.962	0.889	5.71334e-30	silicosis
C1r	1.42033e-25	0.342091	0.882	0.783	2.14867e-21	silicosis
Zfand2a	5.54057e-36	0.341453	0.474	0.247	8.38178e-32	silicosis
Olr1	1.46298e-31	0.341294	0.454	0.246	2.2132e-27	silicosis
Sh3bp2	3.85362e-34	0.338697	0.55	0.312	5.82976e-30	silicosis
Plxnd1	1.42399e-14	0.33825	0.884	0.836	2.15421e-10	silicosis
Fuca1	2.69198e-28	0.338112	0.871	0.754	4.07243e-24	silicosis
Gramd1a	4.34806e-24	0.338042	0.712	0.533	6.57775e-20	silicosis
Ifngr1	2.52902e-22	0.337315	0.906	0.853	3.8259e-18	silicosis
Vmp1	1.75586e-23	0.336971	0.733	0.568	2.65627e-19	silicosis
Plek	3.74692e-25	0.335739	0.685	0.485	5.66834e-21	silicosis
Tgfb1	7.24233e-30	0.335319	0.613	0.386	1.09562e-25	silicosis
Gusb	7.3789e-31	0.33527	0.581	0.362	1.11628e-26	silicosis
Arhgap22	2.19182e-40	0.335102	0.445	0.215	3.31579e-36	silicosis
Amdhd2	2.38098e-31	0.333172	0.52	0.301	3.60194e-27	silicosis
Ppial4d	1.91492e-20	0.332307	0.929	0.901	2.89689e-16	silicosis
Ctss	5.45987e-39	0.332164	0.422	0.2	8.25969e-35	silicosis
Pstpip1	5.0411e-32	0.331924	0.608	0.374	7.62618e-28	silicosis
Rab32	6.3149e-35	0.331603	0.565	0.324	9.55318e-31	silicosis
Gng12	2.26071e-35	0.33156	0.535	0.298	3.42e-31	silicosis
Arhgap45	1.10744e-26	0.331016	0.877	0.733	1.67533e-22	silicosis
Fcgr1a	2.88419e-18	0.330664	0.49	0.332	4.3632e-14	silicosis
Lst1	5.65944e-29	0.330213	0.671	0.445	8.5616e-25	silicosis
Lgals3bp	5.03939e-32	0.330109	0.983	0.949	7.62359e-28	silicosis
Slc31a2	7.05448e-38	0.329851	0.498	0.259	1.0672e-33	silicosis
Cfl1	1.07502e-44	0.329303	1	0.997	1.62629e-40	silicosis
Cfd	2.76762e-25	0.328787	0.608	0.406	4.18685e-21	silicosis
Clec4a1	2.58643e-27	0.327458	0.48	0.283	3.91276e-23	silicosis
Serinc2	1.80044e-39	0.326921	0.338	0.142	2.72371e-35	silicosis
Mvp	1.21332e-27	0.326203	0.962	0.92	1.83552e-23	silicosis
Ccl21	0.00160521	0.326149	0.733	0.783	1	silicosis
Dgat2	3.75633e-30	0.325225	0.548	0.327	5.68258e-26	silicosis
Phyhd1	4.66768e-25	0.323681	0.632	0.441	7.06126e-21	silicosis
Naglu	6.03587e-32	0.323541	0.558	0.327	9.13106e-28	silicosis
Tpcn2	3.99026e-33	0.323251	0.492	0.27	6.03646e-29	silicosis
LOC691143	1.26554e-14	0.32313	0.414	0.275	1.91451e-10	silicosis
Ptpro	3.91141e-32	0.322893	0.538	0.308	5.91719e-28	silicosis
Ccdc88b	6.28969e-29	0.321396	0.637	0.417	9.51504e-25	silicosis
Tmem173	3.55795e-24	0.319001	0.636	0.437	5.38247e-20	silicosis
Layn	9.52187e-43	0.318782	0.349	0.142	1.44047e-38	silicosis
Tgfbi	2.42117e-12	0.318387	0.467	0.341	3.66275e-08	silicosis
Gga2	3.7055e-19	0.31797	0.738	0.597	5.60568e-15	silicosis
Thbs2	4.63973e-55	0.315358	0.321	0.106	7.01898e-51	silicosis
Irf5	6.00645e-33	0.315088	0.502	0.276	9.08656e-29	silicosis
Noxo1	7.9849e-10	0.314913	0.55	0.451	1.20796e-05	silicosis
Lpl	4.85548e-11	0.314893	0.838	0.772	7.34537e-07	silicosis
Clec9a	1.45467e-35	0.314006	0.318	0.135	2.20062e-31	silicosis
Tubb6	1.97098e-26	0.313947	0.583	0.369	2.9817e-22	silicosis
Cd44	6.41794e-25	0.313848	0.892	0.78	9.70906e-21	silicosis
Rps27l	3.95529e-27	0.313438	0.969	0.948	5.98356e-23	silicosis
Lcp2	1.59699e-28	0.313097	0.627	0.403	2.41593e-24	silicosis
S100a11	6.00099e-16	0.312672	0.977	0.962	9.0783e-12	silicosis
Hcls1	2.44208e-25	0.312114	0.785	0.631	3.69437e-21	silicosis
Cops9	2.14842e-29	0.31195	0.977	0.948	3.25012e-25	silicosis
Ctsh	5.21432e-24	0.311858	1	0.997	7.88822e-20	silicosis
Mcoln2	2.28169e-36	0.311785	0.389	0.18	3.45174e-32	silicosis
Picalm	4.35067e-18	0.31045	0.805	0.717	6.5817e-14	silicosis
Metrnl	5.87165e-30	0.310325	0.536	0.315	8.88263e-26	silicosis
Glb1	1.20228e-22	0.309768	0.707	0.541	1.81881e-18	silicosis
Rnf128	4.7531e-29	0.308367	0.344	0.168	7.1905e-25	silicosis
Prdx1	1.81402e-35	0.308162	0.998	0.996	2.74426e-31	silicosis
AABR07039446.2	1.4349e-26	0.307757	0.502	0.296	2.17072e-22	silicosis
Atp6v1a	1.91512e-22	0.306977	0.79	0.638	2.89719e-18	silicosis
Nabp1	1.10547e-35	0.306588	0.44	0.218	1.67236e-31	silicosis
Adcy4	1.29595e-31	0.30646	0.482	0.264	1.96052e-27	silicosis
Sat1	3.48008e-26	0.305987	0.975	0.942	5.26467e-22	silicosis
Stard7	8.57121e-25	0.305872	0.573	0.375	1.29665e-20	silicosis
Il18	9.20073e-24	0.305823	0.608	0.408	1.39189e-19	silicosis
Ethe1	1.47039e-21	0.305702	0.656	0.488	2.2244e-17	silicosis
Slc1a5	4.73386e-27	0.305596	0.56	0.346	7.16138e-23	silicosis
Snx8	3.05935e-41	0.304658	0.358	0.15	4.62819e-37	silicosis
Arrb2	1.62994e-22	0.30458	0.623	0.438	2.46577e-18	silicosis
Agap3	3.09106e-19	0.301866	0.765	0.651	4.67616e-15	silicosis
Arl8b	1.80003e-19	0.301802	0.805	0.684	2.72309e-15	silicosis
Snrpd1	1.07693e-18	0.30083	0.667	0.518	1.62919e-14	silicosis
LOC108351137	2.12052e-28	0.300234	0.997	0.987	3.20793e-24	silicosis
Ddhd1	1.1829e-27	0.299648	0.475	0.271	1.78949e-23	silicosis
Fgd3	5.60656e-31	0.298644	0.485	0.269	8.48161e-27	silicosis
Elmo2	1.33236e-21	0.296938	0.775	0.634	2.01559e-17	silicosis
Hspa5	3.37897e-19	0.296244	0.988	0.973	5.11171e-15	silicosis
Nfkbib	8.13844e-31	0.295692	0.469	0.258	1.23118e-26	silicosis
Rilpl2	1.30504e-17	0.295449	0.672	0.531	1.97427e-13	silicosis
AABR07002674.1	3.74929e-31	0.294164	0.411	0.21	5.67192e-27	silicosis
Gpr68	8.98124e-44	0.293517	0.333	0.128	1.35868e-39	silicosis
Fdx2	3.41672e-19	0.293197	0.601	0.445	5.16882e-15	silicosis
Atp6v1g1	5.68889e-30	0.292447	1	0.983	8.60615e-26	silicosis
Gna13	3.83522e-21	0.292014	0.666	0.487	5.80192e-17	silicosis
RGD1563400	3.34466e-26	0.291904	0.488	0.289	5.0598e-22	silicosis
AC114233.2	4.20458e-13	0.291409	0.495	0.36	6.36069e-09	silicosis
St3gal5	9.8322e-17	0.291022	0.78	0.669	1.48742e-12	silicosis
Myo1g	5.09398e-21	0.290975	0.762	0.602	7.70617e-17	silicosis
Uba5	4.25186e-22	0.290138	0.614	0.423	6.43222e-18	silicosis
P2ry6	2.75068e-29	0.290039	0.442	0.239	4.16122e-25	silicosis
Mreg	7.54738e-55	0.28987	0.285	0.086	1.14177e-50	silicosis
Axl	1.00225e-19	0.289423	0.871	0.755	1.5162e-15	silicosis
Traf1	4.33445e-26	0.28885	0.414	0.227	6.55715e-22	silicosis
Slc28a2	1.34976e-26	0.288826	0.459	0.262	2.04192e-22	silicosis
Ppia	3.52107e-15	0.288408	0.977	0.988	5.32668e-11	silicosis
Col16a1	3.77114e-11	0.287347	0.743	0.67	5.70497e-07	silicosis
Ptpn6	2.424e-22	0.287203	0.924	0.82	3.66702e-18	silicosis
Psmb9	3.69643e-14	0.286999	0.935	0.892	5.59196e-10	silicosis
Slc7a8	1.11457e-31	0.286673	0.394	0.196	1.68613e-27	silicosis
Lat	9.78458e-18	0.286508	0.604	0.437	1.48021e-13	silicosis
Cd302	7.83451e-20	0.286507	0.843	0.718	1.1852e-15	silicosis
AABR07068161.1	1.7963e-27	0.286024	0.444	0.247	2.71744e-23	silicosis
Vim	8.66675e-27	0.285761	1	0.99	1.31111e-22	silicosis
Nfkbia	9.1659e-15	0.285103	0.834	0.743	1.38662e-10	silicosis
Ccdc115	1.01047e-22	0.283676	0.578	0.386	1.52864e-18	silicosis
Mroh1	2.42646e-27	0.283543	0.556	0.336	3.67075e-23	silicosis
Dok3	6.74753e-23	0.283472	0.578	0.384	1.02077e-18	silicosis
Bola2	4.56262e-36	0.282643	0.998	0.992	6.90233e-32	silicosis
Rab7b	1.51413e-55	0.281945	0.262	0.074	2.29057e-51	silicosis
Tap1	6.54105e-07	0.281208	0.848	0.795	0.00989531	silicosis
Coro1b	1.37244e-25	0.281185	0.947	0.893	2.07623e-21	silicosis
Adam17	8.98268e-18	0.280894	0.747	0.607	1.3589e-13	silicosis
Inpp5d	3.4601e-19	0.280548	0.679	0.528	5.23443e-15	silicosis
Mzb1	4.27512e-07	0.280357	0.695	0.632	0.00646741	silicosis
Tec	6.08997e-33	0.279878	0.416	0.206	9.21291e-29	silicosis
AABR07035722.1	9.58568e-18	0.279381	0.589	0.416	1.45012e-13	silicosis
Tmem256	3.788e-23	0.279146	0.972	0.924	5.73049e-19	silicosis
Mt2A	5.43478e-16	0.27908	0.391	0.239	8.22173e-12	silicosis
Lsp1	1.90551e-16	0.278776	0.897	0.837	2.88266e-12	silicosis
LOC100360828	2.5225e-17	0.277916	0.849	0.776	3.81604e-13	silicosis
Crlf2	1.08126e-20	0.277793	0.619	0.453	1.63573e-16	silicosis
Tnfsf13	1.46022e-18	0.277482	0.818	0.68	2.20902e-14	silicosis
Ctsw	6.83373e-16	0.277437	0.459	0.309	1.03381e-11	silicosis
B4galt5	5.04519e-17	0.277091	0.642	0.486	7.63236e-13	silicosis
Pitpnm1	4.7287e-18	0.276378	0.695	0.548	7.15358e-14	silicosis
Mapkapk3	6.48539e-29	0.275954	0.568	0.337	9.8111e-25	silicosis
Fbxw4	2.09254e-23	0.274928	0.632	0.421	3.1656e-19	silicosis
Cd5l	4.20999e-55	0.274667	0.187	0.041	6.36887e-51	silicosis
Clec7a	1.63675e-14	0.274577	0.74	0.627	2.47607e-10	silicosis
Otulinl	6.7254e-32	0.274529	0.353	0.167	1.01742e-27	silicosis
Plin2	4.4998e-18	0.274346	0.522	0.355	6.8073e-14	silicosis
Tfeb	3.86178e-19	0.274208	0.621	0.442	5.8421e-15	silicosis
Smim29	3.86534e-20	0.273944	0.604	0.424	5.84749e-16	silicosis
LOC100360057	3.91519e-20	0.273488	0.998	1	5.92291e-16	silicosis
Lcp1	6.29632e-28	0.273401	0.997	0.981	9.52507e-24	silicosis
LOC108348144	2.18806e-22	0.273109	0.983	0.984	3.3101e-18	silicosis
Defb3	0.00196338	0.272699	0.447	0.407	1	silicosis
Lpo	4.54428e-12	0.272628	0.175	0.091	6.87459e-08	silicosis
Slamf6	9.5998e-35	0.272171	0.348	0.153	1.45226e-30	silicosis
Gpr171	4.68783e-25	0.271978	0.359	0.189	7.09175e-21	silicosis
Plp2	7.39792e-19	0.271957	0.886	0.795	1.11916e-14	silicosis
Syk	9.32259e-24	0.271642	0.568	0.363	1.41032e-19	silicosis
RT1-A1	2.43662e-13	0.271314	1	0.995	3.68611e-09	silicosis
C5ar1	9.68722e-18	0.271306	0.576	0.412	1.46548e-13	silicosis
Wdr81	1.17281e-20	0.270469	0.531	0.346	1.77423e-16	silicosis
Sidt2	6.99906e-18	0.270306	0.894	0.808	1.05882e-13	silicosis
Pin4	7.80512e-20	0.270158	0.644	0.477	1.18076e-15	silicosis
Birc2	3.54455e-20	0.269004	0.493	0.318	5.36219e-16	silicosis
Cox17	2.98585e-23	0.268952	0.975	0.964	4.51699e-19	silicosis
Pfn1	4.72395e-39	0.26855	1	0.999	7.1464e-35	silicosis
Mast3	3.33949e-20	0.268231	0.52	0.344	5.05198e-16	silicosis
Mfsd1	4.66888e-25	0.267839	0.462	0.267	7.06309e-21	silicosis
Vasp	9.91776e-20	0.267704	0.945	0.884	1.50036e-15	silicosis
Ugcg	1.97576e-19	0.267614	0.634	0.449	2.98892e-15	silicosis
Evi2a	4.00444e-24	0.267278	0.5	0.303	6.05792e-20	silicosis
Pltp	9.57615e-10	0.267254	0.952	0.927	1.44868e-05	silicosis
AABR07034739.3	1.18194e-05	0.267227	0.538	0.462	0.178804	silicosis
Fkbp2	9.42477e-19	0.266968	0.894	0.828	1.42578e-14	silicosis
Ptprc	7.09794e-18	0.266899	0.927	0.859	1.07378e-13	silicosis
Pdhx	8.82486e-27	0.266838	0.407	0.217	1.33502e-22	silicosis
Slc2a6	1.5746e-30	0.266818	0.353	0.166	2.38206e-26	silicosis
Ciita	1.08722e-23	0.266562	0.404	0.227	1.64475e-19	silicosis
Clec10a	2.63406e-17	0.265991	0.417	0.268	3.9848e-13	silicosis
Esrra	3.60177e-21	0.2656	0.566	0.376	5.44875e-17	silicosis
Glul	1.48025e-14	0.265541	0.801	0.709	2.23933e-10	silicosis
Nfe2l2	4.09768e-15	0.265484	0.781	0.684	6.19896e-11	silicosis
Wdr91	7.93028e-22	0.264379	0.53	0.342	1.19969e-17	silicosis
Tnfrsf14	7.79604e-19	0.263898	0.487	0.311	1.17939e-14	silicosis
Vcam1	1.77733e-17	0.263774	0.613	0.438	2.68875e-13	silicosis
Fn1	6.64696e-15	0.263096	0.998	0.958	1.00555e-10	silicosis
Sh2b2	1.94113e-30	0.263051	0.434	0.224	2.93655e-26	silicosis
Ccl22	1.07734e-35	0.262847	0.209	0.068	1.6298e-31	silicosis
Rufy1	1.24516e-17	0.262731	0.55	0.384	1.88368e-13	silicosis
Atp6v1e1	3.06582e-18	0.262483	0.884	0.807	4.63797e-14	silicosis
Gmpr	3.57576e-19	0.262401	0.472	0.305	5.40941e-15	silicosis
Cmtm3	6.99201e-21	0.262397	0.457	0.284	1.05775e-16	silicosis
Wfs1	2.26617e-25	0.262272	0.368	0.193	3.42826e-21	silicosis
Nme2	1.61483e-28	0.262102	0.998	0.992	2.44291e-24	silicosis
Drap1	1.24549e-18	0.261799	0.897	0.806	1.88418e-14	silicosis
Nrros	3.14389e-17	0.261602	0.646	0.485	4.75608e-13	silicosis
Rhbdf2	3.60367e-19	0.261294	0.523	0.348	5.45163e-15	silicosis
Ms4a7	3.56616e-29	0.261115	0.288	0.125	5.39489e-25	silicosis
Bcl3	1.19974e-19	0.259323	0.43	0.258	1.81497e-15	silicosis
Naaa	6.51429e-08	0.259198	0.916	0.88	0.000985482	silicosis
Eif4ebp1	6.63971e-16	0.259083	0.682	0.538	1.00445e-11	silicosis
Actr3	5.71074e-17	0.258745	0.937	0.904	8.63921e-13	silicosis
Txnl4a	3.57612e-16	0.257973	0.712	0.571	5.40996e-12	silicosis
Apoc1	5.65617e-09	0.257731	0.199	0.12	8.55666e-05	silicosis
Atp6v1c1	3.23519e-20	0.257321	0.556	0.365	4.89419e-16	silicosis
Abcg1	2.08589e-10	0.257193	0.724	0.62	3.15553e-06	silicosis
Glmp	1.60795e-17	0.257174	0.828	0.705	2.43251e-13	silicosis
Apobec1	3.82401e-31	0.257046	0.336	0.153	5.78497e-27	silicosis
Ndufa13	2.6045e-24	0.2567	0.992	0.968	3.94008e-20	silicosis
Igsf6	1.15309e-16	0.255997	0.508	0.341	1.74439e-12	silicosis
Blnk	3.23918e-22	0.255436	0.424	0.247	4.90023e-18	silicosis
Ppil1	4.94915e-19	0.2553	0.593	0.418	7.48707e-15	silicosis
Rexo2	1.14419e-17	0.254656	0.816	0.686	1.73093e-13	silicosis
Neu1	2.00222e-21	0.254534	0.526	0.337	3.02896e-17	silicosis
Nek6	9.27642e-22	0.25416	0.495	0.308	1.40334e-17	silicosis
Xcr1	1.0875e-22	0.253839	0.286	0.14	1.64517e-18	silicosis
Rhog	9.11798e-18	0.253125	0.906	0.845	1.37937e-13	silicosis
Cd300lb	2.16319e-44	0.25106	0.225	0.067	3.27248e-40	silicosis
Gpnmb	5.02061e-150	0.783145	0.99	0.925	7.59517e-146	silicosis-edge1
Ftl1	5.38615e-145	0.661871	1	1	8.14816e-141	silicosis-edge1
Ctsd	8.30362e-128	0.674257	1	0.992	1.25617e-123	silicosis-edge1
Fth1	7.32188e-123	0.41989	1	1	1.10765e-118	silicosis-edge1
Fabp5	1.00114e-117	0.547828	0.998	0.961	1.51453e-113	silicosis-edge1
Lgals3	3.50932e-112	0.609228	0.998	0.985	5.30889e-108	silicosis-edge1
Ctsb	1.12985e-107	0.461827	1	0.997	1.70923e-103	silicosis-edge1
Npc2	7.74245e-99	0.433155	1	0.993	1.17128e-94	silicosis-edge1
Psap	1.58413e-95	0.374315	1	1	2.39647e-91	silicosis-edge1
Lyz2	3.57939e-93	0.420857	1	1	5.41491e-89	silicosis-edge1
Retnla	5.21317e-83	0.724194	1	0.967	7.88648e-79	silicosis-edge1
Prdx5	5.72742e-81	0.475585	0.994	0.964	8.66444e-77	silicosis-edge1
Cd68	1.35464e-78	0.487296	0.968	0.87	2.0493e-74	silicosis-edge1
Tyrobp	6.85485e-77	0.402715	1	0.988	1.037e-72	silicosis-edge1
Gm2a	2.81628e-75	0.497843	0.999	0.981	4.26048e-71	silicosis-edge1
Pld3	8.28082e-75	0.503329	0.968	0.865	1.25272e-70	silicosis-edge1
Cstb	2.53686e-69	0.420127	0.995	0.986	3.83776e-65	silicosis-edge1
Lcn2	3.73831e-67	0.796566	0.988	0.937	5.65531e-63	silicosis-edge1
Aoc1	4.50887e-66	0.485221	0.911	0.746	6.82102e-62	silicosis-edge1
Spp1	2.65492e-64	0.530886	0.654	0.405	4.01636e-60	silicosis-edge1
Ccl9	2.68978e-60	0.540636	0.765	0.564	4.06911e-56	silicosis-edge1
Fabp4	1.99297e-59	0.539548	0.745	0.513	3.01496e-55	silicosis-edge1
Ly6i	4.6317e-59	0.596385	0.984	0.934	7.00684e-55	silicosis-edge1
Gpx1	2.60856e-56	0.301577	1	0.999	3.94622e-52	silicosis-edge1
Apoe	2.70344e-54	0.578416	1	0.998	4.08976e-50	silicosis-edge1
Fcgr2a	4.50264e-53	0.419139	0.921	0.818	6.8116e-49	silicosis-edge1
Sod2	1.64497e-52	0.424293	0.964	0.884	2.48851e-48	silicosis-edge1
Smpdl3a	2.15818e-52	0.429818	0.903	0.811	3.2649e-48	silicosis-edge1
Cd63	4.69794e-52	0.302705	0.997	0.991	7.10704e-48	silicosis-edge1
Slc26a4	2.92256e-51	0.358182	0.5	0.273	4.42124e-47	silicosis-edge1
Mmp12	6.00648e-49	0.327917	0.454	0.239	9.08661e-45	silicosis-edge1
LOC100360087	3.53299e-47	0.448795	0.887	0.767	5.34471e-43	silicosis-edge1
Fcer1g	1.33053e-46	0.309888	1	0.969	2.01282e-42	silicosis-edge1
Lgmn	1.64881e-46	0.343492	0.965	0.899	2.49431e-42	silicosis-edge1
C3	5.03132e-46	0.461196	0.977	0.914	7.61138e-42	silicosis-edge1
Ctsh	1.71606e-45	0.290269	0.999	0.997	2.59605e-41	silicosis-edge1
Capg	7.00319e-45	0.346737	0.932	0.856	1.05944e-40	silicosis-edge1
Ctsk	5.29245e-44	0.359938	0.607	0.401	8.00642e-40	silicosis-edge1
Cyba	5.70046e-44	0.301803	0.997	0.973	8.62365e-40	silicosis-edge1
Ccl6	1.10117e-43	0.425233	0.988	0.94	1.66585e-39	silicosis-edge1
Ctsz	1.10047e-42	0.302573	0.993	0.953	1.66478e-38	silicosis-edge1
Plet1	1.80312e-42	0.410951	0.851	0.721	2.72776e-38	silicosis-edge1
Lipa	2.64161e-40	0.359176	0.885	0.783	3.99623e-36	silicosis-edge1
RGD1559482	1.22245e-39	0.34302	0.942	0.844	1.84932e-35	silicosis-edge1
Defb4	1.63071e-39	0.3646	1	0.981	2.46694e-35	silicosis-edge1
Stom	1.86348e-39	0.332841	0.87	0.765	2.81907e-35	silicosis-edge1
Ctsa	2.33881e-39	0.274319	0.996	0.991	3.53815e-35	silicosis-edge1
Pf4	3.62775e-39	0.381446	0.646	0.459	5.48806e-35	silicosis-edge1
Sftpa1	6.09573e-39	0.295964	1	0.995	9.22161e-35	silicosis-edge1
Trem2	9.91251e-39	0.353297	0.649	0.459	1.49957e-34	silicosis-edge1
Vim	1.27596e-37	0.273824	1	0.989	1.93028e-33	silicosis-edge1
Chi3l1	1.70507e-37	0.404281	0.921	0.815	2.57943e-33	silicosis-edge1
Cybb	1.19569e-36	0.34257	0.936	0.88	1.80883e-32	silicosis-edge1
AC114233.2	5.27178e-36	0.34047	0.538	0.345	7.97515e-32	silicosis-edge1
Hmox1	6.6708e-35	0.340847	0.64	0.461	1.00916e-30	silicosis-edge1
Slc11a1	1.05136e-34	0.279134	0.517	0.324	1.5905e-30	silicosis-edge1
Itgb2	9.43044e-34	0.284117	0.923	0.846	1.42664e-29	silicosis-edge1
Bcl2a1	1.62109e-33	0.339612	0.793	0.643	2.45239e-29	silicosis-edge1
Noxo1	4.37016e-32	0.380844	0.605	0.437	6.61118e-28	silicosis-edge1
Rnaset2	1.40765e-31	0.27924	0.951	0.918	2.12949e-27	silicosis-edge1
Mt3	1.64618e-31	0.260661	0.343	0.188	2.49034e-27	silicosis-edge1
Sftpc	3.40566e-31	0.272829	1	0.999	5.15208e-27	silicosis-edge1
S100g	1.1473e-30	0.328952	0.994	0.948	1.73564e-26	silicosis-edge1
S100a9	2.3853e-30	0.790507	0.878	0.79	3.60849e-26	silicosis-edge1
C4bpa	5.02905e-30	0.333457	0.676	0.527	7.60795e-26	silicosis-edge1
Acp5	9.58101e-29	0.301768	0.89	0.801	1.44942e-24	silicosis-edge1
Naaa	1.25166e-28	0.345264	0.933	0.875	1.89351e-24	silicosis-edge1
Tmem176a	1.56137e-28	0.288295	0.934	0.893	2.36204e-24	silicosis-edge1
Fetub	2.20762e-28	0.304019	0.949	0.881	3.33969e-24	silicosis-edge1
Fasn	9.20561e-28	0.267327	0.986	0.951	1.39262e-23	silicosis-edge1
Pla2g1b	1.29695e-27	0.314128	0.963	0.914	1.96203e-23	silicosis-edge1
Comt	4.29595e-27	0.283572	0.777	0.641	6.49891e-23	silicosis-edge1
Cndp2	2.15506e-26	0.256872	0.938	0.888	3.26018e-22	silicosis-edge1
Ppt1	7.36588e-26	0.291205	0.81	0.706	1.11431e-21	silicosis-edge1
Hexa	2.71664e-25	0.26121	0.826	0.737	4.10974e-21	silicosis-edge1
Sftpd	2.3522e-24	0.264817	0.991	0.973	3.5584e-20	silicosis-edge1
Defb3	3.954e-23	0.372682	0.532	0.392	5.98161e-19	silicosis-edge1
Muc1	5.64151e-23	0.25405	0.982	0.942	8.53448e-19	silicosis-edge1
Lpl	4.3652e-22	0.258593	0.853	0.766	6.60367e-18	silicosis-edge1
Mt1	1.85024e-21	0.293586	0.57	0.434	2.79904e-17	silicosis-edge1
Chia	9.48193e-21	0.370098	0.781	0.666	1.43443e-16	silicosis-edge1
Mt2A	3.51194e-18	0.259467	0.355	0.234	5.31287e-14	silicosis-edge1
Col16a1	6.67463e-18	0.250464	0.764	0.662	1.00974e-13	silicosis-edge1
S100a8	6.02479e-15	0.518787	0.804	0.734	9.1143e-11	silicosis-edge1
Cxcl3	4.69773e-14	0.27183	0.741	0.671	7.10673e-10	silicosis-edge1
Dynlrb2	0	3.7144	0.981	0.178	0	Bronchial tubes
Agr2	0	3.52842	0.816	0.099	0	Bronchial tubes
Fam183a	0	3.10261	0.971	0.155	0	Bronchial tubes
Aurkb	0	2.90562	0.94	0.172	0	Bronchial tubes
Cfap126	0	2.8335	0.949	0.105	0	Bronchial tubes
Ccdc153	0	2.77216	0.949	0.088	0	Bronchial tubes
Cyp2f4	0	2.71451	0.8	0.073	0	Bronchial tubes
Sntn	0	2.70735	0.917	0.067	0	Bronchial tubes
Cyp2a1	0	2.57447	0.625	0.039	0	Bronchial tubes
Riiad1	0	2.54284	0.905	0.095	0	Bronchial tubes
LOC680885	0	2.52988	0.905	0.075	0	Bronchial tubes
Ccdc17	0	2.51929	0.946	0.187	0	Bronchial tubes
AABR07030823.1	0	2.51122	0.933	0.079	0	Bronchial tubes
Fgfbp1	0	2.48282	0.863	0.07	0	Bronchial tubes
RGD1561916	0	2.34761	0.921	0.128	0	Bronchial tubes
Dnah12	0	2.31809	0.892	0.054	0	Bronchial tubes
Rsph1	0	2.23118	0.892	0.067	0	Bronchial tubes
LOC100361866	0	2.17347	0.797	0.1	0	Bronchial tubes
Bpifa5	0	2.15606	0.892	0.091	0	Bronchial tubes
RGD1565611	0	2.13351	0.886	0.059	0	Bronchial tubes
Ldlrad1	0	2.03369	0.863	0.085	0	Bronchial tubes
Zmynd10	0	2.02736	0.895	0.12	0	Bronchial tubes
Efcab10	0	1.93858	0.813	0.045	0	Bronchial tubes
Mlf1	0	1.93444	0.886	0.056	0	Bronchial tubes
Cfap100	0	1.90423	0.867	0.05	0	Bronchial tubes
Tmc5	0	1.88913	0.721	0.044	0	Bronchial tubes
Rsph9	0	1.84668	0.876	0.131	0	Bronchial tubes
Spa17	0	1.81209	0.768	0.054	0	Bronchial tubes
Dnali1	0	1.81101	0.905	0.061	0	Bronchial tubes
Hydin	0	1.73912	0.832	0.04	0	Bronchial tubes
Cfap65	0	1.72178	0.848	0.03	0	Bronchial tubes
Lypd2	0	1.71041	0.829	0.051	0	Bronchial tubes
Tmem212	0	1.70502	0.8	0.047	0	Bronchial tubes
Slc44a4	0	1.6944	0.819	0.116	0	Bronchial tubes
Odf3b	0	1.66596	0.87	0.094	0	Bronchial tubes
Rsph10b	0	1.63113	0.81	0.038	0	Bronchial tubes
Lrrc46	0	1.63099	0.857	0.083	0	Bronchial tubes
Lrrc51	0	1.60537	0.778	0.067	0	Bronchial tubes
Dnah1	0	1.59819	0.806	0.037	0	Bronchial tubes
Capsl	0	1.59678	0.784	0.044	0	Bronchial tubes
Csrp2	0	1.58735	0.848	0.124	0	Bronchial tubes
Dnah9	0	1.56498	0.775	0.032	0	Bronchial tubes
Cfap45	0	1.55578	0.835	0.08	0	Bronchial tubes
Tekt1	0	1.55271	0.813	0.053	0	Bronchial tubes
Casc1	0	1.55045	0.81	0.094	0	Bronchial tubes
Lrrc34	0	1.54885	0.806	0.071	0	Bronchial tubes
Wdr66	0	1.53965	0.759	0.029	0	Bronchial tubes
RGD1306233	0	1.52653	0.784	0.037	0	Bronchial tubes
RGD1564149	0	1.48765	0.829	0.082	0	Bronchial tubes
Drc1	0	1.45049	0.81	0.028	0	Bronchial tubes
Calml4	0	1.44071	0.724	0.057	0	Bronchial tubes
RGD1560394	0	1.43865	0.749	0.047	0	Bronchial tubes
Prss30	0	1.43328	0.479	0.02	0	Bronchial tubes
Lratd1	0	1.42588	0.765	0.055	0	Bronchial tubes
Wdr63	0	1.41055	0.743	0.028	0	Bronchial tubes
Mapk15	0	1.40825	0.787	0.05	0	Bronchial tubes
Lrrc56	0	1.39891	0.775	0.058	0	Bronchial tubes
T2	0	1.37951	0.759	0.036	0	Bronchial tubes
Spaca9	0	1.37817	0.797	0.044	0	Bronchial tubes
Tbxt	0	1.36779	0.705	0.015	0	Bronchial tubes
Rgs22	0	1.36753	0.692	0.027	0	Bronchial tubes
Ak9	0	1.36719	0.752	0.026	0	Bronchial tubes
Dnah2	0	1.35602	0.74	0.028	0	Bronchial tubes
Enkur	0	1.33579	0.73	0.065	0	Bronchial tubes
Tekt4	0	1.33526	0.771	0.034	0	Bronchial tubes
Fbxo36	0	1.31817	0.714	0.02	0	Bronchial tubes
Pifo	0	1.31632	0.692	0.028	0	Bronchial tubes
Ak7	0	1.31533	0.714	0.024	0	Bronchial tubes
Spag8	0	1.3022	0.768	0.081	0	Bronchial tubes
Cfap206	0	1.30076	0.73	0.025	0	Bronchial tubes
Fank1	0	1.3006	0.74	0.022	0	Bronchial tubes
Dnajb13	0	1.29166	0.784	0.095	0	Bronchial tubes
Cfap52	0	1.28203	0.727	0.047	0	Bronchial tubes
Cfap43	0	1.27359	0.689	0.025	0	Bronchial tubes
Sox2	0	1.27336	0.711	0.02	0	Bronchial tubes
Efhc1	0	1.26073	0.708	0.037	0	Bronchial tubes
Cfap77	0	1.24379	0.679	0.027	0	Bronchial tubes
P2rx6	0	1.24056	0.727	0.024	0	Bronchial tubes
Ropn1l	0	1.21217	0.667	0.03	0	Bronchial tubes
Ccdc65	0	1.20753	0.724	0.047	0	Bronchial tubes
Col9a2	0	1.20721	0.708	0.036	0	Bronchial tubes
Ppp1r32	0	1.20035	0.724	0.031	0	Bronchial tubes
Cfap161	0	1.20032	0.667	0.031	0	Bronchial tubes
Fam216b	0	1.17601	0.663	0.019	0	Bronchial tubes
AC103535.1	0	1.1715	0.613	0.024	0	Bronchial tubes
Vwa3a	0	1.16633	0.702	0.031	0	Bronchial tubes
Ubxn11	0	1.15481	0.705	0.05	0	Bronchial tubes
Syt5	0	1.14542	0.695	0.057	0	Bronchial tubes
Ccdc114	0	1.14213	0.705	0.026	0	Bronchial tubes
Dnai1	0	1.13253	0.673	0.021	0	Bronchial tubes
Catip	0	1.12294	0.717	0.076	0	Bronchial tubes
LOC499240	0	1.11282	0.689	0.022	0	Bronchial tubes
Dnai2	0	1.11191	0.644	0.025	0	Bronchial tubes
Dydc2	0	1.11039	0.644	0.023	0	Bronchial tubes
Ccdc113	0	1.10809	0.67	0.023	0	Bronchial tubes
Clic6	0	1.09775	0.54	0.018	0	Bronchial tubes
Ttc21a	0	1.09558	0.651	0.025	0	Bronchial tubes
Ccdc78	0	1.08755	0.638	0.018	0	Bronchial tubes
Ccdc39	0	1.07736	0.651	0.027	0	Bronchial tubes
Wdr78	0	1.07629	0.67	0.032	0	Bronchial tubes
AABR07049790.1	0	1.07038	0.603	0.024	0	Bronchial tubes
Dnah6	0	1.06195	0.594	0.019	0	Bronchial tubes
Drc3	0	1.06121	0.644	0.025	0	Bronchial tubes
Sidt1	0	1.04607	0.594	0.028	0	Bronchial tubes
Ccna1	0	1.02559	0.676	0.021	0	Bronchial tubes
Shc2	0	1.01953	0.644	0.05	0	Bronchial tubes
Adgb	0	0.982104	0.651	0.039	0	Bronchial tubes
Tcte1	0	0.980183	0.571	0.013	0	Bronchial tubes
Dnaaf1	0	0.973972	0.619	0.026	0	Bronchial tubes
Zmynd12	0	0.96919	0.632	0.027	0	Bronchial tubes
Iqcg	0	0.954072	0.61	0.018	0	Bronchial tubes
Cfap57	0	0.947969	0.61	0.027	0	Bronchial tubes
Pon1	0	0.933249	0.524	0.026	0	Bronchial tubes
LOC100359479	0	0.926639	0.492	0.014	0	Bronchial tubes
Six1	0	0.921581	0.571	0.012	0	Bronchial tubes
Spag1	0	0.921049	0.597	0.04	0	Bronchial tubes
Ttll9	0	0.907932	0.597	0.015	0	Bronchial tubes
Fam92b	0	0.906629	0.568	0.019	0	Bronchial tubes
Saxo2	0	0.903864	0.571	0.015	0	Bronchial tubes
Dnaaf3	0	0.903319	0.606	0.024	0	Bronchial tubes
AABR07071287.1	0	0.898123	0.483	0.015	0	Bronchial tubes
Acsm2	0	0.891771	0.476	0.014	0	Bronchial tubes
Ccdc74a	0	0.873332	0.594	0.042	0	Bronchial tubes
Drc7	0	0.87332	0.571	0.014	0	Bronchial tubes
Bbof1	0	0.856412	0.543	0.018	0	Bronchial tubes
Calml3	0	0.854045	0.432	0.013	0	Bronchial tubes
Stpg1	0	0.823084	0.521	0.018	0	Bronchial tubes
Ulk4	0	0.822135	0.565	0.033	0	Bronchial tubes
Wdr27	0	0.820016	0.575	0.026	0	Bronchial tubes
Ctxn1	0	0.812273	0.549	0.024	0	Bronchial tubes
Daw1	0	0.802499	0.492	0.014	0	Bronchial tubes
Tp73	0	0.794388	0.562	0.026	0	Bronchial tubes
Nme5	0	0.777038	0.521	0.023	0	Bronchial tubes
Mns1	0	0.765618	0.53	0.029	0	Bronchial tubes
Ccdc180	0	0.753686	0.527	0.018	0	Bronchial tubes
Agr3	0	0.727785	0.483	0.011	0	Bronchial tubes
LOC360479	0	0.726234	0.524	0.025	0	Bronchial tubes
LOC691162	0	0.71878	0.457	0.013	0	Bronchial tubes
Eno4	0	0.713686	0.508	0.011	0	Bronchial tubes
LOC500227	0	0.695742	0.483	0.013	0	Bronchial tubes
LOC688801	0	0.686251	0.473	0.014	0	Bronchial tubes
Ppp1r14d	0	0.683062	0.479	0.024	0	Bronchial tubes
LOC103691261	0	0.679746	0.473	0.018	0	Bronchial tubes
Fam81a	0	0.669325	0.473	0.02	0	Bronchial tubes
Fam229b	0	0.664177	0.457	0.024	0	Bronchial tubes
Wdr38	0	0.662043	0.46	0.01	0	Bronchial tubes
Cfap53	0	0.661229	0.438	0.01	0	Bronchial tubes
Cfap69	0	0.660183	0.457	0.023	0	Bronchial tubes
LOC502684	0	0.657669	0.438	0.017	0	Bronchial tubes
AABR07030901.1	0	0.657433	0.467	0.011	0	Bronchial tubes
Pitx1	0	0.65512	0.365	0.01	0	Bronchial tubes
Spata17	0	0.65251	0.454	0.016	0	Bronchial tubes
Ttc25	0	0.644372	0.448	0.016	0	Bronchial tubes
RGD1309139	0	0.637215	0.451	0.011	0	Bronchial tubes
Rsph14	0	0.636407	0.422	0.012	0	Bronchial tubes
Slc34a3	0	0.635914	0.435	0.012	0	Bronchial tubes
Armh1	0	0.630801	0.451	0.019	0	Bronchial tubes
Dnah7	0	0.628277	0.429	0.011	0	Bronchial tubes
Iqub	0	0.617876	0.429	0.019	0	Bronchial tubes
AABR07020879.1	0	0.615572	0.416	0.014	0	Bronchial tubes
Ccdc24	0	0.590811	0.435	0.008	0	Bronchial tubes
Itprid1	0	0.589569	0.413	0.014	0	Bronchial tubes
Ccdc151	0	0.582725	0.413	0.01	0	Bronchial tubes
Lkaaear1	0	0.570576	0.359	0.01	0	Bronchial tubes
Tctex1d4	0	0.558421	0.362	0.012	0	Bronchial tubes
RGD1564308	0	0.557021	0.387	0.011	0	Bronchial tubes
AABR07032393.1	0	0.555924	0.39	0.016	0	Bronchial tubes
Cfap300	0	0.545471	0.375	0.014	0	Bronchial tubes
Deup1	0	0.541424	0.349	0.009	0	Bronchial tubes
RGD1560146	0	0.541238	0.365	0.008	0	Bronchial tubes
Spire2	0	0.530898	0.4	0.011	0	Bronchial tubes
Kif19	0	0.529386	0.368	0.014	0	Bronchial tubes
Ccdc103	0	0.52242	0.394	0.009	0	Bronchial tubes
Ccdc33	0	0.517583	0.343	0.01	0	Bronchial tubes
Pih1d3	0	0.517398	0.365	0.008	0	Bronchial tubes
Caps2	0	0.517024	0.343	0.007	0	Bronchial tubes
Spata18	0	0.506176	0.375	0.009	0	Bronchial tubes
Tsnaxip1	0	0.489508	0.356	0.007	0	Bronchial tubes
Ccdc60	0	0.486897	0.356	0.009	0	Bronchial tubes
RGD1560242	0	0.479854	0.343	0.01	0	Bronchial tubes
Dmc1	0	0.454459	0.327	0.005	0	Bronchial tubes
Ak8	0	0.453995	0.343	0.009	0	Bronchial tubes
Ccdc173	0	0.45325	0.33	0.01	0	Bronchial tubes
AABR07024641.1	0	0.451241	0.327	0.009	0	Bronchial tubes
Lrguk	0	0.442411	0.305	0.004	0	Bronchial tubes
Ribc2	0	0.436614	0.327	0.007	0	Bronchial tubes
Ttc29	0	0.433439	0.302	0.005	0	Bronchial tubes
4930444P10Rik	0	0.430438	0.311	0.006	0	Bronchial tubes
C9	0	0.407902	0.267	0.005	0	Bronchial tubes
Katnal2	0	0.352992	0.27	0.004	0	Bronchial tubes
Dpy19l2	0	0.33995	0.251	0.003	0	Bronchial tubes
Adam8	5.36423e-308	0.571714	0.378	0.015	8.11501e-304	Bronchial tubes
Ttc12	1.21954e-307	0.949711	0.625	0.056	1.84491e-303	Bronchial tubes
Neurl1	5.1509e-307	0.534211	0.416	0.019	7.79228e-303	Bronchial tubes
LOC688553	5.5838e-299	0.549113	0.365	0.014	8.44717e-295	Bronchial tubes
Ccpg1os	5.57185e-298	1.27215	0.74	0.091	8.42909e-294	Bronchial tubes
Gas8	3.80128e-296	0.882636	0.571	0.047	5.75057e-292	Bronchial tubes
Prr29	3.22265e-288	1.61668	0.851	0.141	4.87523e-284	Bronchial tubes
AABR07054096.1	3.24781e-288	0.404347	0.283	0.007	4.91328e-284	Bronchial tubes
Elmod1	4.76237e-288	0.549899	0.384	0.018	7.20451e-284	Bronchial tubes
Ttll10	5.80038e-288	0.39634	0.286	0.007	8.77482e-284	Bronchial tubes
LOC100912373	1.06949e-287	0.4455	0.321	0.01	1.61792e-283	Bronchial tubes
Dyrk3	1.26801e-287	0.54369	0.403	0.02	1.91825e-283	Bronchial tubes
AABR07030520.1	1.36968e-287	0.376789	0.27	0.006	2.07206e-283	Bronchial tubes
Kif27	1.15497e-284	0.496845	0.343	0.013	1.74723e-280	Bronchial tubes
Lrriq4	1.16997e-284	0.296194	0.225	0.003	1.76993e-280	Bronchial tubes
RGD1308544	2.65755e-284	0.395594	0.292	0.008	4.02033e-280	Bronchial tubes
Ttc39a	4.57456e-284	0.821519	0.533	0.042	6.92039e-280	Bronchial tubes
Tmem52	7.15829e-284	0.42618	0.333	0.012	1.08291e-279	Bronchial tubes
Kcnh3	7.27978e-284	0.388488	0.289	0.008	1.10128e-279	Bronchial tubes
LOC361016	8.18416e-283	0.448634	0.321	0.011	1.2381e-278	Bronchial tubes
Cacna1b	1.96889e-280	0.3588	0.27	0.006	2.97854e-276	Bronchial tubes
Tmem107	8.13354e-280	1.68753	0.803	0.129	1.23044e-275	Bronchial tubes
Itln1	8.662e-280	3.08651	0.683	0.082	1.31039e-275	Bronchial tubes
Stpg4	1.34595e-279	0.389421	0.286	0.008	2.03616e-275	Bronchial tubes
Cst6	2.29874e-279	1.4515	0.816	0.13	3.47754e-275	Bronchial tubes
Fam227a	3.90669e-278	0.295631	0.225	0.003	5.91003e-274	Bronchial tubes
Togaram2	9.40391e-278	0.32049	0.235	0.004	1.42262e-273	Bronchial tubes
AABR07005593.1	9.45418e-275	0.563222	0.39	0.02	1.43023e-270	Bronchial tubes
Rab36	4.75744e-273	0.477337	0.343	0.014	7.19706e-269	Bronchial tubes
Cd24	1.26003e-272	3.28162	0.978	0.271	1.90618e-268	Bronchial tubes
AABR07005983.1	5.02643e-270	0.317395	0.222	0.003	7.60398e-266	Bronchial tubes
Morn1	2.46497e-269	0.54682	0.413	0.024	3.72901e-265	Bronchial tubes
Pp2d1	1.33125e-268	0.787964	0.283	0.008	2.01391e-264	Bronchial tubes
Noxa1	6.92863e-268	0.477993	0.308	0.011	1.04816e-263	Bronchial tubes
Rfx2	4.49121e-266	0.595319	0.435	0.028	6.7943e-262	Bronchial tubes
Morn5	1.18065e-264	0.310991	0.213	0.003	1.78608e-260	Bronchial tubes
Akap14	4.50418e-263	0.380975	0.283	0.008	6.81393e-259	Bronchial tubes
Glipr1l1	8.11099e-263	0.335963	0.21	0.003	1.22703e-258	Bronchial tubes
Dmrt2	8.26139e-263	0.405843	0.248	0.005	1.24978e-258	Bronchial tubes
Fbxo16	5.24279e-261	0.484949	0.371	0.019	7.93129e-257	Bronchial tubes
Cldn4	3.79975e-260	1.01069	0.654	0.077	5.74826e-256	Bronchial tubes
Slc27a2	1.88941e-259	0.841718	0.568	0.055	2.8583e-255	Bronchial tubes
Rhpn1	8.94242e-257	0.612496	0.435	0.029	1.35281e-252	Bronchial tubes
Hap1	1.05755e-256	0.621129	0.495	0.039	1.59986e-252	Bronchial tubes
Clca1	4.11824e-256	3.32663	0.648	0.083	6.23008e-252	Bronchial tubes
Nr1i2	8.43029e-253	0.281619	0.203	0.003	1.27533e-248	Bronchial tubes
Lrrc26	1.54079e-252	0.357306	0.267	0.008	2.33091e-248	Bronchial tubes
AABR07018269.2	6.04516e-251	0.285184	0.2	0.003	9.14512e-247	Bronchial tubes
Hspa4l	4.4922e-250	0.487163	0.356	0.018	6.79579e-246	Bronchial tubes
Fhad1	4.5285e-246	1.67983	0.898	0.209	6.85071e-242	Bronchial tubes
Wdr31	4.69107e-246	0.672901	0.495	0.042	7.09665e-242	Bronchial tubes
Xrra1	1.01002e-244	0.359534	0.289	0.01	1.52795e-240	Bronchial tubes
Cfap70	2.39086e-244	0.950355	0.651	0.082	3.61689e-240	Bronchial tubes
Dmrt3	1.69543e-243	0.306931	0.203	0.003	2.56484e-239	Bronchial tubes
Tbx1	2.54154e-243	0.731324	0.556	0.055	3.84485e-239	Bronchial tubes
Ccdc190	1.18225e-240	0.42523	0.292	0.011	1.78851e-236	Bronchial tubes
Ccno	3.98477e-240	0.446298	0.241	0.006	6.02817e-236	Bronchial tubes
Tspan1	5.64942e-239	2.91444	0.965	0.32	8.54644e-235	Bronchial tubes
Gsta3	1.1598e-238	0.632633	0.463	0.037	1.75454e-234	Bronchial tubes
Vwa5b1	1.18804e-237	0.296006	0.194	0.003	1.79726e-233	Bronchial tubes
Gp2	1.28857e-236	3.8512	0.724	0.122	1.94936e-232	Bronchial tubes
Ccdc181	2.20877e-236	1.02193	0.654	0.087	3.34142e-232	Bronchial tubes
Terf2ip	2.30129e-236	3.12457	0.94	0.277	3.48139e-232	Bronchial tubes
LOC103690070	2.80084e-235	0.666863	0.419	0.03	4.23711e-231	Bronchial tubes
Rabl2	2.75325e-234	1.18448	0.752	0.125	4.16512e-230	Bronchial tubes
Efhb	3.43009e-234	0.34794	0.248	0.007	5.18904e-230	Bronchial tubes
Agbl3	4.61557e-234	0.533807	0.39	0.025	6.98243e-230	Bronchial tubes
Pih1d2	6.64726e-234	1.08528	0.67	0.094	1.0056e-229	Bronchial tubes
Ggt1	1.15684e-232	1.02364	0.648	0.087	1.75006e-228	Bronchial tubes
Creb3l4	4.58913e-230	0.950111	0.486	0.045	6.94244e-226	Bronchial tubes
Sult1c3	7.84428e-230	0.325263	0.19	0.003	1.18668e-225	Bronchial tubes
Apobec4	6.29949e-228	0.274857	0.21	0.004	9.52987e-224	Bronchial tubes
Ceacam19	1.03217e-227	0.311106	0.222	0.005	1.56147e-223	Bronchial tubes
Zcchc12	4.99027e-227	0.48458	0.337	0.018	7.54928e-223	Bronchial tubes
Wfdc21	8.94562e-222	0.799245	0.565	0.065	1.35329e-217	Bronchial tubes
Serpinb11	1.29621e-221	0.257961	0.187	0.003	1.96091e-217	Bronchial tubes
Scgb3a2	7.42404e-219	4.84575	0.99	0.455	1.12311e-214	Bronchial tubes
Ccdc83	9.21374e-218	0.250495	0.181	0.003	1.39385e-213	Bronchial tubes
[truncated: 1,183 more rows]
