# Supplementary material for: Targeting the Secretin Receptor in Macrophages Attenuates Silica‐Induced Pulmonary Fibrosis
Source: Cell Prolif. 2025 Sep 18;58(12):e70131. doi: 10.1111/cpr.70131 (PMC12686129; doi:10.1111/cpr.70131)
Supplement: Supplementary file 3 — Table S2: Supporting Tables. [file CPR-58-e70131-s001.xlsx]

## Sheet: Sheet1
	ID	Description	GeneRatio	BgRatio	pvalue	p.adjust	qvalue	geneID	Count
N	GO:0031589	cell-substrate adhesion	30/252	371/17859	1.10294e-14	2.04429e-11	1.4402e-11	Kdr/Emp2/Tek/Jup/Vegfa/Postn/Foxf1/Pdpn/Macf1/Acer2/Acvrl1/Marcks/Fermt2/Vcl/Id1/Dag1/Bcam/Dlc1/Gas6/Itga8/Itgb1/Myadm/Rin2/Efna1/Vtn/Utrn/Nedd9/Itga3/Fzd4/Lamb3	30
	GO:0001570	vasculogenesis	16/252	86/17859	6.14881e-14	5.82289e-11	4.10222e-11	Ramp2/Cav1/Kdr/Tmem100/Emp2/Tek/Foxf1/Eng/Egfl7/Rasip1/Aplnr/Sox18/Tie1/Rin2/Tgfbr3/Fzd4	16
	GO:0003158	endothelium development	18/252	138/17859	9.58238e-13	3.94688e-10	2.78057e-10	Cdh5/Kdr/Tmem100/Cldn5/Vegfa/Msn/Pdpn/Tjp1/Acvrl1/Vcl/Id1/F11r/Sox18/Tie1/Dll4/Icam1/Myadm/Tjp2	18
	GO:0050673	epithelial cell proliferation	30/252	460/17859	2.96327e-12	8.44987e-10	5.95292e-10	Cav1/Sparc/Ager/Kdr/Tek/Vegfa/Cav2/Acvrl1/Eng/Wfdc1/Id1/Apln/Ecm1/Efnb2/Kit/Egfl7/Flt1/Gpc3/Aplnr/Gata2/Ccnd1/Tie1/Nr1d1/Dll4/Ctsl/Jun/Cebpb/Tgfbr3/Hes1/Ccl5	30
	GO:0030324	lung development	22/252	261/17859	2.05635e-11	4.23493e-09	2.9835e-09	Epas1/Sparc/Hopx/Ager/Kdr/Vegfa/Foxf1/Pdpn/Tns3/Id1/Tcf21/Hsd11b1/Dag1/Gpc3/Nkx2-1/Fgfr4/Mapk3/Spry1/Slfn4/Hes1/Itga3/Tbx4	22
	GO:0030323	respiratory tube development	22/252	264/17859	2.57418e-11	5.02237e-09	3.53825e-09	Epas1/Sparc/Hopx/Ager/Kdr/Vegfa/Foxf1/Pdpn/Tns3/Id1/Tcf21/Hsd11b1/Dag1/Gpc3/Nkx2-1/Fgfr4/Mapk3/Spry1/Slfn4/Hes1/Itga3/Tbx4	22
NE	GO:0060326	cell chemotaxis	5/17	311/17859	8.08092e-06	0.00163235	0.00107179	Defb4/Ccl6/Pla2g1b/S100a9/Defb3	5
	GO:0070741	response to interleukin-6	3/17	59/17859	2.2535e-05	0.00239442	0.00157216	Lcn2/Sftpa1/Sftpc	3
	GO:0030593	neutrophil chemotaxis	3/17	102/17859	0.000116047	0.00653086	0.00428811	Ccl6/Pla2g1b/S100a9	3
	GO:1990266	neutrophil migration	3/17	127/17859	0.000222028	0.00782776	0.00513965	Ccl6/Pla2g1b/S100a9	3
	GO:0071496	cellular response to external stimulus	4/17	421/17859	0.000567835	0.0127447	0.00836809	Lcn2/Sftpa1/Sftpc/Aoc1	4
	GO:0097529	myeloid leukocyte migration	3/17	224/17859	0.0011626	0.0213496	0.014018	Ccl6/Pla2g1b/S100a9	3
SE	GO:0030593	neutrophil chemotaxis	12/83	102/17859	4.28967e-14	9.34289e-11	6.28549e-11	Lgals3/Spp1/Ccl9/Fcgr2a/Fcer1g/Ccl6/Pf4/Itgb2/S100a9/Pla2g1b/S100a8/Cxcl3	12
	GO:0071621	granulocyte chemotaxis	12/83	127/17859	6.22558e-13	4.51977e-10	3.0407e-10	Lgals3/Spp1/Ccl9/Fcgr2a/Fcer1g/Ccl6/Pf4/Itgb2/S100a9/Pla2g1b/S100a8/Cxcl3	12
	GO:1990266	neutrophil migration	12/83	127/17859	6.22558e-13	4.51977e-10	3.0407e-10	Lgals3/Spp1/Ccl9/Fcgr2a/Fcer1g/Ccl6/Pf4/Itgb2/S100a9/Pla2g1b/S100a8/Cxcl3	12
	GO:0097529	myeloid leukocyte migration	14/83	224/17859	1.95442e-12	1.06418e-09	7.15935e-10	Lgals3/Spp1/Ccl9/Fcgr2a/Fcer1g/Lgmn/Ccl6/Pf4/Trem2/Itgb2/S100a9/Pla2g1b/S100a8/Cxcl3	14
	GO:0060326	cell chemotaxis	15/83	311/17859	1.22914e-11	4.46178e-09	3.00169e-09	Lgals3/Spp1/Ccl9/Fcgr2a/Fcer1g/Lgmn/Ccl6/Defb4/Pf4/Itgb2/S100a9/Pla2g1b/Defb3/S100a8/Cxcl3	15
	GO:0032640	tumor necrosis factor production	10/83	179/17859	1.02819e-08	1.25053e-06	8.413e-07	Gpnmb/Tyrobp/Fcgr2a/Fcer1g/Cyba/Pf4/Trem2/Cybb/Acp5/Lpl	10
S	GO:0048771	tissue remodeling	21/438	218/17859	1.02807e-07	2.44391e-06	1.66268e-06	Gpnmb/Spp1/Tcirg1/Lipa/Ctsk/Acp5/Cst3/Bax/Ctss/Mmp9/Stat5a/Timp1/Atp6ap1/Tgfb1/Csf1r/Il18/Syk/Axl/Inpp5d/Clec10a/Actr3	21
	GO:0022409	positive regulation of cell-cell adhesion	24/438	280/17859	1.1702e-07	2.75185e-06	1.87218e-06	Lilrb4/Cd74/Itgb2/Ccl2/Ptafr/Aif1/RT1-Db1/RT1-Da/Sirpa/RT1-Ba/Cd83/Nckap1l/Stat5a/Tgfb1/Ccdc88b/Il2rg/Cd44/Il18/Syk/Tnfrsf14/Il1b/Ptprc/Vcam1/Ccl21	24
	GO:0060326	cell chemotaxis	49/438	311/17859	1.14167e-25	4.99367e-22	3.39738e-22	Pla2g7/Lgals3/Spp1/Fcer1g/Lgmn/Cd74/Slamf9/Pf4/Fcgr2a/Ccl9/Itgb2/Ccl2/Spi1/Ninj1/Slamf8/Ccl7/Cxcl16/Aif1/Slc8b1/Csf1/Prkcd/Nckap1l/Cxcr3/Ccl3/Ccl22/Ptpro/Bin2/Cxcl9/Csf1r/P2rx4/Coro1b/Syk/Xcr1/Arrb2/Elmo2/Serpine1/Gstp1/Ppial4d/Il1b/Adam17/Rhog/C5ar1/Vcam1/Cxcl10/Ppia/Cxcl11/Ccl21/Defb3/S100a8	49
	GO:0002443	leukocyte mediated immunity	55/438	414/17859	5.88092e-25	1.28616e-21	8.75018e-22	Tyrobp/Lilrb4/Trem2/Fcer1g/Tcirg1/Cd74/Slamf9/Fcgr2a/C1s/Itgb2/Ccl2/Spi1/RT1-A2/Hmox1/C1qa/RT1-CE10/Serping1/Fcgr2b/Ptafr/Myo1f/RT1-Db1/Ncf1/RT1-Da/Prkcd/Cd300lb/RT1-Ba/C1qb/Scimp/C3/Nckap1l/C1qc/Stat5a/Ccl3/Fes/Prdx1/Slamf6/Tgfb1/C1r/Ctsh/Il18/Syk/Arrb2/Ptpn6/Myo1g/Bcl3/Arl8b/Inpp5d/Tnfsf13/Il1b/Fcgr1a/Ptprc/Lat/Clec7a/RT1-A1/Tap1	55
	GO:0006909	phagocytosis	36/438	233/17859	8.11363e-19	5.91484e-16	4.02408e-16	Tyrobp/Cyba/Trem2/Fcer1g/Fcgr2a/Itgb2/Ccl2/Slc11a1/Fcgr2b/Rab7b/Siglec1/Aif1/Irf8/Sirpa/Abca1/Hck/C3/Nckap1l/Ncf4/Bin2/Scarb1/Tgfb1/Pld4/P2ry6/Il2rg/Syk/Elmo2/Myo1g/Cd302/Axl/Arl8b/Il1b/Fcgr1a/Ptprc/Rhog/Clec7a	36
	GO:1990266	neutrophil migration	26/438	127/17859	5.25212e-17	1.9144e-14	1.30243e-14	Lgals3/Spp1/Fcer1g/Cd74/Pf4/Fcgr2a/Ccl9/Itgb2/Ccl2/Slamf8/Ccl7/Nckap1l/Ccl3/Mcoln2/Ccl22/Cxcl9/Syk/Ppial4d/Il1b/Rhog/C5ar1/Cxcl10/Ppia/Cxcl11/Ccl21/S100a8	26
B	GO:0044782	cilium organization	125/884	368/17859	2.90038e-71	1.4235e-67	1.35157e-67	Cfap126/Rsph1/Zmynd10/Rsph9/Hydin/Dnah1/Tekt1/Drc1/Mapk15/Tekt4/Pifo/Ak7/Cfap206/Dnajb13/Cfap52/Cfap43/Ccdc65/Cfap161/Dnai1/Catip/Dnai2/Ccdc113/Ttc21a/Ccdc39/Dnaaf1/Iqcg/Spag1/Dnaaf3/Ulk4/Daw1/Nme5/Mns1/Eno4/Cfap53/Cfap69/Dnah7/Iqub/Kif19/Ccdc103/Lrguk/Ttc29/Ttc12/Neurl1/Gas8/Kif27/Tmem107/Rfx2/Hap1/Cfap70/Ccno/Rabl2/Meig1/Dnaaf4/Rpgrip1l/Ttc30b/Tmem67/Arl6/Spef1/Dync2li1/Bbs5/Traf3ip1/Ccp110/Ift…	125
	GO:0060271	cilium assembly	113/884	338/17859	1.83468e-63	4.50231e-60	4.27481e-60	Rsph1/Zmynd10/Rsph9/Hydin/Dnah1/Tekt1/Drc1/Mapk15/Tekt4/Ak7/Cfap206/Dnajb13/Cfap52/Cfap43/Ccdc65/Cfap161/Dnai1/Dnai2/Ccdc113/Ccdc39/Dnaaf1/Iqcg/Spag1/Dnaaf3/Ulk4/Daw1/Nme5/Mns1/Cfap53/Cfap69/Dnah7/Iqub/Ccdc103/Lrguk/Ttc12/Neurl1/Gas8/Kif27/Tmem107/Rfx2/Hap1/Cfap70/Ccno/Rabl2/Meig1/Dnaaf4/Rpgrip1l/Tmem67/Arl6/Spef1/Dync2li1/Bbs5/Traf3ip1/Ccp110/Ift122/Rpgr/Cep131/Ift57/Ift43/Cfap298/Tmem216/Ift80/…	113
	GO:0007018	microtubule-based movement	94/884	399/17859	2.74609e-38	4.4926e-35	4.26559e-35	Dynlrb2/Dnah12/Zmynd10/Rsph9/Hydin/Dnah1/Dnah9/Cfap45/Tekt1/Drc1/Enkur/Tekt4/Ak7/Cfap206/Cfap52/Cfap43/Ropn1l/Ccdc65/Dnai1/Dnai2/Ttc21a/Ccdc39/Dnah6/Tcte1/Dnaaf1/Iqcg/Ttll9/Drc7/Ulk4/Daw1/Nme5/Mns1/Eno4/Cfap53/Cfap69/Dnah7/Kif19/Ccdc103/Ttc29/Ttc12/Neurl1/Gas8/Kif27/Hap1/Cfap70/Rabl2/Meig1/Dnaaf4/Ttll6/Ttc30b/Spef1/Nphp4/Kif9/Dync2li1/Traf3ip1/Ift27/Ift122/Dpcd/Map1b/Rpgr/Cep131/Ift57/Nme7/Ift43/…	94
	GO:0003341	cilium movement	60/884	194/17859	1.03054e-31	1.26447e-28	1.20058e-28	Dnah12/Zmynd10/Rsph9/Hydin/Dnah1/Dnah9/Cfap45/Tekt1/Drc1/Enkur/Tekt4/Ak7/Cfap206/Cfap52/Cfap43/Ropn1l/Ccdc65/Dnai1/Dnai2/Ttc21a/Ccdc39/Tcte1/Dnaaf1/Iqcg/Ttll9/Drc7/Ulk4/Daw1/Nme5/Mns1/Eno4/Cfap53/Cfap69/Dnah7/Ccdc103/Ttc29/Ttc12/Neurl1/Gas8/Kif27/Cfap70/Rabl2/Meig1/Dnaaf4/Ttll6/Spef1/Nphp4/Dpcd/Cep131/Nme7/Cfap298/Aqp4/Ift88/Cfap20/Dnaaf5/Tekt2/Kif3a/Bbs1/Bbs2/Ube2b	60
	GO:0035082	axoneme assembly	39/884	79/17859	4.42089e-30	4.33955e-27	4.12027e-27	Rsph1/Zmynd10/Rsph9/Hydin/Dnah1/Drc1/Ak7/Cfap206/Dnajb13/Cfap43/Ccdc65/Dnai1/Dnai2/Ccdc39/Dnaaf1/Iqcg/Spag1/Dnaaf3/Ulk4/Daw1/Mns1/Cfap69/Dnah7/Ccdc103/Lrguk/Ttc12/Neurl1/Gas8/Meig1/Dnaaf4/Spef1/Cep131/Ift88/Dnaaf5/Cc2d2a/Tekt2/Cluap1/Bbs2/Ube2b	39
	GO:0001578	microtubule bundle formation	44/884	112/17859	1.56207e-28	1.27777e-25	1.21321e-25	Rsph1/Zmynd10/Rsph9/Hydin/Dnah1/Drc1/Ak7/Cfap206/Dnajb13/Cfap43/Ccdc65/Dnai1/Dnai2/Ccdc39/Dnaaf1/Iqcg/Spag1/Dnaaf3/Ulk4/Daw1/Mns1/Cfap69/Dnah7/Ccdc103/Lrguk/Ttc12/Neurl1/Gas8/Meig1/Dnaaf4/Ttll6/Spef1/Tppp3/Map1b/Cep131/Ift88/Dnaaf5/Cc2d2a/Tekt2/Map7/Prc1/Cluap1/Bbs2/Ube2b	44
V	GO:0003012	muscle system process	42/269	446/17859	1.16179e-21	3.94429e-18	3.05368e-18	Pi16/Actc1/Acta2/Tpm2/Hrc/Myh11/Actg2/Csrp3/Myoz2/Srl/Casq2/Mb/Igfbp5/Pgam2/Pln/Actn2/Fxyd1/Hamp/Mybpc3/Scn1b/Myh6/Tnnc1/Tnni3/Bdkrb2/Tpm1/Myl4/Tnnt2/Sulf1/Asb2/Lmna/Atp2a2/Tmem38a/Smtn/Nos3/Gsn/Mylk/Dmpk/Cald1/P2rx1/Slc25a4/Ccn2/Hspb6	42
	GO:0006936	muscle contraction	32/269	321/17859	2.11907e-17	3.59712e-14	2.7849e-14	Actc1/Acta2/Tpm2/Myh11/Actg2/Csrp3/Casq2/Mb/Pgam2/Pln/Actn2/Fxyd1/Mybpc3/Scn1b/Myh6/Tnnc1/Tnni3/Bdkrb2/Tpm1/Myl4/Tnnt2/Sulf1/Atp2a2/Tmem38a/Smtn/Gsn/Mylk/Dmpk/Cald1/P2rx1/Ccn2/Hspb6	32
	GO:0030198	extracellular matrix organization	28/269	308/17859	2.50075e-14	1.99884e-11	1.54751e-11	Sfrp2/Col1a1/Myh11/Ccdc80/Fbln2/Lum/Mmp23/Fbln1/Col3a1/Eln/Aebp1/Cyp1b1/Sulf1/Ltbp3/Cst3/Col18a1/Fmod/Pbxip1/Lamb2/Mmp2/Crispld2/Scara3/Ccn1/Dpt/Col15a1/Ccn2/Fbln5/Fkbp10	28
	GO:0043062	extracellular structure organization	28/269	309/17859	2.71368e-14	1.99884e-11	1.54751e-11	Sfrp2/Col1a1/Myh11/Ccdc80/Fbln2/Lum/Mmp23/Fbln1/Col3a1/Eln/Aebp1/Cyp1b1/Sulf1/Ltbp3/Cst3/Col18a1/Fmod/Pbxip1/Lamb2/Mmp2/Crispld2/Scara3/Ccn1/Dpt/Col15a1/Ccn2/Fbln5/Fkbp10	28
	GO:0045229	external encapsulating structure organization	28/269	310/17859	2.94379e-14	1.99884e-11	1.54751e-11	Sfrp2/Col1a1/Myh11/Ccdc80/Fbln2/Lum/Mmp23/Fbln1/Col3a1/Eln/Aebp1/Cyp1b1/Sulf1/Ltbp3/Cst3/Col18a1/Fmod/Pbxip1/Lamb2/Mmp2/Crispld2/Scara3/Ccn1/Dpt/Col15a1/Ccn2/Fbln5/Fkbp10	28
	GO:0006941	striated muscle contraction	21/269	179/17859	3.5145e-13	1.98862e-10	1.5396e-10	Actc1/Csrp3/Casq2/Mb/Pgam2/Pln/Fxyd1/Mybpc3/Scn1b/Myh6/Tnnc1/Tnni3/Tpm1/Myl4/Tnnt2/Atp2a2/Tmem38a/Smtn/Gsn/Dmpk/Ccn2	21
L	GO:0002250	adaptive immune response	63/780	414/17859	2.89184e-18	2.24407e-15	1.77874e-15	Cr2/Ccl19/Tnfrsf13c/Cd74/Cd79b/Cd19/Lta/Il4i1/Sash3/Cd3d/RT1-Da/RT1-Db1/Ptprc/Swap70/Tnfrsf14/Lag3/Ptpn6/Lat/RT1-DOa/Sit1/Nckap1l/Csk/C1s/Slamf6/Was/Lax1/Inpp5d/Pycard/Nfkb2/Dbnl/RT1-Ba/Myo1g/Slamf1/C1qbp/Klhl6/Ptk2b/Rftn1/Cd3g/Mef2c/C1qa/C1qb/Stx7/Fcer2/Irf4/Gimap5/Cd3e/Itk/C1qc/Jak3/Trim27/RT1-M3-1/Traf2/Zap70/Hspa8/Tec/RT1-N2/Cd40/Bcl6/Batf/Ripk3/Bcl3/Msh6/Syk	63
	GO:0030098	lymphocyte differentiation	61/780	416/17859	6.31209e-17	2.93891e-14	2.32949e-14	Cr2/Ccl19/Cd74/Cd79b/Cd19/Coro1a/LOC100360057/Il4i1/Sash3/Cd3d/Irf8/RT1-Da/RT1-Db1/Lck/Cd83/Pou2af1/Ptprc/Lag3/Ptpn6/RT1-DOa/Spib/Nckap1l/Bcl11a/Slamf6/Rhoh/Carmil2/Inpp5d/Cmtm7/Il2rg/Syvn1/Tcf3/RT1-Ba/Slamf1/Prelid1/Ptk2b/Bax/Cd3g/Tmem131l/Ezh2/Irf4/Gimap5/Prdx2/Cd3e/Bak1/Blm/Itk/Ptpn22/Tp53/Jak3/Cbfb/Laptm5/Zap70/Rps6/Atm/Polm/Slc25a5/Bcl6/Batf/Ripk3/Bcl3/Syk	61
	GO:0046651	lymphocyte proliferation	51/780	316/17859	4.54216e-16	1.92257e-13	1.5239e-13	Cr2/Ccl19/Tnfrsf13c/Cd74/Cd19/Coro1a/Rac2/Il4i1/Sash3/Cd22/Mzb1/RT1-Db1/Ptprc/Ccdc88b/Tnfrsf14/Ptpn6/Nckap1l/Slamf6/Carmil2/Inpp5d/Pycard/Rasal3/Tcf3/RT1-Ba/Vcam1/Slamf1/Rps3/Bax/Psmb10/Impdh2/Zc3h12d/Tmem131l/Dock8/Mef2c/Tnfrsf4/Prdx2/Cd3e/Blm/Ptpn22/Tp53/Jak3/Laptm5/Zap70/Cd6/Rps6/Atm/Cblb/Cd40/Bcl6/Ripk3/Syk	51
	GO:0002181	cytoplasmic translation	30/780	113/17859	6.34775e-16	2.46293e-13	1.95221e-13	LOC100360057/Rpl6/Rpl29/Rps2/Rpl11/Rpl19/Rpsa/Eef2/Rplp0/Rps21/Rpl18a/Tma7/LOC108351482/Eif2s2/Rpl18/Rpl13a/Cnbp/Eif4a1/Eif4b/Zc3h15/Rps23/Eif3m/Rpl15/Rpl24/Eif3c/Eif3d/Eif3g/Rpl17/Rpl26/Rpl32	30
	GO:0032943	mononuclear cell proliferation	51/780	320/17859	7.73632e-16	2.77079e-13	2.19624e-13	Cr2/Ccl19/Tnfrsf13c/Cd74/Cd19/Coro1a/Rac2/Il4i1/Sash3/Cd22/Mzb1/RT1-Db1/Ptprc/Ccdc88b/Tnfrsf14/Ptpn6/Nckap1l/Slamf6/Carmil2/Inpp5d/Pycard/Rasal3/Tcf3/RT1-Ba/Vcam1/Slamf1/Rps3/Bax/Psmb10/Impdh2/Zc3h12d/Tmem131l/Dock8/Mef2c/Tnfrsf4/Prdx2/Cd3e/Blm/Ptpn22/Tp53/Jak3/Laptm5/Zap70/Cd6/Rps6/Atm/Cblb/Cd40/Bcl6/Ripk3/Syk	51
	GO:0070661	leukocyte proliferation	52/780	343/17859	3.355e-15	1.04139e-12	8.25448e-13	Cr2/Ccl19/Tnfrsf13c/Cd74/Clu/Cd19/Coro1a/Rac2/Il4i1/Sash3/Cd22/Mzb1/RT1-Db1/Ptprc/Ccdc88b/Tnfrsf14/Ptpn6/Nckap1l/Slamf6/Carmil2/Inpp5d/Pycard/Rasal3/Tcf3/RT1-Ba/Vcam1/Slamf1/Rps3/Bax/Psmb10/Impdh2/Zc3h12d/Tmem131l/Dock8/Mef2c/Tnfrsf4/Prdx2/Cd3e/Blm/Ptpn22/Tp53/Jak3/Laptm5/Zap70/Cd6/Rps6/Atm/Cblb/Cd40/Bcl6/Ripk3/Syk	52
OE-Sctr(RAW264.7)	GO:0034620	cellular response to unfolded protein	9/665	88/23328	0.000906605	0.0220435	0.0177728	Hspa1b/Ppp1r15a/Hspb8/Optn/Ddit3/Ero1a/Bax/Atf4/Atf3	9
	GO:0050900	leukocyte migration	36/665	360/23328	7.63635e-11	3.54327e-07	2.8568e-07	Trim55/Podxl/Slit2/Zp3/C5ar1/Jam3/Pecam1/Cxcl2/Alox5/Fut4/Artn/Ccl4/Mmp14/Spn/Ccr2/Adam8/Tnfsf14/Trpm2/Jaml/Prkca/Cd74/Adora3/Gpr35/Mst1/Icam1/Il23a/Cd24a/Jam2/2610528A11Rik/Hsd3b7/Ptpn22/Tnf/Ccl3/Csf1r/Trp53/Ppib	36
	GO:0009611	response to wounding	41/665	492/23328	1.00886e-09	2.34056e-06	1.8871e-06	Gja1/Ccn1/Fn1/Col1a1/Timp1/Nefh/Prkg1/Gp9/Pecam1/C1qtnf1/Alox5/Ajuba/Igf1r/F12/Mustn1/Neo1/F3/Eng/Gfap/Slc7a11/Tyro3/Ccr2/Xylt1/Cdkn1a/Jaml/Prkca/Gp1bb/Gata2/Procr/5430416N02Rik/Cd24a/Aqp1/Acvrl1/Tnf/Bax/Lilrb4a/4833427F10Rik/Ceacam1/Tnfrsf12a/Sdc4/Abhd2	41
	GO:0030199	collagen fibril organization	6/665	56/23328	0.00508232	0.0591767	0.0477119	Col1a1/Col5a2/Ddr2/Serpinh1/Col11a2/Crtap	6
	GO:0034612	response to tumor necrosis factor	11/665	188/23328	0.0193431	0.130644	0.105333	Npnt/Ccl4/Traf1/Prkn/Tnf/Ccl3/Traf4/Trp53/Nr1d1/Acod1/Dcstamp	11
	GO:0071559	response to transforming growth factor beta	11/665	212/23328	0.041281	0.195453	0.157586	Eid2/Zfhx3/Npnt/Wfikkn2/Ltbp4/Igf1r/Spred3/Eng/Acvrl1/Trp53/Lpxn	11
KO-Sctr(mouse)	GO:0043062	extracellular structure organization	26/232	303/23328	5.14906e-17	1.59569e-13	1.31003e-13	Papln/Col24a1/Fermt1/Col22a1/Eln/Tex14/Col3a1/Serpinb5/Col1a1/Tnf/Adamts12/Adamts4/Col15a1/Mmp2/Col1a2/Mmp9/Mmp25/Serpinh1/Loxl2/Col5a1/Fscn1/Adamtsl2/Adamts7/Tnfrsf11b/Mfap4/Col5a2	26
	GO:0071559	response to transforming growth factor beta	11/232	212/23328	9.64984e-06	0.00213606	0.00175366	Fermt1/Nrep/Veph1/Col3a1/Cilp/Dbn1/Fbn1/Col1a2/Adamtsl2/Serpine1/Tgfb3	11
	GO:0030198	extracellular matrix organization	25/232	302/23328	4.93644e-16	7.64902e-13	6.27967e-13	Papln/Col24a1/Fermt1/Col22a1/Eln/Col3a1/Serpinb5/Col1a1/Tnf/Adamts12/Adamts4/Col15a1/Mmp2/Col1a2/Mmp9/Mmp25/Serpinh1/Loxl2/Col5a1/Fscn1/Adamtsl2/Adamts7/Tnfrsf11b/Mfap4/Col5a2	25
	GO:0032640	tumor necrosis factor production	4/232	126/23328	0.0373008	0.19416	0.159401	Abcc8/Igf1/Spon2/Ccl19	4
	GO:0030199	collagen fibril organization	7/232	56/23328	1.34692e-06	0.000521762	0.000428355	Col3a1/Col1a1/Col1a2/Serpinh1/Loxl2/Col5a1/Col5a2	7
	GO:0032963	collagen metabolic process	10/232	111/23328	1.67146e-07	0.000147828	0.000121364	Col1a1/Mmp2/Col1a2/Mmp9/Mmp25/Serpinh1/Col5a1/Serpine1/Tgfb3/Mfap4	10

## Sheet: Sheet2
1	2
	1	2
	extracellular structure organization	Papln/Col24a1/Fermt1/Col22a1/Eln/Tex14/Col3a1/Serpinb5/Col1a1/Tnf/Adamts12/Adamts4/Col15a1/Mmp2/Col1a2/Mmp9/Mmp25/Serpinh1/Loxl2/Col5a1/Fscn1/Adamtsl2/Adamts7/Tnfrsf11b/Mfap4/Col5a2
	extracellular matrix organization	Papln/Col24a1/Fermt1/Col22a1/Eln/Col3a1/Serpinb5/Col1a1/Tnf/Adamts12/Adamts4/Col15a1/Mmp2/Col1a2/Mmp9/Mmp25/Serpinh1/Loxl2/Col5a1/Fscn1/Adamtsl2/Adamts7/Tnfrsf11b/Mfap4/Col5a2
	collagen fibril organization	Col3a1/Col1a1/Col1a2/Serpinh1/Loxl2/Col5a1/Col5a2
	collagen metabolic process	Col1a1/Mmp2/Col1a2/Mmp9/Mmp25/Serpinh1/Col5a1/Serpine1/Tgfb3/Mfap4
	response to transforming growth factor beta	Fermt1/Nrep/Veph1/Col3a1/Cilp/Dbn1/Fbn1/Col1a2/Adamtsl2/Serpine1/Tgfb3
	tumor necrosis factor production	Abcc8/Igf1/Spon2/Ccl19

## Sheet: Sheet3
	Description	Count
N	cell-substrate adhesion	30
	vasculogenesis	16
	endothelium development	18
	epithelial cell proliferation	30
	lung development	22
	respiratory tube development	22
NE	cell chemotaxis	5
	response to interleukin-6	3
	neutrophil chemotaxis	3
	neutrophil migration	3
	cellular response to external stimulus	4
	myeloid leukocyte migration	3
SE	neutrophil chemotaxis	12
	granulocyte chemotaxis	12
	neutrophil migration	12
	myeloid leukocyte migration	14
	cell chemotaxis	15
	tumor necrosis factor production	10
S	tissue remodeling	21
	positive regulation of cell-cell adhesion	24
	cell chemotaxis	49
	leukocyte mediated immunity	55
	phagocytosis	36
	neutrophil migration	26
B	cilium organization	125
	cilium assembly	113
	microtubule-based movement	94
	cilium movement	60
	axoneme assembly	39
	microtubule bundle formation	44
V	muscle system process	42
	muscle contraction	32
	extracellular matrix organization	28
	extracellular structure organization	28
	external encapsulating structure organization	28
	striated muscle contraction	21
L	adaptive immune response	63
	lymphocyte differentiation	61
	lymphocyte proliferation	51
	cytoplasmic translation	30
	mononuclear cell proliferation	51
	leukocyte proliferation	52
OE-Sctr(RAW264.7)	cellular response to unfolded protein	9
	leukocyte migration	36
	response to wounding	41
	collagen fibril organization	6
	response to tumor necrosis factor	11
	response to transforming growth factor beta	11
KO-Sctr(mouse)	extracellular structure organization	26
	response to transforming growth factor beta	11
	extracellular matrix organization	25
	tumor necrosis factor production	4
	collagen fibril organization	7
	collagen metabolic process	10
