# Supplementary material for: Targeting the Secretin Receptor in Macrophages Attenuates Silica‐Induced Pulmonary Fibrosis
Source: Cell Prolif. 2025 Sep 18;58(12):e70131. doi: 10.1111/cpr.70131 (PMC12686129; doi:10.1111/cpr.70131)
Supplement: Supplementary file 4 — Table S3: Supporting Tables. [file CPR-58-e70131-s005.xlsx]

## Sheet: total_marker_genes_transfer_res
p_val	avg_log2FC	pct.1	pct.2	p_val_adj	cluster	gene
0	1.68706	0.994	0.939	0	ATII	Lcn2
0	1.50563	0.999	0.962	0	ATII	Retnla
0	1.27359	0.995	0.931	0	ATII	Ly6i
0	1.00989	1	0.977	0	ATII	Defb4
0	0.845232	0.999	0.941	0	ATII	S100g
0	0.802688	1	0.971	0	ATII	Sftpd
0	0.73186	1	0.994	0	ATII	Sftpa1
0	0.692864	1	1	0	ATII	Lyz2
0	0.664178	1	0.999	0	ATII	Sftpc
7.83493e-305	0.655639	1	0.976	1.26236e-300	ATII	Sftpb
7.80201e-303	1.73947	0.939	0.779	1.25706e-298	ATII	S100a9
1.28555e-288	1.25193	0.689	0.283	2.07128e-284	ATII	Defb3
4.97036e-277	0.778823	0.984	0.872	8.00825e-273	ATII	Fetub
7.0769e-276	0.712175	0.997	0.938	1.14023e-271	ATII	Muc1
6.15402e-275	0.560317	1	0.997	9.91536e-271	ATII	Ctsh
1.70019e-267	0.701248	0.998	0.946	2.73934e-263	ATII	Fasn
6.62744e-255	0.933065	0.877	0.636	1.06781e-250	ATII	Cd177
8.38512e-252	0.732483	0.976	0.868	1.35101e-247	ATII	Sfta2
3.44101e-247	0.620756	1	0.951	5.54415e-243	ATII	Slc34a2
2.26388e-233	0.695025	0.98	0.853	3.64756e-229	ATII	Lamp3
5.55795e-229	0.693949	0.97	0.82	8.95497e-225	ATII	Cxcl17
1.51007e-212	0.658671	0.993	0.903	2.43303e-208	ATII	Pla2g1b
3.94439e-201	0.753649	0.869	0.607	6.35521e-197	ATII	Cxcl3
5.14775e-195	0.621319	0.961	0.818	8.29405e-191	ATII	Dram1
2.6816e-188	0.618639	0.972	0.857	4.32059e-184	ATII	Lgi3
2.46577e-186	0.594662	0.966	0.831	3.97285e-182	ATII	Cpm
2.17462e-185	0.6548	0.934	0.762	3.50375e-181	ATII	RT1-Bb
2.05819e-184	0.696871	0.759	0.458	3.31616e-180	ATII	C4bpa
8.40051e-179	0.459008	1	0.992	1.35349e-174	ATII	Npc2
1.60473e-178	0.538611	0.998	0.958	2.58554e-174	ATII	Fabp5
1.06109e-176	0.545797	0.994	0.925	1.70962e-172	ATII	Lpcat1
2.30663e-176	0.731705	0.674	0.359	3.71645e-172	ATII	Noxo1
7.07312e-170	0.608836	0.537	0.223	1.13962e-165	ATII	Slc26a4
8.25919e-167	0.579817	0.972	0.872	1.33072e-162	ATII	RT1-T24-4
3.10752e-163	0.420732	1	0.994	5.00683e-159	ATII	Scp2
3.25945e-161	0.433964	1	0.976	5.25162e-157	ATII	Napsa
2.41239e-149	0.855462	0.847	0.651	3.88684e-145	ATII	Chia
2.92415e-138	0.549487	1	0.992	4.71139e-134	ATII	Ctsd
2.65317e-136	0.593871	0.877	0.692	4.27479e-132	ATII	Plet1
4.67007e-136	0.514803	0.645	0.355	7.52442e-132	ATII	Rmdn2
2.48196e-134	0.548771	0.923	0.81	3.99893e-130	ATII	Bmp1
1.63725e-132	0.363639	0.999	0.995	2.63795e-128	ATII	RT1-CE4
3.98855e-128	0.479029	0.941	0.796	6.42635e-124	ATII	Nkx2-1
9.57755e-128	0.510413	0.772	0.512	1.54314e-123	ATII	Fgfr2
2.82388e-127	0.489823	0.885	0.724	4.54984e-123	ATII	Fxyd3
6.21514e-117	0.506991	0.921	0.785	1.00138e-112	ATII	Npw
3.70586e-113	0.515902	0.569	0.3	5.97089e-109	ATII	AC114233.2
1.73155e-112	0.457578	0.94	0.852	2.78988e-108	ATII	Tgoln2
7.35817e-112	0.332289	0.229	0.055	1.18555e-107	ATII	Lpo
6.51276e-111	0.844687	0.851	0.713	1.04934e-106	ATII	S100a8
6.95411e-110	0.392019	0.998	0.935	1.12045e-105	ATII	Akr1c15
4.85889e-108	0.459384	0.824	0.615	7.82864e-104	ATII	Slc22a23
6.32876e-106	0.465712	0.678	0.431	1.01969e-101	ATII	Tc2n
7.44623e-105	0.413758	0.521	0.264	1.19974e-100	ATII	Fam3b
1.26991e-103	0.448004	0.991	0.959	2.04608e-99	ATII	Txn1
2.23254e-99	0.360436	0.934	0.782	3.59707e-95	ATII	Bst2
1.11862e-97	0.435856	0.658	0.405	1.80232e-93	ATII	Tekt2
4.45815e-96	0.453048	0.767	0.556	7.18298e-92	ATII	Acsl4
2.15451e-95	0.413266	0.63	0.379	3.47135e-91	ATII	Lrp2
5.09448e-95	0.527364	0.959	0.933	8.20822e-91	ATII	C3
1.45341e-91	0.361485	0.97	0.918	2.34174e-87	ATII	Sdc1
5.49109e-91	0.560028	0.902	0.816	8.84725e-87	ATII	Chi3l1
2.16814e-90	0.42157	0.609	0.367	3.4933e-86	ATII	Chst1
3.3762e-88	0.315235	0.436	0.198	5.43974e-84	ATII	Sox18
6.20729e-88	0.295801	0.998	0.995	1.00012e-83	ATII	RT1-A1
1.53217e-87	0.390762	0.987	0.96	2.46863e-83	ATII	S100a11
1.61838e-87	0.357878	0.652	0.369	2.60753e-83	ATII	Nr1d1
6.83352e-87	0.501863	0.986	0.936	1.10102e-82	ATII	Ccl6
1.02374e-86	0.378366	0.588	0.341	1.64945e-82	ATII	Vamp8
1.32457e-86	0.357524	0.955	0.867	2.13414e-82	ATII	Mgst1
1.53622e-84	0.42426	0.754	0.569	2.47515e-80	ATII	Aprt
1.73927e-83	0.430374	0.515	0.285	2.80232e-79	ATII	Prg4
3.85794e-83	0.351989	0.572	0.326	6.21592e-79	ATII	Kcne2
2.78153e-82	0.407915	0.764	0.58	4.4816e-78	ATII	Cfb
3.43634e-82	0.334826	0.987	0.943	5.53662e-78	ATII	Sdc4
1.35262e-81	0.400647	0.869	0.728	2.17934e-77	ATII	Mmp15
4.79996e-81	0.366955	0.949	0.862	7.7337e-77	ATII	Anpep
1.74492e-80	0.264151	0.999	0.989	2.81142e-76	ATII	Spint2
2.25107e-80	0.377702	0.695	0.478	3.62692e-76	ATII	Slc16a11
4.99105e-80	0.320253	0.996	0.948	8.04158e-76	ATII	Bcam
5.2633e-80	0.35561	0.559	0.322	8.48023e-76	ATII	Snx19
2.15478e-79	0.366033	0.915	0.808	3.47177e-75	ATII	Alpl
2.69192e-79	0.277895	0.317	0.13	4.33722e-75	ATII	AABR07058441.1
1.77327e-77	0.389485	0.648	0.419	2.85709e-73	ATII	Ceacam1
8.20325e-77	0.311733	0.479	0.252	1.32171e-72	ATII	Irf7
1.65306e-76	0.402588	0.898	0.817	2.6634e-72	ATII	Fdps
2.33765e-76	0.354091	0.779	0.553	3.76642e-72	ATII	Tmem100
6.90217e-76	0.427044	0.939	0.891	1.11208e-71	ATII	Sod2
1.57616e-75	0.348073	0.935	0.843	2.53952e-71	ATII	Avpi1
1.82243e-74	0.309378	0.924	0.808	2.9363e-70	ATII	Rpl30
9.05773e-74	0.290251	0.417	0.208	1.45938e-69	ATII	Serpine2
1.03044e-73	0.392605	0.82	0.666	1.66025e-69	ATII	Atp6v1c2
1.93144e-72	0.387929	0.799	0.623	3.11193e-68	ATII	Egfl6
2.11478e-71	0.322472	0.955	0.885	3.40733e-67	ATII	Ptprf
2.82928e-71	0.289277	0.437	0.227	4.55853e-67	ATII	Pip5k1b
3.29621e-71	0.36087	0.875	0.772	5.31085e-67	ATII	Acly
1.69211e-70	0.356721	0.92	0.861	2.72633e-66	ATII	Zbed5
5.77843e-70	0.307764	0.464	0.253	9.3102e-66	ATII	Evpl
1.25336e-69	0.317743	0.522	0.302	2.01941e-65	ATII	Lbp
1.37636e-69	0.327425	0.779	0.587	2.21759e-65	ATII	Cldn3
2.96849e-68	0.274839	0.99	0.979	4.78283e-64	ATII	Atp1a1
3.11476e-68	0.357331	0.688	0.492	5.01851e-64	ATII	Cd59
4.7386e-67	0.311449	0.45	0.247	7.63484e-63	ATII	Gk
4.7436e-66	0.283773	0.997	0.986	7.64288e-62	ATII	Lgals3
5.54068e-66	0.342821	0.717	0.512	8.92715e-62	ATII	Fgg
9.99969e-65	0.292954	0.965	0.849	1.61115e-60	ATII	Cldn18
1.06022e-64	0.27146	0.994	0.986	1.70822e-60	ATII	Ppia
3.12244e-64	0.371222	0.777	0.629	5.03087e-60	ATII	Col16a1
3.49487e-64	0.254834	0.996	0.99	5.63093e-60	ATII	Ldha
7.38181e-63	0.32817	0.72	0.534	1.18936e-58	ATII	Nceh1
9.60267e-63	0.285672	0.466	0.263	1.54718e-58	ATII	Ckmt1
2.35644e-62	0.27387	0.984	0.938	3.79669e-58	ATII	Mapk3
2.378e-62	0.316865	0.943	0.882	3.83143e-58	ATII	Cndp2
9.01953e-62	0.315355	0.799	0.612	1.45323e-57	ATII	Dpp4
6.19659e-61	0.304012	0.955	0.876	9.98395e-57	ATII	Id1
1.89695e-60	0.310919	0.86	0.73	3.05637e-56	ATII	Fads1
3.61442e-60	0.324124	0.923	0.843	5.82355e-56	ATII	Tuba1c
4.81015e-60	0.255722	0.387	0.203	7.75011e-56	ATII	Rnasek
3.15622e-59	0.277994	0.932	0.875	5.08531e-55	ATII	Oaz1
5.45915e-59	0.268109	0.392	0.21	8.79579e-55	ATII	Tmem54
1.09716e-58	0.283004	0.986	0.954	1.76775e-54	ATII	Gas6
1.43237e-56	0.259997	0.988	0.95	2.30784e-52	ATII	Dag1
7.0719e-56	0.332723	0.732	0.565	1.13943e-51	ATII	Gpt
1.35177e-55	0.295758	0.906	0.802	2.17798e-51	ATII	Cers2
2.29718e-55	0.294569	0.705	0.51	3.70122e-51	ATII	Irx1
5.86998e-55	0.301597	0.576	0.384	9.45771e-51	ATII	Cyp51
1.22418e-54	0.318175	0.704	0.53	1.97239e-50	ATII	Cybrd1
4.16549e-54	0.284663	0.97	0.942	6.71144e-50	ATII	Eef1a1
1.24626e-53	0.310406	0.8	0.659	2.00798e-49	ATII	Spint1
1.47343e-53	0.260546	0.486	0.293	2.37399e-49	ATII	Mbip
2.51752e-53	0.276882	0.493	0.3	4.05623e-49	ATII	C5
4.87956e-53	0.256106	0.502	0.308	7.86194e-49	ATII	Ppp1r14c
5.02502e-52	0.2511	0.492	0.3	8.09632e-48	ATII	Socs2
6.77255e-52	0.285393	0.538	0.353	1.09119e-47	ATII	Smdt1
1.50753e-51	0.289698	0.771	0.608	2.42893e-47	ATII	Bmp4
4.48691e-51	0.309648	0.383	0.215	7.2293e-47	ATII	Ccl3
5.28355e-51	0.268999	0.513	0.321	8.51285e-47	ATII	Reep4
2.66122e-50	0.278791	0.902	0.778	4.28776e-46	ATII	Mal2
2.71555e-50	0.28645	0.578	0.39	4.37529e-46	ATII	Ldlr
1.81756e-49	0.256527	0.46	0.281	2.92846e-45	ATII	Tomm6
1.8942e-49	0.283594	0.637	0.463	3.05193e-45	ATII	Abcd3
2.90579e-49	0.287712	0.813	0.663	4.68181e-45	ATII	Efna1
6.59688e-49	0.288799	0.667	0.494	1.06289e-44	ATII	Slc25a1
7.1278e-49	0.29109	0.708	0.53	1.14843e-44	ATII	Slc39a4
7.2659e-49	0.279898	0.603	0.422	1.17068e-44	ATII	Usp8
1.59684e-48	0.265799	0.946	0.912	2.57283e-44	ATII	Dbi
2.53378e-48	0.33606	0.371	0.209	4.08243e-44	ATII	Mt2A
3.41995e-48	0.296946	0.841	0.729	5.51022e-44	ATII	Plcg1
1.75283e-47	0.343914	0.711	0.575	2.82416e-43	ATII	Gadd45g
2.48846e-47	0.273521	0.881	0.785	4.00941e-43	ATII	Acsl5
8.46163e-47	0.280531	0.815	0.676	1.36334e-42	ATII	Car2
8.73004e-47	0.274256	0.885	0.77	1.40658e-42	ATII	Tcf21
1.41154e-46	0.267257	0.573	0.395	2.27427e-42	ATII	Crb3
1.87026e-46	0.252242	0.679	0.495	3.01336e-42	ATII	Mindy1
1.87284e-46	0.281939	0.609	0.422	3.01752e-42	ATII	Hmox1
2.49109e-46	0.288589	0.899	0.809	4.01364e-42	ATII	Fcgr2a
5.80279e-46	0.273655	0.566	0.388	9.34946e-42	ATII	Fdft1
4.42255e-45	0.275137	0.784	0.643	7.12561e-41	ATII	Isg15
7.90501e-45	0.263769	0.504	0.329	1.27366e-40	ATII	Irx3
1.29954e-44	0.257554	0.5	0.325	2.09381e-40	ATII	Dhcr24
2.22836e-44	0.297407	0.612	0.436	3.59034e-40	ATII	Slc6a14
1.8071e-43	0.261117	0.497	0.327	2.9116e-39	ATII	Hmgcs1
5.05899e-43	0.263446	0.888	0.807	8.15104e-39	ATII	Bcl7c
1.78718e-42	0.256093	0.713	0.547	2.87951e-38	ATII	Ly6l
4.15859e-42	0.256785	0.756	0.611	6.70033e-38	ATII	Adk
9.5388e-42	0.257759	0.874	0.774	1.53689e-37	ATII	LOC100360087
2.1323e-41	0.266759	0.229	0.108	3.43556e-37	ATII	Cxcl6
2.19774e-41	0.305751	0.939	0.87	3.54099e-37	ATII	Naaa
3.42493e-40	0.25243	0.628	0.463	5.51825e-36	ATII	Adam19
4.48388e-40	0.257313	0.908	0.793	7.22443e-36	ATII	Gprc5a
2.4823e-39	0.252293	0.589	0.424	3.99948e-35	ATII	Pnp
3.05798e-39	0.261963	0.821	0.698	4.92701e-35	ATII	Rgcc
3.62663e-39	0.265556	0.953	0.884	5.84322e-35	ATII	Postn
4.25708e-38	0.2633	0.745	0.626	6.85901e-34	ATII	St3gal1
7.60213e-38	0.254323	0.682	0.538	1.22486e-33	ATII	Tmem50b
1.15844e-35	0.38226	0.547	0.4	1.86649e-31	ATII	Mt1
9.08361e-29	0.257087	0.279	0.167	1.46355e-24	ATII	Cxcl1
1.54875e-28	0.254655	0.339	0.217	2.49535e-24	ATII	Ccl2
2.10237e-147	1.68579	0.635	0.099	3.38734e-143	B	Cr2
1.34052e-134	1.40757	0.597	0.095	2.15985e-130	B	Tnfrsf13c
6.02097e-104	1.672	0.697	0.182	9.70099e-100	B	Cd19
7.84687e-104	1.83	0.825	0.268	1.26429e-99	B	Hsh2d
2.17253e-101	1.82568	1	0.906	3.50038e-97	B	AABR07026311.1
4.97629e-101	2.56655	0.972	0.65	8.01781e-97	B	Smap2
2.7932e-97	1.53328	1	1	4.5004e-93	B	Rpl4
6.02033e-94	0.831652	0.393	0.054	9.69996e-90	B	Fcrl1
8.08787e-89	1.73649	0.991	0.986	1.30312e-84	B	Clu
4.89138e-85	1.17958	1	1	7.88099e-81	B	Cd74
1.25497e-84	1.57852	0.682	0.194	2.02201e-80	B	Cxcl13
5.36762e-77	2.43948	0.46	0.091	8.64831e-73	B	Glycam1
1.61451e-73	0.96178	1	1	2.6013e-69	B	Rpl7
4.09488e-73	0.733109	0.436	0.083	6.59767e-69	B	Il4i1
2.95028e-72	1.70009	0.929	0.525	4.75349e-68	B	Cd79b
3.76744e-72	1.00284	0.507	0.116	6.07009e-68	B	Pde6h
2.36753e-71	1.36543	0.915	0.508	3.81456e-67	B	Snrpd1
3.59562e-68	0.997549	1	0.982	5.79327e-64	B	Coro1a
2.27044e-66	0.909794	1	0.999	3.65813e-62	B	Naca
1.93705e-65	0.600022	0.332	0.053	3.12097e-61	B	Nuggc
2.08146e-64	1.2978	0.687	0.266	3.35365e-60	B	Fcmr
5.63128e-64	0.771294	1	1	9.07312e-60	B	Rpl5
1.54216e-62	1.15506	0.654	0.235	2.48473e-58	B	Swap70
3.51249e-62	0.870136	1	1	5.65932e-58	B	Rps4x
2.91487e-61	0.887875	1	1	4.69644e-57	B	LOC100360057
3.86902e-61	0.475924	0.237	0.029	6.23377e-57	B	Mybl1
8.61459e-61	0.722861	1	1	1.38798e-56	B	LOC100360841
5.95802e-60	1.26565	0.995	0.722	9.59956e-56	B	Ptprcap
7.55575e-60	1.03538	0.445	0.106	1.21738e-55	B	Mef2b
4.58726e-59	0.860551	1	1	7.391e-55	B	Tmsb10
1.14409e-58	1.46377	0.943	0.709	1.84335e-54	B	U2af1
1.72823e-58	0.995682	1	0.966	2.78452e-54	B	Rac2
5.60681e-58	0.762966	0.403	0.088	9.0337e-54	B	Cd22
9.2906e-56	1.12355	0.701	0.311	1.4969e-51	B	Tnfrsf14
4.28112e-53	0.830265	0.46	0.125	6.89774e-49	B	AABR07002700.1
1.44717e-52	1.07512	0.616	0.232	2.33168e-48	B	Il21r
1.48435e-52	1.4369	0.725	0.355	2.39158e-48	B	Ddx46
9.35331e-52	0.843355	1	1	1.50701e-47	B	Rps24
1.09486e-51	1.11022	0.711	0.338	1.76405e-47	B	RT1-DOa
1.89869e-51	1.09387	0.995	0.859	3.05916e-47	B	Limd2
2.0761e-51	1.02573	0.938	0.634	3.34501e-47	B	Evl
3.07563e-51	1.28619	0.763	0.357	4.95545e-47	B	Ubd
3.27182e-51	1.04393	0.995	0.929	5.27156e-47	B	Tubb5
8.69819e-51	1.29755	0.649	0.278	1.40145e-46	B	Pou2af1
2.04633e-50	0.624637	1	1	3.29704e-46	B	Rpl29
5.45408e-50	1.05947	0.834	0.465	8.78761e-46	B	Wdfy4
2.22607e-49	0.389293	0.242	0.037	3.58664e-45	B	Lta
3.70758e-49	1.23318	0.635	0.265	5.97365e-45	B	Anks3
4.06463e-49	0.419443	0.232	0.034	6.54893e-45	B	Bcl11a
2.41955e-48	1.00509	0.981	0.859	3.89837e-44	B	Ptprc
8.84487e-48	0.764709	1	0.999	1.42509e-43	B	RT1-Db1
1.4747e-47	0.972165	0.981	0.765	2.37604e-43	B	Csk
1.5251e-47	1.08536	0.976	0.672	2.45724e-43	B	Irf8
1.90304e-47	0.867915	0.46	0.136	3.06617e-43	B	Lag3
3.00202e-47	1.06639	0.929	0.676	4.83685e-43	B	Arpc5l
7.76127e-47	1.1597	0.735	0.406	1.2505e-42	B	Acap1
3.33458e-46	0.67198	1	0.999	5.37268e-42	B	RT1-Da
8.575e-46	0.719616	1	0.996	1.3816e-41	B	Arpc1b
1.52604e-45	0.54307	0.303	0.062	2.45875e-41	B	B3gnt5
3.42953e-45	0.91029	0.9	0.537	5.52566e-41	B	Pik3cd
5.27182e-45	0.913816	0.929	0.591	8.49396e-41	B	Gga2
7.33203e-45	1.85756	0.645	0.306	1.18134e-40	B	Ccl19
1.42202e-44	1.15741	0.891	0.554	2.29115e-40	B	AABR07017902.1
2.55268e-44	1.32717	0.929	0.754	4.11288e-40	B	Ivns1abp
3.44632e-44	0.966679	0.825	0.485	5.5527e-40	B	Hmgb2
3.81483e-44	0.872986	1	0.988	6.14646e-40	B	Ppia
1.56712e-43	0.902103	0.967	0.732	2.52495e-39	B	Arhgap45
2.30989e-42	1.07623	0.711	0.398	3.72169e-38	B	Lpxn
2.52907e-42	0.364479	0.199	0.029	4.07484e-38	B	Izumo1r
3.3437e-42	0.947093	0.863	0.504	5.38737e-38	B	Tbc1d10c
4.6193e-42	0.634633	0.336	0.08	7.44261e-38	B	Ell3
8.63303e-42	0.918804	0.995	0.857	1.39095e-37	B	Eef1d
1.02974e-41	1.14606	0.578	0.251	1.65912e-37	B	Spib
1.8915e-41	0.649455	1	0.982	3.04758e-37	B	Arhgdib
3.15283e-41	0.650885	1	0.998	5.07984e-37	B	Rpl6
1.30238e-40	0.931619	0.763	0.419	2.0984e-36	B	Akna
2.67564e-40	0.900097	0.986	0.824	4.31099e-36	B	Ptpn6
4.85681e-40	0.810515	0.536	0.201	7.8253e-36	B	Ube2c
8.6479e-40	0.784702	1	0.998	1.39335e-35	B	Rps20
1.12421e-39	0.423022	0.213	0.035	1.81133e-35	B	Fcamr
1.16829e-39	0.857173	0.995	0.959	1.88234e-35	B	LOC100362149
2.04835e-39	0.682049	1	1	3.30031e-35	B	Rps7
2.07223e-39	0.532524	1	1	3.33877e-35	B	Rpl14
4.90939e-39	0.959881	0.863	0.53	7.91e-35	B	Gramd1a
1.7326e-38	0.71033	0.445	0.147	2.79156e-34	B	Top2a
2.10571e-38	0.802606	0.981	0.922	3.39273e-34	B	Btg1
2.36271e-38	0.672981	0.313	0.076	3.80679e-34	B	Kif20a
3.64412e-38	0.934465	0.55	0.238	5.87141e-34	B	Mcm3
8.97083e-38	0.45726	0.194	0.031	1.44538e-33	B	Srpk3
1.17587e-37	0.886584	0.588	0.265	1.89456e-33	B	Rhoh
2.50064e-37	0.642087	1	0.988	4.02903e-33	B	Eef1g
3.17496e-37	1.81579	0.995	0.858	5.11549e-33	B	Slpi
3.7527e-37	0.581326	1	1	6.04635e-33	B	Rps3a
9.02537e-37	0.779836	0.991	0.877	1.45417e-32	B	Clic1
1.2529e-36	0.865096	0.867	0.543	2.01868e-32	B	Map4k1
1.37661e-36	0.666414	0.436	0.145	2.21799e-32	B	Lax1
1.42529e-36	0.283743	0.156	0.021	2.29642e-32	B	S100a5
1.57964e-36	0.854203	0.967	0.764	2.54512e-32	B	Commd4
3.40389e-36	0.729341	0.995	0.898	5.48436e-32	B	Ppial4d
5.33625e-35	0.897801	0.754	0.448	8.59776e-31	B	Cd83
8.78173e-35	0.787142	0.493	0.188	1.41491e-30	B	Fcho1
1.07351e-34	0.966248	0.417	0.143	1.72965e-30	B	Neil1
2.26741e-34	0.745246	0.493	0.19	3.65325e-30	B	Sit1
2.35577e-34	0.546486	0.27	0.062	3.79562e-30	B	Eaf2
3.56601e-34	0.744786	0.464	0.172	5.74556e-30	B	Spc24
9.44738e-34	0.710509	0.995	0.942	1.52216e-29	B	Ifi30
1.1699e-33	0.713744	0.445	0.163	1.88494e-29	B	Icoslg
1.39188e-33	0.831147	0.981	0.844	2.2426e-29	B	Sub1
3.44496e-33	0.334328	0.194	0.035	5.55053e-29	B	LOC500712
4.18419e-33	0.605665	1	1	6.74157e-29	B	Rpl27a
1.37993e-32	0.582755	0.441	0.156	2.22334e-28	B	Tk1
1.60705e-32	0.519106	0.346	0.1	2.58927e-28	B	Birc5
8.52328e-32	0.312381	0.175	0.03	1.37327e-27	B	Kmo
1.07811e-31	0.693205	0.469	0.181	1.73705e-27	B	Arl5c
1.25635e-31	1.09739	0.592	0.304	2.02422e-27	B	Rps6kb2
1.96421e-31	0.781391	0.995	0.93	3.16473e-27	B	Arhgef1
2.99081e-31	0.670306	0.995	0.891	4.81879e-27	B	Npm1
3.99996e-31	0.265202	0.142	0.02	6.44474e-27	B	Rasal1
5.59093e-31	0.859774	0.9	0.604	9.0081e-27	B	Ncf1
1.08003e-30	0.660766	1	1	1.74014e-26	B	Rps27a.1
2.78652e-30	0.891689	0.573	0.281	4.48965e-26	B	Ftsj3
2.83243e-30	0.849114	0.607	0.327	4.56361e-26	B	2023-09-01
2.09051e-29	0.664492	0.45	0.179	3.36824e-25	B	Zc3h12d
2.49072e-29	0.67772	0.9	0.612	4.01305e-25	B	Lsm4
3.31468e-29	0.721082	0.929	0.675	5.34061e-25	B	Snrpf
3.77083e-29	0.46888	1	1	6.07557e-25	B	LOC100359583
5.74209e-29	0.735405	0.54	0.249	9.25166e-25	B	Blnk
8.59596e-29	0.859892	0.607	0.331	1.38498e-24	B	AABR07035470.1
1.4096e-28	0.640249	0.905	0.596	2.27115e-24	B	Myo1g
1.7556e-28	0.730612	0.493	0.218	2.82862e-24	B	Mki67
2.13123e-28	0.699283	0.991	0.89	3.43383e-24	B	Tbca
2.45828e-28	0.904544	0.573	0.302	3.96077e-24	B	Iars
3.47314e-28	0.735128	0.749	0.458	5.59592e-24	B	Lck
4.24094e-28	0.53495	1	0.997	6.83301e-24	B	Cfl1
6.20801e-28	0.720882	0.953	0.734	1.00023e-23	B	Abracl
6.61985e-28	0.700924	0.839	0.57	1.06659e-23	B	LOC100363469
1.26531e-27	0.657266	0.9	0.64	2.03866e-23	B	Snx5
1.69544e-27	0.492225	1	1	2.73169e-23	B	Rps8
1.99657e-27	1.46249	0.246	0.063	3.21688e-23	B	Ccl20
2.18901e-27	0.802143	0.81	0.53	3.52694e-23	B	Sec23b
3.22818e-27	0.630109	0.858	0.541	5.20125e-23	B	Fmnl1
5.10434e-27	0.270331	0.175	0.034	8.2241e-23	B	Havcr1
6.62162e-27	0.84141	0.531	0.26	1.06688e-22	B	Asb2
7.60894e-27	0.81763	0.588	0.337	1.22595e-22	B	Nt5c
7.94365e-27	0.697104	0.464	0.199	1.27988e-22	B	LOC100359539
1.23923e-26	0.810247	0.673	0.42	1.99665e-22	B	Ccdc88b
1.49397e-26	0.455211	1	1	2.40709e-22	B	Rpl3
2.32237e-26	0.654058	0.924	0.657	3.74181e-22	B	Hnrnpd
2.53739e-26	0.574824	1	0.993	4.08825e-22	B	Ddx5
2.56818e-26	0.278541	0.175	0.035	4.13786e-22	B	AABR07010587.1
2.95034e-26	0.691627	0.834	0.552	4.75358e-22	B	Srsf7
3.49432e-26	0.680411	0.502	0.231	5.63005e-22	B	Sh2b2
4.29396e-26	0.749408	0.616	0.361	6.91842e-22	B	Rasal3
4.89305e-26	0.651884	0.976	0.915	7.88368e-22	B	Slfn2
6.80509e-26	0.632692	0.882	0.641	1.09644e-21	B	Anp32b
7.36442e-26	0.706962	0.791	0.522	1.18656e-21	B	Atp2a3
8.10436e-26	0.657868	0.981	0.819	1.30577e-21	B	Lsm7
9.25949e-26	0.703511	0.9	0.645	1.49189e-21	B	Pold4
1.84425e-25	0.6777	0.735	0.471	2.97145e-21	B	Fam107b
2.41766e-25	0.627113	0.991	0.947	3.89533e-21	B	Srsf2
2.85994e-25	0.66335	0.948	0.749	4.60793e-21	B	Dbnl
3.20229e-25	0.773537	0.616	0.373	5.15953e-21	B	Cd37
3.50713e-25	0.555183	1	0.996	5.65069e-21	B	RT1-Ba
3.86424e-25	0.909063	0.597	0.348	6.22606e-21	B	Snrnp35
4.43913e-25	0.549734	1	1	7.15233e-21	B	Rps2
4.91343e-25	0.844376	0.72	0.449	7.91652e-21	B	AABR07034739.3
6.17521e-25	0.617137	0.972	0.815	9.9495e-21	B	H2afv
6.61061e-25	0.413489	0.299	0.092	1.0651e-20	B	Cmahp
6.82139e-25	0.523643	1	0.998	1.09906e-20	B	Rps27a
7.01729e-25	0.665167	0.934	0.714	1.13063e-20	B	Sipa1
1.29603e-24	0.57904	0.986	0.904	2.08816e-20	B	Hnrnpa1
1.56133e-24	0.563617	0.389	0.152	2.51561e-20	B	Phgdh
1.86855e-24	0.403537	1	0.999	3.01061e-20	B	Pfn1
2.65727e-24	0.792564	0.711	0.47	4.28139e-20	B	Dctn6
2.85049e-24	0.624224	0.905	0.719	4.59271e-20	B	Srsf1
3.12185e-24	0.797277	0.531	0.268	5.02992e-20	B	Hexd
3.70511e-24	0.676593	0.976	0.852	5.96967e-20	B	Ran
4.81485e-24	0.770611	0.645	0.407	7.75769e-20	B	Sash3
5.31552e-24	0.551667	0.398	0.159	8.56436e-20	B	Slamf6
6.59448e-24	0.828387	0.635	0.396	1.0625e-19	B	Dgka
7.17585e-24	0.674501	0.934	0.78	1.15617e-19	B	Irf3
9.55392e-24	0.60683	0.507	0.241	1.53933e-19	B	Rbm38
1.1178e-23	0.748208	0.521	0.282	1.801e-19	B	B4galnt1
1.16415e-23	0.473275	0.346	0.125	1.87567e-19	B	Cdkn3
1.62535e-23	0.637809	0.938	0.743	2.61877e-19	B	Grk6
1.96677e-23	0.5814	0.972	0.927	3.16885e-19	B	Gpi
2.19108e-23	0.728032	0.46	0.214	3.53027e-19	B	AABR07031089.1
2.25104e-23	0.717701	0.806	0.522	3.62688e-19	B	Inpp5d
2.28765e-23	0.747807	0.91	0.628	3.68587e-19	B	Mzb1
3.58856e-23	0.56376	0.763	0.494	5.78188e-19	B	Parp1
5.42987e-23	0.716518	0.777	0.547	8.7486e-19	B	Il2rg
5.81373e-23	0.565711	0.867	0.591	9.36709e-19	B	C1qbp
6.41381e-23	0.617639	0.436	0.195	1.03339e-18	B	Dus2
8.18716e-23	0.573586	0.844	0.57	1.31912e-18	B	Syvn1
1.04669e-22	0.6614	0.763	0.5	1.68642e-18	B	Rab24
1.10893e-22	0.500101	0.995	0.979	1.78671e-18	B	Arpc2
1.46927e-22	0.558388	0.829	0.559	2.36729e-18	B	Ddx39a
1.56064e-22	0.587604	0.957	0.715	2.51451e-18	B	C1s
2.53924e-22	0.359424	0.199	0.05	4.09123e-18	B	Jsrp1
3.08732e-22	0.602274	0.995	0.917	4.97429e-18	B	Snrpe
3.61128e-22	0.386364	0.28	0.089	5.81849e-18	B	Tpx2
3.82418e-22	0.532954	0.815	0.521	6.16151e-18	B	Bax
4.96605e-22	0.566723	0.441	0.2	8.00131e-18	B	Dctpp1
6.19397e-22	0.650285	0.801	0.557	9.97972e-18	B	Bin1
8.08751e-22	0.612725	0.929	0.759	1.30306e-17	B	Srsf6
1.30222e-21	0.5736	0.791	0.527	2.09814e-17	B	Stk17b
1.53428e-21	0.594823	0.81	0.553	2.47203e-17	B	LOC108350502
2.01909e-21	0.804401	0.948	0.782	3.25315e-17	B	Grb2
2.10582e-21	0.61447	0.915	0.732	3.3929e-17	B	Odc1
2.45209e-21	0.396102	1	1	3.95081e-17	B	Rpl19
2.49381e-21	0.554769	0.825	0.533	4.01803e-17	B	Pcna
2.91028e-21	0.353379	0.194	0.049	4.68904e-17	B	AABR07072853.5
2.99359e-21	0.600551	0.744	0.499	4.82327e-17	B	LOC499235
4.66492e-21	0.557237	0.863	0.582	7.51611e-17	B	Fermt3
5.81696e-21	0.671851	0.483	0.249	9.37229e-17	B	Arhgap4
8.64829e-21	0.643741	1	0.994	1.39341e-16	B	Rpl37
9.10784e-21	0.67791	0.602	0.368	1.46746e-16	B	Snx20
1.10605e-20	0.268893	0.109	0.018	1.78207e-16	B	Msh5
1.4741e-20	0.329778	0.972	0.967	2.37506e-16	B	AABR07034739.1
1.58658e-20	0.629508	0.976	0.77	2.5563e-16	B	Pycard
1.60172e-20	0.78996	0.555	0.323	2.58069e-16	B	Gnl2
1.71199e-20	0.607413	0.422	0.196	2.75835e-16	B	Klhl6
1.93907e-20	0.263263	0.118	0.021	3.12422e-16	B	Cabp4
2.12961e-20	0.531623	0.82	0.548	3.43122e-16	B	Ptk2b
2.14687e-20	0.620953	0.678	0.451	3.45903e-16	B	Nfkb2
3.3225e-20	0.500724	0.986	0.932	5.35322e-16	B	AABR07065438.1
6.30727e-20	0.295846	0.209	0.057	1.01623e-15	B	Ccna2
6.72701e-20	0.451267	0.284	0.099	1.08386e-15	B	Carmil2
7.22941e-20	0.634494	0.948	0.829	1.1648e-15	B	Fus
1.21652e-19	0.443009	1	1	1.96005e-15	B	Rpl28
1.29441e-19	0.445531	1	0.998	2.08555e-15	B	Cox6c
1.64795e-19	0.607674	0.692	0.451	2.65518e-15	B	Nckap1l
1.72417e-19	0.588341	0.976	0.895	2.77799e-15	B	Shisa5
1.85211e-19	0.509052	0.498	0.255	2.98412e-15	B	Ptpn7
1.96247e-19	0.474324	1	0.993	3.16193e-15	B	Nme2
2.19947e-19	0.565077	0.787	0.54	3.54379e-15	B	Pitpnm1
2.3029e-19	0.5832	0.981	0.855	3.71043e-15	B	Ncl
3.13587e-19	0.491638	0.943	0.708	5.05252e-15	B	Cmtm7
3.15194e-19	0.481337	0.374	0.159	5.07841e-15	B	Gmnn
3.72288e-19	0.606975	0.929	0.719	5.99831e-15	B	AABR07053749.2
4.09415e-19	0.364607	1	1	6.5965e-15	B	Rpl21.3
4.39014e-19	0.353228	0.213	0.063	7.07339e-15	B	Fbxo5
4.4935e-19	0.592285	0.962	0.903	7.23992e-15	B	Rsrp1
5.51677e-19	0.274806	0.133	0.027	8.88862e-15	B	Capn13
6.4963e-19	0.325778	0.232	0.072	1.04668e-14	B	Helq
7.62945e-19	0.499154	1	0.947	1.22926e-14	B	Hnrnpf
1.5435e-18	0.54219	0.886	0.666	2.48689e-14	B	Tmem123
1.56831e-18	0.559694	0.455	0.232	2.52686e-14	B	Ciita
1.59652e-18	0.389227	1	0.997	2.57232e-14	B	Cox5b
1.62374e-18	0.567216	0.915	0.717	2.61617e-14	B	Impdh2
1.62472e-18	0.430943	1	1	2.61775e-14	B	Rpl11
1.71407e-18	0.627338	0.588	0.382	2.7617e-14	B	Cyb561a3
1.83387e-18	0.584069	0.934	0.716	2.95473e-14	B	Erh
1.92211e-18	0.504574	0.82	0.567	3.0969e-14	B	Arhgap9
2.07593e-18	0.660013	0.512	0.286	3.34473e-14	B	Mef2c
2.12672e-18	0.682276	0.54	0.328	3.42657e-14	B	Tmem131l
2.1911e-18	0.376592	0.209	0.062	3.5303e-14	B	Cdca7
2.22576e-18	0.377967	0.284	0.102	3.58615e-14	B	Birc3
2.35222e-18	0.514179	0.469	0.246	3.78989e-14	B	Prim1
2.49997e-18	0.65096	0.573	0.348	4.02796e-14	B	Hmgn3
2.59734e-18	0.663096	0.929	0.774	4.18484e-14	B	Sf3b1
2.65687e-18	0.37529	1	0.997	4.28074e-14	B	LOC108348287
2.74994e-18	0.701637	0.412	0.203	4.43071e-14	B	Cep95
2.96738e-18	0.808452	0.597	0.389	4.78104e-14	B	Rbm10
3.5085e-18	0.39515	1	0.997	5.65289e-14	B	Eif5a
3.74081e-18	0.281822	0.213	0.064	6.0272e-14	B	Ccnb1
3.76795e-18	0.693474	0.773	0.59	6.07092e-14	B	Flii
4.1966e-18	0.703877	0.545	0.338	6.76156e-14	B	Ctse
4.85867e-18	0.373553	0.104	0.019	7.82828e-14	B	Krt17
5.71555e-18	0.449592	0.886	0.619	9.20889e-14	B	Plekho1
5.92386e-18	0.562434	0.981	0.85	9.54452e-14	B	Cotl1
6.07859e-18	0.526175	0.967	0.921	9.79383e-14	B	Hnrnpl
7.03968e-18	0.555618	0.801	0.557	1.13423e-13	B	Pcmtd1
7.33327e-18	0.518022	0.957	0.787	1.18154e-13	B	Taf10
7.9242e-18	0.376265	1	0.999	1.27675e-13	B	LOC108348142
9.17309e-18	0.673248	0.564	0.365	1.47797e-13	B	Il16
9.25126e-18	0.570492	0.654	0.453	1.49056e-13	B	Tnfaip8
9.83202e-18	0.492876	0.829	0.562	1.58414e-13	B	Rps6ka1
1.06402e-17	0.717385	0.573	0.368	1.71435e-13	B	Ngrn
1.23389e-17	0.602256	0.393	0.194	1.98805e-13	B	Traf3ip3
1.31035e-17	0.648529	0.545	0.337	2.11123e-13	B	Arhgap25
1.49453e-17	0.526336	0.398	0.191	2.40798e-13	B	Mcm5
1.59702e-17	0.513275	0.986	0.895	2.57311e-13	B	Psmb9
1.82642e-17	0.587411	0.611	0.418	2.94273e-13	B	Ppil1
1.88321e-17	0.620977	0.55	0.357	3.03423e-13	B	Hip1r
1.95141e-17	0.423162	0.929	0.731	3.14411e-13	B	Rab8a
3.29143e-17	0.47814	0.991	0.928	5.30316e-13	B	Rbm3
3.77811e-17	0.659943	0.607	0.423	6.08729e-13	B	Grap
4.0701e-17	0.464965	1	1	6.55774e-13	B	Fau
4.20781e-17	0.55813	0.455	0.238	6.77962e-13	B	Bid
4.41185e-17	0.492036	0.981	0.871	7.10838e-13	B	Gmfg
5.85919e-17	0.456899	0.379	0.172	9.44033e-13	B	Cks2
6.6621e-17	0.614598	0.555	0.353	1.0734e-12	B	Slfn13
9.33872e-17	0.270939	0.19	0.055	1.50465e-12	B	Mybl2
9.44257e-17	0.423284	0.867	0.606	1.52139e-12	B	Tra2b
1.0302e-16	0.529145	0.972	0.9	1.65986e-12	B	Ddx39b
1.11014e-16	0.537346	0.336	0.147	1.78865e-12	B	Tacc3
1.15511e-16	0.602679	0.521	0.317	1.86111e-12	B	Jak3
1.31659e-16	0.618081	0.469	0.267	2.12129e-12	B	Dennd1c
1.36732e-16	0.46564	0.986	0.901	2.20302e-12	B	Eno1
1.41498e-16	0.623568	0.607	0.415	2.27981e-12	B	Tcf3
1.90337e-16	0.288453	0.213	0.068	3.06671e-12	B	Slamf1
1.93933e-16	0.559017	0.706	0.485	3.12465e-12	B	Plek
2.04927e-16	0.518093	0.806	0.542	3.30178e-12	B	Creld2
2.21025e-16	0.264659	0.185	0.054	3.56116e-12	B	S100b
2.76415e-16	0.581337	0.659	0.438	4.4536e-12	B	Lat
2.85421e-16	0.445204	1	0.982	4.59871e-12	B	Lcp1
3.3383e-16	0.433411	1	1	5.37867e-12	B	Rpl13
3.52459e-16	0.321346	0.246	0.087	5.67882e-12	B	Cabcoco1
3.83426e-16	0.619864	0.597	0.399	6.17777e-12	B	Sp140
4.10581e-16	0.468482	0.441	0.231	6.61529e-12	B	Pik3cg
5.35874e-16	0.432862	0.853	0.615	8.63401e-12	B	Rps10
5.66146e-16	0.477375	0.299	0.121	9.12174e-12	B	Apoc1
5.68335e-16	0.469341	0.796	0.573	9.15702e-12	B	Sbno2
5.95193e-16	0.440302	0.237	0.085	9.58975e-12	B	Incenp
6.50054e-16	0.390319	0.265	0.1	1.04737e-11	B	Dlgap5
6.62513e-16	0.655318	0.483	0.293	1.06744e-11	B	Cblb
6.87252e-16	0.504568	0.829	0.588	1.1073e-11	B	Plekha2
7.4576e-16	0.475658	0.782	0.537	1.20157e-11	B	Nubp1
7.91125e-16	0.484974	0.782	0.554	1.27466e-11	B	Tcea1
8.32535e-16	0.425407	0.976	0.923	1.34138e-11	B	Ywhaz
8.52905e-16	0.357224	1	0.998	1.3742e-11	B	Eef2
9.26477e-16	0.366003	0.232	0.081	1.49274e-11	B	Uhrf1
1.1144e-15	0.590046	0.427	0.232	1.79553e-11	B	Igfbp3
1.12099e-15	0.460244	0.853	0.646	1.80613e-11	B	Egln2
1.12301e-15	0.790568	0.54	0.353	1.8094e-11	B	Tifa
1.18979e-15	0.500041	0.882	0.657	1.91699e-11	B	Tmem243
1.21693e-15	0.40518	0.27	0.106	1.96072e-11	B	AABR07000658.2
1.22419e-15	0.536804	0.877	0.65	1.97242e-11	B	Snrpg
1.31169e-15	0.797887	0.588	0.405	2.11339e-11	B	Csnk2a2
1.52262e-15	0.488005	0.839	0.597	2.45325e-11	B	Bin2
1.93313e-15	0.444048	0.976	0.907	3.11466e-11	B	Hnrnph1
1.98476e-15	0.458659	0.758	0.54	3.19785e-11	B	Fam49b
2.06794e-15	0.537633	0.839	0.626	3.33186e-11	B	Arl6ip1
2.17463e-15	0.448335	0.773	0.532	3.50376e-11	B	Sbf1
2.21179e-15	0.604508	0.573	0.39	3.56363e-11	B	Ly86
2.24049e-15	0.477566	0.948	0.734	3.60987e-11	B	Rnps1
2.24434e-15	0.438811	1	0.992	3.61609e-11	B	Eif4a1
2.61371e-15	0.510159	0.844	0.61	4.21121e-11	B	LOC108349594
2.78862e-15	0.454177	0.972	0.854	4.49303e-11	B	Trmt112
2.98256e-15	0.644366	0.573	0.413	4.8055e-11	B	AABR07007032.1
3.09146e-15	0.373251	0.237	0.086	4.98096e-11	B	Stmn2
3.79889e-15	0.446733	0.294	0.124	6.12078e-11	B	Cilp
3.99127e-15	0.498789	0.9	0.738	6.43073e-11	B	Ssrp1
4.66949e-15	0.432598	0.801	0.551	7.52349e-11	B	Smarca4
5.00334e-15	0.395517	0.967	0.904	8.06137e-11	B	Ptbp1
5.71491e-15	0.499121	0.687	0.49	9.20787e-11	B	Dek
5.91244e-15	0.458787	0.668	0.436	9.52613e-11	B	Fcrla
6.58074e-15	0.467162	0.991	0.906	1.06029e-10	B	Srsf3
7.61967e-15	0.52845	0.384	0.193	1.22768e-10	B	Gsta6
7.69981e-15	0.479284	0.981	0.813	1.24059e-10	B	Selenoh
8.40303e-15	0.445181	0.844	0.599	1.3539e-10	B	Stx7
9.11456e-15	0.260315	0.194	0.063	1.46854e-10	B	Sapcd2
9.23749e-15	0.449337	0.389	0.193	1.48834e-10	B	Nmral1
9.26934e-15	0.495831	0.872	0.682	1.49348e-10	B	Man2b1
9.29171e-15	0.354854	0.242	0.091	1.49708e-10	B	Pttg1
9.54749e-15	0.467913	0.318	0.142	1.53829e-10	B	Cd72
1.10027e-14	0.353706	0.242	0.091	1.77276e-10	B	Kifc1
1.10527e-14	0.467515	0.834	0.627	1.78081e-10	B	Hcls1
1.13743e-14	0.475785	0.308	0.136	1.83263e-10	B	Tmem156
1.14011e-14	0.656389	0.512	0.324	1.83695e-10	B	Cd3d
1.14268e-14	0.462537	0.872	0.67	1.84109e-10	B	Plekhj1
1.29661e-14	0.470274	0.697	0.494	2.0891e-10	B	Dock8
1.38222e-14	0.396988	0.294	0.125	2.22703e-10	B	Kif22
1.59846e-14	0.370981	1	0.999	2.57543e-10	B	Rps6
1.73872e-14	0.266755	0.161	0.047	2.80143e-10	B	Zbtb32
1.75494e-14	0.522287	0.412	0.221	2.82757e-10	B	Cd3g
2.04169e-14	0.406179	0.976	0.915	3.28957e-10	B	Jpt1
2.23619e-14	0.609273	0.555	0.374	3.60295e-10	B	Ddit4
2.29687e-14	0.458009	0.981	0.914	3.70071e-10	B	Prelid1
2.64844e-14	0.417601	1	1	4.26717e-10	B	Rps21
2.83839e-14	0.50924	0.953	0.774	4.57321e-10	B	Plac8
2.97225e-14	0.409749	0.981	0.919	4.78889e-10	B	Trir
3.30584e-14	0.516862	0.844	0.668	5.32637e-10	B	Ppp1r18
3.37699e-14	0.40484	0.924	0.719	5.441e-10	B	H2afy
4.06089e-14	0.451482	0.81	0.599	6.54291e-10	B	Git2
4.15728e-14	0.358165	1	1	6.69821e-10	B	Rack1
4.58844e-14	0.502788	0.303	0.139	7.39289e-10	B	AC099444.2
4.76568e-14	0.568528	0.502	0.318	7.67847e-10	B	Nop56
5.42599e-14	0.478189	0.422	0.233	8.74236e-10	B	Traf1
5.53474e-14	0.378362	1	0.996	8.91758e-10	B	Ndufa4
6.701e-14	0.428822	0.754	0.525	1.07967e-09	B	Mpv17l2
7.45237e-14	0.383594	0.232	0.088	1.20073e-09	B	Tspan32
7.71346e-14	0.465684	0.848	0.637	1.24279e-09	B	Rbck1
9.56584e-14	0.392088	1	0.982	1.54125e-09	B	Eef1b2
1.08632e-13	0.479577	0.346	0.172	1.75028e-09	B	Dhfr
1.12797e-13	0.451415	0.398	0.21	1.81739e-09	B	Dapp1
1.26353e-13	0.499138	0.773	0.581	2.03581e-09	B	Anp32e
1.29557e-13	0.49973	0.872	0.682	2.08742e-09	B	Ogt
1.59659e-13	0.512262	0.502	0.328	2.57242e-09	B	Rrm1
1.79125e-13	0.555464	0.422	0.242	2.88606e-09	B	Rhof
1.94009e-13	0.406839	0.858	0.614	3.12587e-09	B	Sdf2l1
2.07665e-13	0.452028	0.957	0.796	3.3459e-09	B	LOC108349606
2.48163e-13	0.27886	0.242	0.095	3.99839e-09	B	Cdt1
2.5074e-13	0.421954	0.948	0.739	4.03993e-09	B	Unc93b1
2.70821e-13	0.453013	0.341	0.166	4.36346e-09	B	Ezh2
2.80955e-13	0.421508	0.972	0.915	4.52675e-09	B	Hnrnpu
2.81891e-13	0.342998	0.237	0.093	4.54182e-09	B	Rab30
3.13208e-13	0.294413	1	1	5.0464e-09	B	Rplp0
3.262e-13	0.427882	0.37	0.19	5.25573e-09	B	2023-09-06
3.30963e-13	0.433991	0.967	0.876	5.33247e-09	B	Ppp1cc
3.69404e-13	0.594266	0.398	0.221	5.95184e-09	B	Mettl6
3.72984e-13	0.291245	0.27	0.113	6.00953e-09	B	Plk1
5.09191e-13	0.312059	0.199	0.071	8.20408e-09	B	Sstr3
5.11743e-13	0.474874	0.972	0.81	8.2452e-09	B	Acp5
5.57922e-13	0.442479	0.863	0.664	8.98924e-09	B	Arglu1
6.12251e-13	0.415015	0.886	0.684	9.86458e-09	B	Rexo2
6.73932e-13	0.339332	0.175	0.059	1.08584e-08	B	Gfpt2
7.26026e-13	0.353623	0.284	0.125	1.16977e-08	B	Cdca8
8.36694e-13	0.508411	0.739	0.553	1.34808e-08	B	LOC108348111
9.8691e-13	0.539389	0.55	0.408	1.59011e-08	B	Smco4
1.05517e-12	0.577345	0.521	0.359	1.70009e-08	B	Dut
1.18872e-12	0.455778	0.806	0.602	1.91527e-08	B	Cdk11b
1.22057e-12	0.448549	0.341	0.171	1.96658e-08	B	Mthfd2
1.37684e-12	0.430731	0.393	0.217	2.21837e-08	B	Mcm2
1.47619e-12	0.327825	0.28	0.123	2.37843e-08	B	Arhgap11a
1.57114e-12	0.26911	1	1	2.53142e-08	B	Serf2
1.64287e-12	0.318399	1	1	2.64699e-08	B	LOC108351482
1.66557e-12	0.436689	0.777	0.566	2.68356e-08	B	Vmp1
1.68102e-12	0.364922	0.318	0.151	2.70846e-08	B	Cdk1
1.86605e-12	0.397628	0.905	0.681	3.00657e-08	B	Rgs10
1.90666e-12	0.484246	0.616	0.438	3.07201e-08	B	Zc3h7a
1.989e-12	0.40719	0.976	0.909	3.20468e-08	B	Cct7
2.36704e-12	0.367483	1	1	3.81378e-08	B	Rpl34
2.4008e-12	0.407783	0.351	0.179	3.86817e-08	B	Kdm1b
2.53733e-12	0.374636	0.991	0.962	4.08815e-08	B	Tma7
2.58157e-12	0.441415	0.815	0.626	4.15942e-08	B	Hdac1
2.66957e-12	0.361422	0.379	0.199	4.30121e-08	B	Irf4
2.85536e-12	0.494464	0.616	0.443	4.60055e-08	B	Arrb2
3.24593e-12	0.386747	0.991	0.963	5.22984e-08	B	Cnbp
3.34745e-12	0.451694	0.82	0.631	5.39341e-08	B	Cnot1
3.48923e-12	0.47698	0.365	0.194	5.62185e-08	B	Mcm6
3.58186e-12	0.319354	1	1	5.7711e-08	B	Rps3
3.70284e-12	0.561111	0.412	0.241	5.96602e-08	B	Fgd2
4.12366e-12	0.478809	0.564	0.384	6.64404e-08	B	Cyfip2
4.18655e-12	0.373774	0.73	0.523	6.74536e-08	B	Znrd1
4.74637e-12	0.481769	0.626	0.469	7.64736e-08	B	Kxd1
4.81331e-12	0.309316	0.175	0.061	7.7552e-08	B	Blm
4.92599e-12	0.492564	0.445	0.273	7.93676e-08	B	Atm
5.04624e-12	0.406813	0.706	0.492	8.1305e-08	B	Bola3
5.33754e-12	0.419747	0.886	0.709	8.59984e-08	B	Nono
5.57366e-12	0.321707	0.991	0.974	8.98028e-08	B	LOC103689931
6.22815e-12	0.589456	0.986	0.942	1.00348e-07	B	Ifitm1
6.33637e-12	0.416293	0.986	0.893	1.02092e-07	B	Fxyd5
7.56241e-12	0.412938	0.953	0.881	1.21846e-07	B	Gabarapl2
7.95695e-12	0.450342	0.858	0.684	1.28202e-07	B	LOC102553386
8.05024e-12	0.439355	0.943	0.821	1.29706e-07	B	Wdr1
8.06844e-12	0.364456	0.322	0.16	1.29999e-07	B	Ptpn22
8.34804e-12	0.626558	0.464	0.297	1.34504e-07	B	Cd3e
8.41249e-12	0.514231	0.27	0.127	1.35542e-07	B	Det1
8.49399e-12	0.389755	0.872	0.664	1.36855e-07	B	Dhx15
8.4985e-12	0.500099	0.635	0.463	1.36928e-07	B	Pip4p1
8.66827e-12	0.268296	0.18	0.063	1.39663e-07	B	Ncaph
8.67738e-12	0.446771	0.754	0.557	1.3981e-07	B	Rabggtb
8.89262e-12	0.443905	0.422	0.254	1.43278e-07	B	Mtfr2
9.44437e-12	0.466613	0.441	0.268	1.52168e-07	B	Rfx5
9.83492e-12	0.339846	0.303	0.144	1.5846e-07	B	Ccdc69
1.00034e-11	0.348741	0.303	0.145	1.61175e-07	B	Rfc4
1.09779e-11	0.432147	0.46	0.284	1.76875e-07	B	Psd4
1.15235e-11	0.471257	0.654	0.479	1.85666e-07	B	Strn4
1.20724e-11	0.383249	0.815	0.611	1.94511e-07	B	Polr2g
1.22249e-11	0.297481	0.995	1	1.96968e-07	B	H3f3c
1.23295e-11	0.369628	0.73	0.512	1.98653e-07	B	AABR07049994.1
1.25374e-11	0.312603	0.232	0.096	2.02003e-07	B	Cep295
1.60545e-11	0.398959	0.682	0.495	2.58669e-07	B	Sf1
1.62006e-11	0.415393	0.929	0.762	2.61025e-07	B	Ppp6r1
1.71931e-11	0.495815	0.611	0.455	2.77015e-07	B	Cytip
1.88198e-11	0.35441	1	0.985	3.03225e-07	B	LOC100362027
1.96246e-11	0.459413	0.545	0.369	3.16192e-07	B	Was
2.04349e-11	0.550208	0.403	0.243	3.29248e-07	B	Dnph1
2.14828e-11	0.300622	1	0.988	3.4613e-07	B	Ppp1ca
2.41972e-11	0.401106	0.981	0.905	3.89865e-07	B	Actr3
2.53863e-11	0.420411	0.834	0.634	4.09025e-07	B	Chd3
2.54368e-11	0.339116	0.995	0.993	4.09838e-07	B	Psme1
2.61462e-11	0.550096	0.63	0.472	4.21268e-07	B	Fnbp4
2.6531e-11	0.37107	0.777	0.561	4.27467e-07	B	Ssb
2.74744e-11	0.439825	0.36	0.196	4.42668e-07	B	Gpr171
2.76436e-11	0.595805	0.46	0.309	4.45394e-07	B	Polr3d
3.02481e-11	0.536881	0.531	0.37	4.87358e-07	B	Adsl
3.13828e-11	0.401807	0.659	0.481	5.0564e-07	B	LOC100909712
3.79254e-11	0.494555	0.332	0.178	6.11054e-07	B	Cdk2
4.39069e-11	0.338974	0.995	0.994	7.07428e-07	B	Elob
4.60323e-11	0.373013	0.763	0.572	7.41672e-07	B	Phkg2
4.96249e-11	0.299434	0.232	0.099	7.99557e-07	B	Pkmyt1
5.16898e-11	0.457497	0.611	0.437	8.32826e-07	B	Tmem173
7.17392e-11	0.354692	0.886	0.693	1.15586e-06	B	Nol7
7.20628e-11	0.291669	0.242	0.105	1.16108e-06	B	Lrmp
7.29636e-11	0.459388	0.73	0.56	1.17559e-06	B	Nfkb1
7.37742e-11	0.307765	0.754	0.522	1.18865e-06	B	Smg5
7.54321e-11	0.264556	0.175	0.065	1.21536e-06	B	AABR07017208.2
7.61299e-11	0.408803	0.829	0.628	1.2266e-06	B	Pdcd4
8.08027e-11	0.391344	0.806	0.595	1.30189e-06	B	Dgkz
8.17428e-11	0.352846	0.327	0.169	1.31704e-06	B	Vrk1
8.24824e-11	0.344299	0.735	0.516	1.32896e-06	B	Rere
1.02635e-10	0.281771	0.223	0.094	1.65366e-06	B	Ncapg2
1.05278e-10	0.393526	0.829	0.622	1.69625e-06	B	Slc35c2
1.10287e-10	0.430843	0.635	0.463	1.77694e-06	B	Mical1
1.1125e-10	0.252311	0.209	0.085	1.79245e-06	B	Cenpf
1.12071e-10	0.367554	0.706	0.515	1.80569e-06	B	Siva1
1.12804e-10	0.565416	0.664	0.502	1.8175e-06	B	Gnl1
1.17788e-10	0.389507	0.839	0.641	1.89781e-06	B	Myo9b
1.25183e-10	0.375358	0.839	0.621	2.01694e-06	B	Parp14
1.35702e-10	0.458705	0.592	0.443	2.18643e-06	B	Rftn1
1.39533e-10	0.444486	0.46	0.295	2.24815e-06	B	Smc4
1.45167e-10	0.405837	0.953	0.888	2.33894e-06	B	Zfp706
1.4931e-10	0.426892	0.63	0.464	2.40568e-06	B	Ranbp1
1.51277e-10	0.474262	0.507	0.346	2.43737e-06	B	Tbc1d1
1.58746e-10	0.467955	0.398	0.24	2.55771e-06	B	Cd40
1.62338e-10	0.429768	0.967	0.825	2.61559e-06	B	Mrps21
1.63605e-10	0.327146	1	1	2.63601e-06	B	LOC684988
1.71267e-10	0.347034	0.777	0.573	2.75946e-06	B	Nosip
1.94198e-10	0.382268	0.967	0.937	3.12892e-06	B	Nedd8
2.11754e-10	0.445529	0.611	0.455	3.41177e-06	B	Cybc1
2.15093e-10	0.405801	0.398	0.239	3.46557e-06	B	Zap70
2.15988e-10	0.277784	0.218	0.093	3.48e-06	B	Gpr18
2.20814e-10	0.492638	0.379	0.225	3.55775e-06	B	Lig1
2.34172e-10	0.340388	0.735	0.521	3.77297e-06	B	Mrps33
2.3449e-10	0.387759	0.957	0.874	3.77811e-06	B	Sap18
2.45537e-10	0.285812	1	1	3.9561e-06	B	Rps5
2.52136e-10	0.405703	0.735	0.533	4.06241e-06	B	Nubp2
2.61497e-10	0.300893	0.237	0.105	4.21325e-06	B	Racgap1
2.76221e-10	0.360915	0.853	0.672	4.45048e-06	B	Pabpn1
2.95377e-10	0.457159	0.223	0.096	4.75912e-06	B	Bpifa1
2.95516e-10	0.397564	0.782	0.584	4.76136e-06	B	Atf6b
2.96419e-10	0.311645	0.213	0.092	4.7759e-06	B	Cd27
3.0056e-10	0.543682	0.46	0.321	4.84262e-06	B	Tsr1
3.08517e-10	0.369501	0.796	0.586	4.97082e-06	B	Eif2s2
3.13397e-10	0.470439	0.474	0.316	5.04945e-06	B	Dalrd3
3.17781e-10	0.364536	0.957	0.885	5.12009e-06	B	Mrpl54
3.25152e-10	0.426724	0.464	0.303	5.23885e-06	B	Rgs19
3.36106e-10	0.446202	0.346	0.192	5.41535e-06	B	Tex9
3.47548e-10	0.363556	0.749	0.56	5.59969e-06	B	Eif2s3
3.82602e-10	0.303271	0.256	0.121	6.16448e-06	B	Stk26
3.90226e-10	0.353249	0.801	0.6	6.28732e-06	B	Cbx3
4.02238e-10	0.465395	0.929	0.831	6.48085e-06	B	Banf1
4.42977e-10	0.335078	0.327	0.173	7.13724e-06	B	Relt
4.80872e-10	0.414931	0.872	0.713	7.74781e-06	B	Psma1
4.85452e-10	0.401396	0.863	0.682	7.82161e-06	B	Eif3d
5.2089e-10	0.381156	0.398	0.242	8.39258e-06	B	Dtx2
5.38245e-10	0.441861	0.303	0.163	8.6722e-06	B	Tagap
5.89461e-10	0.31826	1	0.994	9.4974e-06	B	Uqcrh
6.59709e-10	0.433072	0.275	0.142	1.06292e-05	B	Cdc20
6.59728e-10	0.420564	0.872	0.695	1.06295e-05	B	Zmiz2
6.65032e-10	0.300638	0.204	0.085	1.0715e-05	B	Trim59
6.77172e-10	0.364903	0.701	0.527	1.09106e-05	B	Srsf11
7.64167e-10	0.385502	0.735	0.554	1.23123e-05	B	Cnpy3
8.40607e-10	0.364071	0.355	0.202	1.35439e-05	B	Nasp
8.85516e-10	0.3004	0.237	0.109	1.42674e-05	B	Mthfd1l
9.80206e-10	0.380687	0.967	0.852	1.57931e-05	B	Psmb10
1.1019e-09	0.383224	0.706	0.52	1.77539e-05	B	Rcsd1
1.12187e-09	0.477206	0.336	0.194	1.80756e-05	B	Depdc5
1.17397e-09	0.42884	0.531	0.394	1.89151e-05	B	Ctcf
1.20533e-09	0.342285	0.934	0.774	1.94203e-05	B	LOC100360828
1.2395e-09	0.356705	0.706	0.513	1.99709e-05	B	Stip1
1.41986e-09	0.432567	1	0.999	2.28768e-05	B	Rps10l1
1.43852e-09	0.421853	0.962	0.843	2.31774e-05	B	Lsp1
1.4657e-09	0.267222	0.137	0.048	2.36153e-05	B	Esco2
1.57263e-09	0.452305	0.28	0.148	2.53383e-05	B	Wdr53
1.68305e-09	0.464453	0.592	0.447	2.71172e-05	B	Sh2b1
1.79856e-09	0.329664	0.346	0.197	2.89785e-05	B	Pold1
1.82238e-09	0.279282	0.223	0.1	2.93621e-05	B	Ptn
1.89647e-09	0.451995	0.355	0.209	3.05559e-05	B	Ccdc88c
1.95533e-09	0.335466	0.995	0.964	3.15043e-05	B	Ucp2
1.99119e-09	0.381689	0.692	0.515	3.20821e-05	B	Ncf4
1.99192e-09	0.376276	0.962	0.801	3.20939e-05	B	Ets1
2.03052e-09	0.345887	0.877	0.694	3.27158e-05	B	Hspa4
2.12286e-09	0.328712	0.815	0.594	3.42035e-05	B	Sp110
2.17294e-09	0.377979	0.787	0.603	3.50104e-05	B	Tcp1
2.22493e-09	0.420746	0.777	0.585	3.58481e-05	B	Ptp4a3
2.2671e-09	0.413605	0.744	0.569	3.65275e-05	B	Sec11c
2.45504e-09	0.333044	0.848	0.652	3.95556e-05	B	Nap1l4
2.79197e-09	0.534122	0.512	0.384	4.49842e-05	B	Dok3
2.9187e-09	0.271953	1	1	4.7026e-05	B	Rpsa
3.42613e-09	0.348456	0.839	0.659	5.52019e-05	B	Ehmt2
3.64666e-09	0.313607	0.744	0.562	5.8755e-05	B	Gpr108
3.8696e-09	0.380877	0.962	0.87	6.2347e-05	B	Raly
3.87056e-09	0.34727	1	1	6.23625e-05	B	Rps15a
3.88006e-09	0.354137	0.735	0.565	6.25155e-05	B	Safb
4.06428e-09	0.299974	0.834	0.622	6.54838e-05	B	Psmd3
4.11861e-09	0.513451	0.464	0.327	6.63591e-05	B	Trit1
4.15477e-09	0.351503	0.393	0.237	6.69417e-05	B	Tpmt
4.37648e-09	0.329215	0.967	0.882	7.05138e-05	B	Eif4b
4.7415e-09	0.266408	1	1	7.63951e-05	B	LOC100359922
5.0193e-09	0.314421	0.73	0.529	8.08709e-05	B	Twf2
5.22873e-09	0.322109	0.972	0.917	8.42453e-05	B	AABR07044711.1
6.008e-09	0.363038	0.943	0.791	9.68008e-05	B	Pgls
6.05964e-09	0.356514	0.891	0.698	9.76329e-05	B	Rbm5
6.11843e-09	0.272513	0.142	0.052	9.85802e-05	B	RT1-DOb
6.21299e-09	0.388439	0.602	0.454	0.000100104	B	Nup210
7.07622e-09	0.254214	0.175	0.072	0.000114012	B	Asf1b
7.19511e-09	0.282594	0.995	0.957	0.000115928	B	Cox5a
7.35095e-09	0.357439	0.867	0.703	0.000118439	B	Mob1a
7.36427e-09	0.347229	0.991	0.949	0.000118653	B	Arpc3
7.73433e-09	0.420457	0.488	0.349	0.000124616	B	Shmt2
7.92578e-09	0.257245	0.18	0.076	0.0001277	B	Nusap1
8.55204e-09	0.321591	0.787	0.589	0.00013779	B	Akap17a
8.99396e-09	0.272537	0.82	0.601	0.000144911	B	Nme1
9.00881e-09	0.387165	0.763	0.583	0.00014515	B	Sf3b3
9.11605e-09	0.332177	0.905	0.729	0.000146878	B	Mien1
9.64409e-09	0.34727	0.829	0.648	0.000155386	B	Dcaf11
9.95826e-09	0.444317	0.976	0.886	0.000160448	B	Oaz1
1.03925e-08	0.311871	0.796	0.612	0.000167444	B	Thoc7
1.14192e-08	0.332554	0.829	0.653	0.000183986	B	Kpnb1
1.18659e-08	0.376511	0.597	0.44	0.000191183	B	Vcam1
1.3023e-08	0.688388	0.972	0.798	0.000209826	B	RT1-Bb
1.31884e-08	0.441803	0.54	0.412	0.000212491	B	Rasgrp2
1.33399e-08	0.303971	0.787	0.594	0.000214933	B	Zfand6
1.36106e-08	0.301601	1	0.977	0.000219294	B	Sh3bgrl3
1.44489e-08	0.324625	1	0.993	0.000232801	B	Hint1
1.576e-08	0.573656	0.531	0.404	0.000253926	B	Mcm7
1.62648e-08	0.32857	0.791	0.598	0.000262058	B	Ntan1
1.67998e-08	0.332102	0.336	0.197	0.000270678	B	Rfc3
1.75274e-08	0.285665	0.72	0.541	0.000282401	B	Cdk5rap3
1.79224e-08	0.469187	0.441	0.312	0.000288766	B	Acd
1.87623e-08	0.344839	0.82	0.627	0.000302298	B	Snx2
1.9118e-08	0.347214	0.863	0.694	0.000308029	B	Cxcr4
1.93537e-08	0.367023	0.967	0.772	0.000311827	B	Psma2
1.95249e-08	0.273018	0.223	0.105	0.000314585	B	Fcer2
2.14777e-08	0.356717	0.872	0.7	0.000346049	B	Hspd1
2.17553e-08	0.350626	0.597	0.454	0.000350522	B	Mob3a
2.18785e-08	0.338505	0.995	0.888	0.000352507	B	Vasp
2.20344e-08	0.330143	0.621	0.472	0.000355019	B	Serbp1
2.29481e-08	0.394798	1	1	0.00036974	B	AABR07060872.1
2.47146e-08	0.297521	0.972	0.942	0.000398201	B	Rpl13a
2.47982e-08	0.353381	0.82	0.652	0.000399549	B	Rbbp7
2.53e-08	0.296962	0.744	0.554	0.000407633	B	Mrps34
2.55746e-08	0.319499	0.986	0.882	0.000412058	B	Serp1
2.74088e-08	0.300161	0.976	0.902	0.000441611	B	Atp5f1a
2.95211e-08	0.521903	0.545	0.435	0.000475644	B	Uhrf2
3.06466e-08	0.443416	0.479	0.348	0.000493777	B	Dnajc9
3.42089e-08	0.299018	0.299	0.168	0.000551173	B	Mettl23
3.47684e-08	0.268338	0.848	0.648	0.000560188	B	Mrpl12
3.47868e-08	0.407165	0.389	0.254	0.000560485	B	Rbmxl1
3.67039e-08	0.405525	0.498	0.36	0.000591373	B	Eml3
3.69209e-08	0.319183	0.171	0.074	0.000594869	B	Slc14a1
3.69541e-08	0.458236	0.531	0.42	0.000595404	B	Mrps26
3.70895e-08	0.344192	0.668	0.51	0.000597585	B	Arhgap17
3.73881e-08	0.3066	0.735	0.568	0.000602397	B	Txnl4a
3.78386e-08	0.485132	0.341	0.214	0.000609656	B	Tec
3.83534e-08	0.479095	0.493	0.374	0.00061795	B	Dnmt1
4.11058e-08	0.30737	0.844	0.672	0.000662297	B	Higd1a
4.24117e-08	0.281795	0.991	0.976	0.000683337	B	Laptm5
4.3416e-08	0.257615	1	0.987	0.000699519	B	Hspa8
4.49859e-08	0.380611	0.934	0.819	0.000724813	B	LOC100910882
4.54362e-08	0.355945	0.351	0.213	0.000732068	B	Rgs14
4.57956e-08	0.392273	0.403	0.267	0.000737859	B	Bcl3
4.67314e-08	0.278127	0.716	0.54	0.000752937	B	Erp44
4.83622e-08	0.490984	0.341	0.215	0.000779212	B	Nbas
4.96473e-08	0.289189	0.976	0.939	0.000799918	B	Cap1
5.21123e-08	0.381114	0.412	0.277	0.000839633	B	AC109737.1
5.45853e-08	0.353753	0.72	0.571	0.000879478	B	Cnp
5.88074e-08	0.309862	0.976	0.91	0.000947505	B	Rtraf
5.98714e-08	0.262154	1	1	0.000964649	B	Rps11
6.33108e-08	0.322969	0.82	0.629	0.00102006	B	Arid1a
6.44981e-08	0.398413	0.431	0.293	0.00103919	B	Impact
6.45361e-08	0.338702	0.616	0.467	0.00103981	B	Cerk
6.61024e-08	0.341864	0.872	0.731	0.00106504	B	G3bp1
6.94392e-08	0.302299	0.242	0.124	0.0011188	B	Aurka
7.34114e-08	0.277685	0.758	0.58	0.00118281	B	Tmpo
7.42066e-08	0.542846	0.374	0.253	0.00119562	B	Pik3r4
7.46451e-08	0.285986	0.754	0.577	0.00120268	B	Glo1
7.79271e-08	0.280476	1	0.981	0.00125556	B	Ubl5
7.96009e-08	0.413647	0.981	0.954	0.00128253	B	Ap2m1
8.04492e-08	0.339049	0.379	0.241	0.0012962	B	Bcar3
8.45051e-08	0.332476	0.915	0.781	0.00136155	B	Cd53
9.33891e-08	0.37623	0.398	0.265	0.00150469	B	Lysmd2
9.39265e-08	0.414839	0.408	0.28	0.00151334	B	Itpr3
9.53377e-08	0.387331	0.246	0.131	0.00153608	B	Cnr2
9.70445e-08	0.289348	0.829	0.624	0.00156358	B	Cct6a
1.06295e-07	0.475118	0.46	0.332	0.00171263	B	Dmap1
1.11264e-07	0.332489	0.749	0.564	0.00179268	B	Hcst
1.13212e-07	0.264851	0.351	0.211	0.00182407	B	Rnaseh2b
1.15022e-07	0.250715	0.995	0.959	0.00185324	B	Prdx2
1.16447e-07	0.40098	0.45	0.313	0.0018762	B	E2f2
1.30505e-07	0.300871	0.351	0.217	0.0021027	B	Supt20h
1.34002e-07	0.29772	0.611	0.463	0.00215905	B	Acot7
1.3581e-07	0.323239	0.768	0.596	0.00218818	B	Dnaja1
1.42355e-07	0.270571	0.981	0.919	0.00229363	B	Fkbp8
1.4799e-07	0.405379	0.427	0.304	0.00238441	B	Vav2
1.52461e-07	0.465532	0.536	0.43	0.00245645	B	Slc20a1
1.62296e-07	0.286222	0.749	0.579	0.00261491	B	Iah1
1.76136e-07	0.44113	0.379	0.256	0.0028379	B	AABR07068161.1
1.79244e-07	0.293469	0.825	0.653	0.00288798	B	Lage3
1.84078e-07	0.352451	0.991	0.954	0.00296587	B	Ssr4
1.88105e-07	0.424602	0.55	0.441	0.00303075	B	Polr2c
2.05253e-07	0.342516	0.621	0.473	0.00330703	B	Usp47
2.06574e-07	0.263615	0.768	0.591	0.00332832	B	Ppm1g
2.08017e-07	0.384814	0.578	0.455	0.00335157	B	Mta2
2.12842e-07	0.275053	0.341	0.208	0.00342931	B	Susd3
2.14057e-07	0.354409	0.597	0.461	0.00344889	B	Pqbp1
2.19794e-07	0.51447	0.867	0.818	0.00354133	B	Dync1h1
2.26824e-07	0.328527	0.943	0.811	0.00365458	B	LOC103690002
2.30939e-07	0.287079	1	0.991	0.00372089	B	Myl12b
2.32076e-07	0.277558	0.839	0.644	0.00373921	B	Paics
2.41339e-07	0.279866	0.735	0.551	0.00388846	B	Eif1b
2.47086e-07	0.420528	0.507	0.383	0.00398104	B	Trim5
2.79937e-07	0.300079	0.635	0.475	0.00451034	B	Pin4
3.0726e-07	0.295221	0.782	0.608	0.00495057	B	Jtb
3.22832e-07	0.398016	0.597	0.47	0.00520146	B	AABR07065406.1
3.26695e-07	0.296724	0.668	0.512	0.00526371	B	Inpp5b
3.32853e-07	0.373235	0.45	0.32	0.00536292	B	Apex1
3.54087e-07	0.354494	0.588	0.47	0.00570505	B	Cpsf6
3.82589e-07	0.465018	0.55	0.439	0.00616428	B	Gimap7
4.01765e-07	0.402785	0.46	0.341	0.00647324	B	Ppan
4.34514e-07	0.384192	0.953	0.865	0.0070009	B	Snrpb
4.37038e-07	0.328733	0.616	0.484	0.00704156	B	Luc7l3
4.5001e-07	0.266448	0.204	0.102	0.00725056	B	Tubb2b
4.5126e-07	0.290822	0.967	0.873	0.0072707	B	Nop53
4.53523e-07	0.29543	0.801	0.626	0.00730717	B	Pdap1
4.76607e-07	0.279924	0.796	0.622	0.0076791	B	Prpf19
4.91856e-07	0.308452	0.919	0.794	0.00792478	B	Ufc1
5.55187e-07	0.482699	0.943	0.833	0.00894518	B	Rpl30
5.9474e-07	0.283088	0.692	0.516	0.00958246	B	Luc7l2
5.96529e-07	0.286492	0.218	0.114	0.00961127	B	Tnfrsf25
6.00361e-07	0.322109	0.327	0.209	0.00967302	B	Nup85
6.07938e-07	0.323971	0.782	0.623	0.00979509	B	LOC680121
6.53207e-07	0.309401	0.64	0.497	0.0105245	B	Atic
6.60888e-07	0.283416	1	1	0.0106482	B	LOC100364457
6.67573e-07	0.3542	1	0.989	0.0107559	B	AC141489.1
6.76854e-07	0.444442	0.512	0.405	0.0109055	B	Lmo2
7.2346e-07	0.38545	0.559	0.445	0.0116564	B	Tfeb
7.37127e-07	0.286	0.896	0.738	0.0118766	B	Herpud1
7.97222e-07	0.252633	0.19	0.093	0.0128448	B	Wdr25
8.29983e-07	0.451323	0.611	0.484	0.0133727	B	Txndc15
8.75709e-07	0.338007	0.645	0.506	0.0141094	B	Etnk1
9.02711e-07	0.311908	0.716	0.553	0.0145445	B	Rnf44
9.38791e-07	0.324756	0.436	0.308	0.0151258	B	Naa10
9.69088e-07	0.253965	1	0.997	0.0156139	B	Hsp90ab1
1.00118e-06	0.328292	0.379	0.254	0.016131	B	Fbl
1.00818e-06	0.325722	0.924	0.74	0.0162439	B	Nfkbia
1.03975e-06	0.323129	0.417	0.291	0.0167524	B	Memo1
1.07949e-06	0.313288	0.716	0.564	0.0173928	B	Gsto1
1.11725e-06	0.269637	0.308	0.187	0.0180012	B	Cd69
1.11999e-06	0.286964	0.773	0.602	0.0180453	B	Timm23
1.12146e-06	0.501533	0.303	0.183	0.018069	B	Msln
1.12422e-06	0.254214	0.223	0.119	0.0181134	B	Polg2
1.17893e-06	0.319939	0.806	0.648	0.0189949	B	Cd82
1.3237e-06	0.267333	0.678	0.53	0.0213275	B	Rilpl2
1.34418e-06	0.276374	0.815	0.644	0.0216575	B	Psmc5
1.35653e-06	0.269434	0.844	0.644	0.0218564	B	Tomm5
1.47596e-06	0.259054	0.829	0.649	0.0237806	B	Nsa2
1.50689e-06	0.291917	0.872	0.703	0.024279	B	Tomm20
1.51481e-06	0.441334	0.45	0.342	0.0244066	B	Pkp4
1.53559e-06	0.251393	0.995	0.951	0.0247414	B	Arpc5
1.58486e-06	0.306447	0.256	0.149	0.0255352	B	Tmc8
1.60307e-06	0.261087	0.716	0.543	0.0258287	B	Idh3b
1.62515e-06	0.346474	0.73	0.59	0.0261844	B	Ldb1
1.74417e-06	0.26215	0.768	0.594	0.0281021	B	Eloc
1.81835e-06	0.422224	0.422	0.312	0.0292973	B	Fchsd2
1.92204e-06	0.26935	0.834	0.672	0.0309679	B	Qars
1.92714e-06	0.251703	0.711	0.556	0.0310501	B	Glrx3
2.0307e-06	0.332408	0.256	0.149	0.0327186	B	Mcm4
2.12426e-06	0.301402	0.431	0.312	0.0342261	B	Evi2a
2.12796e-06	0.261684	0.976	0.909	0.0342858	B	Calm3
2.33591e-06	0.267913	1	0.971	0.0376362	B	Slc25a5
2.36066e-06	0.279975	0.896	0.716	0.0380349	B	Rbm8a
2.43167e-06	0.425618	0.346	0.236	0.0391791	B	Inpp5f
2.63984e-06	0.380209	0.355	0.242	0.0425331	B	Bcl6
2.69586e-06	0.279281	0.91	0.792	0.0434357	B	Cct3
2.69591e-06	0.353479	0.573	0.456	0.0434365	B	Stk38
2.69697e-06	0.340875	0.256	0.151	0.0434536	B	Itk
2.71628e-06	0.291402	0.607	0.48	0.0437647	B	Dtymk
2.97844e-06	0.324914	0.687	0.536	0.0479887	B	Gimap6
3.13649e-06	0.25063	0.27	0.159	0.0505352	B	AC142181.1
3.16582e-06	0.385045	0.469	0.365	0.0510077	B	LOC308990
3.4258e-06	0.28172	0.654	0.511	0.0551966	B	Atp13a1
3.43118e-06	0.284719	0.232	0.131	0.0552831	B	Phf19
3.43566e-06	0.334095	0.706	0.544	0.0553553	B	Sh2b3
3.64004e-06	0.384588	0.498	0.405	0.0586484	B	Mybbp1a
3.65381e-06	0.356072	0.365	0.257	0.0588703	B	Rpa2
3.92069e-06	0.350272	0.474	0.364	0.0631701	B	Mbd2
4.10786e-06	0.311846	0.972	0.838	0.0661859	B	Ube2s
4.16262e-06	0.442144	0.237	0.142	0.0670681	B	Rsbn1l
4.1688e-06	0.268597	0.844	0.691	0.0671678	B	Phb2
4.17067e-06	0.341594	0.294	0.183	0.0671979	B	Itgb4
4.2057e-06	0.320055	0.953	0.889	0.0677623	B	Ppdpf
4.26951e-06	0.319234	0.299	0.19	0.0687903	B	Ttpal
4.33239e-06	0.2901	0.806	0.64	0.0698034	B	Ist1
4.70933e-06	0.283482	0.867	0.73	0.0758767	B	Cct8
5.29349e-06	0.296969	0.962	0.844	0.0852888	B	Rhog
5.47836e-06	0.297809	0.45	0.333	0.0882673	B	Neurl3
5.58232e-06	0.336029	0.389	0.276	0.0899424	B	Rfc2
5.67314e-06	0.303323	0.275	0.169	0.0914056	B	Batf
5.84666e-06	0.304332	0.299	0.188	0.0942014	B	Strbp
5.86281e-06	0.330693	0.957	0.896	0.0944616	B	Coro1b
5.86282e-06	0.26882	0.673	0.519	0.0944618	B	Gltp
6.18744e-06	0.254522	0.654	0.51	0.0996921	B	Bloc1s2
6.46637e-06	0.267761	0.863	0.704	0.104186	B	Flot1
6.51107e-06	0.365748	0.445	0.342	0.104906	B	Rangap1
6.52376e-06	0.407276	0.545	0.448	0.105111	B	Usp48
6.99907e-06	0.263639	0.829	0.661	0.112769	B	Mrpl57
7.04241e-06	0.31064	0.422	0.309	0.113467	B	Ola1
7.26066e-06	0.280371	0.891	0.756	0.116984	B	Nxf1
7.64696e-06	0.336237	0.725	0.576	0.123208	B	Ppp1r12c
7.78485e-06	0.275723	0.626	0.49	0.12543	B	Acin1
7.81666e-06	0.322023	0.611	0.488	0.125942	B	Wdr55
7.92121e-06	0.265927	0.991	0.954	0.127627	B	Timm13
8.03119e-06	0.355323	0.355	0.249	0.129399	B	Cd6
8.88833e-06	0.289604	0.166	0.083	0.143209	B	RGD1563888
9.07145e-06	0.398383	0.284	0.18	0.146159	B	LOC103690175
9.15287e-06	0.394031	0.403	0.311	0.147471	B	Frg1
9.2096e-06	0.310645	0.995	0.992	0.148385	B	AABR07042821.1
9.71001e-06	0.257456	0.626	0.508	0.156448	B	Uggt1
9.9163e-06	0.296931	0.346	0.235	0.159771	B	Wipf1
1.02867e-05	0.313915	0.365	0.256	0.16574	B	Fgfr1op
1.07058e-05	0.308409	1	1	0.172492	B	Uba52
1.07966e-05	0.259182	0.919	0.754	0.173955	B	Fuca1
1.08505e-05	0.286282	0.953	0.872	0.174823	B	Pgam1
1.12349e-05	0.270918	0.649	0.524	0.181017	B	Smim14
1.16352e-05	0.343849	0.962	0.852	0.187466	B	Ifngr1
1.24045e-05	0.250457	0.791	0.643	0.199862	B	Cnppd1
1.24139e-05	0.292242	0.848	0.703	0.200012	B	Vdac3
1.29447e-05	0.420605	0.294	0.195	0.208565	B	Thrap3
1.32679e-05	0.312599	0.379	0.272	0.213772	B	Lime1
1.34166e-05	0.302851	0.573	0.464	0.216169	B	Ppp4r3a
1.34397e-05	0.262216	0.972	0.892	0.216541	B	Psma6
1.42778e-05	0.328786	0.45	0.342	0.230044	B	Ruvbl1
1.57076e-05	0.276621	0.825	0.68	0.253081	B	Dhrsx
1.58771e-05	0.272459	0.787	0.617	0.255813	B	Ahsa1
1.75837e-05	0.265337	0.564	0.457	0.283308	B	Bak1
1.91709e-05	0.271512	0.9	0.745	0.308882	B	Eif3m
1.92227e-05	0.332094	0.464	0.373	0.309716	B	Snrpa1
1.93852e-05	0.289654	0.924	0.79	0.312334	B	Szrd1
1.98309e-05	0.298789	0.346	0.238	0.319516	B	Pced1a
2.36165e-05	0.264765	0.294	0.192	0.380509	B	Fv1
2.52943e-05	0.255828	0.962	0.895	0.407541	B	Psma7
2.57128e-05	0.368179	0.526	0.432	0.414285	B	Rab4b
2.58504e-05	0.296027	0.981	0.948	0.416502	B	Eef1a1
2.61129e-05	0.277721	0.322	0.221	0.420731	B	Fkbp5
2.67626e-05	0.280949	0.645	0.523	0.431199	B	Mpnd
2.78638e-05	0.263424	0.9	0.761	0.448942	B	Cdc42se1
2.92994e-05	0.267597	0.645	0.517	0.472071	B	Eif4e2
2.95006e-05	0.255852	0.716	0.568	0.475314	B	Marcksl1
3.16277e-05	0.299254	0.417	0.309	0.509586	B	Sh3kbp1
3.29726e-05	0.410189	0.355	0.239	0.531255	B	Tm4sf1
3.61671e-05	0.296375	0.256	0.161	0.582725	B	Tedc1
3.65342e-05	0.263087	0.654	0.525	0.588639	B	Ilkap
3.95342e-05	0.313183	0.445	0.349	0.636975	B	Itsn2
4.28134e-05	0.301639	0.412	0.308	0.68981	B	Stx16
4.37242e-05	0.252108	0.616	0.489	0.704485	B	Apeh
4.60295e-05	0.349196	0.37	0.27	0.741628	B	Snrnp40
4.72392e-05	0.290167	0.616	0.513	0.761118	B	Dpp3
4.79365e-05	0.273321	0.27	0.174	0.772353	B	Plcl2
4.87771e-05	0.270535	1	0.968	0.785897	B	Snrpd2
4.93451e-05	0.357928	0.365	0.271	0.795048	B	Gga3
5.12287e-05	0.291222	0.204	0.119	0.825397	B	Gpr132
5.20598e-05	0.255005	0.744	0.62	0.838787	B	Trabd
5.22473e-05	0.340675	0.346	0.252	0.841809	B	Polm
5.46818e-05	0.312408	0.91	0.786	0.881033	B	Nap1l1
6.31967e-05	0.272638	0.934	0.795	1	B	Clk1
6.52914e-05	0.35903	0.464	0.372	1	B	Dcun1d5
6.65608e-05	0.318833	0.327	0.231	1	B	Cxcr3
6.67954e-05	0.389486	0.488	0.411	1	B	Lcp2
6.82511e-05	0.279796	0.848	0.735	1	B	Cct2
7.08207e-05	0.255522	0.336	0.231	1	B	Dennd2d
7.35591e-05	0.309831	0.346	0.246	1	B	Tial1
7.4001e-05	0.251786	0.597	0.474	1	B	Sgpl1
7.73308e-05	0.3434	0.403	0.31	1	B	Nsmce4a
7.95296e-05	0.318979	0.341	0.243	1	B	Ptpn18
8.1322e-05	0.304721	0.341	0.244	1	B	Ap1g2
8.29298e-05	0.367507	0.398	0.314	1	B	Copg1
8.52849e-05	0.270677	0.796	0.642	1	B	Snrnp200
8.71423e-05	0.314622	0.924	0.87	1	B	Eif3c
8.96118e-05	0.35708	0.517	0.43	1	B	Zfp513
9.05517e-05	0.288927	0.64	0.516	1	B	Cbfb
9.36159e-05	0.271007	0.313	0.215	1	B	Ripk3
0.00010096	0.259266	0.555	0.453	1	B	Gimap4
0.000101975	0.326742	0.559	0.468	1	B	Gimap5
0.000108166	0.307231	0.464	0.364	1	B	Kcnn4
0.000112357	0.276144	0.393	0.306	1	B	Mrpl32
0.000114047	0.273264	0.374	0.278	1	B	Pnn
0.000115013	0.360136	0.545	0.46	1	B	Raver1
0.000124736	0.321413	0.346	0.258	1	B	Tars2
0.000133649	0.327619	0.341	0.251	1	B	Wdr83
0.00013905	0.295193	0.569	0.467	1	B	Nob1
0.000139881	0.32796	0.389	0.299	1	B	Rabep2
0.000149261	0.325191	0.37	0.276	1	B	Atad3a
0.000163271	0.294326	0.36	0.271	1	B	Hat1
0.000165419	0.318339	0.531	0.44	1	B	Nsun2
0.000169414	0.257156	0.763	0.637	1	B	Ss18
0.000175098	0.252803	0.251	0.164	1	B	Trmt6
0.000183284	0.365148	0.37	0.288	1	B	Ctnnbl1
0.00018467	0.26985	0.389	0.288	1	B	Irf5
0.000200481	0.286579	0.526	0.448	1	B	Rpia
0.00020913	0.295061	0.346	0.253	1	B	Parm1
0.000209931	0.283679	0.536	0.454	1	B	LOC102549726
0.000227581	0.309981	0.531	0.446	1	B	Abi3
0.000233509	0.290108	0.336	0.249	1	B	Gramd4
0.000235003	0.315009	0.322	0.236	1	B	Dse
0.000243799	0.284356	0.379	0.293	1	B	Prkd2
0.00025796	0.30064	0.379	0.293	1	B	Taf12
0.000270859	0.26655	0.687	0.566	1	B	Cwc15
0.000292098	0.263449	0.915	0.821	1	B	Puf60
0.000301687	0.309304	0.289	0.208	1	B	Orai2
0.000306195	0.251552	1	1	1	B	Rpl18a
0.00032016	0.259633	0.91	0.797	1	B	Csnk1g2
0.000333536	0.26402	0.545	0.46	1	B	Dap3
0.000345581	0.273014	0.261	0.176	1	B	Atg16l2
0.000374068	0.32855	0.45	0.386	1	B	E2f4
0.000389465	0.270402	0.36	0.271	1	B	Itgb7
0.00039944	0.352339	0.37	0.296	1	B	Smyd2
0.000429678	0.307936	0.479	0.408	1	B	Polr2d
0.000547613	0.309545	0.91	0.815	1	B	Stmn1
0.000566112	0.286315	0.237	0.16	1	B	Polr3e
0.000574648	0.285999	0.308	0.226	1	B	Rufy3
0.00058005	0.263437	0.412	0.33	1	B	Rpa1
0.000656267	0.262157	0.251	0.173	1	B	Ptcd1
0.000669521	0.328571	0.46	0.411	1	B	Cxxc5
0.00068305	0.286536	0.54	0.464	1	B	Htra2
0.000720445	0.274035	0.555	0.471	1	B	Mau2
0.000763545	0.328674	0.512	0.443	1	B	RGD1562114
0.000776996	0.293313	0.275	0.2	1	B	Srfbp1
0.000809338	0.333665	0.403	0.337	1	B	Rfc1
0.000832569	0.269731	0.336	0.258	1	B	Mrto4
0.000837209	0.255141	0.327	0.245	1	B	Cd7
0.000847267	0.314224	0.398	0.341	1	B	Sltm
0.000860559	0.297694	0.441	0.374	1	B	Syk
0.000898563	0.261474	0.336	0.257	1	B	Smc6
0.000939444	0.3359	0.412	0.347	1	B	Fyb1
0.000963677	0.256791	0.943	0.872	1	B	Swi5
0.000966791	0.282907	0.498	0.433	1	B	Mif4gd
0.00100581	0.252655	0.365	0.288	1	B	Snrpa
0.00102077	0.283082	0.232	0.163	1	B	Msh6
0.00106487	0.257521	0.967	0.883	1	B	Skp1
0.00110136	0.304377	0.479	0.422	1	B	Cherp
0.00115495	0.291538	0.408	0.333	1	B	Sf3a3
0.00118647	0.257844	0.194	0.129	1	B	Smg1
0.00122818	0.328395	0.351	0.28	1	B	Tm7sf3
0.00122941	0.306395	0.408	0.347	1	B	Ep400
0.00125349	0.256895	0.346	0.268	1	B	Gpn2
0.00128457	0.281733	0.512	0.454	1	B	Trappc1
0.00133238	0.287274	0.389	0.315	1	B	Gnl3
0.0013769	0.276274	0.436	0.373	1	B	Pop5
0.00189971	0.307631	0.498	0.432	1	B	Pnisr
0.00191945	0.267509	0.498	0.438	1	B	Tpr
0.00207743	0.302969	0.445	0.389	1	B	Fam117b
0.00218118	0.273686	0.498	0.424	1	B	Kcmf1
0.00228631	0.254552	0.223	0.157	1	B	Asxl1
0.00247259	0.286333	0.275	0.209	1	B	Ermard
0.00259513	0.310677	0.455	0.409	1	B	Iffo1
0.00261462	0.273742	0.318	0.254	1	B	Zc3h12a
0.00309167	0.294297	0.289	0.227	1	B	Hirip3
0.00313223	0.25833	0.232	0.168	1	B	Taf1d
0.00318551	0.271413	0.493	0.431	1	B	Zcrb1
0.00325284	0.257742	0.441	0.38	1	B	Nolc1
0.00346263	0.250206	0.569	0.492	1	B	Elavl1
0.00354225	0.291995	0.46	0.416	1	B	Tubg1
0.00371026	0.301145	0.351	0.293	1	B	Psip1
0.0038376	0.282829	0.479	0.432	1	B	Smim29
0.00420025	0.254469	0.365	0.309	1	B	Dph1
0.00448204	0.272261	0.422	0.371	1	B	Nsmce1
0.00448673	0.2505	0.384	0.322	1	B	Casp2
0.00504653	0.251213	0.464	0.413	1	B	Zpr1
0.0051472	0.252609	0.46	0.415	1	B	Lrrk1
0.00545577	0.263647	0.469	0.434	1	B	Mycbp2
0.0054914	0.256858	0.327	0.268	1	B	Tsnax
0.00596392	0.25224	0.351	0.283	1	B	Cd247
0.00626958	0.275328	0.403	0.352	1	B	Mast3
0.00635472	0.266333	0.194	0.141	1	B	AABR07058158.1
0.00688771	0.262042	0.351	0.294	1	B	Hspe1
0.00695753	0.261828	0.436	0.387	1	B	Sharpin
0.00881103	0.250775	0.284	0.228	1	B	Pnkp
0.00913081	0.265372	0.294	0.24	1	B	Pik3c2b
0.00922024	0.278451	0.493	0.446	1	B	Xrcc1
0	3.8389	0.97	0.173	0	Ciliated	Dynlrb2
0	3.65976	0.865	0.102	0	Ciliated	Agr2
0	3.18337	0.966	0.159	0	Ciliated	Fam183a
0	2.93199	0.966	0.109	0	Ciliated	Cfap126
0	2.86008	0.951	0.094	0	Ciliated	Ccdc153
0	2.82512	0.861	0.075	0	Ciliated	Cyp2f4
0	2.81024	0.936	0.071	0	Ciliated	Sntn
0	2.67319	0.673	0.041	0	Ciliated	Cyp2a1
0	2.6378	0.929	0.1	0	Ciliated	Riiad1
0	2.62107	0.929	0.079	0	Ciliated	LOC680885
0	2.59225	0.917	0.073	0	Ciliated	Fgfbp1
0	2.58458	0.959	0.083	0	Ciliated	AABR07030823.1
0	2.42308	0.932	0.133	0	Ciliated	RGD1561916
0	2.42176	0.94	0.057	0	Ciliated	Dnah12
0	2.31002	0.921	0.071	0	Ciliated	Rsph1
0	2.22539	0.932	0.062	0	Ciliated	RGD1565611
0	2.21754	0.91	0.094	0	Ciliated	Bpifa5
0	2.12188	0.917	0.122	0	Ciliated	Zmynd10
0	2.12071	0.891	0.088	0	Ciliated	Ldlrad1
0	2.04155	0.932	0.059	0	Ciliated	Mlf1
0	2.04075	0.868	0.048	0	Ciliated	Efcab10
0	1.99227	0.774	0.047	0	Ciliated	Tmc5
0	1.95509	0.883	0.054	0	Ciliated	Cfap100
0	1.9325	0.921	0.132	0	Ciliated	Rsph9
0	1.92834	0.846	0.055	0	Ciliated	Spa17
0	1.86452	0.917	0.066	0	Ciliated	Dnali1
0	1.8233	0.887	0.043	0	Ciliated	Hydin
0	1.77643	0.883	0.033	0	Ciliated	Cfap65
0	1.77295	0.842	0.05	0	Ciliated	Tmem212
0	1.74395	0.846	0.055	0	Ciliated	Lypd2
0	1.74365	0.902	0.097	0	Ciliated	Odf3b
0	1.6953	0.838	0.07	0	Ciliated	Lrrc51
0	1.69172	0.85	0.042	0	Ciliated	Rsph10b
0	1.68931	0.883	0.086	0	Ciliated	Lrrc46
0	1.68268	0.842	0.046	0	Ciliated	Capsl
0	1.66738	0.846	0.04	0	Ciliated	Dnah1
0	1.63916	0.861	0.073	0	Ciliated	Lrrc34
0	1.63717	0.88	0.082	0	Ciliated	Cfap45
0	1.63483	0.861	0.094	0	Ciliated	Casc1
0	1.63183	0.865	0.055	0	Ciliated	Tekt1
0	1.62434	0.823	0.035	0	Ciliated	Dnah9
0	1.61858	0.82	0.031	0	Ciliated	Wdr66
0	1.59549	0.827	0.04	0	Ciliated	RGD1306233
0	1.5315	0.789	0.058	0	Ciliated	Calml4
0	1.52675	0.85	0.086	0	Ciliated	RGD1564149
0	1.52331	0.526	0.02	0	Ciliated	Prss30
0	1.49668	0.816	0.03	0	Ciliated	Wdr63
0	1.48752	0.85	0.031	0	Ciliated	Drc1
0	1.47979	0.793	0.049	0	Ciliated	RGD1560394
0	1.47028	0.778	0.058	0	Ciliated	Lratd1
0	1.46519	0.831	0.052	0	Ciliated	Mapk15
0	1.46348	0.789	0.028	0	Ciliated	Rgs22
0	1.44062	0.744	0.018	0	Ciliated	Tbxt
0	1.43912	0.842	0.047	0	Ciliated	Spaca9
0	1.42999	0.797	0.038	0	Ciliated	T2
0	1.42205	0.797	0.06	0	Ciliated	Lrrc56
0	1.41551	0.786	0.029	0	Ciliated	Ak9
0	1.41305	0.797	0.066	0	Ciliated	Enkur
0	1.41048	0.778	0.031	0	Ciliated	Dnah2
0	1.40698	0.789	0.021	0	Ciliated	Fbxo36
0	1.39261	0.797	0.025	0	Ciliated	Ak7
0	1.39177	0.759	0.029	0	Ciliated	Pifo
0	1.3711	0.797	0.025	0	Ciliated	Fank1
0	1.36516	0.808	0.036	0	Ciliated	Tekt4
0	1.36187	0.805	0.083	0	Ciliated	Spag8
0	1.35348	0.801	0.021	0	Ciliated	Sox2
0	1.33965	0.771	0.028	0	Ciliated	Cfap206
0	1.3387	0.789	0.049	0	Ciliated	Cfap52
0	1.32951	0.729	0.028	0	Ciliated	Cfap43
0	1.324	0.774	0.039	0	Ciliated	Efhc1
0	1.31248	0.733	0.029	0	Ciliated	Cfap77
0	1.30523	0.774	0.026	0	Ciliated	P2rx6
0	1.28245	0.722	0.031	0	Ciliated	Ropn1l
0	1.28118	0.797	0.032	0	Ciliated	Ppp1r32
0	1.26321	0.782	0.049	0	Ciliated	Ccdc65
0	1.25807	0.729	0.032	0	Ciliated	Cfap161
0	1.25099	0.673	0.025	0	Ciliated	AC103535.1
0	1.24634	0.729	0.02	0	Ciliated	Fam216b
0	1.24097	0.729	0.039	0	Ciliated	Col9a2
0	1.23068	0.778	0.051	0	Ciliated	Ubxn11
0	1.21448	0.752	0.033	0	Ciliated	Vwa3a
0	1.19864	0.756	0.078	0	Ciliated	Catip
0	1.19829	0.718	0.024	0	Ciliated	Dydc2
0	1.19478	0.733	0.023	0	Ciliated	Dnai1
0	1.18094	0.733	0.059	0	Ciliated	Syt5
0	1.17051	0.602	0.019	0	Ciliated	Clic6
0	1.17034	0.711	0.019	0	Ciliated	Ccdc78
0	1.16703	0.699	0.026	0	Ciliated	Dnai2
0	1.16631	0.726	0.025	0	Ciliated	Ccdc113
0	1.15925	0.726	0.028	0	Ciliated	Ccdc114
0	1.15507	0.699	0.027	0	Ciliated	Ttc21a
0	1.15199	0.711	0.028	0	Ciliated	Ccdc39
0	1.14356	0.733	0.024	0	Ciliated	LOC499240
0	1.13072	0.665	0.025	0	Ciliated	AABR07049790.1
0	1.12153	0.714	0.033	0	Ciliated	Wdr78
0	1.11632	0.639	0.02	0	Ciliated	Dnah6
0	1.09853	0.695	0.026	0	Ciliated	Drc3
0	1.09484	0.632	0.03	0	Ciliated	Sidt1
0	1.06518	0.699	0.051	0	Ciliated	Shc2
0	1.05029	0.624	0.014	0	Ciliated	Tcte1
0	1.04482	0.722	0.04	0	Ciliated	Adgb
0	1.0443	0.711	0.023	0	Ciliated	Ccna1
0	1.01562	0.654	0.029	0	Ciliated	Dnaaf1
0	1.01285	0.568	0.014	0	Ciliated	LOC100359479
0	1.01053	0.677	0.029	0	Ciliated	Zmynd12
0	1.0037	0.662	0.029	0	Ciliated	Cfap57
0	1.00197	0.662	0.02	0	Ciliated	Iqcg
0	0.966522	0.662	0.025	0	Ciliated	Dnaaf3
0	0.966511	0.613	0.013	0	Ciliated	Six1
0	0.964106	0.541	0.029	0	Ciliated	Pon1
0	0.957793	0.654	0.041	0	Ciliated	Spag1
0	0.952787	0.613	0.017	0	Ciliated	Saxo2
0	0.949495	0.617	0.02	0	Ciliated	Fam92b
0	0.947636	0.511	0.015	0	Ciliated	Acsm2
0	0.947464	0.526	0.016	0	Ciliated	AABR07071287.1
0	0.93712	0.635	0.016	0	Ciliated	Ttll9
0	0.92028	0.628	0.015	0	Ciliated	Drc7
0	0.912537	0.466	0.014	0	Ciliated	Calml3
0	0.905026	0.59	0.02	0	Ciliated	Bbof1
0	0.903898	0.624	0.044	0	Ciliated	Ccdc74a
0	0.851752	0.538	0.015	0	Ciliated	Daw1
0	0.850023	0.594	0.025	0	Ciliated	Ctxn1
0	0.837543	0.568	0.024	0	Ciliated	Nme5
0	0.836273	0.602	0.027	0	Ciliated	Tp73
0	0.829766	0.598	0.035	0	Ciliated	Ulk4
0	0.82774	0.553	0.02	0	Ciliated	Stpg1
0	0.825583	0.594	0.027	0	Ciliated	Wdr27
0	0.795599	0.564	0.02	0	Ciliated	Ccdc180
0	0.782488	0.553	0.03	0	Ciliated	Mns1
0	0.775664	0.56	0.026	0	Ciliated	LOC360479
0	0.764265	0.515	0.013	0	Ciliated	Agr3
0	0.758535	0.496	0.014	0	Ciliated	LOC691162
0	0.747692	0.545	0.013	0	Ciliated	Eno4
0	0.746645	0.523	0.016	0	Ciliated	LOC688801
0	0.744078	0.53	0.019	0	Ciliated	LOC103691261
0	0.738366	0.526	0.013	0	Ciliated	LOC500227
0	0.727484	0.511	0.025	0	Ciliated	Fam229b
0	0.718805	0.485	0.011	0	Ciliated	Cfap53
0	0.716592	0.519	0.011	0	Ciliated	Wdr38
0	0.710252	0.515	0.021	0	Ciliated	Fam81a
0	0.709696	0.508	0.012	0	Ciliated	AABR07030901.1
0	0.707342	0.41	0.01	0	Ciliated	Pitx1
0	0.699236	0.508	0.02	0	Ciliated	Armh1
0	0.697361	0.511	0.025	0	Ciliated	Ppp1r14d
0	0.691221	0.474	0.014	0	Ciliated	AABR07020879.1
0	0.691037	0.455	0.013	0	Ciliated	Rsph14
0	0.688836	0.489	0.017	0	Ciliated	Spata17
0	0.679028	0.477	0.013	0	Ciliated	Slc34a3
0	0.673921	0.496	0.017	0	Ciliated	Ttc25
0	0.667608	0.455	0.018	0	Ciliated	LOC502684
0	0.659034	0.477	0.012	0	Ciliated	RGD1309139
0	0.656329	0.455	0.02	0	Ciliated	Iqub
0	0.65335	0.455	0.012	0	Ciliated	Dnah7
0	0.64318	0.474	0.01	0	Ciliated	Ccdc24
0	0.636914	0.444	0.014	0	Ciliated	Itprid1
0	0.628635	0.402	0.01	0	Ciliated	Lkaaear1
0	0.62076	0.447	0.01	0	Ciliated	Ccdc151
0	0.603091	0.414	0.016	0	Ciliated	Adam8
0	0.596972	0.406	0.015	0	Ciliated	LOC688553
0	0.592056	0.421	0.011	0	Ciliated	RGD1564308
0	0.588064	0.421	0.017	0	Ciliated	AABR07032393.1
0	0.579513	0.387	0.013	0	Ciliated	Tctex1d4
0	0.570472	0.432	0.009	0	Ciliated	Spata18
0	0.568994	0.357	0.01	0	Ciliated	Deup1
0	0.565374	0.391	0.009	0	Ciliated	RGD1560146
0	0.562668	0.429	0.01	0	Ciliated	Ccdc103
0	0.560949	0.429	0.013	0	Ciliated	Spire2
0	0.556676	0.398	0.009	0	Ciliated	Pih1d3
0	0.549694	0.38	0.011	0	Ciliated	Ccdc33
0	0.536629	0.365	0.007	0	Ciliated	Caps2
0	0.509027	0.365	0.01	0	Ciliated	RGD1560242
0	0.506178	0.391	0.01	0	Ciliated	Ak8
0	0.502027	0.372	0.01	0	Ciliated	Ccdc60
0	0.500083	0.361	0.008	0	Ciliated	Tsnaxip1
0	0.498051	0.365	0.01	0	Ciliated	Ccdc173
0	0.488387	0.338	0.005	0	Ciliated	Lrguk
0	0.48042	0.361	0.009	0	Ciliated	AABR07024641.1
0	0.475109	0.361	0.008	0	Ciliated	Ribc2
0	0.471059	0.346	0.006	0	Ciliated	Dmc1
0	0.464931	0.308	0.005	0	Ciliated	C9
0	0.458603	0.335	0.006	0	Ciliated	4930444P10Rik
0	0.454492	0.327	0.006	0	Ciliated	Ttc29
0	0.445496	0.316	0.007	0	Ciliated	AABR07054096.1
0	0.421769	0.305	0.006	0	Ciliated	AABR07030520.1
0	0.385653	0.301	0.004	0	Ciliated	Katnal2
0	0.374127	0.278	0.003	0	Ciliated	Dpy19l2
2.25829e-307	1.33927	0.82	0.097	3.63856e-303	Ciliated	Dnajb13
2.47545e-307	0.874062	0.59	0.042	3.98844e-303	Ciliated	Ttc39a
1.27429e-306	0.383001	0.241	0.003	2.05313e-302	Ciliated	Glipr1l1
6.14691e-306	1.3482	0.801	0.092	9.9039e-302	Ciliated	Ccpg1os
6.96278e-305	0.634238	0.44	0.02	1.12184e-300	Ciliated	AABR07005593.1
2.1088e-302	1.78966	0.861	0.118	3.3977e-298	Ciliated	Slc44a4
9.24375e-302	0.571515	0.395	0.015	1.48935e-297	Ciliated	Cfap300
3.62635e-301	0.997595	0.662	0.057	5.84278e-297	Ciliated	Ttc12
1.48959e-299	1.65846	0.883	0.126	2.40003e-295	Ciliated	Csrp2
2.00667e-297	0.31925	0.244	0.003	3.23314e-293	Ciliated	Lrriq4
1.23644e-296	0.559608	0.391	0.015	1.99215e-292	Ciliated	Kif19
2.67892e-296	0.470688	0.282	0.006	4.31628e-292	Ciliated	Dmrt2
1.37711e-295	0.660738	0.466	0.024	2.2188e-291	Ciliated	Cfap69
4.54522e-293	2.22862	0.82	0.104	7.32326e-289	Ciliated	LOC100361866
1.18938e-290	0.414783	0.316	0.008	1.91633e-286	Ciliated	Kcnh3
7.38479e-289	0.538664	0.432	0.02	1.18984e-284	Ciliated	Neurl1
1.23219e-287	0.51973	0.342	0.011	1.9853e-283	Ciliated	Noxa1
2.10191e-287	0.574734	0.432	0.021	3.3866e-283	Ciliated	Dyrk3
5.10132e-287	0.920217	0.605	0.049	8.21924e-283	Ciliated	Gas8
1.76519e-286	3.01064	0.944	0.176	2.84407e-282	Ciliated	Aurkb
1.91247e-286	0.473245	0.346	0.011	3.08137e-282	Ciliated	LOC361016
4.76874e-285	0.595444	0.451	0.024	7.68339e-281	Ciliated	Morn1
6.93613e-283	3.20989	0.733	0.083	1.11755e-278	Ciliated	Itln1
1.70462e-282	0.511567	0.365	0.014	2.74648e-278	Ciliated	Kif27
1.70856e-281	0.418992	0.312	0.009	2.75283e-277	Ciliated	Akap14
6.86358e-280	0.336476	0.233	0.003	1.10586e-275	Ciliated	Morn5
1.38969e-278	0.581034	0.406	0.019	2.23906e-274	Ciliated	Elmod1
1.73716e-278	0.384214	0.289	0.007	2.79892e-274	Ciliated	Cacna1b
2.38343e-278	0.666924	0.553	0.04	3.84018e-274	Ciliated	Hap1
5.85778e-277	1.77808	0.85	0.131	9.43805e-273	Ciliated	Tmem107
1.36908e-276	0.349262	0.233	0.003	2.20586e-272	Ciliated	Dmrt3
1.46506e-275	0.447886	0.353	0.013	2.3605e-271	Ciliated	Tmem52
1.61938e-274	2.62471	0.944	0.19	2.60915e-270	Ciliated	Ccdc17
3.30959e-272	0.868513	0.308	0.009	5.33242e-268	Ciliated	Pp2d1
1.41893e-271	1.51113	0.857	0.131	2.28618e-267	Ciliated	Cst6
4.09139e-271	0.398572	0.305	0.009	6.59205e-267	Ciliated	RGD1308544
4.49393e-271	0.330515	0.244	0.004	7.24061e-267	Ciliated	Togaram2
7.53573e-269	0.330701	0.237	0.004	1.21416e-264	Ciliated	AABR07005983.1
3.45165e-268	0.518593	0.402	0.019	5.56129e-264	Ciliated	Fbxo16
3.23391e-267	1.10883	0.737	0.086	5.21047e-263	Ciliated	Ccdc181
4.45936e-267	0.366322	0.218	0.003	7.18492e-263	Ciliated	Sult1c3
6.72674e-267	0.332561	0.218	0.003	1.08381e-262	Ciliated	Vwa5b1
1.10271e-266	0.503502	0.365	0.015	1.77668e-262	Ciliated	Rab36
1.52126e-265	0.297423	0.222	0.003	2.45105e-261	Ciliated	Serpinb11
2.70614e-265	0.399312	0.297	0.008	4.36013e-261	Ciliated	Stpg4
1.44632e-263	1.69366	0.868	0.144	2.33031e-259	Ciliated	Prr29
2.78794e-263	0.310745	0.218	0.003	4.49193e-259	Ciliated	AABR07018269.2
2.47587e-262	0.461258	0.331	0.012	3.98913e-258	Ciliated	LOC100912373
4.47981e-260	0.304892	0.233	0.004	7.21787e-256	Ciliated	Fam227a
4.19998e-259	0.391138	0.289	0.008	6.76701e-255	Ciliated	Lrrc26
1.24756e-258	0.642529	0.47	0.03	2.01006e-254	Ciliated	Rhpn1
3.01109e-257	0.504897	0.267	0.006	4.85146e-253	Ciliated	Ccno
8.82928e-257	0.733384	0.466	0.03	1.42257e-252	Ciliated	LOC103690070
1.23133e-255	3.45127	0.692	0.084	1.98393e-251	Ciliated	Clca1
8.27003e-255	1.17661	0.741	0.093	1.33247e-250	Ciliated	Pih1d2
9.13366e-254	0.570151	0.376	0.018	1.47162e-249	Ciliated	Spata46
3.28998e-253	0.615016	0.455	0.028	5.30082e-249	Ciliated	Rfx2
6.065e-252	1.00643	0.541	0.045	9.77193e-248	Ciliated	Creb3l4
1.40517e-251	0.879048	0.602	0.056	2.26402e-247	Ciliated	Slc27a2
1.26972e-245	0.288413	0.207	0.003	2.04576e-241	Ciliated	Ccdc83
4.5417e-245	4.00022	0.782	0.122	7.31758e-241	Ciliated	Gp2
2.53277e-243	0.51616	0.376	0.019	4.0808e-239	Ciliated	Hspa4l
1.27486e-242	0.450282	0.316	0.012	2.05406e-238	Ciliated	Ccdc190
2.13817e-242	1.00388	0.695	0.083	3.44502e-238	Ciliated	Cfap70
5.84861e-242	3.39429	0.974	0.266	9.42328e-238	Ciliated	Cd24
2.28976e-241	1.01825	0.68	0.079	3.68926e-237	Ciliated	Cldn4
3.202e-241	0.372165	0.267	0.007	5.15906e-237	Ciliated	Efhb
7.1099e-237	0.57155	0.421	0.026	1.14555e-232	Ciliated	Agbl3
1.46245e-236	0.284539	0.203	0.003	2.3563e-232	Ciliated	Nr1i2
6.11304e-234	0.686198	0.519	0.043	9.84932e-230	Ciliated	Wdr31
1.07425e-233	0.373618	0.301	0.011	1.73084e-229	Ciliated	Xrra1
1.70065e-233	1.08363	0.692	0.087	2.74008e-229	Ciliated	Ggt1
2.31835e-229	0.833957	0.617	0.066	3.73532e-225	Ciliated	Wfdc21
7.57656e-229	0.735676	0.579	0.056	1.22073e-224	Ciliated	Tbx1
3.60428e-228	0.275448	0.195	0.003	5.80721e-224	Ciliated	Meig1
1.91483e-227	0.805085	0.635	0.071	3.08518e-223	Ciliated	AC127084.5
1.22076e-226	0.734343	0.496	0.041	1.96689e-222	Ciliated	Mia
1.58511e-226	0.373171	0.271	0.009	2.55394e-222	Ciliated	Ttll10
1.70386e-225	0.795527	0.643	0.073	2.74526e-221	Ciliated	Tmem67
4.85364e-225	0.27582	0.195	0.003	7.82018e-221	Ciliated	AABR07012752.1
2.04863e-224	1.23803	0.782	0.125	3.30074e-220	Ciliated	Rabl2
3.53196e-222	3.27492	0.955	0.275	5.6907e-218	Ciliated	Terf2ip
3.75851e-222	1.74111	0.91	0.211	6.05572e-218	Ciliated	Fhad1
1.8982e-220	0.841761	0.617	0.069	3.05837e-216	Ciliated	Rpgrip1l
4.60493e-220	0.421469	0.305	0.013	7.41946e-216	Ciliated	Shank2
5.83893e-220	0.657306	0.477	0.038	9.40768e-216	Ciliated	Gsta3
1.59035e-219	1.17598	0.763	0.119	2.56237e-215	Ciliated	Tctex1d2
4.95601e-218	0.277118	0.214	0.005	7.98513e-214	Ciliated	Apobec4
1.06564e-217	0.505778	0.353	0.019	1.71695e-213	Ciliated	Zcchc12
3.44128e-213	1.06031	0.662	0.086	5.54459e-209	Ciliated	Ttc30b
8.83235e-212	0.69084	0.515	0.048	1.42307e-207	Ciliated	Morn2
3.48664e-211	0.359202	0.278	0.011	5.61767e-207	Ciliated	Adam28
4.2368e-211	3.03692	0.959	0.313	6.82633e-207	Ciliated	Tspan1
2.41086e-210	0.274704	0.188	0.003	3.88437e-206	Ciliated	Gad1
1.53167e-207	0.357047	0.256	0.009	2.46783e-203	Ciliated	Lgals12
5.94399e-206	0.253685	0.177	0.003	9.57695e-202	Ciliated	Lyzl4
2.47891e-205	0.695394	0.541	0.055	3.99402e-201	Ciliated	Spata33
2.86391e-205	1.01264	0.763	0.122	4.61433e-201	Ciliated	Wdr60
1.44762e-201	0.364221	0.286	0.012	2.33241e-197	Ciliated	Dnaaf4
2.91554e-201	0.272278	0.169	0.002	4.69752e-197	Ciliated	Lypd6b
7.24062e-200	0.30971	0.226	0.006	1.16661e-195	Ciliated	Ceacam19
1.99913e-199	1.01657	0.714	0.111	3.22099e-195	Ciliated	Plekhb1
2.4605e-199	0.316707	0.237	0.008	3.96435e-195	Ciliated	Cfap99
1.15844e-197	0.498433	0.417	0.032	1.86648e-193	Ciliated	Misp
1.70499e-195	1.46779	0.827	0.173	2.74707e-191	Ciliated	Cyp2s1
1.76253e-193	4.93678	0.996	0.446	2.83979e-189	Ciliated	Scgb3a2
3.52711e-193	0.251824	0.18	0.003	5.68287e-189	Ciliated	Spag17
6.28477e-193	2.95811	0.97	0.391	1.0126e-188	Ciliated	Gstm1
2.06989e-192	0.271916	0.203	0.005	3.33501e-188	Ciliated	Ttll6
2.79295e-189	0.320094	0.233	0.008	4.5e-185	Ciliated	Gdap1
5.28122e-189	0.255238	0.195	0.005	8.50911e-185	Ciliated	Kcp
2.85581e-188	0.998959	0.639	0.09	4.60128e-184	Ciliated	RGD1564171
9.27152e-188	0.559803	0.444	0.039	1.49383e-183	Ciliated	Abhd3
4.56856e-187	2.41572	0.962	0.355	7.36087e-183	Ciliated	Ephx1
3.27059e-186	0.264627	0.192	0.005	5.26957e-182	Ciliated	Efcab6
1.25082e-185	0.260126	0.188	0.004	2.01532e-181	Ciliated	Zbbx
2.86991e-185	1.77584	0.91	0.263	4.624e-181	Ciliated	Gpr155
6.13675e-185	1.53112	0.865	0.21	9.88754e-181	Ciliated	Ano1
2.55034e-183	0.520423	0.308	0.017	4.10911e-179	Ciliated	Mbl1
2.60183e-183	1.08203	0.774	0.146	4.19206e-179	Ciliated	Tjp3
1.4132e-182	0.253126	0.165	0.003	2.27695e-178	Ciliated	Flacc1
7.11909e-182	0.73747	0.594	0.077	1.14703e-177	Ciliated	Ccp110
3.5385e-181	0.393425	0.293	0.016	5.70123e-177	Ciliated	RGD1311251
1.87078e-178	0.254124	0.188	0.005	3.0142e-174	Ciliated	Stk33
5.95407e-178	0.803799	0.59	0.079	9.5932e-174	Ciliated	Arl6
1.06471e-177	1.25571	0.756	0.145	1.71546e-173	Ciliated	Gmnn
1.83777e-176	0.953193	0.714	0.125	2.96102e-172	Ciliated	Ccdc189
3.04549e-176	0.70113	0.519	0.06	4.9069e-172	Ciliated	Styxl1
8.10889e-175	0.413822	0.248	0.011	1.3065e-170	Ciliated	Rtbdn
8.15034e-175	0.280079	0.199	0.006	1.31318e-170	Ciliated	Nudt11
1.21702e-174	1.16046	0.699	0.123	1.96086e-170	Ciliated	Fdxr
1.49429e-174	0.321666	0.263	0.012	2.4076e-170	Ciliated	Ppfia3
7.11714e-173	0.98108	0.722	0.13	1.14671e-168	Ciliated	Spef1
3.0037e-171	0.639847	0.47	0.05	4.83957e-167	Ciliated	Lhb
3.09125e-171	0.557079	0.383	0.032	4.98062e-167	Ciliated	Pof1b
7.34861e-171	2.03505	0.94	0.339	1.18401e-166	Ciliated	2023-03-02
9.79314e-169	0.407002	0.308	0.019	1.57787e-164	Ciliated	Kif9
1.83481e-167	0.466084	0.32	0.021	2.95624e-163	Ciliated	Rfx8
4.29589e-167	0.336848	0.199	0.006	6.92154e-163	Ciliated	Muc5b
5.97511e-167	0.259988	0.199	0.006	9.62709e-163	Ciliated	Cfap157
1.14627e-166	0.409038	0.274	0.015	1.84687e-162	Ciliated	Foxa3
2.61547e-166	0.714489	0.519	0.064	4.21404e-162	Ciliated	Galnt3
2.25698e-165	0.592305	0.492	0.056	3.63645e-161	Ciliated	Bbs5
3.9949e-165	1.91117	0.955	0.349	6.43658e-161	Ciliated	Igfbp5
8.43545e-165	1.17519	0.797	0.185	1.35912e-160	Ciliated	Dync2li1
8.95065e-165	0.80816	0.56	0.077	1.44213e-160	Ciliated	Kremen1
3.2515e-164	0.357421	0.293	0.018	5.23882e-160	Ciliated	Vwa2
1.23208e-163	0.569657	0.44	0.045	1.98512e-159	Ciliated	Nphp4
2.39226e-163	1.15966	0.778	0.17	3.85441e-159	Ciliated	Sgcb
7.32686e-163	0.377996	0.263	0.014	1.1805e-158	Ciliated	Tcp11
7.48642e-163	0.341639	0.237	0.011	1.20621e-158	Ciliated	Entpd8
2.48686e-162	4.67689	1	0.999	4.00682e-158	Ciliated	Scgb1a1
4.03828e-161	0.405357	0.305	0.02	6.50648e-157	Ciliated	Six4
2.32933e-160	0.755129	0.617	0.096	3.75302e-156	Ciliated	Ankrd42
3.79576e-160	0.354541	0.271	0.015	6.11573e-156	Ciliated	Ankef1
1.84785e-159	1.03567	0.782	0.171	2.97726e-155	Ciliated	Wdr34
4.7932e-159	0.307574	0.237	0.011	7.72281e-155	Ciliated	Proc
1.03874e-157	0.638018	0.519	0.067	1.67362e-153	Ciliated	Clba1
1.33349e-157	0.265773	0.192	0.006	2.14852e-153	Ciliated	Sspo
8.00103e-157	0.256969	0.184	0.006	1.28913e-152	Ciliated	Plin5
5.11425e-155	2.28654	0.959	0.497	8.24007e-151	Ciliated	Smim22
1.65664e-154	3.49319	1	0.983	2.66917e-150	Ciliated	Wfdc2
1.68665e-154	0.417467	0.316	0.023	2.71753e-150	Ciliated	Traf3ip1
2.37568e-154	1.20532	0.842	0.225	3.82769e-150	Ciliated	Ift27
3.77147e-154	1.25463	0.823	0.208	6.0766e-150	Ciliated	Map1b
1.95301e-152	2.12468	0.876	0.306	3.1467e-148	Ciliated	Pecr
3.71018e-152	2.14852	1	0.911	5.97783e-148	Ciliated	Sec14l3
1.25955e-150	1.11851	0.816	0.206	2.02939e-146	Ciliated	Aldh3b1
1.89873e-150	0.586166	0.481	0.059	3.05923e-146	Ciliated	Enkd1
1.87743e-149	0.498377	0.395	0.039	3.02492e-145	Ciliated	RGD1561795
7.01501e-149	0.803165	0.549	0.081	1.13026e-144	Ciliated	Adssl1
8.52382e-148	0.704021	0.53	0.075	1.37336e-143	Ciliated	RGD1561796
5.49614e-146	0.953851	0.628	0.114	8.85539e-142	Ciliated	Syne4
1.33291e-145	1.06235	0.711	0.153	2.14758e-141	Ciliated	Wdyhv1
1.08421e-144	0.807595	0.635	0.114	1.74689e-140	Ciliated	Ift22
1.88042e-144	1.20032	0.635	0.12	3.02973e-140	Ciliated	Cfi
2.63952e-144	0.335015	0.274	0.018	4.2528e-140	Ciliated	AC116220.1
2.18306e-143	1.9117	1	0.938	3.51735e-139	Ciliated	Tppp3
4.8192e-141	1.42068	0.759	0.192	7.7647e-137	Ciliated	Mrps6
6.91447e-141	2.11789	1	0.79	1.11406e-136	Ciliated	Aldh1a1
1.29162e-140	0.457353	0.323	0.027	2.08106e-136	Ciliated	Rprm
1.69556e-140	0.534361	0.383	0.04	2.73188e-136	Ciliated	Lgi1
3.682e-140	1.0166	0.778	0.195	5.93244e-136	Ciliated	Cep131
3.70686e-140	1.21359	0.756	0.167	5.97249e-136	Ciliated	Msln
4.00868e-140	0.630602	0.515	0.073	6.45878e-136	Ciliated	Gtse1
1.5434e-139	1.01073	0.729	0.166	2.48672e-135	Ciliated	Ift122
1.93503e-139	1.13046	0.823	0.232	3.11772e-135	Ciliated	Dpcd
3.59754e-138	0.251971	0.203	0.009	5.79636e-134	Ciliated	Mfsd6l
2.41647e-137	1.08772	0.733	0.173	3.89342e-133	Ciliated	Cmbl
3.41993e-137	0.95647	0.729	0.169	5.51019e-133	Ciliated	Ift57
6.33741e-137	0.732397	0.556	0.091	1.02108e-132	Ciliated	Efcab2
2.05956e-136	1.3587	0.835	0.262	3.31837e-132	Ciliated	Ptpn13
9.94001e-135	0.457078	0.353	0.034	1.60154e-130	Ciliated	Metrn
2.64875e-134	0.578677	0.462	0.061	4.26767e-130	Ciliated	Rpgr
7.58063e-132	0.943447	0.703	0.157	1.22139e-127	Ciliated	Ffar4
1.21445e-131	0.342678	0.278	0.021	1.95672e-127	Ciliated	Msi1
2.73905e-131	1.82201	0.94	0.471	4.41316e-127	Ciliated	Dynlt1
1.00772e-130	0.763749	0.632	0.124	1.62364e-126	Ciliated	Nme7
6.9986e-130	1.53526	1	0.979	1.12761e-125	Ciliated	Prdx6
1.46667e-129	1.29926	0.842	0.279	2.3631e-125	Ciliated	Slc23a2
2.55112e-129	1.62293	0.906	0.399	4.11036e-125	Ciliated	Alas1
3.13453e-129	1.52584	0.97	0.576	5.05036e-125	Ciliated	Elof1
3.46364e-129	0.825353	0.703	0.157	5.58062e-125	Ciliated	Tmem53
4.4539e-129	1.00342	0.744	0.191	7.17613e-125	Ciliated	Fam216a
6.332e-129	1.91785	0.917	0.412	1.02021e-124	Ciliated	F3
7.97903e-129	0.342146	0.256	0.018	1.28558e-124	Ciliated	Ap3b2
2.27582e-128	0.313148	0.233	0.014	3.66681e-124	Ciliated	Fbxo15
4.70629e-128	1.88581	1	0.942	7.58277e-124	Ciliated	Ifitm1
5.7929e-128	0.335751	0.267	0.02	9.33352e-124	Ciliated	Kcnk12
7.42388e-128	0.419682	0.316	0.029	1.19613e-123	Ciliated	Gdpd2
2.17346e-127	0.677328	0.568	0.1	3.50189e-123	Ciliated	Lztfl1
2.63793e-127	0.380619	0.286	0.023	4.25023e-123	Ciliated	Tex26
1.01546e-126	1.4422	0.914	0.418	1.63612e-122	Ciliated	Tmed4
1.23051e-126	0.339786	0.226	0.014	1.9826e-122	Ciliated	Chad
1.74969e-126	1.51943	0.695	0.177	2.81911e-122	Ciliated	Kng1
1.75448e-126	1.42168	0.91	0.391	2.82682e-122	Ciliated	Cfap298
3.80222e-125	1.28436	0.812	0.261	6.12614e-121	Ciliated	Aqp4
5.11834e-125	0.469521	0.368	0.041	8.24668e-121	Ciliated	Fam221a
6.88235e-125	0.72224	0.429	0.058	1.10888e-120	Ciliated	Vnn3
1.3171e-124	0.978278	0.68	0.159	2.12211e-120	Ciliated	Osbpl3
4.65454e-124	0.34996	0.256	0.019	7.49939e-120	Ciliated	Zg16b
1.44286e-123	2.1445	0.944	0.519	2.32474e-119	Ciliated	Prom1
1.5234e-123	0.880193	0.714	0.174	2.45451e-119	Ciliated	Tmem216
1.97449e-123	0.338129	0.248	0.017	3.18129e-119	Ciliated	Rhd
2.74419e-123	0.517285	0.402	0.05	4.42144e-119	Ciliated	Oscp1
5.24786e-123	0.576754	0.447	0.063	8.45535e-119	Ciliated	Plch1
5.99745e-123	1.58732	0.929	0.449	9.66309e-119	Ciliated	Elf3
6.00227e-123	1.42727	0.932	0.444	9.67086e-119	Ciliated	Papss1
2.77458e-122	1.24824	0.876	0.327	4.4704e-118	Ciliated	Ift43
2.99718e-122	0.666856	0.564	0.102	4.82905e-118	Ciliated	Ift80
1.29081e-121	0.681007	0.534	0.092	2.07976e-117	Ciliated	Mdm1
1.54784e-121	0.833955	0.673	0.154	2.49389e-117	Ciliated	Bok
2.34518e-120	0.483775	0.398	0.05	3.77855e-116	Ciliated	Wdpcp
4.32404e-120	0.5144	0.398	0.051	6.96689e-116	Ciliated	Smim31
1.07082e-119	1.0574	0.774	0.231	1.7253e-115	Ciliated	Aig1
5.262e-119	0.455413	0.38	0.046	8.47814e-115	Ciliated	Wdr35
9.91279e-119	1.24325	0.88	0.355	1.59715e-114	Ciliated	Zdhhc1
1.45769e-118	1.05235	0.812	0.26	2.34862e-114	Ciliated	Tusc3
4.31914e-118	0.959675	0.737	0.199	6.95901e-114	Ciliated	Acsl3
7.65489e-118	0.266413	0.218	0.014	1.23336e-113	Ciliated	Inava
3.7595e-116	0.388031	0.278	0.024	6.0573e-112	Ciliated	Foxc1
8.85371e-116	0.384405	0.293	0.027	1.42651e-111	Ciliated	2023-03-10
1.15571e-115	4.28102	0.82	0.321	1.86208e-111	Ciliated	Bpifb1
4.43732e-115	1.34081	0.974	0.621	7.1494e-111	Ciliated	Cldn3
9.27888e-115	0.699041	0.624	0.133	1.49501e-110	Ciliated	Ppp1r36
2.50758e-114	1.14694	0.902	0.368	4.04021e-110	Ciliated	Med31
2.69009e-114	0.382389	0.248	0.019	4.33428e-110	Ciliated	Chst5
1.88963e-113	0.272316	0.211	0.013	3.04457e-109	Ciliated	Cage1
3.20596e-113	1.21663	0.756	0.235	5.16545e-109	Ciliated	Enpp3
4.0018e-113	1.40192	0.929	0.47	6.44771e-109	Ciliated	Krt18
1.01371e-112	0.277103	0.211	0.013	1.63329e-108	Ciliated	Gpr37
3.92303e-112	1.04654	0.789	0.247	6.32079e-108	Ciliated	Hp
4.73392e-112	1.61082	0.951	0.647	7.62729e-108	Ciliated	Tubb4b
2.47461e-111	0.481543	0.368	0.046	3.98709e-107	Ciliated	Mok
2.69667e-111	1.2072	0.88	0.376	4.34488e-107	Ciliated	Hsph1
3.52487e-111	0.305639	0.248	0.02	5.67927e-107	Ciliated	Klhl38
4.48654e-108	0.88408	0.707	0.191	7.22871e-104	Ciliated	Baiap2l1
9.58994e-108	1.16096	0.996	0.945	1.54513e-103	Ciliated	LOC103692716
7.35851e-107	1.18927	0.868	0.357	1.1856e-102	Ciliated	Mycbp
1.68167e-106	0.930195	0.722	0.206	2.70951e-102	Ciliated	AABR07063281.1
3.20642e-106	0.617132	0.553	0.111	5.16618e-102	Ciliated	RGD1305347
4.28542e-106	0.476968	0.414	0.061	6.90466e-102	Ciliated	Akr7a3
4.38662e-106	1.17545	0.853	0.337	7.06773e-102	Ciliated	Hmgn3
6.11919e-106	0.473171	0.41	0.06	9.85924e-102	Ciliated	Rin1
1.09075e-105	0.437328	0.365	0.047	1.75742e-101	Ciliated	Rtn1
2.18072e-105	0.583072	0.466	0.079	3.51358e-101	Ciliated	Cabcoco1
3.37339e-105	1.02313	0.782	0.263	5.43521e-101	Ciliated	Arhgap18
1.1129e-104	0.985662	0.789	0.266	1.79311e-100	Ciliated	Ddr1
1.40309e-104	0.277649	0.218	0.016	2.26066e-100	Ciliated	Cldn8
2.30636e-104	0.256715	0.195	0.013	3.71601e-100	Ciliated	AABR07049769.2
2.4007e-103	0.691297	0.586	0.129	3.86801e-99	Ciliated	Ift74
3.9994e-103	0.454488	0.391	0.056	6.44383e-99	Ciliated	Nat14
5.38322e-103	1.26164	0.989	0.908	8.67344e-99	Ciliated	Calm3
1.06001e-102	0.493934	0.38	0.054	1.70789e-98	Ciliated	Sfxn4
2.56223e-101	0.635572	0.195	0.013	4.12827e-97	Ciliated	Calcb
3.26534e-100	0.957835	0.778	0.264	5.26112e-96	Ciliated	Cdc14a
1.12952e-99	0.558508	0.466	0.083	1.81988e-95	Ciliated	Irak1bp1
1.94472e-99	0.51147	0.492	0.091	3.13333e-95	Ciliated	Tmem231
3.51777e-99	0.76692	0.654	0.169	5.66782e-95	Ciliated	Lpar3
8.41089e-99	0.991291	0.82	0.303	1.35516e-94	Ciliated	Dalrd3
1.15768e-98	0.795849	0.658	0.175	1.86525e-94	Ciliated	Strbp
2.51799e-98	1.11766	1	0.994	4.05699e-94	Ciliated	Dynll1
8.38803e-98	0.569781	0.492	0.092	1.35148e-93	Ciliated	Coro6
1.00855e-97	1.01571	0.846	0.333	1.62498e-93	Ciliated	Tob1
2.34065e-97	0.464379	0.365	0.052	3.77126e-93	Ciliated	Ribc1
2.53963e-97	0.883374	0.786	0.259	4.09185e-93	Ciliated	Cd164l2
1.38095e-96	0.296843	0.233	0.02	2.22499e-92	Ciliated	AABR07069466.1
2.39947e-96	1.25709	0.921	0.544	3.86603e-92	Ciliated	Eps8l2
1.74628e-95	0.301178	0.132	0.005	2.81361e-91	Ciliated	Pla2g4c
9.82856e-95	0.717713	0.643	0.167	1.58358e-90	Ciliated	Sirt3
6.10628e-94	5.26002	0.895	0.527	9.83844e-90	Ciliated	Scgb3a1
6.17616e-94	0.421884	0.357	0.051	9.95102e-90	Ciliated	Spata24
3.95405e-93	1.02948	0.827	0.338	6.37077e-89	Ciliated	Lbp
1.19561e-92	0.570221	0.436	0.077	1.92636e-88	Ciliated	Rbp4
5.98018e-92	1.14794	0.974	0.752	9.63526e-88	Ciliated	Krt8
8.50488e-92	1.33465	0.902	0.497	1.37031e-87	Ciliated	Ca8
2.65453e-91	0.974767	0.868	0.375	4.27698e-87	Ciliated	Ruvbl2
4.30084e-91	1.05316	0.992	0.904	6.92951e-87	Ciliated	Tsc22d1
4.39597e-89	1.12485	0.947	0.578	7.08279e-85	Ciliated	Tst
6.30218e-89	0.818983	0.684	0.207	1.01541e-84	Ciliated	Klf5
1.06438e-88	0.692188	0.639	0.174	1.71493e-84	Ciliated	Hnf1b
1.07562e-88	0.892031	0.714	0.239	1.73304e-84	Ciliated	Cfap36
2.40721e-88	0.842402	0.737	0.246	3.8785e-84	Ciliated	Adgrg1
3.37093e-88	0.406128	0.335	0.048	5.43125e-84	Ciliated	5330417C22Rik
5.41015e-88	1.12598	0.947	0.699	8.71684e-84	Ciliated	Tspan3
7.30654e-88	0.366937	0.286	0.035	1.17723e-83	Ciliated	Dync2h1
1.2617e-87	0.312336	0.252	0.027	2.03285e-83	Ciliated	Crybg2
1.75048e-87	1.27655	0.955	0.749	2.82038e-83	Ciliated	Atp1b1
1.94129e-87	0.580302	0.515	0.113	3.12781e-83	Ciliated	Bbs7
2.06897e-87	0.983178	0.782	0.307	3.33352e-83	Ciliated	Cldn7
2.2133e-87	0.560488	0.477	0.097	3.56608e-83	Ciliated	Ift88
2.67882e-87	0.618852	0.485	0.099	4.31611e-83	Ciliated	Gng13
4.53542e-87	0.983197	0.786	0.305	7.30746e-83	Ciliated	Naga
6.50555e-86	0.612644	0.553	0.132	1.04817e-81	Ciliated	Tctn1
1.31221e-85	0.720066	0.47	0.099	2.11424e-81	Ciliated	Cdkn1c
1.45091e-85	1.09163	0.88	0.458	2.33771e-81	Ciliated	Dpy30
3.35076e-85	1.24809	0.996	0.945	5.39875e-81	Ciliated	Gpx2
1.47399e-84	0.60407	0.515	0.116	2.37489e-80	Ciliated	Atp2c2
3.30737e-84	0.359644	0.289	0.037	5.32883e-80	Ciliated	Mzf1
3.34453e-84	0.659747	0.545	0.134	5.38871e-80	Ciliated	Fbxw9
6.65656e-84	0.657733	0.586	0.154	1.0725e-79	Ciliated	Dnaaf5
7.42611e-84	0.401508	0.35	0.054	1.1965e-79	Ciliated	Mycbpap
2.1078e-83	0.341853	0.105	0.004	3.39609e-79	Ciliated	LOC691352
2.39974e-82	1.18665	0.921	0.516	3.86646e-78	Ciliated	Slc16a11
2.46695e-82	1.00113	0.774	0.323	3.97474e-78	Ciliated	Dusp14
4.98159e-82	0.653329	0.519	0.122	8.02633e-78	Ciliated	Pla2g4a
1.42421e-81	1.09782	0.827	0.384	2.29468e-77	Ciliated	Hspb11
7.89897e-81	0.599337	0.515	0.121	1.27268e-76	Ciliated	AABR07041096.1
9.55672e-81	0.88531	0.778	0.312	1.53978e-76	Ciliated	Taf6
1.02062e-80	3.94601	0.414	0.088	1.64443e-76	Ciliated	Bpifa1
5.07859e-80	0.311645	0.218	0.022	8.18263e-76	Ciliated	Ccdc146
9.84381e-80	0.991342	0.929	0.573	1.58603e-75	Ciliated	Hipk1
1.75934e-79	0.36838	0.327	0.05	2.83464e-75	Ciliated	Vill
2.56387e-79	1.04394	0.865	0.45	4.1309e-75	Ciliated	Isg20
9.73204e-79	0.50721	0.406	0.077	1.56803e-74	Ciliated	Cenpf
1.21242e-78	0.921026	1	0.981	1.95345e-74	Ciliated	Atp1a1
1.61336e-78	0.671542	0.628	0.181	2.59944e-74	Ciliated	Dzip1l
2.5578e-78	0.438368	0.342	0.056	4.12113e-74	Ciliated	Fam83f
1.3068e-77	0.369348	0.346	0.057	2.10551e-73	Ciliated	Map9
1.63985e-77	0.752831	0.635	0.197	2.64213e-73	Ciliated	RGD1309534
8.38097e-77	0.452548	0.421	0.084	1.35034e-72	Ciliated	Sorbs2
1.01498e-76	0.26963	0.233	0.026	1.63533e-72	Ciliated	Pcsk4
5.13408e-76	1.12658	0.898	0.525	8.27203e-72	Ciliated	Sec23b
1.10321e-75	0.969239	0.782	0.344	1.77748e-71	Ciliated	Cfap20
1.42654e-75	0.532538	0.5	0.119	2.29844e-71	Ciliated	Abhd14a
2.18313e-75	0.525259	0.47	0.106	3.51746e-71	Ciliated	Fam151b
5.95031e-75	0.449076	0.316	0.05	9.58715e-71	Ciliated	Muc20
1.05165e-74	1.03553	0.729	0.292	1.69443e-70	Ciliated	Ebpl
1.67327e-74	0.721793	0.677	0.226	2.69598e-70	Ciliated	Tctn2
1.69006e-74	1.15884	0.947	0.771	2.72302e-70	Ciliated	LOC108348061
3.43589e-74	0.72723	0.711	0.249	5.5359e-70	Ciliated	Coq8b
3.67605e-74	1.1586	0.985	0.881	5.92285e-70	Ciliated	Skp1
6.94651e-74	0.390552	0.376	0.069	1.11922e-69	Ciliated	Cep290
7.92588e-74	0.277811	0.222	0.025	1.27702e-69	Ciliated	Mkrn2os
1.50142e-73	0.429066	0.398	0.078	2.41909e-69	Ciliated	Spice1
2.17304e-73	0.50937	0.417	0.087	3.5012e-69	Ciliated	Galnt7
2.38204e-73	0.456832	0.387	0.075	3.83795e-69	Ciliated	Armc3
4.75311e-73	0.889418	0.966	0.826	7.65821e-69	Ciliated	Pebp1
7.44696e-73	0.418108	0.18	0.016	1.19985e-68	Ciliated	Krt15
1.77165e-72	0.369983	0.293	0.044	2.85448e-68	Ciliated	Ttc8
3.15676e-72	0.713904	0.763	0.287	5.08617e-68	Ciliated	Ccn3
5.16851e-72	2.21501	0.925	0.685	8.3275e-68	Ciliated	Cd177
1.24962e-71	0.777251	0.752	0.299	2.01339e-67	Ciliated	Hddc3
1.36227e-71	0.447016	0.417	0.087	2.1949e-67	Ciliated	Grhl2
1.7511e-71	0.313875	0.259	0.035	2.82137e-67	Ciliated	Odf2l
3.32495e-71	0.262415	0.199	0.021	5.35716e-67	Ciliated	Plppr3
4.81195e-71	0.561016	0.462	0.11	7.75301e-67	Ciliated	LOC685849
7.95899e-71	0.502941	0.462	0.108	1.28235e-66	Ciliated	Dixdc1
1.18479e-70	0.719941	1	0.991	1.90893e-66	Ciliated	Spint2
2.38593e-70	0.454846	0.414	0.085	3.8442e-66	Ciliated	Cpe
3.93585e-70	0.810961	0.402	0.087	6.34144e-66	Ciliated	Cmahp
1.71219e-69	0.350518	0.278	0.041	2.75867e-65	Ciliated	RGD1564463
5.21396e-69	0.353104	0.293	0.046	8.40073e-65	Ciliated	Rassf9
8.21057e-69	0.827229	0.82	0.383	1.32289e-64	Ciliated	Ift46
9.89019e-69	0.450549	0.395	0.082	1.59351e-64	Ciliated	Cdkl2
1.02593e-68	0.335399	0.211	0.024	1.65298e-64	Ciliated	Capn13
2.84568e-68	0.839489	0.846	0.436	4.58496e-64	Ciliated	Nat9
3.0492e-68	0.260679	0.222	0.027	4.91288e-64	Ciliated	Btbd16
6.18519e-68	0.629905	0.62	0.197	9.96558e-64	Ciliated	Rap1gap
7.82248e-68	0.873992	0.677	0.241	1.26036e-63	Ciliated	Parm1
1.02041e-67	0.366516	0.297	0.048	1.64409e-63	Ciliated	Rgl3
1.0709e-67	0.849297	0.853	0.437	1.72543e-63	Ciliated	Cetn2
1.1664e-67	0.476394	0.455	0.107	1.8793e-63	Ciliated	Arhgap39
1.8141e-67	0.853918	0.748	0.311	2.92287e-63	Ciliated	Pls1
1.97622e-67	0.382867	0.312	0.053	3.18409e-63	Ciliated	Cep70
7.02402e-67	0.647601	0.56	0.168	1.13171e-62	Ciliated	RGD1310819
8.12971e-67	0.448251	0.361	0.071	1.30986e-62	Ciliated	Kctd1
1.31855e-66	0.43909	0.432	0.098	2.12444e-62	Ciliated	MGC94199.1
7.15964e-66	0.556349	0.515	0.142	1.15356e-61	Ciliated	Fam149a
9.65095e-66	0.880658	0.763	0.344	1.55496e-61	Ciliated	Cyb561
1.60298e-65	0.439777	0.387	0.082	2.58273e-61	Ciliated	Rnf208
1.60536e-65	0.787788	0.827	0.41	2.58655e-61	Ciliated	Mdm2
1.67262e-65	0.353543	0.305	0.052	2.69493e-61	Ciliated	Chrne
1.8217e-65	0.680144	0.526	0.152	2.93512e-61	Ciliated	Slc13a2
3.04224e-65	0.916862	1	0.991	4.90165e-61	Ciliated	Ifitm3
6.01301e-65	0.590083	0.56	0.168	9.68817e-61	Ciliated	Tmem30b
7.65021e-65	0.904748	0.82	0.402	1.2326e-60	Ciliated	Tmc4
2.14995e-64	0.651106	0.602	0.199	3.464e-60	Ciliated	Ccdc88c
2.56263e-64	0.281884	0.259	0.038	4.12891e-60	Ciliated	Amhr2
3.77524e-64	0.570311	0.492	0.134	6.08267e-60	Ciliated	Tmem17
3.97369e-64	0.367434	0.353	0.069	6.40241e-60	Ciliated	Ildr1
5.36977e-64	0.800908	0.88	0.45	8.65177e-60	Ciliated	Tekt2
9.56021e-64	0.673635	0.665	0.24	1.54034e-59	Ciliated	Osbpl6
1.04954e-63	0.646474	0.534	0.159	1.69101e-59	Ciliated	Pir
1.38179e-63	0.305108	0.274	0.043	2.22634e-59	Ciliated	Ankrd37
1.47313e-63	0.710482	1	0.967	2.37351e-59	Ciliated	Ckb
2.38341e-63	0.274365	0.237	0.033	3.84016e-59	Ciliated	AABR07064804.1
3.58658e-63	1.08119	0.989	0.953	5.7787e-59	Ciliated	Lgals3bp
2.77087e-62	0.718113	0.564	0.185	4.46442e-58	Ciliated	Slc7a6
2.78837e-62	0.539768	0.504	0.14	4.49262e-58	Ciliated	Lrrc71
1.29748e-61	0.540961	0.56	0.172	2.09051e-57	Ciliated	Gstz1
1.52911e-61	0.675972	0.632	0.223	2.4637e-57	Ciliated	Phtf1
2.2231e-61	1.70541	0.312	0.06	3.58186e-57	Ciliated	Ccl20
4.29037e-61	0.311332	0.271	0.044	6.91264e-57	Ciliated	AC125248.1
5.29287e-61	0.564217	0.436	0.111	8.52787e-57	Ciliated	Ptpru
6.90269e-61	0.872823	0.838	0.469	1.11216e-56	Ciliated	Nqo1
8.15375e-61	0.260679	0.211	0.027	1.31373e-56	Ciliated	Syce3
2.49887e-60	0.882762	0.812	0.441	4.02618e-56	Ciliated	Nudt14
7.16897e-60	0.268223	0.229	0.032	1.15506e-55	Ciliated	Trim37
8.1912e-60	0.629688	0.602	0.207	1.31977e-55	Ciliated	Rfk
8.85138e-60	0.526673	0.462	0.124	1.42613e-55	Ciliated	Sh3yl1
1.2358e-59	0.450317	0.444	0.113	1.99113e-55	Ciliated	Wdr92
1.70589e-59	0.356265	0.301	0.055	2.74853e-55	Ciliated	Ccdc34
2.46244e-59	0.634677	0.534	0.167	3.96748e-55	Ciliated	Rdh10
3.02995e-59	0.571832	0.538	0.167	4.88186e-55	Ciliated	Rnf128
7.73274e-59	0.708276	0.744	0.324	1.2459e-54	Ciliated	Rpap3
8.47086e-59	0.732713	0.624	0.231	1.36483e-54	Ciliated	Gstt3
9.21821e-59	0.659994	0.688	0.266	1.48524e-54	Ciliated	Hps4
1.54412e-58	0.423452	0.417	0.102	2.48788e-54	Ciliated	Fhdc1
3.75376e-58	0.35593	0.32	0.063	6.04806e-54	Ciliated	Cep162
4.39107e-58	0.846966	0.962	0.812	7.07488e-54	Ciliated	Epcam
4.61609e-58	0.56978	0.451	0.124	7.43744e-54	Ciliated	Spdef
4.62147e-57	0.352616	0.353	0.076	7.44612e-53	Ciliated	Slc25a14
4.76727e-57	0.926989	0.857	0.508	7.68102e-53	Ciliated	Rnpep
2.53376e-56	0.321957	0.293	0.055	4.0824e-52	Ciliated	Rhpn2
3.3804e-56	0.379509	0.357	0.078	5.4465e-52	Ciliated	Ell3
5.31748e-56	0.597021	0.602	0.215	8.56752e-52	Ciliated	Znhit2
9.97364e-56	0.892095	0.872	0.577	1.60695e-51	Ciliated	Nbl1
1.23659e-55	0.581912	0.639	0.233	1.9924e-51	Ciliated	Dnph1
2.18896e-55	0.54297	0.594	0.204	3.52685e-51	Ciliated	Cfap410
3.44349e-55	0.513804	0.526	0.163	5.54816e-51	Ciliated	Arl4a
9.73484e-55	0.281184	0.233	0.036	1.56848e-50	Ciliated	Itpka
1.60982e-54	0.547474	0.647	0.239	2.59373e-50	Ciliated	Dtx3
1.65474e-54	0.464499	0.451	0.125	2.66612e-50	Ciliated	Slc2a9
2.7905e-54	0.508684	0.545	0.176	4.49605e-50	Ciliated	Mapre3
5.92113e-54	0.59286	0.605	0.22	9.54013e-50	Ciliated	Ppp1r1b
2.29248e-53	0.494224	0.534	0.172	3.69364e-49	Ciliated	Cspp1
2.31712e-53	0.759334	0.861	0.522	3.73335e-49	Ciliated	Rogdi
2.17163e-52	0.649174	0.737	0.327	3.49893e-48	Ciliated	Mab21l4
2.51205e-52	0.540909	0.56	0.191	4.04741e-48	Ciliated	Fam214a
4.27539e-52	0.32495	0.312	0.065	6.8885e-48	Ciliated	Sdccag8
4.63001e-52	0.577567	0.556	0.195	7.45988e-48	Ciliated	Abcb6
6.3341e-52	0.258606	0.222	0.035	1.02055e-47	Ciliated	Ift140
8.45735e-52	0.474441	0.444	0.127	1.36265e-47	Ciliated	Hpn
9.47296e-52	0.969639	0.688	0.301	1.52628e-47	Ciliated	Cnn1
1.07698e-51	0.307242	0.259	0.047	1.73523e-47	Ciliated	Rhbdl2
1.18788e-51	0.58139	0.545	0.19	1.91392e-47	Ciliated	RGD1309350
1.95623e-51	0.64477	0.665	0.28	3.15188e-47	Ciliated	Pdzd11
2.17902e-51	0.554131	0.549	0.191	3.51083e-47	Ciliated	Faah
3.36863e-51	0.753688	0.914	0.673	5.42753e-47	Ciliated	Net1
6.21122e-51	0.579302	0.602	0.226	1.00075e-46	Ciliated	Esrp1
1.6074e-50	0.752115	0.692	0.321	2.58985e-46	Ciliated	Pcbd2
1.99526e-50	0.758468	0.571	0.218	3.21477e-46	Ciliated	Nrgn
5.13777e-50	0.308903	0.271	0.052	8.27798e-46	Ciliated	Ccdc191
5.63588e-50	0.433982	0.436	0.124	9.08053e-46	Ciliated	Psmc3ip
6.09859e-50	0.786784	0.887	0.632	9.82605e-46	Ciliated	Cdh1
9.26257e-50	0.320079	0.312	0.068	1.49239e-45	Ciliated	Kif3a
1.17274e-49	0.457673	0.481	0.148	1.88952e-45	Ciliated	Spata6
1.18041e-49	0.575113	0.56	0.193	1.90188e-45	Ciliated	Actc1
1.44096e-49	0.727614	0.835	0.47	2.32168e-45	Ciliated	Psmf1
1.8778e-49	0.647649	0.677	0.296	3.02551e-45	Ciliated	Galk2
4.32365e-49	0.617968	1	0.994	6.96626e-45	Ciliated	Tomm7
4.52094e-49	0.627827	0.718	0.332	7.28414e-45	Ciliated	Ruvbl1
6.38702e-49	0.266325	0.241	0.042	1.02908e-44	Ciliated	Ncs1
9.21683e-49	0.49199	0.541	0.186	1.48502e-44	Ciliated	B9d2
1.31494e-48	0.295096	0.267	0.052	2.11864e-44	Ciliated	Pcsk6
1.8893e-48	0.269648	0.199	0.03	3.04404e-44	Ciliated	Vsig2
4.88908e-48	0.588921	0.632	0.255	7.87729e-44	Ciliated	Ddah1
7.01842e-48	0.664617	0.917	0.643	1.13081e-43	Ciliated	Cd82
1.17241e-47	0.719478	0.966	0.838	1.88898e-43	Ciliated	Pon3
1.78013e-47	0.481681	0.511	0.173	2.86814e-43	Ciliated	Ramac
2.08749e-47	0.408935	0.44	0.129	3.36336e-43	Ciliated	Gprc5c
2.19813e-47	0.549052	0.594	0.226	3.54163e-43	Ciliated	Igsf5
2.20103e-47	1.82341	0.868	0.691	3.5463e-43	Ciliated	Chia
3.0104e-47	0.269734	0.229	0.04	4.85036e-43	Ciliated	Rbm24
3.09757e-47	0.504476	0.515	0.177	4.9908e-43	Ciliated	Map7
5.75671e-47	0.565172	0.624	0.254	9.27521e-43	Ciliated	Trpm4
1.04803e-46	0.384132	0.383	0.103	1.68859e-42	Ciliated	Nectin4
1.3258e-46	0.324428	0.252	0.048	2.13613e-42	Ciliated	Slc45a3
1.39282e-46	0.311733	0.323	0.075	2.24411e-42	Ciliated	Dzip1
1.46352e-46	0.478782	0.553	0.199	2.35803e-42	Ciliated	B9d1
1.73753e-46	0.31778	0.338	0.081	2.79951e-42	Ciliated	Tmem38a
3.04437e-46	0.554192	0.571	0.216	4.9051e-42	Ciliated	Erbb2
3.49502e-46	0.381172	0.38	0.102	5.63118e-42	Ciliated	Fmo3
3.8682e-46	0.732605	0.718	0.355	6.23244e-42	Ciliated	Reep4
4.55374e-46	0.637219	0.966	0.861	7.33699e-42	Ciliated	Aldh2
4.68143e-46	0.450544	0.47	0.151	7.54271e-42	Ciliated	Irf6
4.99011e-46	0.638317	0.541	0.206	8.04006e-42	Ciliated	Hexb
7.16453e-46	0.78593	0.842	0.545	1.15435e-41	Ciliated	Trpv2
1.71138e-45	0.768416	0.797	0.469	2.75738e-41	Ciliated	Cdkn1a
2.371e-45	0.353789	0.244	0.046	3.82016e-41	Ciliated	AABR07072853.5
2.78128e-45	0.579168	0.711	0.321	4.48121e-41	Ciliated	LOC100365697
4.09593e-45	0.517502	1	0.997	6.59935e-41	Ciliated	Hsp90ab1
7.00093e-45	0.337536	0.323	0.078	1.12799e-40	Ciliated	Hdac11
7.24653e-45	0.546016	0.654	0.278	1.16756e-40	Ciliated	Ift52
8.8933e-45	0.28459	0.259	0.053	1.43289e-40	Ciliated	Cc2d2a
1.35675e-44	0.689856	0.805	0.485	2.186e-40	Ciliated	Ppp1r16a
2.93515e-44	0.504483	0.861	0.509	4.72911e-40	Ciliated	Pi16
3.32118e-44	0.657569	0.756	0.402	5.35109e-40	Ciliated	Lsr
8.32271e-44	0.529344	0.541	0.205	1.34095e-39	Ciliated	Crot
8.42221e-44	0.548244	0.62	0.262	1.35699e-39	Ciliated	Cep170b
1.01647e-43	0.616992	0.733	0.379	1.63774e-39	Ciliated	Adi1
1.2162e-43	0.386837	0.342	0.089	1.95954e-39	Ciliated	Acsm5
1.66e-43	0.347061	0.365	0.098	2.67459e-39	Ciliated	Alox12
2.13561e-43	0.448174	0.496	0.17	3.44089e-39	Ciliated	Tmco6
2.14393e-43	0.633054	0.778	0.413	3.45429e-39	Ciliated	Akip1
3.12141e-43	0.302971	0.308	0.073	5.02922e-39	Ciliated	Hs3st6
5.08401e-43	0.582345	0.654	0.292	8.19136e-39	Ciliated	Akr7a2
6.6671e-43	0.514588	0.605	0.245	1.0742e-38	Ciliated	Tomm34
9.71235e-43	0.615614	0.992	0.941	1.56485e-38	Ciliated	Pla2g16
1.50313e-42	0.344477	0.338	0.088	2.42185e-38	Ciliated	Bbs1
1.50676e-42	0.972339	0.395	0.122	2.42769e-38	Ciliated	Mcpt2
1.65543e-42	0.277558	0.256	0.053	2.66722e-38	Ciliated	Slc15a2
4.40764e-42	0.380702	0.391	0.114	7.10159e-38	Ciliated	AABR07044631.2
4.90254e-42	0.689337	0.759	0.416	7.89897e-38	Ciliated	Qsox1
5.60166e-42	0.646104	0.823	0.5	9.02539e-38	Ciliated	Arl3
6.46327e-42	0.275098	0.274	0.061	1.04136e-37	Ciliated	Slc2a10
7.28918e-42	0.553721	0.673	0.311	1.17443e-37	Ciliated	Acss1
1.0693e-41	0.53097	0.571	0.234	1.72285e-37	Ciliated	AABR07051450.1
1.26066e-41	0.538882	0.662	0.3	2.03117e-37	Ciliated	Mecom
1.5838e-41	0.623389	0.711	0.357	2.55183e-37	Ciliated	Slc2a1
1.79716e-40	0.618824	0.797	0.468	2.89559e-36	Ciliated	Urod
1.80774e-40	0.441471	0.541	0.204	2.91263e-36	Ciliated	Sgsm3
4.69179e-40	0.512987	0.59	0.247	7.55942e-36	Ciliated	Cchcr1
4.81949e-40	0.308552	0.316	0.081	7.76516e-36	Ciliated	Pex11g
4.9549e-40	0.655745	0.846	0.546	7.98334e-36	Ciliated	Tspan12
5.56914e-40	0.639579	0.782	0.468	8.973e-36	Ciliated	Tmod3
6.25846e-40	0.383629	0.429	0.138	1.00836e-35	Ciliated	LOC361646
1.03642e-39	0.345112	0.335	0.091	1.66987e-35	Ciliated	Tbc1d31
2.21004e-39	0.358947	0.387	0.116	3.56082e-35	Ciliated	Hdc
3.06251e-39	0.352862	0.346	0.095	4.93432e-35	Ciliated	Ptn
3.38645e-39	0.298103	0.293	0.072	5.45624e-35	Ciliated	Per2
3.75e-39	0.337186	0.342	0.095	6.042e-35	Ciliated	Dusp18
4.0081e-39	0.331716	0.316	0.083	6.45786e-35	Ciliated	Ephx2
4.39178e-39	0.498475	0.583	0.247	7.07604e-35	Ciliated	Pfkl
6.23102e-39	0.424495	0.541	0.208	1.00394e-34	Ciliated	Cep83
8.78069e-39	0.333331	0.361	0.104	1.41475e-34	Ciliated	Trpt1
1.46731e-38	0.607478	0.703	0.364	2.36413e-34	Ciliated	RGD1565033
3.60731e-38	0.53301	0.289	0.074	5.81209e-34	Ciliated	Dhrs9
4.61801e-38	0.520321	0.635	0.283	7.44053e-34	Ciliated	Iqsec2
9.58478e-38	0.613601	0.759	0.447	1.5443e-33	Ciliated	Cmtm8
1.1533e-37	0.465222	0.951	0.763	1.8582e-33	Ciliated	Atp2a2
1.41012e-37	0.636212	0.94	0.808	2.27199e-33	Ciliated	Cib1
1.52887e-37	0.264559	0.259	0.06	2.46331e-33	Ciliated	Pomc
1.61865e-37	0.620979	0.97	0.885	2.60797e-33	Ciliated	Pgrmc1
2.34776e-37	0.467382	0.586	0.248	3.78271e-33	Ciliated	Spout1
5.28281e-37	0.347122	0.387	0.121	8.51166e-33	Ciliated	Ogfod2
5.51379e-37	0.441688	0.504	0.193	8.88382e-33	Ciliated	Acacb
6.6292e-37	0.357578	0.368	0.113	1.0681e-32	Ciliated	Mks1
6.76059e-37	0.51605	0.68	0.331	1.08927e-32	Ciliated	Hid1
1.11885e-36	0.352907	0.357	0.108	1.80268e-32	Ciliated	Tmem138
1.59316e-36	0.342469	0.305	0.082	2.5669e-32	Ciliated	Depp1
1.62063e-36	0.308132	0.301	0.079	2.61115e-32	Ciliated	Cyb5r2
1.90597e-36	0.380941	0.421	0.142	3.07089e-32	Ciliated	Plpp2
2.84815e-36	0.294431	0.312	0.085	4.58893e-32	Ciliated	Mapk13
2.90853e-36	0.270447	0.293	0.076	4.68622e-32	Ciliated	Kif4a
3.90989e-36	0.457143	0.128	0.017	6.29962e-32	Ciliated	Krt17
4.44016e-36	0.498351	0.718	0.364	7.15399e-32	Ciliated	AABR07064873.1
4.45347e-36	0.487146	0.575	0.249	7.17543e-32	Ciliated	Zc2hc1a
4.45437e-36	0.446544	0.485	0.188	7.17689e-32	Ciliated	Tchp
4.9435e-36	0.550514	0.722	0.385	7.96496e-32	Ciliated	Mrpl10
6.02422e-36	0.656247	0.515	0.224	9.70623e-32	Ciliated	Ggh
9.57757e-36	0.914446	0.895	0.758	1.54314e-31	Ciliated	Fxyd3
1.42417e-35	0.442232	0.553	0.231	2.29463e-31	Ciliated	Cipc
2.41312e-35	0.263688	0.222	0.048	3.88801e-31	Ciliated	Chpt1
2.79975e-35	0.25902	0.271	0.067	4.51096e-31	Ciliated	Tmem125
3.14044e-35	0.398339	0.466	0.172	5.05987e-31	Ciliated	Appl2
4.71173e-35	0.313141	0.35	0.105	7.59154e-31	Ciliated	Wdr47
7.96644e-35	1.4645	0.534	0.27	1.28355e-30	Ciliated	Rarres1
8.52042e-35	0.588184	0.786	0.477	1.37281e-30	Ciliated	Txndc15
8.58915e-35	0.340805	0.365	0.115	1.38388e-30	Ciliated	Spata7
8.65226e-35	0.535232	0.609	0.289	1.39405e-30	Ciliated	Tnk2
1.20048e-34	0.503294	0.699	0.361	1.93421e-30	Ciliated	Uap1
1.33727e-34	0.27392	0.32	0.09	2.1546e-30	Ciliated	Pak6
1.47884e-34	0.360405	0.425	0.148	2.3827e-30	Ciliated	Lrp11
2.52759e-34	0.467955	0.609	0.279	4.07246e-30	Ciliated	Oplah
2.73792e-34	0.590813	0.793	0.496	4.41134e-30	Ciliated	Sugt1
2.916e-34	0.31184	0.338	0.101	4.69826e-30	Ciliated	RGD1561648
6.69924e-34	0.317316	0.342	0.104	1.07938e-29	Ciliated	Proser3
7.06898e-34	0.538896	0.594	0.278	1.13895e-29	Ciliated	Spryd7
7.39088e-34	0.612373	0.763	0.481	1.19082e-29	Ciliated	Mrpl58
1.06422e-33	0.543925	0.669	0.348	1.71468e-29	Ciliated	Pxk
1.98209e-33	0.594362	0.921	0.781	3.19354e-29	Ciliated	Ezr
2.06776e-33	0.545567	0.752	0.45	3.33157e-29	Ciliated	Golgb1
2.83775e-33	0.52486	0.673	0.352	4.57219e-29	Ciliated	Dut
4.52324e-33	0.29471	0.289	0.08	7.28785e-29	Ciliated	Rasd1
6.06863e-33	0.544953	0.981	0.905	9.77778e-29	Ciliated	Nudt4
6.80296e-33	0.400263	1	1	1.09609e-28	Ciliated	H3f3a
1.23809e-32	0.442034	0.624	0.297	1.99482e-28	Ciliated	Med23
1.49046e-32	0.324836	0.417	0.147	2.40143e-28	Ciliated	Sgsm2
2.12078e-32	0.454866	0.568	0.254	3.417e-28	Ciliated	Chchd6
2.4047e-32	0.587205	0.744	0.445	3.87446e-28	Ciliated	Fam91a1
2.50227e-32	0.321853	0.398	0.137	4.03166e-28	Ciliated	Prc1
3.53347e-32	0.450154	0.628	0.302	5.69313e-28	Ciliated	Foxp4
6.50936e-32	0.415912	0.477	0.19	1.04879e-27	Ciliated	Togaram1
7.81537e-32	0.48378	0.665	0.333	1.25921e-27	Ciliated	Prkcz
8.47329e-32	0.529204	0.635	0.324	1.36522e-27	Ciliated	Tmprss2
8.63519e-32	0.519248	0.602	0.298	1.3913e-27	Ciliated	Gne
9.58263e-32	0.451574	0.5	0.214	1.54395e-27	Ciliated	Tymp
1.12061e-31	0.440377	0.594	0.277	1.80552e-27	Ciliated	Slc25a20
1.21628e-31	0.705999	0.82	0.592	1.95967e-27	Ciliated	Idh1
2.31846e-31	0.457314	0.613	0.295	3.7355e-27	Ciliated	Foxa2
2.50052e-31	0.462131	0.613	0.293	4.02884e-27	Ciliated	Traf4
2.64358e-31	0.386617	0.444	0.171	4.25934e-27	Ciliated	Ggct
2.91503e-31	0.340992	0.342	0.112	4.69669e-27	Ciliated	Slco1a2
3.31565e-31	0.266189	0.241	0.06	5.34218e-27	Ciliated	Lrat
3.49164e-31	0.520848	0.65	0.343	5.62574e-27	Ciliated	Fbxo22
3.5639e-31	0.565128	0.744	0.437	5.74215e-27	Ciliated	Xrcc1
4.17101e-31	0.49475	0.564	0.265	6.72033e-27	Ciliated	Odf2
6.76098e-31	0.455712	0.444	0.176	1.08933e-26	Ciliated	Gclc
7.74775e-31	0.361315	0.372	0.13	1.24832e-26	Ciliated	Bbs2
8.75725e-31	0.562351	0.778	0.515	1.41097e-26	Ciliated	Polr2i
1.0557e-30	0.42152	0.534	0.234	1.70094e-26	Ciliated	Cd55
1.72095e-30	0.365315	0.414	0.154	2.7728e-26	Ciliated	Vangl1
1.73379e-30	0.500063	0.718	0.406	2.79349e-26	Ciliated	Ugt1a5
1.86787e-30	0.337649	0.402	0.145	3.00951e-26	Ciliated	Chchd4
1.95795e-30	0.393248	0.447	0.177	3.15464e-26	Ciliated	Grb7
2.1538e-30	0.501582	0.959	0.828	3.4702e-26	Ciliated	Gtf2i
2.80204e-30	0.255433	0.263	0.072	4.51464e-26	Ciliated	Efcab7
2.94098e-30	0.340409	0.38	0.134	4.7385e-26	Ciliated	Rhobtb1
3.05031e-30	0.63289	0.898	0.737	4.91467e-26	Ciliated	Herpud1
4.48328e-30	0.903426	0.748	0.496	7.22346e-26	Ciliated	Actg2
4.64599e-30	0.403203	0.395	0.146	7.48562e-26	Ciliated	Fam167a
5.49316e-30	0.40758	0.538	0.239	8.85058e-26	Ciliated	Cluap1
6.17474e-30	0.417353	0.462	0.191	9.94875e-26	Ciliated	Gjb1
6.35421e-30	0.356594	0.477	0.195	1.02379e-25	Ciliated	Sfi1
7.45202e-30	0.545977	1	0.997	1.20067e-25	Ciliated	Prdx1
1.48282e-29	0.471684	0.763	0.451	2.38912e-25	Ciliated	Hspbp1
2.71187e-29	0.419016	0.462	0.193	4.36937e-25	Ciliated	Sqle
3.18778e-29	0.424776	0.451	0.185	5.13615e-25	Ciliated	Creb3l1
3.56666e-29	0.309489	0.229	0.059	5.7466e-25	Ciliated	Gjb2
5.09917e-29	0.312294	0.398	0.146	8.21578e-25	Ciliated	Mipep
6.82709e-29	0.313621	0.308	0.097	1.09998e-24	Ciliated	Mlph
8.76094e-29	0.574112	0.718	0.434	1.41156e-24	Ciliated	Megf6
1.14576e-28	0.526603	0.737	0.444	1.84605e-24	Ciliated	Erg28
1.17668e-28	0.25167	0.248	0.067	1.89586e-24	Ciliated	Reep6
1.79078e-28	0.319083	0.38	0.137	2.8853e-24	Ciliated	Map3k12
1.79406e-28	0.463089	0.485	0.215	2.8906e-24	Ciliated	Cldn10
2.6888e-28	0.433012	0.609	0.303	4.33219e-24	Ciliated	Inhbb
3.92219e-28	0.353117	0.44	0.176	6.31944e-24	Ciliated	Gstm2
5.208e-28	0.520836	0.929	0.856	8.39112e-24	Ciliated	Anxa11
6.88976e-28	0.578545	0.906	0.798	1.11008e-23	Ciliated	Por
7.24327e-28	0.343645	0.436	0.174	1.16703e-23	Ciliated	Arhgef28
7.90721e-28	0.425874	0.665	0.351	1.27401e-23	Ciliated	Dsp
1.30231e-27	0.506737	0.752	0.471	2.09829e-23	Ciliated	Znhit1
1.87096e-27	0.532251	0.752	0.484	3.01449e-23	Ciliated	Bola1
3.46763e-27	0.353973	0.425	0.17	5.58705e-23	Ciliated	Ica1
3.94548e-27	0.465384	0.62	0.332	6.35695e-23	Ciliated	Agtrap
4.07025e-27	0.489417	0.624	0.337	6.55799e-23	Ciliated	Akap9
4.73443e-27	0.301767	0.372	0.136	7.62811e-23	Ciliated	Tmem184a
5.08594e-27	0.267569	0.267	0.08	8.19447e-23	Ciliated	Tmem150c
6.82981e-27	0.798461	0.767	0.568	1.10042e-22	Ciliated	S100a13
8.05358e-27	0.670803	0.759	0.531	1.29759e-22	Ciliated	Cd59
8.95368e-27	0.337447	0.481	0.206	1.44262e-22	Ciliated	Gstk1
1.02341e-26	0.277431	0.316	0.104	1.64891e-22	Ciliated	Id4
1.65125e-26	0.404085	0.53	0.249	2.6605e-22	Ciliated	Fgfr1op
2.40635e-26	0.494175	0.793	0.517	3.87711e-22	Ciliated	Perp
2.66329e-26	0.394265	0.53	0.249	4.2911e-22	Ciliated	Me1
2.87875e-26	0.442969	0.643	0.352	4.63825e-22	Ciliated	Naxd
5.28468e-26	0.296072	0.305	0.102	8.51468e-22	Ciliated	Arl13b
6.07693e-26	0.356711	0.41	0.166	9.79114e-22	Ciliated	Slc39a11
[truncated: 6,197 more rows]
