# Supplementary material for: Targeting the Secretin Receptor in Macrophages Attenuates Silica‐Induced Pulmonary Fibrosis
Source: Cell Prolif. 2025 Sep 18;58(12):e70131. doi: 10.1111/cpr.70131 (PMC12686129; doi:10.1111/cpr.70131)
Supplement: Supplementary file 5 — Table S4: Supporting Tables. [file CPR-58-e70131-s006.xlsx]

## Sheet: DEG_Mac-alv_severe-mild
	p_val	avg_log2FC	severe	mild
Igh-6	3.21851e-08	3.64693	0.98	0.812
LOC689064	0.000214673	2.24509	0.967	0.938
Hba-a2.1	0.000102872	2.23863	0.976	0.875
Apoe	3.41741e-07	1.85743	1	1
Hba-a2	0.00332001	1.7281	0.935	0.812
Sctr	0.0013939	1.32919	0.573	0.188
Ccl21	0.0064394	1.30541	0.695	0.375
LOC100363537	1.64332e-05	1.06995	0.695	0.125
Aoc1	1.85673e-05	1.06325	0.967	0.562
Gm2a	2.91961e-05	1.04313	1	1
Serping1	0.000176214	1.01536	1	1
AY172581.24	0.00877014	0.998477	0.963	0.688
RT1-A2	6.21106e-09	0.983276	1	1
Tmem176a	8.80232e-05	0.965152	0.976	0.875
Mmp9	0.0082139	0.935807	0.39	0.062
Fam20c	0.00293385	0.9231	0.74	0.5
C1s	0.00111435	0.878515	0.846	0.625
Lgals1	6.78833e-05	0.872814	0.976	0.938
Gstp1	0.000999236	0.847019	0.992	0.875
Comt	7.00734e-05	0.844082	0.967	0.875
LOC100360087	0.000339344	0.821612	1	1
Tmem176b	0.00159409	0.781102	0.976	0.938
Mcpt8l3	0.00138316	0.771731	0.415	0
Ccl19	0.00672511	0.751382	0.402	0.062
Mmp12	0.0049491	0.747215	0.748	0.438
Pla2g7	0.0105443	0.733301	0.65	0.312
Ifitm1	0.000875516	0.725756	0.996	1
Mgp	0.000467359	0.724146	1	1
Ptcd3	0.0942354	0.69912	0.618	0.5
Ubd	0.11303	0.670915	0.516	0.375
Cdc42bpb	0.000960606	0.649112	0.557	0.125
Cygb	0.00225349	0.64598	0.459	0.062
AABR07030791.1	0.00481444	0.642448	0.65	0.312
Cxcl1	0.108748	0.633403	0.378	0.188
Matk	0.00858038	0.609281	0.634	0.312
Pla2g2a	0.0133815	0.606647	0.366	0.062
Cpa3	0.00504018	0.600517	0.346	0
Tpsb2	0.0067414	0.600517	0.329	0
Tmsb10	3.91279e-06	0.600331	1	1
Ooep	0.00452137	0.591464	0.488	0.125
Ackr3	0.00315773	0.588408	0.443	0.062
Gramd1a	0.0190165	0.575061	0.569	0.312
Hbb	0.12225	0.574761	0.402	0.25
Mzb1	0.0350142	0.554262	0.65	0.375
AABR07000398.1	0.131502	0.527805	0.695	0.5
Cx3cl1	0.0640726	0.522608	0.577	0.375
Pon3	0.0186108	0.512539	0.789	0.688
Nudt3	0.0059194	0.507947	0.663	0.312
Ndrg2	0.00974574	0.506526	0.512	0.188
Med24	0.00725511	0.50227	0.467	0.125
Mt2A	0.119965	0.496597	0.598	0.438
Ahsa1	0.0155667	0.494891	0.695	0.5
Eif3d	0.0152665	0.492114	0.691	0.5
Loxl1	0.0234596	0.490084	0.858	0.688
Il18bp	0.0364759	0.480697	0.565	0.312
Stub1	0.0270601	0.479367	0.622	0.375
Gtf2f1	0.0179196	0.478443	0.48	0.188
Plac9	0.0369369	0.476543	0.959	0.688
Ctsw	0.0138267	0.476275	0.435	0.125
Csrp1	0.00125228	0.466197	1	1
Hba-a3	0.203173	0.464989	0.256	0.125
AABR07018038.1	0.0296914	0.464045	0.659	0.438
Ubtf	0.018285	0.460753	0.691	0.375
Csnk2b	0.0315766	0.459248	0.756	0.562
Perp	0.0245752	0.456657	0.52	0.25
Ubqln4	0.0211151	0.449803	0.581	0.312
Cxcl6	0.847518	0.447158	0.472	0.5
Fkbp4	0.035212	0.446813	0.61	0.375
Abca8a	0.0525576	0.446364	0.476	0.25
Mrpl46	0.00886088	0.445756	0.39	0.062
AC134224.3	0.0990268	0.445503	0.736	0.625
Cst7	0.0422044	0.444067	0.663	0.5
Scly	0.0122241	0.442149	0.443	0.125
Atox1	0.0114446	0.438832	1	0.938
Tcirg1	0.0937755	0.436335	0.862	0.938
RGD1311745	0.00712745	0.432525	0.321	0
Ocel1	0.0257384	0.43161	0.463	0.188
Gadd45b	0.0161749	0.428508	0.691	0.375
Rcan1	0.0211049	0.427943	0.476	0.188
Atp23	0.0158806	0.42535	0.358	0.062
Cd7	0.0270527	0.42535	0.325	0.062
Anapc2	0.0397724	0.422667	0.622	0.438
Cisd3	0.0236954	0.420583	0.467	0.188
Mrps11	0.0241827	0.420583	0.467	0.188
LOC103694857	0.146799	0.420583	0.346	0.188
Gpx3	0.032265	0.417417	0.992	1
Colec12	0.0552493	0.416567	0.589	0.375
Pls3	0.0455302	0.413629	0.65	0.375
Atf3	0.00440505	0.413507	0.593	0.188
Lilrb4	0.136743	0.411835	0.833	0.688
Tma7	0.0190965	0.411735	0.963	0.938
Gadd45a	0.0462366	0.411514	0.488	0.25
2023-03-02	0.0456385	0.410275	0.858	0.688
LOC108349594	0.039176	0.409161	0.642	0.438
Gamt	0.014885	0.408815	0.362	0.062
Stk17b	0.0533879	0.408626	0.573	0.375
Pstpip1	0.0622537	0.408626	0.561	0.375
Birc2	0.0279392	0.407983	0.516	0.25
Inmt	0.0891144	0.407197	0.317	0.125
Fundc2	0.0290169	0.405748	0.459	0.188
Mrps34	0.0476241	0.405409	0.581	0.375
AABR07044404.1	0.0225701	0.404651	0.337	0.062
Vcam1	0.0376941	0.40326	0.524	0.25
Tatdn2	0.0295638	0.402015	0.459	0.188
Atp6v0d2	0.0527611	0.402015	0.423	0.188
Mrpl42	0.0366284	0.400893	0.5	0.25
Tbx4	0.0555654	0.400893	0.476	0.25
Mrps18a	0.0486845	0.399878	0.537	0.312
C1qa	0.184645	0.399378	0.943	0.875
Sin3b	0.0940499	0.39694	0.89	0.938
Asb2	0.0240973	0.396287	0.333	0.062
Dedd2	0.0240992	0.396287	0.333	0.062
Amotl2	0.105437	0.394364	0.598	0.5
Ska2	0.014305	0.392876	0.28	0
Arhgef40	0.0336864	0.391386	0.386	0.125
Cxxc5	0.0268828	0.390759	0.427	0.125
Cltb	0.0517553	0.389217	0.553	0.312
Gaa	0.05701	0.387406	0.862	0.75
Cxcl12	0.0598943	0.386987	0.415	0.188
Prcp	0.0493097	0.386267	0.533	0.312
Vwf	0.184844	0.384136	0.907	0.875
Arhgap35	0.0382915	0.383205	0.443	0.188
Anxa3	0.0881989	0.379414	0.78	0.625
Cry2	0.0241821	0.379414	0.333	0.062
Tcf3	0.0276142	0.379414	0.398	0.125
Apoc1	0.0554007	0.379414	0.191	0
Psmc6	0.0970322	0.379414	0.569	0.438
Pdgfra	0.0458177	0.375401	0.366	0.125
Tmem37	0.0258574	0.375164	0.329	0.062
Flot1	0.0512375	0.374252	0.728	0.438
Sdha	0.0456605	0.373631	0.699	0.5
LOC100362027	0.0352706	0.373317	1	0.938
AY172581.9	0.170164	0.372461	0.785	0.625
Atp5mc1	0.0421632	0.370902	0.959	0.75
Sparcl1	0.112091	0.37059	0.85	0.75
Cxcl13	0.028792	0.370368	0.236	0
Ctc1	0.0494259	0.368553	0.488	0.25
Nt5c	0.0472471	0.367979	0.431	0.188
Atxn10	0.0351289	0.366238	0.565	0.25
Cox4i2	0.111947	0.366238	0.512	0.312
Tpsab1	0.0346412	0.365825	0.224	0
RT1-N2	0.112637	0.364307	0.61	0.5
Spr	0.0299162	0.363294	0.394	0.125
Tmem214	0.0837671	0.361266	0.618	0.438
Jak3	0.069215	0.360305	0.407	0.188
Aen	0.0533912	0.359236	0.358	0.125
C1qb	0.184559	0.359073	0.866	0.75
Cdkn1a	0.0721	0.358982	0.76	0.5
Tnfsf13b	0.039399	0.356452	0.443	0.188
Plekha2	0.105378	0.356277	0.524	0.375
Ubtd1	0.0392142	0.355166	0.528	0.25
Irf5	0.0581031	0.355166	0.5	0.25
Htra3	0.0748388	0.353943	0.423	0.188
Gpr88	0.0429623	0.353727	0.297	0.062
Usp4	0.0672287	0.353418	0.732	0.562
Nfkbia	0.0705712	0.352369	0.805	0.75
Mcpt2	0.0391569	0.352106	0.215	0
Tnfaip2	0.194452	0.350985	0.886	0.875
Ier5	0.0633732	0.350267	0.768	0.625
Pid1	0.0642156	0.350267	0.472	0.25
Rassf4	0.127984	0.349869	0.797	0.812
Fbln5	0.068669	0.348568	0.642	0.375
Pde7a	0.020781	0.347504	0.256	0
Ier2	0.203635	0.347233	0.764	0.812
Fgfr1op	0.0748976	0.346992	0.333	0.125
Tgm2	0.039234	0.345931	0.996	1
C1r	0.145496	0.345062	0.772	0.5
Pom121	0.0637121	0.344833	0.411	0.188
LOC24906	0.109868	0.344833	0.374	0.188
Slc39a9	0.050115	0.342888	0.362	0.125
Il33	0.164332	0.342888	0.715	0.688
Rpa2	0.0521411	0.34071	0.285	0.062
Mat2a	0.10505	0.339713	0.821	0.75
Cxcl14	0.110805	0.338055	0.533	0.312
Sgta	0.0860357	0.337947	0.764	0.562
AABR07060872.1	0.019596	0.336462	1	1
Arid5a	0.0402999	0.334644	0.378	0.125
Rcn3	0.0745893	0.334053	0.488	0.25
Serpina1	0.0325004	0.33361	0.228	0
Inpp5a	0.117599	0.33361	0.602	0.438
Plxnd1	0.322079	0.333393	0.846	0.812
Adprh	0.0502339	0.331747	0.455	0.188
Them6	0.0795774	0.331747	0.459	0.25
Fxyd1	0.103155	0.331747	0.439	0.25
Gata2	0.103155	0.331747	0.439	0.25
Pfdn6	0.0962699	0.33146	0.671	0.5
Fabp4	0.438723	0.330504	0.963	0.938
Defb3	0.49644	0.330504	0.598	0.812
AABR07044388.2	0.150193	0.329509	0.553	0.375
Bola3	0.152767	0.329509	0.63	0.562
Nle1	0.0285882	0.328949	0.236	0
Sfi1	0.030392	0.328949	0.232	0
Cd300lb	0.0344463	0.328949	0.224	0
Tmem268	0.0345112	0.328949	0.224	0
Ndufaf7	0.0780635	0.326352	0.333	0.125
Plxna1	0.153764	0.325713	0.65	0.562
Nfkb2	0.102737	0.32283	0.638	0.438
RT1-CE10	0.00377486	0.32271	1	1
Junb	0.130996	0.321738	0.829	0.688
Recql5	0.0322203	0.31958	0.228	0
Adcy6	0.0465793	0.318751	0.293	0.062
RGD1560212	0.11485	0.317511	0.626	0.438
Mettl9	0.0983784	0.317048	0.679	0.5
Aqp1	0.163871	0.317048	0.85	0.688
Tm7sf2	0.148439	0.31622	0.467	0.312
Plac8	0.416069	0.315848	0.634	0.625
Pbx3	0.0322199	0.314873	0.228	0
Top2a	0.0388008	0.314873	0.215	0
Fmo2	0.085418	0.313825	0.325	0.125
Clip2	0.0607812	0.313384	0.419	0.188
Ybx1	0.0739981	0.312986	0.427	0.188
Tns3	0.127695	0.312427	0.931	0.938
Ppp1r12c	0.105456	0.311475	0.618	0.375
Cryab	0.259937	0.310827	0.642	0.562
Uqcrq	0.0471393	0.309949	1	1
Nnat	0.0796084	0.309625	0.333	0.125
Ass1	0.0872325	0.309625	0.325	0.125
Zfp593	0.0740975	0.309404	0.407	0.188
Zfpl1	0.107758	0.309205	0.435	0.25
Dgat2	0.208947	0.308029	0.703	0.688
Dctpp1	0.049682	0.305413	0.289	0.062
Eps8l2	0.113284	0.305413	0.516	0.312
Mmp2	0.13492	0.305413	0.886	0.875
Dctn2	0.137752	0.305413	0.805	0.625
Gja5	0.155542	0.305413	0.488	0.312
Dhrs3	0.0538991	0.305413	0.602	0.312
Selenoh	0.191134	0.303513	0.85	0.812
Uhrf2	0.143145	0.302108	0.541	0.375
Lmbrd1	0.0697584	0.301793	0.5	0.25
Ufd1	0.144428	0.301793	0.463	0.312
Ngrn	0.120281	0.301611	0.431	0.25
Ubac1	0.0668079	0.301188	0.346	0.125
Tango2	0.0745957	0.30094	0.26	0.062
Fxr2	0.126536	0.29956	0.654	0.438
Keap1	0.0856634	0.299326	0.63	0.438
Marcks	0.124533	0.298093	0.947	0.875
Snrpe	0.146157	0.298093	0.947	0.812
Lilrb2	0.116151	0.297398	0.37	0.188
Ndufb9	0.107984	0.297254	0.972	0.875
Fubp3	0.0930773	0.296951	0.321	0.125
Trim2	0.0630502	0.296452	0.272	0.062
Gmip	0.0632324	0.296452	0.272	0.062
Thumpd2	0.0489443	0.29589	0.199	0
Bola2	0.0207834	0.295627	0.992	1
Mrpl3	0.125241	0.295021	0.5	0.312
Unc50	0.143679	0.294525	0.467	0.312
Plekho1	0.333185	0.294203	0.736	0.875
Bcl10	0.123414	0.293978	0.431	0.25
LOC100910790	0.11304	0.293684	0.63	0.375
Slc35e4	0.053196	0.293374	0.386	0.125
Slc39a10	0.055968	0.293374	0.382	0.125
Nudt5	0.0635711	0.292702	0.35	0.125
Ate1	0.0710158	0.292702	0.341	0.125
Yju2	0.0796022	0.292702	0.333	0.125
Pced1a	0.0884106	0.292702	0.325	0.125
Cep170b	0.0632308	0.291951	0.272	0.062
Fth1	0.0152646	0.291947	1	1
Rilpl2	0.289021	0.291541	0.764	0.688
Numa1	0.0688813	0.290146	0.638	0.375
Snx8	0.123377	0.289338	0.37	0.188
Prim1	0.161015	0.289338	0.346	0.188
AABR07026317.1	0.0992745	0.28844	0.317	0.125
Atp1a3	0.207602	0.28844	0.256	0.125
Zfp810	0.0840617	0.287435	0.252	0.062
AABR07017902.1	0.172098	0.286967	0.654	0.438
AABR07028769.1	0.0640446	0.286304	0.61	0.375
Lad1	0.173717	0.286304	0.402	0.25
2023-09-07	0.179822	0.285021	0.711	0.562
Ptpn1	0.0806228	0.284165	0.333	0.125
Ttc5	0.0889966	0.284165	0.325	0.125
Ric8a	0.202834	0.283994	0.598	0.5
Cyp2u1	0.0712269	0.282906	0.264	0.062
Lrwd1	0.0753159	0.282906	0.26	0.062
Dtx2	0.0753159	0.282906	0.26	0.062
Dph1	0.0994617	0.282452	0.451	0.25
Arl6ip1	0.183882	0.282452	0.691	0.562
Guk1	0.22964	0.282023	0.793	0.812
Bri3bp	0.0459462	0.281487	0.203	0
Acot13	0.0578788	0.281487	0.187	0
RGD1309540	0.112338	0.281233	0.378	0.188
Cln8	0.141309	0.281233	0.358	0.188
Serinc2	0.15735	0.281233	0.35	0.188
Aup1	0.264532	0.280709	0.72	0.688
Mvb12b	0.0901736	0.279878	0.325	0.125
Slc2a6	0.105116	0.279878	0.313	0.125
Elp3	0.144991	0.279878	0.472	0.312
Rnaseh2a	0.243334	0.278757	0.524	0.438
Smc3	0.128184	0.278589	0.431	0.25
Mbd1	0.071641	0.278362	0.264	0.062
Smpdl3a	0.132091	0.277325	0.996	1
Smap2	0.178337	0.277299	0.707	0.5
Mcam	0.236161	0.276654	0.524	0.375
Ndufb3	0.24322	0.276392	0.805	0.812
Cherp	0.134811	0.276193	0.484	0.312
LOC497796	0.19975	0.276193	0.407	0.25
Cd99	0.164863	0.276126	0.931	1
Cops4	0.200926	0.275909	0.646	0.562
Clec4a1	0.0987763	0.274716	0.411	0.188
Adprm	0.110599	0.274716	0.443	0.25
Commd7	0.130506	0.274716	0.427	0.25
Afg3l1	0.157791	0.274716	0.415	0.25
AABR07031089.1	0.0716402	0.273803	0.264	0.062
Srpx	0.0848891	0.273803	0.252	0.062
Asf1a	0.099777	0.273803	0.24	0.062
Rgs10	0.214741	0.272498	0.793	0.688
Ormdl2	0.204254	0.272498	0.679	0.562
Abhd4	0.0944367	0.272016	0.569	0.312
AABR07041096.1	0.0486126	0.271805	0.199	0
Dnajb6	0.0547456	0.271805	0.191	0
Lmf1	0.0547456	0.271805	0.191	0
Cd74	0.105056	0.271434	1	1
Orai2	0.0968303	0.271265	0.321	0.125
Kdm2b	0.107251	0.271265	0.313	0.125
Tap1	0.33126	0.271265	0.768	0.812
Pdzk1ip1	0.189923	0.270833	0.398	0.25
MGC105649	0.269331	0.270479	0.866	1
Clu	0.212956	0.269935	0.943	1
Hdac6	0.0808221	0.269231	0.256	0.062
Rassf8	0.0896342	0.269231	0.248	0.062
Cant1	0.191368	0.268633	0.557	0.438
Itpkc	0.04852	0.266939	0.199	0
Ints10	0.11276	0.266939	0.309	0.125
Cxcl16	0.125619	0.266939	0.841	0.75
Gimap6	0.172784	0.266939	0.48	0.312
Slc7a6os	0.218713	0.266939	0.488	0.375
Gja4	0.261147	0.265378	0.557	0.438
AC141521.1	0.224117	0.265081	0.435	0.312
Nthl1	0.150615	0.264885	0.354	0.188
Cyyr1	0.192391	0.263936	0.585	0.438
Slc48a1	0.259443	0.263936	0.61	0.5
Map3k11	0.146409	0.263686	0.577	0.375
RGD1309362	0.233099	0.263686	0.549	0.438
Gpx1	0.0753376	0.263075	1	1
Eif3el1	0.164383	0.263034	0.411	0.25
Srsf1	0.25271	0.2629	0.687	0.562
Hmcn1	0.0919086	0.2626	0.325	0.125
Carmil1	0.0688335	0.262057	0.175	0
Tomm5	0.168846	0.262057	0.764	0.625
Ndufb2	0.0827587	0.261358	0.996	1
Cog1	0.182231	0.261358	0.455	0.312
Pth1r	0.0965096	0.260769	0.341	0.125
Rbp1	0.311782	0.260769	0.805	0.688
Micu1	0.233099	0.260426	0.549	0.438
Hdgfl3	0.0808214	0.260042	0.256	0.062
Gdap2	0.090215	0.260042	0.248	0.062
Poglut3	0.0952295	0.260042	0.244	0.062
Tanc1	0.11245	0.260042	0.232	0.062
Eri3	0.155711	0.259832	0.492	0.312
Rassf1	0.0752947	0.259119	0.435	0.188
Nampt	0.184262	0.259119	0.598	0.438
Tekt3	0.0924815	0.258248	0.325	0.125
Stx4	0.0577879	0.257158	0.187	0
Swsap1	0.0577879	0.257158	0.187	0
Cyp1b1	0.0687565	0.257158	0.175	0
Cma1	0.0770113	0.257158	0.167	0
Ccl20	0.119129	0.257158	0.134	0
Ddx39b	0.185166	0.25693	0.85	0.75
Polr1c	0.0802921	0.256641	0.358	0.125
Yipf2	0.0971645	0.256641	0.341	0.125
Fam20b	0.141878	0.256641	0.362	0.188
Dhrs9	0.198156	0.256641	0.28	0.125
Unc13d	0.0822603	0.256265	0.52	0.25
Rabggtb	0.225761	0.255755	0.646	0.5
Csf1	0.257737	0.255755	0.642	0.562
Pafah1b3	0.0955399	0.255425	0.244	0.062
Pus10	0.0955399	0.255425	0.244	0.062
Psph	0.106673	0.255425	0.236	0.062
LOC108348078	0.187537	0.255194	0.398	0.25
Acadvl	0.187487	0.255023	0.528	0.375
Npas2	0.128661	0.253883	0.301	0.125
Nmd3	0.140795	0.253883	0.293	0.125
Rgl2	0.175649	0.253883	0.687	0.562
Fgfr1op2	0.137045	0.25269	0.508	0.312
Mfap5	0.266251	0.25269	0.451	0.312
Blcap	0.122354	0.252501	0.374	0.188
Dvl1	0.129444	0.252501	0.37	0.188
Layn	0.250982	0.252501	0.313	0.188
Cpxm1	0.30352	0.252501	0.297	0.188
Chek1	0.146208	0.252073	0.728	0.5
Btbd1	0.174193	0.2516	0.537	0.375
Dnajb2	0.236154	0.2516	0.508	0.375
Wdr18	0.20231	0.251257	0.394	0.25
Prx	0.204806	0.251257	0.394	0.25
Fah	0.0812783	0.250793	0.256	0.062
Ccnc	0.0958451	0.250793	0.244	0.062
Anxa7	0.250441	0.250793	0.768	0.75
Retsat	0.296267	0.2506	0.549	0.5
Pmp22	0.265558	0.25054	0.951	0.875
Zmat5	0.161552	0.250131	0.472	0.312
Tox4	0.0373502	-0.250024	0.402	0.688
Ptdss1	0.166082	-0.250319	0.374	0.5
Hpcal1	0.10301	-0.250422	0.687	0.75
Rnf126	0.0242687	-0.250637	0.321	0.625
Tmem109	0.180589	-0.250637	0.829	0.938
Mrps30	0.19823	-0.250637	0.321	0.438
Ist1	0.103142	-0.250863	0.63	0.688
Fbxl5	0.126939	-0.250863	0.642	0.812
Phf14	0.0226192	-0.25098	0.276	0.562
Lmtk2	0.252522	-0.25098	0.28	0.375
Tmem101	0.022387	-0.251353	0.232	0.5
Swt1	0.0235451	-0.251353	0.232	0.5
LOC102549869	0.0685681	-0.251757	0.191	0.375
Pdcd6	0.0839537	-0.251757	0.756	0.875
Trip4	0.163267	-0.251757	0.187	0.312
Gspt1	0.0664804	-0.2519	0.569	0.75
Srp9	0.0974092	-0.2519	0.569	0.688
Ppp3r1	0.277154	-0.2519	0.573	0.562
Cfi	0.0585004	-0.252199	0.142	0.312
Fastkd3	0.0600428	-0.252199	0.142	0.312
Atp6v1a	0.0634162	-0.252199	0.874	0.875
Gpat3	0.0733025	-0.252199	0.15	0.312
Vangl1	0.080449	-0.252199	0.154	0.312
Gusb	0.230484	-0.252199	0.553	0.625
Slc4a3	0.00851726	-0.252683	0.098	0.312
Cystm1	0.0105023	-0.252683	0.102	0.312
Plek	0.156472	-0.252683	0.671	0.875
2023-03-08	0.0581849	-0.252855	0.488	0.75
Mesp2	0.00116753	-0.253215	0.049	0.25
Fhod3	0.00116753	-0.253215	0.049	0.25
Pdf	0.0129118	-0.253215	0.045	0.188
LOC103690068	0.0184644	-0.253215	0.049	0.188
Glrx3	0.0605812	-0.253502	0.646	0.875
Emp1	0.193926	-0.253502	0.659	0.812
Ushbp1	0.0675487	-0.253601	0.419	0.688
Ptpa	0.188238	-0.253804	0.614	0.75
Dusp22	0.0870707	-0.254014	0.386	0.625
Msn	0.0372752	-0.254122	0.988	1
Ppp2r2d	0.0515746	-0.254459	0.382	0.625
Tbk1	0.113141	-0.254459	0.354	0.562
Stxbp5	0.617553	-0.254459	0.366	0.375
Ndufs7	0.159231	-0.254693	0.85	0.812
Naga	0.0470486	-0.254937	0.309	0.562
LOC100362783	0.0505253	-0.254937	0.325	0.562
Plaa	0.0530991	-0.254937	0.321	0.562
Tdp2	0.0967702	-0.254937	0.313	0.5
Exoc1	0.212473	-0.254937	0.333	0.438
Fnta	0.0712211	-0.25519	0.569	0.75
Capn1	0.197989	-0.25519	0.545	0.625
Mospd2	0.0168068	-0.255454	0.264	0.562
Cxcr4	0.0895746	-0.255454	0.801	0.812
Bcas2	0.11814	-0.25559	0.549	0.688
Nkd1	0.211482	-0.25559	0.52	0.625
Emp2	0.229256	-0.255635	0.878	1
Rad23b	0.279097	-0.255672	0.703	0.75
Dazap1	0.0659847	-0.256014	0.24	0.438
Thbs3	0.149167	-0.256014	0.236	0.375
Srp19	0.0473615	-0.256466	0.48	0.75
Fbxo7	0.232859	-0.256466	0.496	0.625
AABR07029198.1	0.0194227	-0.256623	0.187	0.438
Cobll1	0.0235769	-0.256623	0.195	0.438
Mapt	0.0662633	-0.256623	0.191	0.375
AABR07054189.1	0.247912	-0.256623	0.203	0.312
Pnpo	0.105964	-0.256948	0.423	0.625
Hps1	0.188458	-0.256948	0.439	0.562
Os9	0.0951763	-0.257092	0.829	0.938
Wdsub1	0.0146393	-0.257288	0.142	0.375
Gstt2	0.0167839	-0.257288	0.146	0.375
Atp11a	0.0465847	-0.257288	0.134	0.312
Duox1	0.0644384	-0.257288	0.146	0.312
Commd2	0.0498807	-0.257464	0.431	0.688
Mtmr6	0.110344	-0.257464	0.411	0.625
Galk1	0.126457	-0.257464	0.431	0.625
Cxcl3	0.53841	-0.257464	0.776	0.75
Ndufb11	0.0966037	-0.257523	0.898	1
Gna15	0.218571	-0.257571	0.606	0.688
Tspan32	0.00508361	-0.258016	0.089	0.312
Ift80	0.0475331	-0.258016	0.098	0.25
Gmpr2	0.0475331	-0.258016	0.098	0.25
Uqcrc1	0.0714368	-0.258016	0.85	0.938
C2cd2l	0.116315	-0.258016	0.411	0.562
Ggcx	0.217371	-0.258016	0.378	0.5
Smndc1	0.105931	-0.25861	0.354	0.562
Catip	0.000640007	-0.258818	0.045	0.25
Vps35	0.141567	-0.258818	0.691	0.812
Sec14l3	0.164262	-0.258818	0.797	0.875
Ltbp1	0.093868	-0.25925	0.317	0.5
Ptges3	0.0990194	-0.25925	0.829	0.938
Mtmr4	0.636852	-0.25925	0.297	0.312
Eif4g2	0.0599864	-0.259462	1	1
Ywhaz	0.102447	-0.259705	0.955	1
Cast	0.124276	-0.259705	0.622	0.75
Vmp1	0.063973	-0.259839	0.756	0.938
Man2b2	0.172813	-0.259839	0.683	0.812
Elmo3	0.0477755	-0.259941	0.268	0.5
Pls1	0.0496341	-0.259941	0.268	0.5
Eif2a	0.05033	-0.259941	0.272	0.5
Gpr155	0.127592	-0.259941	0.264	0.438
Cebpa	0.054982	-0.260086	0.516	0.75
Tsn	0.350618	-0.260086	0.463	0.5
LOC687508	0.0158511	-0.26069	0.22	0.5
Ifrd2	0.0212739	-0.26069	0.232	0.5
Sepsecs	0.0212739	-0.26069	0.232	0.5
Sh3bp5l	0.0229391	-0.26069	0.236	0.5
Kif16b	0.0618416	-0.26069	0.236	0.438
Pfkl	0.0618416	-0.26069	0.236	0.438
Taf9	0.0656524	-0.26069	0.24	0.438
Etl4	0.0656524	-0.26069	0.24	0.438
Calm2	0.0810831	-0.26069	0.411	0.625
Rars	0.264981	-0.26069	0.451	0.562
Ipo4	0.0528353	-0.261337	0.451	0.688
Ephb3	0.0405903	-0.261505	0.171	0.375
Myl12a	0.00794615	-0.26194	1	1
Cirbp	0.0969089	-0.262029	0.37	0.562
Sqor	0.222015	-0.262029	0.386	0.5
Itsn2	0.239161	-0.262029	0.394	0.5
Dapk1	0.121345	-0.262132	0.687	0.875
Gstz1	0.0139632	-0.262395	0.142	0.375
Mterf1	0.0160256	-0.262395	0.146	0.375
Cdc5l	0.045719	-0.262395	0.557	0.812
Rnf6	0.0504735	-0.262395	0.138	0.312
Dap3	0.102948	-0.262395	0.52	0.688
Nfyc	0.200113	-0.262395	0.549	0.688
Clec2g	0.0702975	-0.262583	0.988	1
Slc25a20	0.0276137	-0.262774	0.329	0.625
Ncl	0.0698474	-0.263034	0.89	0.938
Asrgl1	0.00264359	-0.26337	0.081	0.312
Lman1	0.00616064	-0.26337	0.093	0.312
Rabep1	0.0445359	-0.263576	0.317	0.562
Crb3	0.220971	-0.263716	0.488	0.562
Zfp513	0.285922	-0.263716	0.459	0.562
Klra22	0.0048665	-0.264443	0.037	0.188
Eif3k	0.0494913	-0.264443	0.821	0.938
Cavin2	0.0976051	-0.264443	0.797	0.875
Clta	0.120545	-0.264443	0.967	1
Tmed10	0.165485	-0.264443	0.833	0.812
Cluh	0.201159	-0.264443	0.573	0.688
Sema3c	0.10027	-0.265106	0.524	0.625
Flvcr2	0.0426655	-0.26522	0.419	0.688
Uxt	0.0632458	-0.26522	0.394	0.625
Zdhhc16	0.0218003	-0.265382	0.236	0.5
Cmpk2	0.0352586	-0.265382	0.215	0.438
Chchd4	0.052464	-0.265382	0.228	0.438
Txnl4a	0.0802886	-0.265491	0.711	0.938
Tcf25	0.127113	-0.265491	0.72	0.688
Fcgr2a	0.169623	-0.26567	0.98	1
Rexo2	0.0715735	-0.265744	0.829	1
Pdcd10	0.138337	-0.265809	0.492	0.688
AABR07025010.1	0.0633421	-0.266054	0.366	0.625
Isg15	0.191113	-0.266054	0.667	0.688
Nfx1	0.0127346	-0.266404	0.175	0.438
Coq7	0.0510472	-0.266404	0.183	0.375
Mlf2	0.127497	-0.266493	0.862	0.938
Pomgnt1	0.218117	-0.266557	0.533	0.625
Timm22	0.0686076	-0.266949	0.354	0.562
Gps1	0.0759119	-0.266949	0.589	0.688
Josd1	0.170718	-0.266949	0.35	0.5
Fam117b	0.252645	-0.266949	0.333	0.438
Dhx36	0.656187	-0.266949	0.35	0.375
Eif1b	0.187997	-0.267263	0.683	0.75
Cd53	0.433602	-0.267263	0.939	0.938
Cyhr1	0.585951	-0.267263	0.671	0.562
Calm1	0.0326934	-0.267375	1	1
Mapre3	0.0115085	-0.26752	0.138	0.375
Mrpl17	0.0774047	-0.267772	0.866	0.938
Tspan1	0.0780899	-0.267915	0.305	0.5
Ppp4c	0.348683	-0.267915	0.305	0.375
Casp1	0.0416761	-0.268426	0.565	0.875
Rnf187	0.316067	-0.268601	0.618	0.75
Stbd1	0.00351602	-0.268743	0.085	0.312
Acbd6	0.0203223	-0.268958	0.28	0.562
Evpl	0.0504628	-0.268958	0.276	0.5
Amigo2	0.449369	-0.268958	0.268	0.312
Tmc4	0.0638208	-0.269114	0.402	0.625
Carm1	0.399745	-0.269114	0.415	0.5
Sec23b	0.0707015	-0.269232	0.537	0.688
Vta1	0.0975799	-0.269232	0.492	0.688
Trappc6b	0.294762	-0.269232	0.533	0.562
Nr1h3	0.0937498	-0.269399	0.683	0.812
H2afy	0.636102	-0.269461	0.74	0.812
LOC100911365	0.000146237	-0.270089	0.037	0.25
Poc1a	0.000146237	-0.270089	0.037	0.25
Ccr5	0.000146237	-0.270089	0.037	0.25
Il1rl2	0.000146237	-0.270089	0.037	0.25
U4.114	0.000146237	-0.270089	0.037	0.25
Ppox	0.0440402	-0.270089	0.22	0.438
Arhgap25	0.0624249	-0.270089	0.496	0.75
Msl3	0.076284	-0.270089	0.537	0.688
LOC100912228	0.0810681	-0.270089	0.037	0.125
Aamp	0.0831636	-0.270089	0.667	0.875
Pnp	0.0850516	-0.270089	0.378	0.562
Rab5c	0.10151	-0.270089	0.943	1
Hnrnpd	0.50393	-0.270089	0.618	0.562
Ccl1	0.620607	-0.270089	0.183	0.125
Ccl3	0.634092	-0.270747	0.602	0.688
Pabpn1	0.0884378	-0.270815	0.63	0.75
Cdh5	0.0984122	-0.270947	0.846	0.938
Farp1	0.0307723	-0.271002	0.447	0.75
Sh3bp1	0.0666053	-0.271002	0.496	0.688
Hspb11	0.0600119	-0.271137	0.341	0.562
LOC685963	0.000766553	-0.27132	1	1
Map4k2	0.0388201	-0.27132	0.171	0.375
Map7	0.0507528	-0.27132	0.183	0.375
Plcg1	0.123009	-0.27132	0.748	0.75
Fgr	0.0827913	-0.271579	0.606	0.812
Polr2b	0.0456515	-0.271976	0.439	0.688
Shc1	0.0769986	-0.271976	0.772	0.812
Usp24	0.0849688	-0.271976	0.463	0.625
Emcn	0.0884148	-0.271976	0.455	0.625
LOC100912618	0.143635	-0.272111	0.809	1
Dnajc11	0.0898756	-0.272267	0.293	0.5
Prpf3	0.2032	-0.272267	0.309	0.438
Pik3c2a	0.228678	-0.272267	0.321	0.438
Ppp2r3b	0.0420049	-0.272663	0.134	0.312
Eml2	0.0650444	-0.272663	0.488	0.75
Hipk1	0.103329	-0.272663	0.528	0.688
Akirin1	0.668915	-0.272663	0.52	0.5
Glp1r	0.376878	-0.273018	0.394	0.5
Cct5	0.290552	-0.273236	0.837	0.938
Mrps2	0.0169263	-0.273488	0.268	0.562
Tbc1d9	0.0191535	-0.273488	0.276	0.562
Ckmt1	0.0300296	-0.273488	0.248	0.5
Fip1l1	0.10159	-0.273488	0.272	0.438
Zfp266	0.193725	-0.273488	0.264	0.375
Ssr4	0.0551654	-0.27359	0.955	0.938
Smim22	0.121825	-0.27363	0.492	0.625
LOC683897	0.0033287	-0.274136	0.085	0.312
Ugt1a5	0.130654	-0.274136	0.553	0.75
Acads	0.154514	-0.274136	0.382	0.5
Txndc12	0.0887658	-0.274563	0.63	0.75
Ppfia1	0.036603	-0.274659	0.472	0.75
Bcat2	0.080189	-0.274659	0.463	0.688
Fbxw11	0.117163	-0.274659	0.451	0.625
Pnpt1	0.0182009	-0.274812	0.232	0.5
Gpihbp1	0.0301129	-0.274812	0.203	0.438
Atp8b2	0.0393489	-0.274812	0.215	0.438
Tprg1l	0.0616541	-0.274812	0.772	0.812
Cox18	0.114388	-0.274812	0.224	0.375
Ehd2	0.0290367	-0.275337	0.341	0.625
Etv5	0.180195	-0.275337	0.362	0.5
Rtf1	0.203369	-0.275337	0.337	0.5
Prdx6	0.0340335	-0.275421	0.963	1
Areg	5.82619e-05	-0.275758	0.033	0.25
Blk	5.82619e-05	-0.275758	0.033	0.25
Agtrap	0.0514103	-0.275758	0.439	0.688
Tmod3	0.188228	-0.275758	0.459	0.562
Ctps2	0.551968	-0.275758	0.443	0.438
Kmt2e	0.123176	-0.276102	0.496	0.625
Cryzl1	0.0143528	-0.276252	0.183	0.438
Ctns	0.0489236	-0.276252	0.183	0.375
Dbi	0.108082	-0.276389	0.878	0.938
Med15	0.104205	-0.276389	0.602	0.75
Med30	0.015608	-0.276632	0.309	0.625
Ivns1abp	0.186446	-0.276632	0.829	0.938
Anapc4	0.0377244	-0.276934	0.431	0.688
Zc3h7b	0.0526608	-0.276934	0.411	0.688
Slc29a1	0.144713	-0.277021	0.675	0.75
Churc1	0.20228	-0.277318	0.789	0.938
LOC103689927	0.0405572	-0.277825	0.134	0.312
Alox12	0.118449	-0.277825	0.126	0.25
Sesn3	0.432665	-0.277825	0.134	0.188
Ube2r2	0.0399974	-0.278032	0.268	0.5
Gclm	0.0920978	-0.278032	0.264	0.438
Cd55	0.0995694	-0.278032	0.252	0.438
Rnf41	0.426436	-0.278032	0.264	0.312
Commd9	0.0416225	-0.278194	0.813	1
Trib2	0.105379	-0.278194	0.366	0.562
Atg2a	0.249645	-0.278194	0.374	0.5
Nt5dc2	0.367614	-0.278194	0.374	0.438
Dnajc10	0.0502103	-0.278325	0.484	0.75
Cgrrf1	0.130608	-0.278325	0.48	0.688
Slco2a1	0.112997	-0.27848	0.854	0.938
Pik3r5	0.0381956	-0.278524	0.63	0.875
Glg1	0.233096	-0.278524	0.593	0.625
Cox17	0.0745107	-0.278878	0.988	1
Borcs8	0.00235816	-0.279549	0.081	0.312
Nat1	0.0465337	-0.279549	0.228	0.438
Ddi2	0.128448	-0.279549	0.439	0.562
Crlf1	0.136881	-0.279549	0.423	0.625
Pbxip1	0.22399	-0.280357	0.756	0.875
Ddx41	0.265895	-0.280549	0.63	0.688
Neu1	0.234262	-0.280635	0.598	0.625
Capza2	0.0314443	-0.280859	0.874	1
Fuca2	0.0880759	-0.28101	0.297	0.5
Ctsa	0.0231566	-0.281089	1	1
Baiap2l1	0.0108818	-0.281201	0.175	0.438
Ubap2l	0.0236125	-0.281201	0.154	0.375
Dxo	0.0333853	-0.281201	0.171	0.375
Lrp10	0.102189	-0.281201	0.764	0.875
Zdhhc9	0.0670459	-0.282001	0.451	0.688
Psma5	0.169775	-0.282083	0.764	0.812
Twsg1	0.202818	-0.282264	0.39	0.5
Crip1	0.00214841	-0.28238	1	1
Plekha1	0.0732004	-0.282473	0.663	0.875
Marveld1	0.0641458	-0.28259	0.776	0.875
Ankrd24	0.0361505	-0.28259	0.264	0.5
Bcat1	0.0634838	-0.282717	0.549	0.812
Aurkb	0.0060466	-0.283005	0.126	0.375
Nipsnap1	0.0303412	-0.283005	0.126	0.312
Rock1	0.0623175	-0.283005	0.524	0.75
Kat7	0.0444024	-0.283351	0.439	0.688
Hnrnpf	0.0928611	-0.283551	0.939	0.938
Mapk8ip1	0.0489735	-0.283774	0.309	0.562
Aldh4a1	0.192798	-0.283774	0.337	0.5
Ipo13	0.250785	-0.283774	0.341	0.438
Ptprc	0.111984	-0.284113	0.931	1
St6gal1	0.0830903	-0.284303	0.48	0.688
Havcr2	0.0120119	-0.284983	0.073	0.25
Etnk1	0.0643969	-0.285144	0.524	0.75
Nit1	0.128496	-0.285144	0.557	0.688
Nploc4	0.165585	-0.285144	0.549	0.625
Hmgcs2	0.0277799	-0.285402	0.293	0.562
AABR07029605.1	0.0364175	-0.285402	0.317	0.562
Fam118b	0.0609817	-0.285402	0.297	0.5
Fry	0.126739	-0.285402	0.293	0.438
Nubp2	0.202134	-0.285402	0.659	0.688
Son	0.0548864	-0.285602	0.695	0.875
Golt1b	0.0447936	-0.285686	0.459	0.688
Dhx30	0.233304	-0.285686	0.459	0.562
Ssu72	0.169312	-0.285761	0.793	0.812
Glrx	0.0651165	-0.285891	0.557	0.812
Map3k12	0.0226262	-0.286167	0.154	0.375
L3mbtl2	0.0391684	-0.286345	0.366	0.625
RGD1562136	0.0800545	-0.286345	0.374	0.562
Setdb1	0.157844	-0.286345	0.358	0.5
Lrch4	0.0817624	-0.286469	0.52	0.688
Ubr5	5.36335e-06	-0.287163	0.024	0.25
Dis3l2	5.36335e-06	-0.287163	0.024	0.25
Noc4l	0.0124394	-0.287163	0.26	0.562
Sytl1	0.0211188	-0.287163	0.236	0.5
Vdac2	0.141798	-0.287163	0.939	1
Itgb2	0.109533	-0.287687	0.988	1
Rnf166	0.0397972	-0.287878	0.488	0.75
Dynlt3	0.180953	-0.287878	0.504	0.625
Prkaca	0.256278	-0.287878	0.52	0.562
LOC100909750	0.572141	-0.287878	0.476	0.438
Tom1l1	0.00572701	-0.288204	0.126	0.375
Sp5	0.0219515	-0.288204	0.118	0.312
Pink1	0.100649	-0.28851	0.508	0.625
Slc25a5	0.0363109	-0.288892	0.992	1
Cyp2s1	0.0120453	-0.289072	0.22	0.5
Ms4a6a	0.0221847	-0.289072	0.195	0.438
Zfp503	0.477918	-0.289072	0.195	0.25
Stk4	0.0541339	-0.289381	0.447	0.688
Trem1	0.0965911	-0.289381	0.443	0.688
Eaf1	0.0290187	-0.289807	0.301	0.562
Anp32a.1	0.0725301	-0.289807	0.289	0.5
Acta2	0.170166	-0.289807	0.264	0.375
Aldh9a1	0.0682206	-0.289941	0.565	0.75
Bles03	0.303034	-0.289941	0.496	0.625
Ahsa2	0.0115256	-0.290438	0.073	0.25
LOC100910371	0.0867422	-0.290438	0.366	0.562
Vps72	0.0372298	-0.290984	0.402	0.688
Flt1	0.0803192	-0.290984	0.419	0.625
Pigr	0.00549405	-0.291151	0.159	0.438
Sf3b4	0.0208979	-0.291151	0.154	0.375
Tmtc3	0.259083	-0.291151	0.159	0.25
Pfn1	9.33867e-05	-0.291349	1	1
LOC100911356	0.261567	-0.29175	0.256	0.375
Adprhl2	0.0550632	-0.291885	0.528	0.75
Lpcat1	0.061396	-0.291916	0.996	1
Ip6k2	0.0243773	-0.292261	0.341	0.625
Slc39a3	0.0519006	-0.292261	0.341	0.562
Srsf5	0.24224	-0.292261	0.317	0.438
Prodh2	0.0425382	-0.292597	0.598	0.812
Csgalnact2	0.0613915	-0.292701	0.39	0.625
Smim19	0.09936	-0.292701	0.374	0.562
Rbms2	0.0233923	-0.293084	0.435	0.75
Vps16	0.0677533	-0.293084	0.472	0.688
Sppl3	0.0414994	-0.293173	0.699	0.875
Sf3a2	0.0129376	-0.293422	0.524	0.875
Trim14	0.0210896	-0.293422	0.118	0.312
Ptpro	0.0637549	-0.29372	0.577	0.812
Pigh	0.00660201	-0.293857	0.199	0.5
Slc37a1	0.0749917	-0.293857	0.203	0.375
Stap2	0.0128939	-0.294226	0.264	0.562
Sod1	0.0086848	-0.294542	0.955	1
H3f3c	0.00740439	-0.294773	1	1
Dennd6a	0.0363386	-0.294816	0.427	0.688
Pigy	0.0479715	-0.294816	0.419	0.688
Sacm1l	0.114008	-0.294816	0.443	0.562
Ndrg4	0.00624592	-0.295913	0.065	0.25
Tceal9	0.0399084	-0.296038	0.703	0.938
Map2k1	0.0790132	-0.296038	0.72	0.875
Fbxl8	0.02244	-0.296151	0.159	0.375
Stat3	0.131222	-0.296256	0.776	0.75
Cldn7	0.00664544	-0.296352	0.24	0.562
Tbl3	0.0209916	-0.296352	0.236	0.5
Lamp2	0.0864084	-0.296523	0.951	1
Tpcn1	0.126761	-0.29667	0.407	0.562
Ramp1	0.149253	-0.29667	0.386	0.562
Bola1	0.117366	-0.296798	0.427	0.625
Ccl4	0.460543	-0.296911	0.427	0.5
Stip1	0.108058	-0.29701	0.561	0.75
LOC691141	0.0625497	-0.297179	0.614	0.812
5330417C22Rik	1.52228e-07	-0.298658	0.016	0.25
Tmem52b	1.52228e-07	-0.298658	0.016	0.25
LOC100362751	1.52228e-07	-0.298658	0.016	0.25
Tmcc3	0.0172939	-0.298658	0.114	0.312
AABR07029581.1	0.0329086	-0.298658	0.427	0.688
Prr13	0.0643635	-0.298658	0.431	0.625
Fcna	0.0753209	-0.298658	0.533	0.75
Irx1	0.0770105	-0.298658	0.512	0.75
Abhd17b	0.0801578	-0.298658	0.354	0.562
Edrf1	0.0824752	-0.298658	0.211	0.375
Prickle2	0.0830362	-0.298658	0.362	0.562
Stk40	0.099307	-0.298658	0.488	0.688
Zcrb1	0.115522	-0.298658	0.524	0.688
Eif5a	0.00325109	-0.299821	0.996	1
Ndufv2	0.185454	-0.299837	0.764	0.875
Hadhb	0.261047	-0.299887	0.756	0.938
Atp6v1h	0.1692	-0.300408	0.508	0.688
Etf1	0.0385492	-0.300521	0.435	0.688
Kdm4b	0.072922	-0.30065	0.374	0.562
Gramd4	0.014785	-0.300797	0.309	0.625
Ccdc28a	0.0103619	-0.300968	0.26	0.562
Stard3	0.0851096	-0.300968	0.772	0.875
LOC498750	0.0459763	-0.301324	0.923	1
Cnr1	0.00042833	-0.301409	0.065	0.312
Csad	0.00042833	-0.301409	0.065	0.312
LOC100361636	0.00596401	-0.301409	0.065	0.25
Mgst2	0.0792727	-0.301409	0.659	0.812
Plod3	0.0389972	-0.301699	0.602	0.875
Ugcg	0.110188	-0.301868	0.602	0.75
Nr1h2	0.0408804	-0.302196	0.797	0.875
Ccdc97	0.0450194	-0.30227	0.467	0.75
Elk4	0.0320297	-0.302511	0.423	0.688
Zc3h13	0.0848556	-0.302511	0.431	0.625
Glul	0.020336	-0.302786	0.825	1
Commd8	0.0311013	-0.302786	0.37	0.625
Atp2b4	0.0533699	-0.302786	0.346	0.562
AC109737.1	0.0466436	-0.303104	0.28	0.5
Fam43a	0.0839833	-0.303104	0.252	0.438
Grn	0.0324082	-0.303197	0.996	1
Pmepa1	0.0219384	-0.303475	0.199	0.438
Ppt2	0.0329143	-0.303613	0.533	0.812
Hs3st1	0.0117048	-0.303914	0.106	0.312
Slfn13	0.0237111	-0.303914	0.516	0.812
Ddx24	0.124939	-0.303914	0.528	0.688
Ywhae	0.164345	-0.304054	0.963	1
Pdia3	0.0178454	-0.304165	0.947	1
Zfp646	1.20637e-08	-0.304441	0.012	0.25
Taco1	1.20637e-08	-0.304441	0.012	0.25
Bcl7c	0.230793	-0.304559	0.768	0.75
Acot7	0.440754	-0.304746	0.61	0.75
LOC102556337	0.125102	-0.304811	0.752	0.938
Armc8	0.00586356	-0.305085	0.321	0.688
Kng1	0.0504501	-0.305085	0.293	0.5
NEWGENE-619861	0.16926	-0.305085	0.789	0.688
Hbp1	0.0357916	-0.30589	0.455	0.75
Mesd	0.0416866	-0.30589	0.467	0.75
Hsd17b12	0.134401	-0.30589	0.476	0.625
Cdk10	0.217695	-0.30589	0.508	0.562
Nap1l4	0.161858	-0.306076	0.667	0.75
Timp2	0.0507697	-0.306124	0.984	1
Msrb3	0.00259863	-0.306205	0.142	0.438
Wsb1	0.0681937	-0.306478	0.598	0.75
Sdf2	0.108099	-0.306478	0.577	0.688
Smarcc2	0.000151113	-0.306926	0.057	0.312
Chst1	0.118977	-0.306926	0.545	0.75
Sh2b3	0.0687331	-0.307341	0.699	0.812
Acadl	0.0374508	-0.307429	0.484	0.812
Prss8	0.0522409	-0.307429	0.504	0.75
Vbp1	0.15055	-0.307799	0.622	0.75
Copb1	0.125707	-0.307996	0.435	0.625
Abhd5	0.224737	-0.308083	0.691	0.812
LOC100361457	0.000194394	-0.308217	1	1
AABR07035722.1	0.10522	-0.308491	0.785	1
Clpx	0.0582778	-0.308642	0.382	0.625
Clec10a	0.150856	-0.308642	0.378	0.5
Capg	0.0210759	-0.30873	0.996	1
Hs2st1	0.0459011	-0.308878	0.516	0.75
Rgcc	0.0931714	-0.308878	0.813	1
Ppial4d	0.22156	-0.308972	0.919	1
Pgrmc1	0.0323161	-0.309	0.833	0.938
Camk2d	0.0186961	-0.309053	0.61	0.938
RGD1560455	0.00122416	-0.309189	0.102	0.375
Maob	0.192398	-0.309385	0.301	0.438
Zc3hav1	0.0236668	-0.309519	0.492	0.75
Lrp2	0.0427064	-0.309519	0.48	0.75
Kcmf1	0.34918	-0.309519	0.467	0.5
Trappc4	0.505526	-0.309519	0.488	0.5
Otud4	3.80141e-07	-0.310246	0.008	0.188
Rac1	0.0102615	-0.310246	0.992	1
Rbm45	0.0148034	-0.310246	0.228	0.5
Enpep	0.0155144	-0.310246	0.228	0.5
Lrrc8c	0.122415	-0.310246	0.39	0.562
Nubp1	0.245917	-0.310859	0.654	0.688
Elf3	0.063705	-0.310952	0.463	0.688
Shprh	0.00288683	-0.311258	0.146	0.438
Mpp3	0.00396412	-0.311258	0.154	0.438
Efl1	0.0204304	-0.311258	0.159	0.375
Arhgap22	0.167237	-0.311748	0.447	0.625
Eef1e1	0.233472	-0.311748	0.447	0.562
Tmem39b	0.0130155	-0.312037	0.268	0.562
Pcdha13	0.0407642	-0.312037	0.276	0.5
Rpa3	0.0447758	-0.312037	0.285	0.5
Ppp1cb	0.0313323	-0.312228	0.707	0.938
Nmi	0.00267163	-0.312464	0.057	0.25
Uqcrfs1	0.0215804	-0.312764	0.581	0.938
Snx1	0.0722223	-0.312764	0.614	0.812
Snrnp200	0.109772	-0.312834	0.74	0.812
Sec14l2	0.0217851	-0.313158	0.203	0.438
LOC689899	0.0617445	-0.313158	0.187	0.375
Mapk14	0.229919	-0.313158	0.638	0.812
Selenof	0.0394617	-0.313468	0.963	1
Commd10	0.0161401	-0.313698	0.329	0.625
Bambi	0.0597864	-0.313698	0.301	0.5
S100a10	0.00773777	-0.314004	0.992	1
Llgl2	0.0723143	-0.31413	0.386	0.562
Gbp4	0.00147936	-0.314483	0.106	0.375
Metrnl	0.0160141	-0.314483	0.508	0.812
2023-09-02	0.0781092	-0.315241	0.837	0.875
Ccnd3	0.107083	-0.315241	0.671	0.75
Chmp2a	0.0426532	-0.315383	0.874	0.938
Ankfy1	0.0171484	-0.31551	0.443	0.75
Ilf2	0.0186383	-0.31551	0.443	0.75
Prom1	0.170019	-0.31551	0.447	0.562
Fubp1	0.195634	-0.31551	0.427	0.562
Mgst1	0.0675847	-0.316075	0.902	1
Lrrn4cl	0.0153648	-0.316329	0.15	0.375
Elmo2	0.0828954	-0.316433	0.74	0.812
Nipsnap3b	0.0145672	-0.316525	0.276	0.562
Tmed9	0.0300124	-0.316606	0.817	0.938
Slc16a3	0.0397965	-0.31668	0.402	0.625
St3gal2	0.0656319	-0.31668	0.382	0.562
Ints3	0.0688504	-0.316806	0.459	0.688
Spi1	0.0285621	-0.317138	0.943	1
Tmem198b	7.27131e-05	-0.318024	0.053	0.312
Pcp4l1	7.27131e-05	-0.318024	0.053	0.312
Cd244	7.27131e-05	-0.318024	0.053	0.312
Cul3	0.0135846	-0.318024	0.492	0.875
Tmem189	0.0384903	-0.318024	0.419	0.688
Cpq	0.0686059	-0.318024	0.415	0.625
Fchsd2	0.0697233	-0.318024	0.293	0.5
Cbx3	0.0880334	-0.318024	0.565	0.75
Slc43a2	0.127389	-0.318024	0.496	0.625
Cib1	0.0775678	-0.318696	0.858	0.875
AABR07053749.2	0.0237698	-0.318872	0.748	0.938
Bcam	0.0529434	-0.318872	0.955	1
Hp1bp3	0.0945667	-0.318999	0.606	0.75
Lsm1	0.0801376	-0.319282	0.463	0.688
Slc39a8	0.0477433	-0.319417	0.321	0.562
Mpi	0.00107071	-0.319797	0.102	0.375
Zbtb39	0.00682145	-0.319797	0.098	0.312
Cd14	0.338714	-0.319927	0.654	0.688
Sri	0.112054	-0.320077	0.614	0.75
Arhgap17	0.0424982	-0.320253	0.537	0.75
Evi2a	0.0401705	-0.320463	0.463	0.75
Slc37a4	0.0342997	-0.320715	0.382	0.625
Fbxo38	0.00407329	-0.321026	0.264	0.625
Plod1	0.0112975	-0.321026	0.642	0.875
Camta1	0.00253863	-0.321418	0.146	0.438
Timm10b	0.0861392	-0.321573	0.504	0.688
Nfatc3	0.0567029	-0.321928	0.411	0.625
Bet1l	0.148974	-0.321928	0.415	0.562
Hyi	0.0254422	-0.322363	0.309	0.562
Ccdc80	0.0565713	-0.322363	0.28	0.5
Ilk	0.0398045	-0.322737	0.87	1
Bcar3	0.0043171	-0.322906	0.195	0.5
Tlr6	0.0043171	-0.322906	0.195	0.5
Tead4	0.0314793	-0.322906	0.171	0.375
Atp2a3	0.177005	-0.323064	0.39	0.5
Gnpda1	0.185891	-0.323064	0.463	0.562
Cltc	0.040772	-0.323375	0.939	1
Gp2	1.6998e-05	-0.323605	0.045	0.312
Cpsf7	1.6998e-05	-0.323605	0.045	0.312
Esyt1	3.50732e-05	-0.323605	0.049	0.312
Capzb	0.0147359	-0.323605	0.951	0.938
Fem1c	0.0429726	-0.323605	0.35	0.562
Tax1bp1	0.117846	-0.323605	0.756	0.875
Dhx15	0.0402823	-0.324035	0.614	0.812
Stam	0.0316482	-0.324276	0.215	0.438
Srsf2	0.0549046	-0.324616	0.947	1
Fads1	0.0425088	-0.324921	0.756	0.875
Arhgap1	0.149345	-0.324921	0.772	0.875
Mob4	0.0290566	-0.325131	0.459	0.75
Ctbs	0.0811226	-0.325131	0.488	0.688
Gmcl1	0.0293083	-0.325419	0.561	0.875
Prmt9	0.034379	-0.325542	0.276	0.5
Atp13a2	0.118064	-0.325609	0.911	1
Gps2	0.0818034	-0.325843	0.411	0.625
Derl2	0.174443	-0.325843	0.435	0.562
Dnajc19	0.0538818	-0.326074	0.533	0.75
Ube2d3	0.0732434	-0.326357	0.878	0.875
Wfdc21	0.00112536	-0.326525	0.13	0.438
C4bpa	0.198899	-0.326627	0.711	0.812
Nod1	0.0162014	-0.326855	0.451	0.75
Cldn11	0.00797566	-0.327805	0.171	0.438
Zbtb21	0.0104983	-0.327805	0.179	0.438
Prkcsh	0.0342008	-0.327805	0.817	0.812
Ercc1	0.0392809	-0.327805	0.341	0.562
AABR07043031.1	0.0394059	-0.327805	0.337	0.562
Cspp1	0.0404952	-0.327805	0.183	0.375
Strn3	0.0651892	-0.327805	0.358	0.562
Efemp2	0.199789	-0.327805	0.553	0.625
Ctdp1	0.272035	-0.327805	0.354	0.438
Efcab14	0.0529115	-0.328601	0.602	0.812
Usp32	0.164222	-0.32882	0.362	0.5
Lgals7	6.76865e-06	-0.329207	0.041	0.312
Sf3b6	1.5456e-05	-0.329207	0.045	0.312
Reep3	0.0151795	-0.329207	0.667	0.875
Mink1	0.082202	-0.329538	0.537	0.688
Ptpn11	0.128879	-0.329538	0.537	0.688
Zmat2	0.0269393	-0.329769	0.398	0.688
Ddx21	0.0598033	-0.329769	0.419	0.625
Ctsc	0.0301604	-0.32986	0.703	0.875
Hsd17b4	0.0372177	-0.330331	0.565	0.75
Mical1	0.0461052	-0.330484	0.715	0.875
Stx12	0.0713311	-0.33108	0.549	0.75
Ddr1	0.357412	-0.33108	0.313	0.375
Stk25	0.0238589	-0.33149	0.467	0.75
Atraid	0.0486456	-0.33149	0.455	0.688
Acvrl1	0.0719185	-0.331557	0.715	0.875
Mrps7	0.0257707	-0.331789	0.593	0.812
AABR07039446.2	0.0507077	-0.331789	0.602	0.812
Zfp638	0.101111	-0.332017	0.333	0.5
Mboat7l1	0.034812	-0.332273	0.512	0.75
Vsnl1	0.0079161	-0.33272	0.171	0.438
Togaram1	0.0423281	-0.33272	0.187	0.375
Dnm2	0.104107	-0.33289	0.858	1
RT1-CE5	0.0546292	-0.333488	0.988	1
Cox8b	0.00167061	-0.333705	0.203	0.562
Insl3	6.11203e-06	-0.334832	0.041	0.312
Oas1a	0.0912081	-0.335184	0.431	0.625
Clec3b	0.018061	-0.335458	0.289	0.562
Zfp36l2	0.0349584	-0.335678	0.862	1
Bcdin3d	0.000172638	-0.335857	0.081	0.375
Rell1	0.0201576	-0.335857	0.488	0.812
Capza1	0.0141248	-0.336072	0.76	0.938
Mcemp1	0.0241458	-0.336133	0.593	0.812
Hsdl2	0.0186544	-0.336241	0.333	0.625
B4galt6	0.0314502	-0.33649	0.496	0.75
Bap1	0.0270842	-0.336665	0.65	0.875
Necap2	0.204015	-0.336665	0.646	0.688
Vps52	0.00612134	-0.336793	0.13	0.375
Ppt1	0.0350225	-0.337232	0.959	1
Mcat	0.00749217	-0.337652	0.171	0.438
Rab3d	0.00905536	-0.337652	0.407	0.75
Parn	0.00944088	-0.337652	0.179	0.438
Dysf	0.0105272	-0.337652	0.183	0.438
Pak1ip1	0.0344322	-0.337652	0.179	0.375
Snf8	0.206269	-0.337652	0.675	0.812
St3gal5	0.106208	-0.338056	0.736	0.75
Slain2	0.0120264	-0.33829	0.431	0.75
Git2	0.178647	-0.338693	0.63	0.688
Gtf2i	0.048959	-0.338815	0.76	0.875
Psmc4	0.045986	-0.33963	0.646	0.812
Scp2	0.0130248	-0.339756	1	1
Cpsf1	0.0145964	-0.339979	0.484	0.812
Usp48	0.0234169	-0.339979	0.541	0.812
Esrp2	0.0374025	-0.340478	0.346	0.562
Vasp	0.0176635	-0.340908	0.927	1
Por	0.0175114	-0.341144	0.78	0.938
Maf1	0.0250088	-0.341144	0.736	1
Lasp1	0.0231038	-0.34125	0.907	0.938
AABR07026294.1	0.246609	-0.341396	0.589	0.625
Myo1f	0.0302685	-0.341458	0.764	0.812
Mtch1	0.0106878	-0.341514	0.935	0.938
Ccpg1	0.106637	-0.342122	0.407	0.562
Dsg2	0.0331074	-0.342602	0.179	0.375
Paics	0.153764	-0.342964	0.663	0.75
Dpm1	0.0376272	-0.343052	0.472	0.75
Cldn5	0.151968	-0.343092	0.935	0.812
Gtf3c4	0.00220661	-0.343746	0.256	0.625
Rmnd1	0.0173229	-0.343746	0.244	0.5
Ppia	0.105833	-0.3439	0.98	1
LOC100359916	0.119508	-0.344728	0.321	0.438
Stx18	0.0660002	-0.345168	0.37	0.562
Lyve1	0.566528	-0.345168	0.39	0.375
Slc4a2	0.0753534	-0.345274	0.614	0.75
Psmd2	0.0504096	-0.345407	0.898	1
Il2rb	0.0285037	-0.345579	0.386	0.625
Hnrnpl	0.112939	-0.346147	0.902	0.875
Psme4	0.0395927	-0.346325	0.451	0.688
Gzmbl2	0.000682258	-0.346664	0.069	0.312
Rasl12	0.476002	-0.346983	0.512	0.562
Klrd1	0.097297	-0.347568	0.167	0.312
Atp6v1b2	0.040287	-0.347799	0.947	1
Atp5md	0.103721	-0.348153	0.785	0.812
Bmp4	0.0174025	-0.348333	0.593	0.812
Rab11b	0.0225253	-0.348333	0.797	1
Mafk	0.0411189	-0.34899	0.329	0.562
RGD1564664	0.0678917	-0.349424	0.768	0.938
Lamc2	0.074465	-0.349559	0.35	0.562
Pabpc1	0.04843	-0.349816	0.374	0.625
Lcn2	0.0615543	-0.350237	0.992	1
Usp18	0.121734	-0.350284	0.439	0.625
Ak2	0.0257479	-0.350497	0.512	0.75
Traf7	0.0462789	-0.351838	0.65	0.812
AABR07072078.1	0.0175289	-0.352334	0.118	0.312
Txnrd3	0.00110849	-0.352551	0.167	0.5
Kdm8	0.0166151	-0.352551	0.154	0.375
Anapc5	0.0880935	-0.352751	0.785	0.75
Slc35a1	0.0222419	-0.352935	0.244	0.5
Slc39a2	0.0221679	-0.353265	0.305	0.562
Map3k7	0.035921	-0.353265	0.317	0.562
Btg3	0.0273454	-0.35355	0.394	0.625
Mxi1	0.12306	-0.3538	0.451	0.562
Aplp2	0.0142657	-0.35435	0.915	1
Wfdc2	0.0150298	-0.354623	0.988	0.938
Aip	0.0367025	-0.354623	0.638	0.812
Snx3	0.00967407	-0.356407	0.972	1
Cox6b1	0.00148672	-0.356734	1	1
Ythdf1	0.0477127	-0.357552	0.492	0.688
Dusp10	0.00330537	-0.357552	0.154	0.438
Ing1	0.0107138	-0.357552	0.321	0.625
Rrp15	0.0149775	-0.357552	0.293	0.562
Ngdn	0.015159	-0.357552	0.415	0.688
MGC108823	0.0178368	-0.357552	0.333	0.625
Smg1	0.0198416	-0.357552	0.163	0.375
Arfgef1	0.0282323	-0.357552	0.455	0.688
Sh3bp2	0.0543121	-0.357552	0.553	0.75
Myl9	0.05762	-0.357552	0.626	0.75
Lox	0.0787893	-0.357552	0.329	0.5
Mpzl1	0.0800783	-0.357552	0.415	0.562
Mettl7a	0.0912908	-0.357552	0.833	0.875
Cr1l	0.204808	-0.357552	0.638	0.812
Commd4	0.159533	-0.359591	0.825	0.812
Usf2	0.0166158	-0.360351	0.707	0.812
Prss23	0.082261	-0.360351	0.614	0.75
Supt5h	0.023436	-0.360487	0.61	0.875
Gmpr	0.109548	-0.360638	0.606	0.688
Cldn3	0.086514	-0.360719	0.565	0.75
Ogfr	0.144278	-0.360805	0.565	0.562
RGD1559482	0.016285	-0.361314	0.992	1
P3h3	0.00465295	-0.361565	0.378	0.75
Rassf5	0.0120707	-0.361565	0.398	0.688
Ldha	0.00126161	-0.361619	0.992	1
Pus1	0.0271496	-0.361704	0.362	0.625
Gch1	0.0499798	-0.361704	0.354	0.562
Zfp384	0.0529439	-0.361704	0.358	0.562
Tuba1c	0.0301318	-0.362306	0.915	1
Zfp771	0.0189958	-0.36257	0.163	0.375
Dnaaf5	0.0834518	-0.36257	0.163	0.312
Ppp1r1b	0.00216653	-0.362789	0.114	0.375
Bri3	0.0120334	-0.363288	0.98	1
Cfh	0.0134395	-0.363477	0.862	1
Tmem120a	0.0123354	-0.364641	0.573	0.812
Fkbp1a	0.0145648	-0.364832	1	1
Add3	0.212228	-0.364857	0.443	0.5
Entpd4	0.0448916	-0.365086	0.431	0.625
RGD1308134	0.0223017	-0.365246	0.74	0.875
Alg5	0.00289003	-0.365867	0.354	0.75
Trip12	0.0371399	-0.366165	0.671	0.812
Ppm1g	0.11277	-0.366165	0.654	0.75
Ss18	0.0436338	-0.366376	0.671	0.812
Prdx5	0.00150427	-0.3665	1	1
Polr2g	0.201911	-0.366597	0.589	0.688
Tpi1	0.045047	-0.36683	0.252	0.438
Rsrc2	0.0909697	-0.367606	0.533	0.625
Eif3l	0.0418521	-0.36782	0.732	0.875
Lsm5	0.0437981	-0.367894	0.484	0.688
Smim26	0.120763	-0.367894	0.541	0.625
Txnip	0.00430683	-0.368044	0.976	1
Polr2j	0.173561	-0.368044	0.72	0.812
Ece1	0.0419264	-0.368523	0.862	0.938
Itga6	0.0425982	-0.369625	0.374	0.625
P2rx4	0.0790701	-0.369625	0.618	0.75
Pdha1	0.0340536	-0.369936	0.638	0.75
Rtn3	0.0388899	-0.37036	0.886	1
Rbpjl	0.00869556	-0.370491	0.297	0.625
Ulk1	0.0290033	-0.370491	0.317	0.562
Rnasek	0.031078	-0.370973	0.289	0.5
Spint1	0.0349228	-0.370973	0.634	0.938
RGD1309534	0.00112801	-0.371491	0.244	0.625
Cep63	0.00335308	-0.371491	0.236	0.562
Fam91a1	0.0122526	-0.371766	0.52	0.812
Fcho2	0.0286437	-0.372199	0.467	0.75
Arpc3	0.0393839	-0.372263	0.976	1
Pofut2	0.116144	-0.372659	0.63	0.688
Ywhab	0.0399731	-0.373048	0.935	1
AABR07027569.3	0.00120742	-0.373319	0.106	0.375
Rab21	0.0952803	-0.373672	0.402	0.562
Cdkn2b	0.00155193	-0.374231	0.333	0.75
Dock6	0.0216958	-0.374231	0.354	0.625
Ubxn1	0.0264301	-0.374295	0.878	1
LOC680885	1.08516e-08	-0.37483	0.012	0.25
Aifm1	0.00824977	-0.37483	0.321	0.625
Timm29	0.0172703	-0.375341	0.467	0.75
Smc4	0.00721356	-0.375474	0.26	0.562
Gcnt2	0.0252783	-0.375474	0.252	0.5
Pfkfb2	0.0381216	-0.376168	0.228	0.438
Actr10	0.00742593	-0.37646	0.443	0.75
Sf3b5	0.0345589	-0.376535	0.772	1
Lonp1	0.00709738	-0.376661	0.589	0.875
Syce1l	0.000303124	-0.37773	0.146	0.5
St3gal4	0.00513451	-0.37773	0.72	1
Herc4	0.0115317	-0.37773	0.142	0.375
Serpinb1a	0.0140206	-0.37773	0.76	0.938
Sema4a	0.0372382	-0.37773	0.894	1
Tcp11l2	0.0436155	-0.37773	0.358	0.562
Plekhb2	0.0399068	-0.378074	0.817	0.938
Spryd7	0.0205784	-0.378431	0.354	0.625
Erh	0.0498953	-0.378614	0.675	0.812
Atp6v0e1	0.0193425	-0.378768	1	1
Apobr	0.022606	-0.378926	0.459	0.75
Hdac2	0.0317519	-0.378926	0.488	0.688
Stk38	0.0413802	-0.378926	0.488	0.688
Ccdc77	0.000112818	-0.379578	0.057	0.312
Smoc2	0.0283289	-0.379989	0.264	0.5
Rassf3	0.0730038	-0.380478	0.549	0.688
Tfb2m	0.00214884	-0.380859	0.22	0.562
Ramp2	0.0333053	-0.381011	0.959	1
ST7	0.211739	-0.381011	0.419	0.562
Azi2	0.00120584	-0.3818	0.366	0.812
Cop1	0.00578519	-0.3818	0.508	0.812
Spg11	0.0131762	-0.3818	0.199	0.438
Scrib	0.0283122	-0.3818	0.382	0.625
Slc11a1	0.0502881	-0.382252	0.728	0.875
Ech1	0.0176172	-0.382576	0.833	1
Fasn	0.0362856	-0.382576	0.976	1
Pum1	0.0916716	-0.384094	0.439	0.562
Ptpn12	0.0824265	-0.384519	0.72	0.75
Acly	0.105012	-0.384519	0.772	0.875
Mob1a	0.0148094	-0.384797	0.76	0.875
Uap1	0.0109907	-0.384958	0.394	0.688
Cdk2ap1	0.0946657	-0.385566	0.585	0.688
Arpc5l	0.0789555	-0.386592	0.72	0.75
Nup188	0.000435322	-0.386698	0.187	0.562
Tspan18	0.00942597	-0.386698	0.187	0.438
Git1	0.043424	-0.386698	0.187	0.375
Cpt1a	0.0241958	-0.386868	0.341	0.562
Cct3	0.0301145	-0.387387	0.805	0.875
Clptm1l	0.0483894	-0.387453	0.882	0.875
Mx2	0.0357302	-0.387926	0.276	0.5
Kctd10	0.156901	-0.387926	0.61	0.688
Npc1	0.00816512	-0.387926	0.65	0.938
Adm	0.0271938	-0.387926	0.126	0.312
Psmd14	0.0169158	-0.388713	0.598	0.875
Becn1	0.232396	-0.388713	0.618	0.625
Slc23a2	0.230542	-0.388916	0.386	0.5
AABR07068272.1	0.00191417	-0.389063	0.26	0.625
AABR07073038.1	3.27218e-05	-0.389261	0.093	0.438
Lyz2	1.32123e-06	-0.389659	1	1
Mrps24	0.046292	-0.389806	0.736	0.812
Gas6	0.0219133	-0.390069	0.894	0.938
Prr5l	0.00342095	-0.390289	0.191	0.5
Zfp706	0.00598409	-0.390719	0.919	1
Snrpg	0.0359678	-0.390719	0.691	0.812
Tex261	0.00289032	-0.391866	0.622	0.938
Bpifb1	0.0217511	-0.391866	0.476	0.812
Ralbp1	0.0503099	-0.391866	0.654	0.75
Ufl1	0.000576971	-0.392317	0.309	0.75
Pdia4	0.00526103	-0.392317	0.305	0.625
Ccn5	0.00605904	-0.392317	0.459	0.812
Mrps14	0.00635539	-0.39278	0.557	0.938
Slc44a2	0.0189332	-0.39313	0.854	0.875
Plp2	0.0579996	-0.394247	0.898	1
Txk	0.000292363	-0.394614	0.089	0.375
Avpi1	0.0636275	-0.394614	0.87	0.875
Olr1	0.0587569	-0.395253	0.638	0.75
AC128960.1	0.00613384	-0.395354	0.785	0.938
Nup214.1	0.017455	-0.39562	0.423	0.688
Xrcc1	0.0478259	-0.39562	0.431	0.625
Agap1	0.0123261	-0.39584	0.476	0.812
Tor1a	0.110106	-0.39584	0.516	0.688
Col1a1	0.0201084	-0.395937	0.809	0.875
Slc9a3r1	1.26121e-05	-0.396322	0.045	0.312
Atp6v1c2	0.0327435	-0.396441	0.659	0.812
LOC103689920	0.00137858	-0.396723	0.293	0.688
Spint2	0.000805728	-0.396797	0.996	1
Aco2	0.0234168	-0.396797	0.797	0.938
Glmp	0.00266567	-0.397445	0.833	1
Pik3ap1	0.00535716	-0.398194	0.455	0.812
Ets1	0.0157168	-0.398194	0.724	0.875
LOC103693430	0.024787	-0.398194	0.61	0.875
Ank3	0.0255861	-0.398194	0.126	0.312
Chtop	0.0668829	-0.398194	0.691	0.75
Slc16a11	0.174041	-0.3992	0.557	0.688
Gpi	0.0241152	-0.399238	0.931	1
LOC108350502	0.0493041	-0.399279	0.541	0.75
Gsto1	0.00547	-0.399877	0.715	0.938
Mfsd13a	0.036172	-0.400621	0.508	0.688
Ncor1	0.0384924	-0.400621	0.504	0.688
Ccn3	0.00456579	-0.401141	0.276	0.625
Arf4	0.110988	-0.402163	0.752	0.812
AABR07065438.1	0.0355995	-0.402539	0.947	1
Postn	0.128295	-0.403356	0.825	0.875
Wdr81	0.0953989	-0.403775	0.533	0.688
Me1	0.00097271	-0.403891	0.325	0.75
Man1a1	0.0484917	-0.403891	0.313	0.5
Nceh1	0.0402479	-0.404346	0.715	0.812
Rad21	0.00644031	-0.404549	0.577	0.875
Jup	0.0169793	-0.404549	0.874	0.938
Dhx32	0.0313799	-0.404549	0.211	0.438
Txndc17	0.0250868	-0.404717	0.801	0.875
Sord	0.0128065	-0.404858	0.415	0.688
Alpl	0.0103971	-0.40508	0.736	0.938
Hibadh	0.0133156	-0.40508	0.524	0.812
Taf3	0.0491771	-0.405296	0.866	0.875
Pla2g15	0.0127991	-0.405574	0.797	1
St3gal1	0.016532	-0.405883	0.638	0.812
Nono	0.100944	-0.405883	0.667	0.75
Arpc5	0.0193956	-0.406718	0.959	1
Prrc2a	0.0112844	-0.406991	0.732	1
Tmem30a	0.0115025	-0.407134	0.549	0.812
Mmp15	0.0454147	-0.407477	0.724	0.75
Pik3ca	0.00334886	-0.40948	0.411	0.812
Wdr5	0.0032117	-0.410019	0.289	0.625
Fam3b	0.0987977	-0.410613	0.333	0.5
LOC108348142	0.000644614	-0.411504	1	1
Sfr1	0.0700279	-0.411677	0.671	0.75
Fcgrt	0.330079	-0.412	0.663	0.75
Gckr	0.00169432	-0.412478	0.301	0.688
Inpp5k	0.144053	-0.412478	0.329	0.438
Parp14	0.0395429	-0.412991	0.606	0.812
Washc4	3.9403e-09	-0.413261	0.033	0.375
Tollip	0.00849779	-0.413586	0.488	0.875
Gmppa	0.0297319	-0.413586	0.496	0.75
Trappc2	0.0036108	-0.413735	0.122	0.375
Slfn4	0.0227844	-0.41437	0.533	0.75
Hnrnpa1	0.00400388	-0.415268	0.866	1
Zfp598	0.0172561	-0.415472	0.545	0.812
Arf5	0.00368468	-0.415896	0.931	1
Prag1	7.37314e-05	-0.416446	0.159	0.562
LOC100911519	0.000607029	-0.416446	0.163	0.5
Vps28	0.116459	-0.416446	0.931	0.938
Ca8	0.0333976	-0.417345	0.565	0.75
Paqr6	0.0385116	-0.418953	0.447	0.625
Nelfb	0.0431801	-0.418953	0.5	0.688
Odc1	0.0126754	-0.420137	0.78	1
Ikbkb	0.0757409	-0.420562	0.553	0.688
Plk3	0.00890091	-0.420746	0.492	0.812
Alox5	0.00216818	-0.421117	0.305	0.688
Drap1	0.00454449	-0.421117	0.793	1
S100a4	0.00783767	-0.421117	0.996	1
Laptm4a	0.00122825	-0.422258	0.959	1
Rap1a	0.0260111	-0.422507	0.776	1
Mphosph8	0.00226461	-0.423786	0.191	0.5
Tagln	0.296852	-0.424417	0.606	0.625
LOC100912578	0.00863537	-0.42557	0.557	0.812
Ptgfrn	0.0231818	-0.425939	0.484	0.688
Mical2	0.0517638	-0.425939	0.244	0.438
Anp32b	0.00672605	-0.426265	0.679	0.875
Tgfbr1	0.00396549	-0.426815	0.894	0.938
Slc39a4	0.0138847	-0.427017	0.537	0.75
RGD1311703	0.00797094	-0.427157	0.667	0.875
Rab1a	0.0137907	-0.427403	0.923	0.938
Myh14	0.0438337	-0.427532	0.638	0.75
Fcgr2b	0.0281466	-0.427941	0.61	0.688
Mcoln2	0.0338952	-0.427941	0.467	0.688
Ehbp1l1	0.00248192	-0.428635	0.187	0.5
Mmd	0.0153015	-0.429105	0.366	0.625
Cela1	0.00111942	-0.4292	0.614	0.938
Atp5me	0.000679191	-0.429841	0.996	1
Ccl5	0.0275826	-0.429866	0.752	0.875
Lgals3	0.00124033	-0.430171	1	1
Hcls1	0.00452827	-0.431553	0.797	0.938
Ctnnd1	0.00179716	-0.431553	0.15	0.438
Qsox1	0.0249906	-0.43208	0.707	0.875
Tc2n	0.0262597	-0.432219	0.524	0.75
Alox5ap	0.0455439	-0.432219	0.524	0.688
Polr2i	0.0662265	-0.432219	0.565	0.688
Fam3c	0.00745247	-0.433186	0.833	0.875
LOC100360828	0.00402149	-0.43472	0.89	1
Upp1	0.0172611	-0.43472	0.598	0.812
Dbp	0.00133417	-0.435307	0.22	0.562
Ripk1	0.00068176	-0.435777	0.325	0.75
LOC681325	0.0459673	-0.435777	0.305	0.5
Siglec10	0.0637142	-0.436624	0.663	0.75
Tbc1d2b	0.0436765	-0.436815	0.752	0.812
Dpp4	0.00597712	-0.436986	0.602	0.938
Ncoa4	0.0015309	-0.43714	0.817	1
Parvg	0.00150717	-0.437279	0.374	0.75
Cd320	0.0133549	-0.437279	0.362	0.625
Tmem59	0.00369085	-0.438087	0.825	1
Gprc5a	0.0227301	-0.438552	0.715	0.938
Fbxl3	0.0461802	-0.438898	0.537	0.625
Lamp1	0.000290162	-0.43898	1	1
Ahcyl1	0.0871913	-0.43898	0.63	0.688
Cdipt	0.00511932	-0.43905	0.654	0.875
Slc22a23	0.0289163	-0.440014	0.687	0.75
Stoml2	0.00391157	-0.441161	0.52	0.875
Bckdha	0.0165373	-0.441161	0.524	0.812
Trak1	0.00620692	-0.441384	0.386	0.688
Cgnl1	0.0153467	-0.441384	0.394	0.625
RT1-S3	0.0797759	-0.443103	0.776	0.75
Uggt1	0.00887889	-0.443282	0.573	0.812
Adam19	0.117323	-0.443555	0.508	0.562
Myo6	0.00626553	-0.444264	0.309	0.625
Acp5	0.00565035	-0.445015	0.976	1
Gng11	0.00102623	-0.446089	0.26	0.625
Ostf1	0.00717566	-0.447611	0.915	1
Txn2	0.111716	-0.44775	0.646	0.75
Wdfy4	0.179253	-0.447992	0.695	0.75
Mindy1	0.020244	-0.448064	0.504	0.688
Hgs	0.0959618	-0.448064	0.512	0.625
Fmnl1	0.00189194	-0.449268	0.63	1
Oxct1	0.011717	-0.449268	0.715	0.875
Spcs3	0.00344155	-0.449746	0.48	0.812
Ifngr1	0.00442526	-0.449746	0.882	1
Fgfr4	0.000755635	-0.450661	0.252	0.625
Fuca1	0.0035023	-0.450661	0.797	0.938
LOC294154	0.0229697	-0.450661	0.703	0.875
Diaph1	0.0258613	-0.450661	0.728	0.875
Txndc5	0.0121714	-0.452098	0.858	0.938
Hmgcr	0.0202425	-0.452549	0.439	0.688
Ogt	0.0099243	-0.453871	0.537	0.75
Foxa2	0.000861819	-0.455249	0.256	0.625
Clic2	0.152339	-0.455732	0.52	0.562
Gpt	0.0157136	-0.45589	0.557	0.812
C5ar1	0.0016414	-0.456502	0.598	0.938
Atp1b3	0.00774512	-0.458787	0.943	0.938
Sec16a	0.00566019	-0.459123	0.512	0.812
Abcd3	0.024009	-0.46197	0.512	0.688
Smdt1	0.0287299	-0.462083	0.35	0.562
Uhrf1bp1l	0.00205373	-0.463923	0.443	0.812
Ap2b1	0.0167986	-0.464467	0.614	0.875
LOC108348061	0.0168491	-0.464837	0.671	0.938
Elavl1	0.0116313	-0.464981	0.467	0.75
LOC361985	0.0222936	-0.466365	0.569	0.688
Pdlim1	0.00114775	-0.466436	0.675	1
Lcp1	0.000296267	-0.466692	1	1
Id1	0.0109287	-0.467003	0.854	0.875
Flcn	0.00728587	-0.468171	0.472	0.75
Rnpep	0.00416803	-0.468583	0.508	0.812
Idh1	0.0011041	-0.469099	0.793	1
Arglu1	0.0280592	-0.469694	0.565	0.75
Cybrd1	0.00140586	-0.470027	0.528	0.875
Sulf2	0.00256111	-0.470446	0.809	0.938
Mx1	0.0678663	-0.471209	0.35	0.5
Nbl1	0.0126301	-0.471557	0.427	0.625
RGD1561113	4.37299e-06	-0.472195	0.081	0.438
Exosc7	0.0185205	-0.472195	0.476	0.75
Flnc	0.00274343	-0.472629	0.122	0.375
Ssb	0.0100209	-0.472766	0.537	0.688
Plvap	0.0380101	-0.472766	0.955	0.938
Setd5	3.97437e-05	-0.473029	0.154	0.562
Adgre5	0.00210186	-0.473029	0.159	0.438
Hist1h2ao.2	0.00438043	-0.474168	0.642	0.875
Zfp511	0.000183706	-0.474366	0.301	0.75
LOC100911825	0.00253468	-0.474909	0.374	0.688
Hmgcl	0.00752944	-0.476011	0.48	0.812
Epas1	0.000847171	-0.476042	0.992	1
Sort1	0.0015982	-0.477134	0.789	1
Olfml2a	0.00354754	-0.47934	0.419	0.688
Aph1b	0.1155	-0.480235	0.663	0.75
App	0.0131323	-0.481169	1	1
Lmna	0.001474	-0.48209	0.996	1
Ndufc1	0.0219008	-0.483083	0.297	0.5
Galnt2	0.0298824	-0.483083	0.431	0.625
Apeh	0.000545208	-0.483083	0.557	0.938
Metap1	0.00209426	-0.483083	0.362	0.75
Spag9	0.00410367	-0.483083	0.528	0.75
Ywhag	0.00751376	-0.483083	0.829	0.875
Pdhx	0.0119014	-0.483083	0.561	0.75
Chtf8	0.0470566	-0.483083	0.488	0.688
Slc26a4	0.0277122	-0.485762	0.654	0.812
Mgst3	0.000605225	-0.485937	0.646	1
Idh3g	0.0252911	-0.486136	0.61	0.75
Chp1	0.020315	-0.486285	0.593	0.688
Rras2	0.0258296	-0.486285	0.577	0.75
LOC681182	0.00445602	-0.486946	0.431	0.75
Eps8l1	0.0179238	-0.48732	0.329	0.562
Mrpl33	0.00164121	-0.487775	0.228	0.562
Tnfsf13	0.00147145	-0.488558	0.862	0.938
Acsl4	0.0068056	-0.490669	0.715	0.938
Ythdf3	0.000176174	-0.493207	0.15	0.5
Trpv2	0.00610949	-0.493207	0.837	0.938
Ceacam1	0.0359295	-0.493207	0.508	0.688
Rtp4	0.00664916	-0.494054	0.476	0.75
Sphk2	0.0726647	-0.494054	0.472	0.562
AABR07021871.1	0.00235858	-0.494788	0.931	1
Gga1	0.00409649	-0.496258	0.675	0.875
Col16a1	0.0133656	-0.49773	0.703	0.875
Napsa	0.000156302	-0.498322	1	1
Myo1g	0.00987668	-0.498908	0.695	0.875
Wdr61	0.000933331	-0.501942	0.451	0.812
Rbpms	0.0126613	-0.5025	0.423	0.688
Sirpa	0.000873102	-0.503311	0.972	1
Clec7a	0.00162578	-0.505693	0.882	1
Lbp	1.83953e-05	-0.505875	0.248	0.75
Cdc42ep1	0.0181549	-0.508419	0.622	0.875
Col15a1	0.00642651	-0.508813	0.439	0.688
Ctsf	0.00262278	-0.511097	0.74	1
Nkx2-1	0.00302527	-0.512783	0.76	1
Rbm3	0.00184819	-0.513122	0.898	1
Ndufa4	0.00029625	-0.514437	1	1
Tspan2	0.013502	-0.514485	0.472	0.688
LOC108349606	0.0010849	-0.515008	0.74	1
Axl	0.0159599	-0.51539	0.923	1
LOC100910944	0.000178078	-0.516838	0.98	1
Cnih1	0.00294163	-0.51703	0.606	0.875
Notch2	0.00212727	-0.517709	0.65	0.875
Spcs1	0.00021208	-0.518348	0.809	1
Nbr1	0.00102673	-0.519823	0.663	0.938
RT1-CE4	6.17845e-05	-0.522505	1	1
Gatad2a	0.0129017	-0.523562	0.663	0.75
Dstn	0.00488914	-0.523645	0.988	1
Lima1	0.0234978	-0.525429	0.626	0.688
Anxa1	0.00051068	-0.525975	1	1
Ccm2	0.00148614	-0.52635	0.545	0.812
Agl	4.35271e-06	-0.527477	0.163	0.625
Ppp1r9b	0.000434733	-0.527477	0.585	0.938
Hnrnpk	0.00711533	-0.527477	0.756	0.812
Rtn4	0.00718921	-0.527477	0.87	1
Anxa2	0.000495067	-0.527967	1	1
Myh11	0.0804591	-0.528887	0.285	0.438
Tmem250	5.92259e-05	-0.529032	0.248	0.688
Kcne2	0.003305	-0.531992	0.252	0.562
Akap10	3.49186e-05	-0.532495	0.163	0.562
Rgs19	0.00271917	-0.534122	0.394	0.75
Acsl5	0.00456984	-0.536522	0.882	0.938
Anxa5	0.000768892	-0.53776	0.996	1
Dapk3	0.011519	-0.539057	0.565	0.812
Stard3nl	0.000638809	-0.539929	0.541	0.938
Ly6i	0.0216859	-0.541597	0.984	1
Arg1	0.0031842	-0.542584	0.386	0.75
Mfap4	0.00400932	-0.542584	0.963	1
Cyb5b	0.0283202	-0.542984	0.488	0.625
Pikfyve	0.000906369	-0.544321	0.419	0.75
Mllt1	0.0066778	-0.544321	0.415	0.688
Dpp3	0.00334143	-0.551796	0.606	0.875
Ccl2	0.21809	-0.551796	0.516	0.625
LOC691427	0.000140393	-0.554244	0.354	0.812
Arhgef2	0.000131536	-0.555113	0.793	1
Sparc	1.08782e-05	-0.556246	1	1
S100a6	4.5116e-06	-0.557815	1	1
Nsfl1c	0.0267471	-0.558208	0.589	0.875
Vim	6.73339e-06	-0.558634	1	1
Nadk	0.00224748	-0.560805	0.87	1
Lilrb3l	0.00346357	-0.561974	0.573	0.812
Actb	0.000109307	-0.564648	0.565	0.938
Gpd1	0.000575875	-0.564994	0.167	0.5
Arf6	0.00208819	-0.566366	0.622	0.875
Rab11a	0.000714437	-0.567707	0.902	1
Cdc42ep3	0.00429587	-0.568747	0.496	0.812
Cers2	0.00057484	-0.56924	0.85	0.938
Ctss	0.000423828	-0.570546	0.382	0.75
Ethe1	0.00163246	-0.571756	0.789	0.938
Dag1	0.00278636	-0.572258	0.931	1
Chia	0.00237713	-0.573281	0.707	1
Snx19	0.000607116	-0.57465	0.362	0.75
Ccl9	0.0252205	-0.575295	0.972	1
Ppp2r1a	0.000823751	-0.575398	0.841	0.938
Nr1d1	0.000156666	-0.576865	0.089	0.375
Cat	0.000177956	-0.577518	0.825	1
Npw	0.00859793	-0.578908	0.715	0.812
Apbb1ip	0.000760553	-0.579944	0.679	0.938
Dhrs7	0.000338739	-0.581448	0.492	0.875
S100a9	0.00906383	-0.582491	0.898	1
Ccl6	0.000641629	-0.583044	0.992	1
Otulinl	0.000113824	-0.584963	0.285	0.75
Snrnp48	6.23744e-06	-0.586176	0.203	0.688
Abca3	0.000409536	-0.587034	0.346	0.75
LOC103692785	2.91912e-05	-0.592017	0.984	1
Tekt2	0.00434363	-0.593992	0.533	0.812
Irf7	0.00152938	-0.597503	0.232	0.562
Lta4h	0.00139171	-0.597985	0.833	1
Slc35c2	0.0266639	-0.599627	0.541	0.688
Myadm	0.000331732	-0.599795	0.837	0.938
Reep4	0.00705063	-0.600122	0.366	0.562
LOC680121	0.000680949	-0.600919	0.667	0.938
Acad11	0.000591717	-0.601727	0.439	0.875
Ctsh	3.90845e-05	-0.602957	1	1
Krt79	0.000868238	-0.605739	0.703	0.938
AABR07045322.1	8.13886e-08	-0.606231	0.211	0.812
Net1	9.91788e-05	-0.606511	0.667	1
Asah1	0.00175412	-0.607124	0.764	0.875
Plec	0.0001615	-0.607724	0.78	0.938
Hmox1	0.00493011	-0.610438	0.87	1
Akr1c15	0.000123426	-0.611435	0.967	1
C2	6.68156e-05	-0.620586	0.171	0.562
Bmp1	0.00342146	-0.624491	0.805	0.938
Sftpc	2.82268e-06	-0.631728	1	1
Egfl7	0.0135065	-0.632268	0.715	0.875
Tmem100	0.00119826	-0.632332	0.37	0.688
Cd9	5.37831e-05	-0.634298	0.996	1
Cnn1	0.000105369	-0.636127	0.114	0.438
Sephs2	1.59222e-05	-0.636268	0.402	0.938
Mid1ip1	0.000870803	-0.640978	0.711	0.875
Socs2	7.44752e-05	-0.645533	0.341	0.75
Nudt9	8.14863e-05	-0.645775	0.642	0.938
Cxcl17	0.00682693	-0.646637	0.882	1
LOC108351137	1.59785e-06	-0.647448	1	1
LOC103690996	1.61865e-05	-0.651549	0.98	1
Gnas.1	0.00203402	-0.652496	0.264	0.562
Lgi3	0.00711129	-0.652608	0.866	1
Man2a1	0.000896898	-0.658722	0.569	0.812
LOC108348172.1	0.000179313	-0.659581	0.528	0.875
LOC100360413	0.00173602	-0.661102	0.707	0.938
Rbx1	0.00855847	-0.671812	0.537	0.812
Lamp3	0.000565475	-0.673054	0.927	0.938
Tgoln2	6.15947e-05	-0.674358	0.854	1
Dynlt1	0.000315182	-0.682824	0.549	0.875
Serpine2	8.70737e-05	-0.68378	0.313	0.75
Atp6ap1	0.000434702	-0.68936	0.687	0.875
Sftpa1	3.00963e-06	-0.689984	1	1
Dusp2	0.00234988	-0.692641	0.386	0.75
Cpm	0.00181484	-0.701837	0.846	0.938
Fetub	0.000972634	-0.726577	0.963	1
LOC100911238	0.000218947	-0.727502	0.614	0.812
Scgb1a1	9.48873e-08	-0.731918	1	1
Abhd12	0.000117714	-0.7355	0.707	1
Mrc1	7.8838e-05	-0.736705	0.801	1
Scgb3a1	3.6792e-08	-0.742087	0.203	0.75
Lpl	4.05706e-05	-0.74437	0.963	1
Egfl6	0.00757	-0.744737	0.634	0.75
Fgfr2	0.00016847	-0.744977	0.524	0.812
Aprt	9.64567e-05	-0.7494	0.598	0.812
Cfb	0.000596192	-0.749506	0.711	0.812
Ctsd	1.32705e-07	-0.749982	1	1
Xrcc5	0.000186062	-0.757088	0.72	1
Zbed5	0.00166693	-0.760908	0.837	0.938
Nostrin	0.00353372	-0.764791	0.423	0.688
Oaz1	0.000155946	-0.768637	0.821	0.938
S100a11	1.15997e-05	-0.769828	0.996	1
Igsf6	0.000635287	-0.778326	0.638	0.812
Tpm2	0.0055953	-0.779427	0.496	0.688
Slc34a2	7.28897e-06	-0.780485	0.996	1
Fus	6.50668e-05	-0.791858	0.768	1
Dgkz	4.22394e-05	-0.792353	0.581	0.875
Rmdn2	4.11623e-06	-0.795132	0.439	0.875
Sox18	9.47957e-27	-0.795673	0.008	0.562
Dram1	8.85751e-05	-0.799236	0.817	1
Cd59	0.000521601	-0.801372	0.492	0.812
Sftpd	8.57877e-05	-0.810009	0.984	1
Pla2g1b	4.90114e-05	-0.811952	0.947	1
AABR07057190.1	2.31858e-05	-0.816507	0.687	1
Abcg1	1.09233e-05	-0.829304	0.854	1
Muc1	8.35117e-05	-0.850132	0.963	0.938
Cd177	0.000140305	-0.854373	0.801	1
Plet1	2.35411e-05	-0.857948	0.976	1
Defb4	2.74825e-06	-0.859953	1	1
Eef1a1	9.46814e-05	-0.868857	0.89	1
Actg2	0.000871599	-0.87477	0.276	0.625
Naaa	3.43253e-06	-0.880354	0.967	1
AC114233.2	3.20546e-05	-0.8843	0.76	0.938
Fxyd3	1.06348e-05	-0.922115	0.724	1
Lsp1	3.2654e-06	-0.922832	0.862	1
Sfta2	5.09002e-06	-0.951382	0.841	1
Sftpb	2.44124e-08	-0.97984	1	1
S100g	8.6039e-07	-0.982198	0.98	1
LOC498555	4.26252e-09	-1.00827	0.894	1
Txn1	7.18186e-08	-1.13516	0.984	1
Bst2	7.66976e-09	-1.14106	0.585	1
RT1-A1	2.52034e-10	-1.22153	1	1
Pla2g2d	0.000283328	-1.24558	0.732	0.875
Prg4	1.7507e-07	-1.25601	0.602	0.938
Retnla	2.14677e-08	-1.53728	1	1
Cebpb	6.4456e-09	-1.55876	0.89	1
RT1-T24-4	5.71662e-12	-1.92657	0.679	1
RT1-Bb	8.77898e-13	-2.85832	0.524	1
