# Supplementary material for: Targeting the Secretin Receptor in Macrophages Attenuates Silica‐Induced Pulmonary Fibrosis
Source: Cell Prolif. 2025 Sep 18;58(12):e70131. doi: 10.1111/cpr.70131 (PMC12686129; doi:10.1111/cpr.70131)
Supplement: Supplementary file 6 — Table S5: Supporting Tables. [file CPR-58-e70131-s009.xlsx]

## Sheet: DEG_Mac-inter_severe-mild
	p_val	avg_log2FC	severe	mild
Igh-6	0.00513811	2.42181	0.983	0.938
Apoe	1.76968e-08	2.3491	1	1
Sctr	0.000267241	2.13176	0.669	0.25
Mmp9	0.00164106	1.90955	0.479	0.062
Ptcd3	3.79184e-05	1.8337	0.793	0.438
Pla2g7	7.86496e-05	1.76946	0.744	0.312
Gpx3	1.13399e-07	1.75433	0.959	0.688
Gm2a	5.27373e-07	1.66826	1	1
Fabp4	0.000271866	1.57939	0.835	0.562
LOC689064	0.0322657	1.55229	0.603	0.312
Lgals1	9.19422e-07	1.51112	0.959	0.688
Eln	1.96387e-05	1.4288	0.851	0.312
Hba-a2.1	0.0217561	1.30627	0.653	0.375
Comt	7.89207e-07	1.29331	0.983	0.875
Pf4	0.000930076	1.27491	0.818	0.562
LOC100360087	2.49504e-05	1.26123	0.983	0.75
AABR07034739.1	0.133124	1.24235	0.992	1
Mzb1	0.000510254	1.21271	0.835	0.438
Gstp1	0.000134693	1.14483	0.992	0.875
Acp5	0.000596912	1.13155	0.983	1
Cst3	3.01151e-05	1.11807	1	1
Mmp12	0.00442547	1.10447	0.669	0.375
Pltp	1.68729e-05	1.06465	0.975	0.812
Hba-a2	0.206195	1.03533	0.413	0.25
Spp1	0.215203	1.03037	0.777	0.75
Loxl1	5.07259e-05	1.02974	0.843	0.438
LOC100363537	3.11725e-05	0.993361	0.694	0.125
Plxnd1	0.00341195	0.990697	0.876	0.75
Pld3	0.00103339	0.971031	0.95	0.875
Slc7a11	0.00178023	0.965217	0.479	0.062
Fam20c	0.0044759	0.962716	0.893	0.938
Gpnmb	0.00424889	0.954357	0.983	1
Lilrb4	0.00297147	0.943633	0.934	0.812
Fhl1	0.000152095	0.935078	0.95	0.625
AC134224.3	0.000591795	0.922439	0.562	0.062
Ftl1	8.58527e-05	0.916375	1	1
Fbln5	0.000581803	0.907685	0.471	0
Prkcd	0.000243515	0.899589	0.901	0.75
Parvb	0.000422142	0.8838	0.736	0.312
Rassf4	0.0292525	0.874686	0.727	0.688
Fth1	2.14476e-05	0.87212	1	1
2023-09-04	0.000348526	0.868537	0.81	0.375
Cfd	0.000757587	0.867733	0.785	0.438
Prelp	0.00109234	0.863545	0.785	0.438
Scgb3a1	0.259233	0.851655	0.165	0.062
Pdlim4	0.00608243	0.841358	0.57	0.25
Plac9	0.00558587	0.836024	0.785	0.375
Pon3	0.0264878	0.816659	0.587	0.312
Dpp7	0.00036744	0.799955	0.959	0.938
Ltbp3	0.000720006	0.799955	0.579	0.125
RT1-N2	0.000531783	0.794325	0.835	0.5
AABR07044388.2	0.00158811	0.787729	0.545	0.125
Tie1	0.000731571	0.781576	0.785	0.438
Tns3	0.000433398	0.778993	0.983	0.812
Gas6	0.0030827	0.772299	0.884	0.562
Vwf	0.00192945	0.771751	0.678	0.188
Ighm	0.0389853	0.758728	1	1
Adamts10	0.000528112	0.754909	0.711	0.188
Tmem176a	8.35647e-05	0.74884	1	1
Aldh1a3	0.00130715	0.748561	0.496	0.062
Prrt1	0.000219938	0.744102	0.628	0.125
Ctsk	0.0849257	0.73371	0.711	0.562
AABR07034739.3	0.0389971	0.732667	0.587	0.312
Agap3	0.00299487	0.724993	0.826	0.438
Fbn1	0.00330166	0.720865	0.802	0.562
Ces1d	0.0427628	0.720547	0.636	0.375
Plpp3	0.00967028	0.719737	0.603	0.312
Abca8a	0.00411231	0.718567	0.496	0.125
Scarb1	0.0177005	0.714132	0.826	0.688
Macf1	0.00128392	0.70744	0.967	0.75
Postn	0.0194091	0.705628	0.719	0.5
Abca1	0.00263115	0.698889	0.81	0.5
Adgre1	0.0052248	0.689946	0.595	0.25
Cybb	0.0096592	0.688607	0.983	1
Matk	0.0176927	0.687161	0.81	0.625
Clec9a	0.00649902	0.683173	0.603	0.25
Ecm1	0.00669639	0.683173	0.719	0.312
Col6a2	0.0162573	0.68105	0.777	0.688
Bgn	0.00438672	0.679582	0.975	1
Fibin	0.00189026	0.678699	0.595	0.188
Trem2	0.00244894	0.678378	0.926	0.75
Tnfaip2	0.073379	0.668959	0.802	0.875
Atp6v0d2	0.010402	0.666099	0.455	0.125
Dgat2	0.000502134	0.660075	0.686	0.188
Pttg1ip	0.00231342	0.655373	0.959	0.75
Lilrb2	0.00156534	0.651885	0.488	0.062
Atf3	0.0100356	0.647952	0.562	0.25
Tmem259	0.00120474	0.64264	0.893	0.625
Sh3tc1	0.00188712	0.640564	0.595	0.188
Lipa	0.014836	0.639724	0.975	0.938
Ccl21	0.0621859	0.639	0.769	0.625
Ctsl	0.00665813	0.631334	0.868	0.812
Cav1	0.0076723	0.629037	0.628	0.25
Plxna1	0.00581939	0.626929	0.802	0.562
Slc37a2	0.0144101	0.620296	0.694	0.5
Erp29	0.000390772	0.617584	0.992	1
St3gal5	0.0188681	0.613038	0.793	0.625
Mtss1	0.00220303	0.601004	0.471	0.062
Hsd11b1	0.016607	0.598712	0.917	0.688
Stom	0.0250617	0.594206	0.926	0.812
Plbd1	0.00293858	0.593843	0.802	0.562
Pxdc1	0.0139342	0.59015	0.694	0.438
Txnip	0.00596322	0.583637	0.983	0.875
Aoc3	0.0368645	0.583637	0.372	0.125
Optn	0.0775561	0.581939	0.636	0.562
Scarf2	0.0133057	0.581402	0.496	0.188
Sdc4	0.0290211	0.577563	0.818	0.625
Htra3	0.0186452	0.574676	0.479	0.188
Col1a1	0.0331849	0.573618	0.917	0.812
Sirpa	0.0107069	0.573533	0.983	0.875
Usp4	0.00491873	0.57299	0.727	0.312
Cd68	0.0197002	0.565915	1	0.938
Sdc3	0.00395086	0.565336	0.628	0.188
Selenom	0.0270197	0.563199	0.612	0.375
Ltbp2	0.0182934	0.56113	0.884	0.75
Emp1	0.018611	0.560109	0.471	0.125
Ppt1	0.00567481	0.560012	0.992	1
Vat1	0.0336922	0.557333	0.967	1
AABR07068316.1	0.0367189	0.551457	0.628	0.375
Aebp1	0.0110909	0.550622	0.694	0.375
Aqp1	0.0589725	0.549585	0.702	0.5
Trim35	0.0232427	0.545805	0.678	0.375
Smpdl3a	0.0284293	0.542207	0.975	1
Iffo1	0.0223724	0.534594	0.579	0.312
Il33	0.0288681	0.534309	0.537	0.25
Creld1	0.00677612	0.533996	0.57	0.188
Csf1	0.0492218	0.53117	0.736	0.562
Mrpl14	0.0263604	0.525355	0.702	0.5
Mcpt8l3	0.0306357	0.525055	0.322	0.062
Man1b1	0.00840902	0.524743	0.727	0.375
Ptprd	0.00824201	0.52408	0.322	0
Pdgfrb	0.034123	0.52408	0.636	0.375
Ckb	0.0134102	0.520901	1	1
Npr1	0.00517214	0.51971	0.529	0.125
Smim19	0.0106317	0.518542	0.455	0.125
Cygb	0.0429112	0.517577	0.595	0.375
RT1-A2	2.0301e-05	0.516406	1	1
Il3ra	0.0124539	0.515368	0.612	0.312
Xcr1	0.102338	0.515368	0.471	0.312
Them6	0.00778696	0.512689	0.537	0.188
Nxf1	0.00729298	0.512476	0.893	0.625
Lpl	0.0751925	0.512476	0.702	0.5
Arrdc4	0.0128519	0.511125	0.446	0.125
Tp53i11	0.0263587	0.510448	0.562	0.25
Meis3	0.0450894	0.50998	0.694	0.5
Sh2b1	0.0116037	0.507402	0.694	0.375
Fhod1	0.00646809	0.502601	0.612	0.188
Cd5l	0.030151	0.501469	0.322	0.062
G6pd	0.104315	0.50104	0.81	0.75
Adcy4	0.0254536	0.500089	0.636	0.375
Abcf1	0.0123766	0.494439	0.736	0.5
Scrib	0.0196125	0.491421	0.488	0.188
Stmn2	0.00813676	0.490528	0.322	0
Chpf	0.0143386	0.489719	0.587	0.25
Cilp	0.0113156	0.488641	0.413	0.062
Atp1a3	0.0672278	0.488641	0.339	0.125
LOC497796	0.0132122	0.488312	0.645	0.312
Daglb	0.0189789	0.487129	0.537	0.25
Sh2b2	0.011737	0.484261	0.512	0.188
Cmklr1	0.0269223	0.484261	0.463	0.188
Napa	0.00839789	0.483235	0.81	0.688
Myl9	0.388693	0.483235	0.562	0.438
Scyl1	0.00638462	0.481675	0.76	0.375
Ifitm2	0.00488157	0.480643	1	0.938
Selenok	0.00749428	0.480174	0.983	1
Igfbp7	0.00179401	0.478909	1	1
Lyl1	0.00495525	0.47749	0.43	0.062
Aplp2	0.016562	0.476722	0.926	0.875
Slc48a1	0.016522	0.476438	0.653	0.312
Mfap2	0.0121801	0.473454	0.298	0
Cd300lb	0.0122883	0.473454	0.298	0
Ndrg2	0.0196994	0.473454	0.421	0.125
Islr	0.0377351	0.473454	0.38	0.125
AABR07044404.1	0.023152	0.470179	0.579	0.312
Hsd17b8	0.0326806	0.469834	0.446	0.188
Nagpa	0.00792944	0.469407	0.405	0.062
Sash1	0.00918393	0.469407	0.397	0.062
Emp2	0.0644176	0.467554	0.694	0.438
Trpv2	0.0398562	0.467195	0.851	0.625
Micall2	0.00512319	0.464841	0.347	0
Atp6v1d	0.0421001	0.464465	0.62	0.438
Brd1	0.0139531	0.462566	0.504	0.188
Cat	0.0407479	0.462331	0.777	0.688
Pi16	0.0870112	0.461561	0.669	0.438
Smarcd1	0.0106777	0.461279	0.388	0.062
NEWGENE-1308171	0.0238548	0.461279	0.339	0.062
Mmp2	0.0243719	0.46107	0.851	0.688
AABR07018038.1	0.0205501	0.460676	0.785	0.625
Atf6b	0.0221025	0.459648	0.802	0.562
Arfip2	0.0288115	0.459648	0.653	0.312
Tcirg1	0.0642925	0.458237	0.926	0.938
Atp6v1b2	0.106019	0.458237	0.95	0.875
Cpq	0.0114444	0.458106	0.455	0.125
Coasy	0.0114444	0.458106	0.455	0.125
Tpm2	0.5069	0.457513	0.43	0.312
Arvcf	0.0106024	0.456176	0.306	0
Ppp1r14a	0.118757	0.456176	0.843	0.75
Cavin1	0.050249	0.455679	0.802	0.562
Hsd17b11	0.0509999	0.450371	0.636	0.438
Mettl9	0.0448535	0.450371	0.537	0.312
Vegfa	0.0628381	0.448869	0.711	0.5
Dhrsx	0.0536938	0.448708	0.719	0.5
P3h3	0.035982	0.447919	0.446	0.188
Thap3	0.0141261	0.444885	0.372	0.062
Clstn1	0.0355228	0.444541	0.653	0.438
Plcl2	0.0117942	0.442593	0.455	0.125
Slamf9	0.0656417	0.442593	0.818	0.688
Pmm2	0.0540051	0.441884	0.57	0.375
Unc45a	0.0148112	0.440218	0.628	0.25
Cd74	0.00677616	0.440178	1	1
Jaml	0.0239362	0.438689	0.529	0.25
Lhfpl2	0.052929	0.438689	0.636	0.438
Mprip	0.0282593	0.437475	0.769	0.438
Phc2	0.0708824	0.437281	0.645	0.438
Zfand2a	0.043932	0.437012	0.521	0.25
Myh11	0.328399	0.437012	0.306	0.188
Focad	0.0212822	0.436617	0.347	0.062
Dhrs3	0.0239525	0.435486	0.628	0.375
Slc6a12	0.0241446	0.434774	0.413	0.125
Tek	0.0606649	0.434774	0.347	0.125
Ano6	0.0413568	0.432812	0.645	0.5
Akt1s1	0.0267711	0.431634	0.529	0.25
Bmp1	0.0520479	0.431634	0.769	0.5
Calcrl	0.0832311	0.431634	0.603	0.375
Anpep	0.0677824	0.431079	0.917	0.75
Stambpl1	0.00670378	0.429865	0.331	0
Crispld2	0.0368662	0.429865	0.223	0
Dusp22	0.0179975	0.426912	0.43	0.125
Acvrl1	0.0578569	0.425091	0.628	0.312
Icoslg	0.0201094	0.423529	0.521	0.188
Dpagt1	0.0211471	0.423529	0.57	0.25
Pink1	0.0322122	0.422605	0.57	0.25
Mdk	0.0674469	0.422605	0.529	0.312
Rufy1	0.0359578	0.421761	0.653	0.438
Notch4	0.0119589	0.420987	0.298	0
Eepd1	0.0137251	0.420987	0.289	0
Lrp4	0.0156255	0.420987	0.281	0
Mcpt2	0.0814008	0.420987	0.165	0
Castor1	0.0187598	0.419939	0.355	0.062
Gaa	0.0630842	0.419006	0.843	0.812
Cir1	0.0140845	0.419006	0.446	0.125
Anxa5	0.041956	0.418789	0.983	0.875
Dlc1	0.0341031	0.418172	0.413	0.125
Rasa4	0.0934058	0.417913	0.736	0.625
Cdc42ep4	0.0245844	0.41742	0.529	0.25
Anxa3	0.0540469	0.417072	0.826	0.75
Arl11	0.0502409	0.416527	0.802	0.562
Cyp4b1	0.0464291	0.415037	0.545	0.25
Smpd1	0.0548054	0.415037	0.645	0.438
Serping1	0.383256	0.414067	0.992	1
Nbr1	0.0403791	0.413712	0.711	0.5
LOC691995	0.0117895	0.412054	0.298	0
Taok2	0.0188242	0.411526	0.355	0.062
Usp20	0.0214717	0.411526	0.347	0.062
Ctr9	0.0269511	0.411058	0.405	0.125
Bin2	0.0235955	0.410638	0.876	0.875
Gstm1	0.0305841	0.410638	0.463	0.188
Layn	0.0926207	0.41026	0.446	0.25
Traf2	0.0704871	0.409919	0.512	0.312
Hmg20b	0.0508986	0.409324	0.603	0.375
Ube2h	0.0632169	0.408603	0.669	0.5
RGD1304694	0.0690488	0.408031	0.752	0.562
Axl	0.0586641	0.406198	0.884	0.938
Hsdl2	0.0177486	0.403065	0.273	0
Cd96	0.0215556	0.403065	0.347	0.062
RGD1309540	0.0216893	0.403065	0.421	0.125
Fam207a	0.0243466	0.403065	0.537	0.25
Vps37c	0.0309011	0.403065	0.521	0.25
Cd83	0.0355776	0.403065	0.843	0.688
Marveld1	0.0654052	0.403065	0.636	0.375
Ccl9	0.142817	0.403065	0.843	0.75
Arhgef1	0.0313223	0.398549	0.983	0.938
Lgals3	0.243311	0.398047	0.992	1
Evi2a	0.0550271	0.397283	0.661	0.438
Slc3a2	0.06268	0.397283	0.959	0.938
Chpf2	0.0801325	0.395833	0.455	0.25
Tacc2	0.0465716	0.395452	0.438	0.188
Gpx7	0.049675	0.395452	0.43	0.188
Slc12a7	0.0673367	0.394295	0.851	0.812
Cpa3	0.065524	0.39402	0.182	0
Ctsb	0.0172631	0.393174	1	1
Actr1a	0.0611774	0.391477	0.653	0.438
Fabp5	0.184132	0.390936	0.992	1
Tssc4	0.0435397	0.389889	0.57	0.312
Arsb	0.0476865	0.389259	0.529	0.25
Arhgef7	0.0452901	0.388565	0.496	0.25
Wfdc1	0.143698	0.388565	0.405	0.25
RGD1563354	0.0214613	0.387798	0.488	0.188
Ahctf1	0.0507488	0.387798	0.43	0.188
Setd4	0.0580482	0.386945	0.355	0.125
Phtf2	0.0153507	0.384918	0.281	0
Rit1	0.0175673	0.384918	0.273	0
Cpz	0.0257619	0.384918	0.248	0
Bet1	0.115749	0.384123	0.562	0.438
Specc1l	0.148174	0.384123	0.521	0.375
Uhrf2	0.0957608	0.383256	0.537	0.375
Txndc5	0.241705	0.382306	0.711	0.688
Dync1li2	0.0281866	0.382306	0.562	0.25
Sdc1	0.0553097	0.381796	0.851	0.688
Tlr12	0.0846463	0.38126	0.455	0.25
Sec14l3	0.0969644	0.38126	0.339	0.125
Angptl4	0.13647	0.38126	0.413	0.25
Cxxc5	0.0233128	0.380104	0.446	0.125
Adamts2	0.0261788	0.380104	0.438	0.125
Secisbp2	0.0283317	0.378817	0.405	0.125
Lamb2	0.046203	0.378817	0.81	0.688
Tmcc2	0.058034	0.378817	0.355	0.125
Zfp692	0.0406186	0.377378	0.306	0.062
Egr1	0.0525135	0.377378	0.289	0.062
Foxf1	0.0584074	0.377378	0.281	0.062
Sin3b	0.182597	0.37686	0.876	0.875
LOC24906	0.317214	0.376593	0.455	0.375
Rabac1	0.0807729	0.375971	0.884	0.875
Acta2	0.0652172	0.375758	0.182	0
Pou2af1	0.101334	0.37532	0.463	0.25
Txnrd1	0.192782	0.374868	0.719	0.625
Atf4	0.021695	0.373919	0.975	1
Pqlc3	0.0530821	0.373919	0.488	0.25
Ythdc1	0.0530821	0.373919	0.488	0.25
Sfswap	0.0324008	0.372368	0.463	0.188
Hm13	0.0654575	0.371356	0.926	0.812
Arid1b	0.0324219	0.370643	0.397	0.125
Entpd2	0.0370144	0.370643	0.388	0.125
Kptn	0.0459729	0.370643	0.372	0.125
Dkc1	0.107721	0.369003	0.752	0.688
Abcb1a	0.0362735	0.368713	0.314	0.062
Lnx2	0.0406079	0.368713	0.306	0.062
LOC100910371	0.0467721	0.368713	0.298	0.062
Cd7	0.18604	0.368018	0.57	0.375
Impa2	0.015135	0.366539	0.281	0
Otud7b	0.0198337	0.366539	0.264	0
F8	0.0198337	0.366539	0.264	0
Terf1	0.0225939	0.366539	0.256	0
Rgl2	0.12419	0.366539	0.785	0.688
Itm2c	0.0389018	0.365059	0.917	0.875
Marcks	0.0780427	0.364776	0.851	0.812
Prkrip1	0.0474845	0.364591	0.438	0.188
Zfp746	0.0587133	0.364591	0.421	0.188
Psap	0.000238707	0.363301	1	1
Fkbp7	0.0472533	0.362423	0.372	0.125
Tsc2	0.0607938	0.361245	0.529	0.312
Phlda3	0.093162	0.361245	0.719	0.5
Sik2	0.107354	0.361245	0.488	0.312
Dpep1	0.194934	0.361245	0.446	0.312
Rspo1	0.024952	0.359996	0.339	0.062
Ddx17	0.0322384	0.359996	0.322	0.062
Mfap5	0.132957	0.359122	0.421	0.25
Dap	0.140709	0.359122	0.884	0.75
Tmem176b	0.0361172	0.358634	1	1
Tti2	0.0172382	0.357261	0.273	0
Tfb2m	0.0197189	0.357261	0.264	0
Pomt2	0.0223636	0.357261	0.256	0
Kctd17	0.0223636	0.357261	0.256	0
Utp3	0.0764638	0.356771	0.405	0.188
Dnlz	0.057496	0.356144	0.678	0.375
Ndufv3.1	0.0502116	0.355618	0.843	0.75
Sgk1	0.248638	0.355499	0.793	0.75
Prnp	0.112353	0.354155	0.595	0.438
Fcna	0.11471	0.354155	0.488	0.312
Brms1	0.0421914	0.352439	0.835	0.688
RGD1305464	0.0721016	0.351666	0.471	0.25
Apba3	0.0771602	0.351666	0.463	0.25
Nedd9	0.140254	0.351666	0.413	0.25
Mib2	0.0284115	0.351226	0.331	0.062
Pip4p2	0.041102	0.351226	0.306	0.062
Mapk8ip1	0.0737912	0.351226	0.264	0.062
Map1lc3b	0.0616173	0.350323	0.934	0.75
Ripor1	0.0640922	0.349626	0.554	0.312
Map3k3	0.0835919	0.349626	0.529	0.312
Wdr74	0.0705939	0.348909	0.413	0.188
Ptpre	0.0764277	0.348909	0.405	0.188
Scand1	0.0423354	0.348738	0.934	0.75
Kin	0.0171135	0.347923	0.273	0
Ankrd13d	0.0195958	0.347923	0.264	0
Rhoj	0.0223633	0.347923	0.256	0
Scara5	0.0326534	0.347923	0.231	0
Copz1	0.055883	0.347417	0.876	0.75
Piezo1	0.0922295	0.347277	0.752	0.625
Slc43a3	0.0478641	0.34584	0.372	0.125
Phyh	0.0484813	0.34584	0.372	0.125
Ecd	0.0367946	0.342402	0.314	0.062
Dido1	0.0470266	0.342402	0.298	0.062
Ndfip1	0.0391412	0.341436	0.959	1
Urgcp	0.0780261	0.341004	0.405	0.188
Ltbp4	0.0390881	0.340828	0.86	0.562
Hs3st1	0.0222346	0.338525	0.256	0
Scx	0.0463713	0.338525	0.207	0
Rab32	0.0872955	0.338147	0.669	0.562
Cyp2d1	0.0484756	0.337477	0.372	0.125
Adamts8	0.0484756	0.337477	0.372	0.125
Zfand5	0.0886899	0.336898	0.727	0.5
Ap1b1	0.118073	0.336898	0.719	0.562
Atp6v0b	0.0236823	0.336134	0.983	0.938
Cd200	0.100739	0.335951	0.529	0.312
Cgrrf1	0.107921	0.335951	0.537	0.375
Txndc11	0.162419	0.335378	0.587	0.438
Fyb1	0.124018	0.334118	0.727	0.562
Plekha6	0.0524995	0.333524	0.289	0.062
Ccdc90b	0.0531327	0.333524	0.289	0.062
Ccdc80	0.0753558	0.333524	0.264	0.062
Pnpla7	0.110431	0.333524	0.81	0.688
Pprc1	0.0705738	0.333055	0.413	0.188
Dbn1	0.0895756	0.333055	0.397	0.188
Reep3	0.160855	0.332676	0.413	0.25
Gtf3c1	0.0945454	0.332362	0.57	0.375
Capn5	0.16231	0.332098	0.62	0.5
Col3a1	0.123056	0.331916	0.992	1
Sh3bp2	0.139353	0.331874	0.694	0.562
Crlf2	0.177656	0.33168	0.686	0.562
Cyb5r3	0.172316	0.331512	0.719	0.625
Lamp2	0.167915	0.330829	0.868	0.812
Orc4	0.022097	0.329064	0.256	0
Ulbp1	0.0251839	0.329064	0.248	0
Lrrc14	0.0324224	0.329064	0.231	0
Zfp358	0.0365179	0.329064	0.223	0
Zbtb21	0.0366403	0.329064	0.223	0
Tbpl1	0.0387464	0.329064	0.388	0.125
AC134224.1	0.0522711	0.329064	0.463	0.188
Fam120b	0.0549492	0.329064	0.364	0.125
Ttc17	0.05565	0.329064	0.364	0.125
LOC100363116	0.0682598	0.329064	0.347	0.125
E4f1	0.0701368	0.329064	0.347	0.125
Phldb1	0.0768559	0.329064	0.339	0.125
Hps4	0.0879835	0.329064	0.463	0.25
Ubl3	0.104093	0.329064	0.777	0.562
Agrn	0.113833	0.329064	0.479	0.25
Serinc2	0.129309	0.329064	0.421	0.25
Ccl20	0.503571	0.329064	0.256	0.188
Bcl2l1	0.0977029	0.326444	0.661	0.5
Cdk11b	0.147513	0.326249	0.653	0.438
Ivns1abp	0.214245	0.325759	0.868	0.812
Apobec1	0.058712	0.325444	0.521	0.25
Pid1	0.0846081	0.325444	0.488	0.25
Smg7	0.0492981	0.325062	0.397	0.125
Natd1	0.0512527	0.325062	0.438	0.188
Rab34	0.0369424	0.324591	0.314	0.062
Arhgap18	0.0417428	0.324591	0.306	0.062
Pgm2l1	0.0470232	0.324591	0.298	0.062
Stard3	0.0800818	0.324311	0.793	0.688
Cerk	0.241535	0.324311	0.719	0.688
Mxra8	0.11404	0.323993	0.711	0.5
Camk1	0.118532	0.323212	0.645	0.438
Ahnak	0.20518	0.32232	0.967	0.938
Wfs1	0.115364	0.321451	0.438	0.25
Mief1	0.122317	0.321451	0.43	0.25
Tsc22d1	0.213393	0.321188	0.653	0.562
Gcdh	0.0391537	0.320603	0.388	0.125
Dvl2	0.0496673	0.320603	0.372	0.125
Pik3c2a	0.0691993	0.320603	0.347	0.125
Ehd1	0.128352	0.320603	0.645	0.5
AABR07026112.1	0.0250401	0.319542	0.248	0
Prpf40b	0.0284759	0.319542	0.24	0
Axin2	0.0365165	0.319542	0.223	0
Mical1	0.199186	0.318767	0.802	0.688
Elp5	0.0814577	0.318176	0.488	0.25
Gga2	0.204033	0.317629	0.81	0.812
Gtf2i	0.0984077	0.317513	0.736	0.5
Plcd1	0.0811899	0.317025	0.405	0.188
Clock	0.0531289	0.315602	0.289	0.062
Fam110d	0.0665997	0.315602	0.273	0.062
Plgrkt	0.0670482	0.315602	0.273	0.062
AABR07031756.1	0.204443	0.315192	0.488	0.375
Tacc1	0.0634748	0.314934	0.727	0.438
Mylip	0.155907	0.314934	0.636	0.5
Trir	0.0818555	0.313798	0.967	1
Cish	0.112341	0.313798	0.438	0.25
Med12	0.115363	0.313798	0.438	0.25
Ndor1	0.13634	0.313798	0.421	0.25
Fblim1	0.136387	0.313798	0.421	0.25
Cnppd1	0.100223	0.312867	0.826	0.688
Acap1	0.116818	0.312867	0.826	0.562
Plxnb2	0.144293	0.312462	0.942	0.938
Nr4a1	0.0579711	0.312091	0.306	0.062
Ell	0.0863272	0.312091	0.331	0.125
Lhpp	0.0410686	0.309955	0.215	0
Dnajc27	0.0410686	0.309955	0.215	0
Gria3	0.0462525	0.309955	0.207	0
Pth1r	0.0462525	0.309955	0.207	0
Rcan1	0.220421	0.309955	0.595	0.5
Nol12	0.0748028	0.308943	0.413	0.188
LOC100910790	0.102527	0.308943	0.388	0.188
Cpne7	0.104564	0.308943	0.388	0.188
Tbx4	0.120757	0.308943	0.372	0.188
Sparcl1	0.322802	0.308943	0.793	0.75
Serpinb6a	0.226613	0.307645	0.579	0.5
Tbc1d2b	0.142908	0.30685	0.727	0.562
Slc39a10	0.0599218	0.306557	0.281	0.062
Matn4	0.0602708	0.306557	0.281	0.062
Aar2	0.0674724	0.306557	0.273	0.062
Gng8	0.163995	0.306103	0.405	0.25
Ncln	0.136099	0.305138	0.769	0.625
Tln1	0.0240768	0.304255	0.983	1
Ypel3	0.114633	0.303529	0.942	0.938
Kansl2	0.0302802	0.303529	0.504	0.188
Inpp5a	0.0637405	0.303529	0.355	0.125
Ppp2r5b	0.080026	0.303529	0.339	0.125
Ppm1f	0.0981741	0.303529	0.322	0.125
Sts	0.14543	0.303529	0.479	0.312
Pdhb	0.185067	0.303529	0.587	0.438
Pea15	0.174408	0.302136	0.826	0.688
Rgs1	0.0836995	0.302013	0.777	0.625
Tmem127	0.11452	0.301688	0.719	0.438
Eml3	0.132998	0.301467	0.628	0.438
Pola2	0.229044	0.301467	0.579	0.5
Lin37	0.0762165	0.300815	0.413	0.188
Prkd2	0.0949639	0.300815	0.397	0.188
Ednra	0.123016	0.300815	0.322	0.125
Sh3bp5	0.149794	0.300815	0.355	0.188
Adcy2	0.0362321	0.300305	0.223	0
Nsun5	0.0461252	0.300305	0.207	0
Msln	0.0582026	0.300305	0.19	0
Ndufb10	0.11211	0.299317	0.959	0.938
Tspan13	0.10403	0.299042	0.529	0.312
Rnf185	0.101588	0.298367	0.455	0.25
Galt	0.108433	0.298367	0.446	0.25
Rragc	0.239986	0.297948	0.793	0.812
Icam2	0.26215	0.297793	0.595	0.5
LOC100910669	0.0477075	0.297455	0.298	0.062
Decr2	0.053958	0.297455	0.289	0.062
Scn1b	0.0753466	0.297455	0.264	0.062
Zzz3	0.0753466	0.297455	0.264	0.062
Trmt44	0.0851298	0.297455	0.256	0.062
Tmem183a	0.0779454	0.29615	0.496	0.25
Rexo1	0.156956	0.29615	0.471	0.312
Mxd4	0.183974	0.295456	0.736	0.625
Nr1h3	0.11448	0.295262	0.636	0.438
Dpy19l1	0.165237	0.295262	0.62	0.5
Anapc16	0.0645216	0.294916	0.355	0.125
Fbxo38	0.0981612	0.294916	0.322	0.125
Slc6a8	0.122753	0.294916	0.306	0.125
Higd1b	0.0720469	0.29413	0.438	0.188
Hs6st1	0.0771221	0.29413	0.496	0.25
Mat2b	0.100694	0.29413	0.537	0.312
Clpx	0.0416413	0.292641	0.413	0.125
RGD1310127	0.0644206	0.292641	0.38	0.125
Kat8	0.0762118	0.292641	0.413	0.188
Sil1	0.102511	0.292641	0.388	0.188
Arel1	0.112526	0.292641	0.38	0.188
Slmap	0.195864	0.292641	0.331	0.188
Sptlc1	0.066614	0.292284	0.603	0.312
Tspan5	0.237685	0.292284	0.504	0.375
LOC361346	0.0360717	0.29059	0.223	0
Dclre1a	0.0459839	0.29059	0.207	0
Tpsab1	0.0812157	0.29059	0.165	0
Ccdc47	0.175992	0.29059	0.57	0.438
Actg2	0.507768	0.29059	0.198	0.125
Abca2	0.122086	0.28903	0.636	0.438
Smg9	0.152054	0.288732	0.471	0.312
F2r	0.155906	0.288732	0.438	0.25
Glp1r	0.0678789	0.288295	0.273	0.062
Slc35a1	0.0758437	0.288295	0.264	0.062
Lox	0.0758437	0.288295	0.264	0.062
Sgsm2	0.0763256	0.288295	0.264	0.062
Rassf8	0.0845498	0.288295	0.256	0.062
Wdr34	0.0947457	0.288295	0.248	0.062
Ndrg1	0.500466	0.287588	0.802	0.875
Nr1d2	0.0728596	0.286251	0.347	0.125
C1qtnf7	0.0899347	0.286251	0.331	0.125
Cyb5r1	0.100878	0.286251	0.322	0.125
Arhgap35	0.109862	0.286251	0.314	0.125
Papss2	0.109862	0.286251	0.314	0.125
Ankib1	0.109862	0.286251	0.314	0.125
Txnrd2	0.122743	0.286251	0.306	0.125
Srpx	0.179987	0.286251	0.273	0.125
Bckdha	0.168037	0.285495	0.537	0.375
Spata13	0.174048	0.285495	0.512	0.312
Tspan9	0.202009	0.285495	0.529	0.375
Hip1	0.240648	0.285495	0.521	0.438
Egln2	0.207928	0.285009	0.645	0.562
Snx33	0.114785	0.28442	0.38	0.188
Taf8	0.140164	0.28442	0.364	0.188
Fxyd1	0.169672	0.28442	0.347	0.188
Chmp1a	0.227074	0.283852	0.636	0.5
Fn1	0.322613	0.28365	0.992	1
Rpap3	0.159686	0.282771	0.413	0.25
Rnf128	0.163807	0.282771	0.413	0.25
Tf	0.168431	0.282771	0.595	0.375
Gramd1a	0.271381	0.282771	0.826	0.75
Ager	0.277465	0.281759	0.909	0.812
Clcn6	0.145359	0.281276	0.479	0.312
Micu1	0.156871	0.281276	0.471	0.312
Vps39	0.221399	0.281276	0.438	0.312
Vps11	0.241836	0.281276	0.438	0.312
Mpp6	0.0406123	0.280809	0.215	0
MGC105567	0.0406123	0.280809	0.215	0
Pde6h	0.0647187	0.280809	0.182	0
Abcf3	0.155754	0.279917	0.496	0.312
Bik	0.0682719	0.279076	0.273	0.062
Pik3ip1	0.0682719	0.279076	0.273	0.062
Thumpd3	0.0763237	0.279076	0.264	0.062
Stk11ip	0.0851258	0.279076	0.256	0.062
Gypc	0.0954066	0.279076	0.248	0.062
Ca11	0.130195	0.279076	0.223	0.062
Cacfd1	0.119969	0.278674	0.579	0.375
Ulk2	0.0922959	0.277534	0.331	0.125
AABR07044388.1	0.152069	0.276484	0.595	0.438
Acsf2	0.106578	0.276153	0.388	0.188
Zfp787	0.108629	0.276153	0.388	0.188
Snap29	0.159009	0.276153	0.355	0.188
Xylt2	0.243411	0.275515	0.612	0.5
Tdp2	0.142575	0.274909	0.43	0.25
Pkdcc	0.154937	0.274909	0.421	0.25
LOC108348061	0.184937	0.274909	0.355	0.188
Naa80	0.143724	0.273782	0.405	0.188
Slc39a6	0.219559	0.273782	0.446	0.312
Pla2g2a	0.528769	0.273004	0.521	0.5
Osbpl11	0.108669	0.272757	0.537	0.312
Kctd10	0.159566	0.272757	0.496	0.312
Sidt2	0.0848669	0.27182	0.926	0.812
Slc27a1	0.232277	0.27182	0.504	0.375
Cd40	0.252046	0.27182	0.537	0.438
Atp6v0a1	0.109555	0.271599	0.711	0.5
Ldlrad4	0.0456592	0.270961	0.207	0
Noct	0.0514368	0.270961	0.198	0
St7l	0.0514368	0.270961	0.198	0
Steap4	0.0514368	0.270961	0.198	0
Adssl1	0.0514368	0.270961	0.198	0
Ddx55	0.0578187	0.270961	0.19	0
Nol3	0.0725102	0.270961	0.174	0
Gpd1	0.0903552	0.270961	0.157	0
Myl7	0.1392	0.270961	0.124	0
Ppp1r9b	0.16476	0.270961	0.57	0.375
Plxdc2	0.159893	0.270171	0.628	0.438
Zyx	0.0444864	0.270076	1	1
Iba57	0.0686477	0.269798	0.273	0.062
Aldh1a2	0.0767862	0.269798	0.264	0.062
Apbb3	0.086225	0.269798	0.256	0.062
Gstk1	0.0954022	0.269798	0.248	0.062
Heyl	0.133198	0.269798	0.223	0.062
Tpsb2	0.161555	0.269798	0.207	0.062
Phf23	0.167869	0.26944	0.678	0.562
Clptm1	0.304009	0.269266	0.793	0.875
Aplf	0.0922942	0.268764	0.331	0.125
Dnm1	0.112915	0.268764	0.314	0.125
Olfml2b	0.136853	0.268764	0.298	0.125
Clec2l	0.140696	0.268764	0.298	0.125
Egr2	0.187832	0.268764	0.273	0.125
Ctsw	0.569929	0.268288	0.727	0.688
Gsn	0.366688	0.268087	1	1
Prss8	0.115795	0.267837	0.331	0.125
Tmem185a	0.142936	0.267837	0.364	0.188
Serf1	0.191711	0.267837	0.339	0.188
Slc49a4	0.191711	0.267837	0.339	0.188
Ciao3	0.19922	0.267837	0.339	0.188
Ephb4	0.262326	0.267837	0.314	0.188
Dapk1	0.220584	0.26755	0.719	0.562
Dnase2	0.185534	0.267003	0.884	0.875
Cdc16	0.0967161	0.267003	0.421	0.188
Ap3b1	0.104372	0.267003	0.413	0.188
Zc3h18	0.13375	0.267003	0.388	0.188
Ddx50	0.163742	0.267003	0.413	0.25
Eif4b	0.0849366	0.266617	0.942	0.812
Dusp3	0.0565107	0.266248	0.496	0.188
Daam1	0.24183	0.266248	0.438	0.312
Kdr	0.109502	0.265561	0.405	0.188
Asb2	0.266077	0.265561	0.702	0.562
Galnt6	0.191656	0.264934	0.496	0.312
Scd2	0.0378745	0.263459	1	0.938
Fbxw5	0.21173	0.26334	0.612	0.438
Lyrm1	0.0576589	0.261046	0.19	0
Lonrf3	0.0576589	0.261046	0.19	0
Suox	0.0576589	0.261046	0.19	0
Lrrc28	0.0647187	0.261046	0.182	0
Adgrl2	0.0647187	0.261046	0.182	0
Col7a1	0.0647187	0.261046	0.182	0
Ttc28	0.0647187	0.261046	0.182	0
Cyp4f6	0.0723652	0.261046	0.174	0
Kcnj8	0.0772308	0.26046	0.264	0.062
Heatr4	0.0772308	0.26046	0.264	0.062
Prickle2	0.0867462	0.26046	0.256	0.062
Dvl1	0.0960478	0.26046	0.248	0.062
Bace2	0.0960478	0.26046	0.248	0.062
Sod3	0.0966755	0.26046	0.248	0.062
Fbf1	0.118458	0.26046	0.231	0.062
Tmx4	0.119332	0.26046	0.231	0.062
Gatm	0.0934587	0.25994	0.331	0.125
Chn2	0.11443	0.25994	0.314	0.125
Zfp691	0.11443	0.25994	0.314	0.125
Gbe1	0.140692	0.25994	0.298	0.125
Slc25a20	0.156617	0.25994	0.289	0.125
Slco4a1	0.202244	0.25994	0.264	0.125
Adarb1	0.089943	0.259474	0.355	0.125
Atg16l2	0.12163	0.259474	0.38	0.188
Kcns3	0.12163	0.259474	0.38	0.188
Ebpl	0.145748	0.259474	0.364	0.188
Cacnb3	0.148588	0.259474	0.364	0.188
Spryd3	0.148588	0.259474	0.364	0.188
Nme3	0.165232	0.259474	0.355	0.188
AABR07031491.2	0.115875	0.259055	0.405	0.188
Gask1b	0.118102	0.258675	0.471	0.25
Gramd4	0.210906	0.258675	0.455	0.312
Myof	0.24545	0.258675	0.86	0.75
AABR07033564.2	0.26101	0.25833	0.446	0.312
Ing4	0.216816	0.258015	0.496	0.312
Bles03	0.217723	0.258015	0.529	0.375
Pkd1	0.365459	0.258015	0.496	0.438
Nabp1	0.24608	0.25746	0.587	0.438
Ddrgk1	0.21488	0.257214	0.62	0.438
Raf1	0.302523	0.256395	0.661	0.562
Riok3	0.398971	0.255911	0.719	0.688
Arhgef2	0.217456	0.255634	0.86	0.688
Lrif1	0.0574831	0.251062	0.19	0
Pnpla4	0.0574831	0.251062	0.19	0
Slc25a29	0.0574831	0.251062	0.19	0
AABR07072078.1	0.0574831	0.251062	0.19	0
Ier5l	0.0645578	0.251062	0.182	0
Epc2	0.0645578	0.251062	0.182	0
Cercam	0.0723644	0.251062	0.174	0
RGD1304622	0.0723644	0.251062	0.174	0
Adgrg1	0.0867462	0.251062	0.256	0.062
Vwa1	0.0966748	0.251062	0.248	0.062
Kbtbd3	0.10751	0.251062	0.24	0.062
Ptgr1	0.108938	0.251062	0.24	0.062
Tmem135	0.115937	0.251062	0.314	0.125
Tab2	0.119327	0.251062	0.231	0.062
Lrrc1	0.119327	0.251062	0.231	0.062
Mphosph8	0.119327	0.251062	0.231	0.062
RGD1308117	0.119327	0.251062	0.231	0.062
Rilpl1	0.119327	0.251062	0.231	0.062
Slc13a3	0.120179	0.251062	0.231	0.062
Rnf41	0.15143	0.251062	0.364	0.188
Retreg2	0.160758	0.251062	0.595	0.438
Gne	0.161352	0.251062	0.438	0.25
Ypel4	0.164111	0.251062	0.207	0.062
Fbxo31	0.16418	0.251062	0.579	0.375
Pkn1	0.165408	0.251062	0.818	0.688
Gpr88	0.171664	0.251062	0.281	0.125
Anxa6	0.17801	0.251062	0.95	1
Srsf6	0.181007	0.251062	0.893	0.875
Cela1	0.183478	0.251062	0.364	0.188
RGD1560108	0.185054	0.251062	0.413	0.25
Slc2a8	0.185169	0.251062	0.273	0.125
Zpr1	0.196147	0.251062	0.653	0.438
Abcd1	0.22716	0.251062	0.388	0.25
Plk2	0.229348	0.251062	0.322	0.188
Ubn1	0.232667	0.251062	0.446	0.312
Pias4	0.23379	0.251062	0.322	0.188
Ndfip2	0.239381	0.251062	0.446	0.312
Sfxn3	0.261844	0.251062	0.537	0.438
Ankrd11	0.283221	0.251062	0.562	0.5
Fcgrt	0.307168	0.251062	0.694	0.625
Slc15a3	0.402514	0.251062	0.694	0.625
Lrrc59	0.178149	-0.250069	0.694	0.75
Eif3d	0.0814961	-0.250485	0.694	0.875
Snrnp40	0.0843486	-0.250485	0.405	0.625
Slc25a10	0.147126	-0.250485	0.405	0.562
Mrps21	0.0650082	-0.250911	0.934	1
AABR07000398.1	0.029989	-0.251008	0.364	0.062
Tpp2	0.110407	-0.251008	0.463	0.688
Scamp1	0.112312	-0.251008	0.512	0.688
Cop1	0.602061	-0.251008	0.455	0.438
Rexo2	0.111173	-0.251686	0.851	1
AABR07071905.1	0.0039991	-0.252107	0.05	0.25
Rad51	0.0039991	-0.252107	0.05	0.25
Pwp1	0.0039991	-0.252107	0.05	0.25
Nudt13	0.0337086	-0.252107	0.05	0.188
Cwc15	0.125615	-0.252107	0.669	0.75
Uggt1	0.206755	-0.252107	0.694	0.875
Dapk2	0.0614211	-0.252601	0.174	0.375
Poldip2	0.0614211	-0.252601	0.174	0.375
Ccdc17	0.229682	-0.252601	0.19	0.312
Atp8b2	0.0706126	-0.252981	0.331	0.562
Tspan1	0.0716236	-0.252981	0.264	0.5
Actl6a	0.102772	-0.252981	0.298	0.5
Tmem60	0.104263	-0.252981	0.306	0.5
Ints5	0.530168	-0.252981	0.322	0.375
Dnajb1	0.035767	-0.253527	0.504	0.812
Cops5	0.0658494	-0.253527	0.512	0.75
Gak	0.0942774	-0.25373	0.554	0.75
Sae1	0.227431	-0.25373	0.579	0.688
Akt1	0.130826	-0.254047	0.686	0.812
Gatad2a	0.130921	-0.254047	0.719	0.812
Rad23b	0.340031	-0.254047	0.669	0.688
Ccna2	0.0108692	-0.255898	0.091	0.312
Syne4	0.0156198	-0.255898	0.099	0.312
Plekhn1	0.0156198	-0.255898	0.099	0.312
Cdc6	0.0156198	-0.255898	0.099	0.312
Nudt19	0.0387293	-0.255898	0.248	0.5
Ubr7	0.0387293	-0.255898	0.248	0.5
AABR07029198.1	0.0519024	-0.255898	0.091	0.25
Pdlim2	0.0546969	-0.255898	0.421	0.688
Sec14l2	0.0820716	-0.255898	0.24	0.438
Cript	0.0878132	-0.255898	0.57	0.812
Mrps27	0.0908999	-0.255898	0.248	0.438
AABR07018078.1	0.0922145	-0.255898	0.347	0.562
Nsmce1	0.106984	-0.255898	0.372	0.562
Ddx23	0.109079	-0.255898	0.62	0.812
Flii	0.118913	-0.255898	0.636	0.812
Psmg4	0.121654	-0.255898	0.752	0.938
Aldh3a2	0.138806	-0.255898	0.504	0.625
Mrpl57	0.142861	-0.255898	0.669	0.812
Unc50	0.164833	-0.255898	0.405	0.562
Irf9	0.257883	-0.255898	0.256	0.375
Epas1	0.35154	-0.255898	0.909	0.812
Mdp1	0.381006	-0.255898	0.347	0.438
Me2	0.498011	-0.255898	0.388	0.438
Ldlr	0.554579	-0.255898	0.347	0.375
Atp1a1	0.12292	-0.256636	0.983	1
Junb	0.110463	-0.257208	0.793	0.938
Rabggtb	0.416537	-0.25755	0.81	0.938
Ptpa	0.0832687	-0.257798	0.702	0.875
Lonp1	0.162822	-0.257798	0.645	0.875
Mta2	0.383576	-0.258133	0.562	0.625
Stag2	0.0310884	-0.258613	0.364	0.688
Rap1gap2	0.0493608	-0.258613	0.413	0.688
Tmco1	0.169995	-0.258613	0.355	0.5
Alad	0.501375	-0.258613	0.397	0.438
RGD1562136	0.0708669	-0.258939	0.281	0.5
Nfyb	0.0835663	-0.258939	0.298	0.5
Auh	0.107926	-0.258939	0.256	0.438
Irak4	0.152733	-0.258939	0.264	0.438
B4galt4	0.440589	-0.258939	0.256	0.312
RGD1308601	0.026142	-0.259354	0.149	0.375
Tyms	0.0840614	-0.259354	0.149	0.312
Glrx3	0.0946672	-0.259607	0.727	0.812
Sort1	0.163716	-0.260244	0.479	0.688
Arl6ip4	0.0660075	-0.260652	0.57	0.75
Snx20	0.0765992	-0.260969	0.727	0.875
Arih1	0.0831759	-0.261144	0.388	0.625
Ube2v2	0.129694	-0.261144	0.405	0.562
LOC102549869	0.276784	-0.261144	0.413	0.5
Vsir	0.113271	-0.261431	0.843	0.875
Myh10	0.255252	-0.261751	0.322	0.438
AABR07071876.1	0.278832	-0.261751	0.331	0.438
Vasp	0.174141	-0.261951	0.959	1
Kcmf1	0.0596712	-0.26224	0.579	0.812
Espl1	0.0232615	-0.262516	0.182	0.438
Cldn7	0.0232615	-0.262516	0.182	0.438
Usp45	0.0277231	-0.262516	0.19	0.438
Pstpip2	0.0326699	-0.262516	0.198	0.438
RGD1561143	0.0573474	-0.262516	0.174	0.375
Utp20	0.0770581	-0.262516	0.19	0.375
LOC100362339	0.0770581	-0.262516	0.19	0.375
Bpifb1	0.0878521	-0.262516	0.099	0.25
Smc2	0.184968	-0.262516	0.19	0.312
Vps4b	0.239379	-0.262818	0.545	0.625
LOC102549726	0.252576	-0.262979	0.711	0.75
Prdx1	0.0394955	-0.263008	1	1
Scin	0.000152986	-0.263511	0.025	0.25
Rnls	0.0016496	-0.263511	0.041	0.25
Cd180	0.0016496	-0.263511	0.041	0.25
AABR07072400.1	0.0016496	-0.263511	0.041	0.25
Znrf1	0.0016496	-0.263511	0.041	0.25
AABR07035539.1	0.0016496	-0.263511	0.041	0.25
Tsn	0.141497	-0.263511	0.446	0.625
Snrpb	0.149642	-0.263853	0.917	1
Map2k1	0.267233	-0.26413	0.603	0.688
Dhdds	0.0868456	-0.26436	0.331	0.562
Rbm17	0.106146	-0.26436	0.347	0.562
LOC690000	0.149085	-0.26436	0.347	0.5
Elmsan1	0.389147	-0.26436	0.355	0.438
Atp5f1b	0.0129106	-0.264784	1	1
Prpf38b	0.141468	-0.264859	0.545	0.688
Cnp	0.058973	-0.265188	0.645	0.938
Rtraf	0.109151	-0.265421	0.942	1
Actr5	0.0685538	-0.265421	0.231	0.438
Gabpb1	0.125369	-0.265421	0.215	0.375
LOC100361025	0.386475	-0.265421	0.24	0.312
Sh3gl1	0.0356784	-0.265729	0.43	0.75
Derl1	0.15867	-0.266058	0.736	0.812
Cnot1	0.330118	-0.266058	0.752	0.75
Tmem107	0.00655233	-0.266787	0.083	0.312
AABR07006627.1	0.00993314	-0.266787	0.091	0.312
Hspb8	0.00993314	-0.266787	0.091	0.312
Adss	0.044633	-0.266787	0.545	0.875
Igbp1	0.062544	-0.266787	0.38	0.625
Snx17	0.0804689	-0.266787	0.57	0.812
Dctn2	0.0910473	-0.266787	0.727	0.812
Tmem147	0.107366	-0.266787	0.57	0.812
Mtor	0.109788	-0.266787	0.347	0.562
Ankrd1	0.148619	-0.266787	0.083	0.188
Tuba1a	0.153408	-0.266787	0.876	0.938
Tspan8	0.293301	-0.266787	0.463	0.562
Pfdn1	0.261928	-0.267405	0.81	0.875
Arfgef1	0.0707702	-0.267812	0.504	0.75
Baz1b	0.0723622	-0.267812	0.488	0.688
Prkra	0.049272	-0.268099	0.256	0.5
Lurap1l	0.0544288	-0.268099	0.264	0.5
Uimc1	0.0544288	-0.268099	0.264	0.5
Herc3	0.0598256	-0.268099	0.273	0.5
Rida	0.106046	-0.268099	0.256	0.438
Ptpn13	0.145119	-0.268099	0.264	0.438
Uqcr10	0.0387094	-0.268525	1	1
Ptpn7	0.0892957	-0.268609	0.595	0.812
Agtrap	0.0512919	-0.26905	0.421	0.688
LOC108348078	0.0862677	-0.26905	0.421	0.625
Mrps9	0.118102	-0.26905	0.421	0.625
Gsk3a	0.151035	-0.26905	0.388	0.562
Ms4a6a	0.155342	-0.26905	0.413	0.562
Parp3	0.183961	-0.26905	0.413	0.562
Hint1	0.0416698	-0.269164	0.959	1
Brd7	0.0815419	-0.269248	0.702	0.812
Ttc22	0.0111807	-0.26977	0.124	0.375
Idi1	0.0190393	-0.26977	0.14	0.375
Pitpnm3	0.0660953	-0.26977	0.14	0.312
Csf3r	0.189013	-0.26977	0.132	0.25
Tcf3	0.246493	-0.26977	0.545	0.688
Gps1	0.0983357	-0.270336	0.62	0.812
Rheb	0.140553	-0.270336	0.612	0.75
Dock8	0.219942	-0.270336	0.612	0.75
Ruvbl1	0.0259203	-0.270575	0.322	0.625
Tmem9	0.0954616	-0.270575	0.306	0.5
Tomm22	0.0920708	-0.270891	0.835	0.938
Mrpl37	0.262259	-0.271165	0.446	0.562
Rtfdc1	0.12714	-0.271973	0.595	0.75
Hsd17b10	0.268549	-0.271973	0.694	0.625
Kdm1b	0.0142792	-0.2725	0.165	0.438
Git1	0.0212102	-0.2725	0.182	0.438
Usp15	0.0624584	-0.2725	0.182	0.375
Arhgef18	0.0299466	-0.272871	0.331	0.625
Cand1	0.158061	-0.272871	0.339	0.5
Galk1	0.427103	-0.272871	0.339	0.375
Vmp1	0.469789	-0.272871	0.793	0.75
Phf10	0.105761	-0.273147	0.471	0.625
Ssr3	0.162312	-0.273147	0.455	0.625
Mybbp1a	0.150167	-0.273359	0.579	0.75
Lgi3	0.878213	-0.273359	0.504	0.375
Tle5	0.000546361	-0.275007	0.033	0.25
Uqcr11	0.0235765	-0.275007	0.992	1
Ndufb9	0.0628351	-0.275007	0.992	1
Smim8	0.0670378	-0.275007	0.331	0.562
Tial1	0.110384	-0.275007	0.388	0.562
Rpa2	0.115171	-0.275007	0.364	0.562
Uckl1	0.116225	-0.275007	0.413	0.562
Med11	0.118497	-0.275007	0.405	0.562
Slf2	0.118515	-0.275007	0.215	0.375
Lypla1	0.127874	-0.275007	0.372	0.562
Hyi	0.144357	-0.275007	0.231	0.375
Bag1	0.15667	-0.275007	0.645	0.75
Imp3	0.282276	-0.275007	0.653	0.688
Gch1	0.320749	-0.275007	0.223	0.312
RGD1306063	0.390777	-0.275007	0.521	0.562
Ndufb3	0.0696035	-0.275953	0.876	0.938
Stat6	0.205724	-0.276415	0.686	0.75
Zfp414	0.0794188	-0.276998	0.405	0.625
Tvp23b	0.247283	-0.276998	0.413	0.5
Cd1d1	0.0209248	-0.277317	0.264	0.562
Cmtm8	0.0406787	-0.277317	0.248	0.5
Foxn2	0.0452486	-0.277317	0.256	0.5
Taf6	0.0826691	-0.277317	0.24	0.438
Tnfrsf12a	0.0865582	-0.277317	0.248	0.438
Myl12b	0.0637522	-0.277593	0.992	1
Rsad2	0.00594325	-0.277758	0.083	0.312
Pias2	0.00594325	-0.277758	0.083	0.312
LOC500712	0.0334977	-0.277758	0.083	0.25
AABR07016572.1	0.0334977	-0.277758	0.083	0.25
AABR07059663.1	0.143042	-0.277758	0.083	0.188
Ift22	0.161814	-0.277758	0.083	0.188
Ppp6r1	0.234488	-0.277758	0.893	0.812
Cdk2ap1	0.337653	-0.278048	0.653	0.75
Eif4e	0.0724492	-0.278406	0.537	0.75
Wtap	0.0825749	-0.278406	0.562	0.688
Psmg1	0.0516065	-0.278859	0.43	0.688
Col15a1	0.166541	-0.278859	0.421	0.562
Scaf11	0.202644	-0.278859	0.463	0.562
Actn4	0.187913	-0.279039	0.678	0.812
Gmps	0.016216	-0.279453	0.289	0.625
Lrrfip1	0.142687	-0.279453	0.289	0.438
Plagl2	0.161405	-0.279453	0.306	0.438
Ranbp2	0.206521	-0.279962	0.595	0.625
Fzd4	0.0507641	-0.280263	0.132	0.312
Trim59	0.0507641	-0.280263	0.132	0.312
Bad	0.185378	-0.280603	0.446	0.562
mrpl11	0.305499	-0.280603	0.512	0.5
Naa60	0.0357817	-0.281433	0.355	0.625
Cse1l	0.0393889	-0.281433	0.355	0.625
Pds5b	0.0393889	-0.281433	0.355	0.625
Tomm34	0.0601596	-0.281433	0.331	0.562
Ndufa8	0.065856	-0.281433	0.86	1
Traf7	0.0663379	-0.281433	0.57	0.812
Anxa11	0.0987273	-0.281433	0.802	0.938
Lsr	0.113399	-0.281433	0.331	0.5
Magohb	0.120164	-0.281433	0.347	0.5
Tmem199	0.131058	-0.281433	0.347	0.5
Ca8	0.14624	-0.281433	0.331	0.5
Sfxn1	0.22678	-0.281433	0.322	0.438
Gcn1	0.0674951	-0.282239	0.446	0.688
Cd6	0.457822	-0.282239	0.446	0.438
Haus7	0.0129213	-0.282554	0.165	0.438
Aktip	0.0193068	-0.282554	0.182	0.438
Gpatch11	0.0498142	-0.282554	0.174	0.375
Arhgap8	0.0498142	-0.282554	0.174	0.375
Tmem186	0.0583122	-0.282554	0.182	0.375
Elk3	0.173367	-0.282827	0.554	0.625
Nsun2	0.260779	-0.282827	0.603	0.688
Bcl2l11	0.0471615	-0.283275	0.364	0.625
Fgg	0.0945725	-0.283275	0.289	0.5
Smim26	0.139495	-0.283777	0.521	0.688
Tifa	0.0517035	-0.284148	0.595	0.875
Clec4a1	0.268443	-0.284148	0.603	0.688
Slco3a1	0.0404005	-0.284657	0.207	0.438
Mrs2	0.0591062	-0.284657	0.231	0.438
LOC100360573	0.136735	-0.284657	0.231	0.375
Nusap1	0.31153	-0.284657	0.223	0.312
Urod	0.0376307	-0.284991	0.397	0.688
Commd8	0.0598135	-0.284991	0.388	0.625
Cmc1	0.0598758	-0.284991	0.413	0.625
Mdh2	0.0766751	-0.285806	0.86	0.938
Taf3	0.0314668	-0.286595	0.917	1
Dynlrb1	0.0854462	-0.286595	0.843	0.938
Gprc5a	0.231305	-0.286595	0.421	0.562
Trip13	0.000132399	-0.286595	0.025	0.25
Ccdc25	0.0459564	-0.286595	0.264	0.5
Tor1aip1	0.0506488	-0.286595	0.273	0.5
Pcid2	0.0886295	-0.286595	0.256	0.438
Faah	0.101472	-0.286595	0.264	0.438
Otulinl	0.123722	-0.286595	0.455	0.625
Asah1	0.554145	-0.286595	0.769	0.875
Timm8b	0.0625198	-0.287508	0.76	0.938
Lsm14a	0.120155	-0.287888	0.545	0.75
Eif1	0.00530763	-0.288128	1	1
Rbm38	0.18268	-0.288386	0.298	0.438
Tjp1	0.324391	-0.288386	0.273	0.375
Slfn2	0.0510036	-0.288477	0.975	1
Pcnp	0.00330292	-0.288813	0.074	0.312
Cmc2	0.00330292	-0.288813	0.074	0.312
Orc6	0.0216492	-0.288813	0.074	0.25
Ano1	0.120435	-0.288813	0.074	0.188
Lrrk2	0.215713	-0.288813	0.686	0.75
Kxd1	0.0725183	-0.289113	0.603	0.75
Neurl3	0.185306	-0.289113	0.562	0.75
Eci1	0.126932	-0.289507	0.504	0.625
Cdc42	0.192845	-0.289507	0.785	0.812
Epsti1	0.237422	-0.289507	0.479	0.562
Ap3m1	0.25111	-0.289507	0.504	0.562
Pmm1	0.270176	-0.289507	0.678	0.812
AABR07053749.2	0.0950175	-0.289754	0.884	0.875
Sla	0.0231474	-0.289846	0.727	0.875
Mrpl46	0.0362277	-0.290046	0.298	0.562
Uba7	0.0484264	-0.290046	0.314	0.562
Tmem87b	0.0590698	-0.290046	0.331	0.562
Nup62	0.110671	-0.290046	0.331	0.5
Dennd2d	0.128643	-0.290046	0.355	0.5
Eef1e1	0.144017	-0.290046	0.331	0.5
Aldh7a1	0.16298	-0.290046	0.347	0.5
Cdk9	0.157887	-0.290274	0.603	0.688
Aamp	0.244665	-0.290274	0.562	0.688
Smoc2	0.00671725	-0.290832	0.116	0.375
Sec22b	0.019253	-0.290832	0.554	0.875
Acadm	0.208589	-0.290832	0.479	0.562
Rnf181	0.273141	-0.290832	0.694	0.688
Smim29	0.0913116	-0.291376	0.661	0.812
Trim5	0.110824	-0.291376	0.612	0.812
Parvg	0.0215521	-0.29159	0.364	0.688
Htatip2	0.0462881	-0.29159	0.364	0.625
Arid5a	0.0487884	-0.29159	0.388	0.625
Zfp593	0.199938	-0.29159	0.388	0.5
Uba3	0.235391	-0.29159	0.364	0.5
Cd3g	0.0919981	-0.292081	0.471	0.688
Sf3b4	0.00929884	-0.292678	0.157	0.438
Exosc2	0.0390228	-0.292678	0.165	0.375
Ckap2	0.0390228	-0.292678	0.165	0.375
Tnfrsf9	0.0463415	-0.292678	0.174	0.375
RGD1563941	0.0622027	-0.293028	0.405	0.625
Rtp4	0.0697661	-0.293028	0.347	0.562
Rbbp4	0.346829	-0.293028	0.397	0.5
Vrk3	0.0406262	-0.293259	0.554	0.812
Rere	0.0788531	-0.293259	0.545	0.812
Ccs	0.106861	-0.293259	0.545	0.688
Lpcat3	0.0254011	-0.294372	0.521	0.875
Dlg3	0.0372229	-0.294372	0.207	0.438
Tbrg1	0.0372229	-0.294372	0.207	0.438
Pspc1	0.0372229	-0.294372	0.207	0.438
Gpx8	0.0426658	-0.294372	0.215	0.438
Mrpl3	0.0429621	-0.294372	0.43	0.688
Ppie	0.0444341	-0.294372	0.413	0.688
Nat9	0.0522018	-0.294372	0.446	0.688
Ctc1	0.0808162	-0.294372	0.455	0.625
Pin1	0.119812	-0.294372	0.777	0.938
Usp14	0.21023	-0.294372	0.43	0.562
Tceal9	0.505974	-0.294372	0.545	0.562
Ctsd	0.18425	-0.294606	1	1
Ccl6	0.277745	-0.295045	0.835	0.812
C1qb	0.0179599	-0.295239	0.967	1
Usp9x	0.130709	-0.295279	0.702	0.812
Clic5	0.379704	-0.295279	0.57	0.625
Hpcal1	0.0879322	-0.295427	0.57	0.75
Chp1	0.14066	-0.295631	0.455	0.625
Zfp512	0.0131054	-0.295933	0.248	0.562
H2afx	0.0421184	-0.295933	0.264	0.5
Mtap	0.294047	-0.295933	0.24	0.312
Nudt3	0.0327552	-0.296426	0.628	0.938
Supt4h1	0.0633602	-0.296668	0.777	0.938
Btbd1	0.0354095	-0.296811	0.479	0.75
Golga7	0.143823	-0.296811	0.479	0.625
Acp1	0.0126865	-0.297375	0.289	0.625
Gfpt1	0.0648478	-0.297375	0.62	0.812
Sec24b	0.157956	-0.297375	0.314	0.438
Slc6a14	0.160604	-0.297375	0.231	0.375
Commd10	0.625932	-0.297375	0.306	0.312
Usp8	0.0365081	-0.297921	0.512	0.75
Gspt1	0.100638	-0.297921	0.479	0.688
Mea1	0.0697326	-0.298116	0.942	1
U1.173	2.0111e-05	-0.298277	0.017	0.25
Chmp3	0.000615258	-0.298277	0.017	0.188
AABR07072853.5	0.000615258	-0.298277	0.017	0.188
Ubqln1	0.0981318	-0.298277	0.636	0.812
Htatsf1	0.0281058	-0.298711	0.339	0.625
Smc4	0.0883289	-0.298711	0.298	0.5
Add3	0.207851	-0.298711	0.314	0.438
Slc11a2	0.207851	-0.298711	0.314	0.438
LOC108348287	0.00933625	-0.298894	1	1
Cox6a1	0.00513482	-0.298932	1	1
Mkln1	0.000863297	-0.299953	0.058	0.312
Cxcl14	0.0341556	-0.299953	0.231	0.5
U4.114	0.075258	-0.299953	0.066	0.188
Ezh2	0.132075	-0.299953	0.331	0.5
Tmem268	0.525981	-0.299953	0.372	0.375
Ddx47	0.13881	-0.301111	0.405	0.562
Igtp	0.00425296	-0.301479	0.107	0.375
Prrg2	0.0060506	-0.301479	0.116	0.375
Pdxk	0.0060506	-0.301479	0.116	0.375
Cyc1	0.0384508	-0.301958	0.917	0.938
Ddi2	0.142027	-0.302192	0.421	0.562
Cldn18	0.190641	-0.302192	0.579	0.75
Bax	0.102747	-0.302488	0.793	0.875
Pla2g2d	0.23836	-0.302605	0.562	0.625
Aspm	0.00835597	-0.302874	0.157	0.438
Havcr1	0.00835597	-0.302874	0.157	0.438
Bfar	0.0196003	-0.302874	0.14	0.375
Zfp105	0.0244452	-0.302874	0.149	0.375
Cyb561	0.0244452	-0.302874	0.149	0.375
Smc1a	0.0299623	-0.302874	0.157	0.375
Ppl	0.0774083	-0.302874	0.149	0.312
Cdca7	0.268922	-0.302874	0.157	0.25
Glipr1	0.0794561	-0.303063	0.81	1
Sphk2	0.0495937	-0.303204	0.479	0.688
Lysmd2	0.0608165	-0.303204	0.438	0.688
Tmem254	0.0969979	-0.303204	0.438	0.625
Stard3nl	0.103936	-0.303204	0.446	0.625
Zfp598	0.109064	-0.303204	0.463	0.625
Tmem131l	0.179786	-0.303204	0.421	0.625
Hbs1l	0.188414	-0.303204	0.438	0.562
Pole4	0.218892	-0.303204	0.438	0.5
Srp19	0.328481	-0.303204	0.43	0.5
Gabarapl2	0.0195663	-0.303312	0.934	1
Uqcrh	0.0149528	-0.303358	1	1
Baalc	0.0295501	-0.304153	0.198	0.438
Rcl1	0.0788498	-0.304153	0.198	0.375
Hdhd2	0.0976965	-0.304153	0.198	0.375
Elavl1	0.179932	-0.304153	0.512	0.688
Gorasp2	0.218592	-0.305046	0.512	0.562
Fas	0.0739998	-0.305332	0.248	0.438
Nt5c3b	0.245786	-0.305332	0.248	0.375
Rhoa	0.038577	-0.305332	0.942	1
Capza2	0.0272902	-0.305651	0.876	1
Hadha	0.0196872	-0.305886	0.818	1
Atg3	0.456017	-0.306209	0.727	0.688
LOC100909595	0.0148324	-0.30642	0.256	0.562
Klrd1	0.0248868	-0.30642	0.289	0.562
Slc25a11	0.099569	-0.30642	0.264	0.438
Rnpep	0.0553916	-0.306679	0.562	0.75
Dtnbp1	0.00763275	-0.307429	0.314	0.688
RT1-M3-1	0.0199399	-0.307429	0.562	0.938
Naa38	0.0250268	-0.307748	0.942	1
Srsf7	0.0236123	-0.307999	0.802	0.875
Tmem50b	0.093174	-0.308138	0.612	0.688
Cnbp	0.0252124	-0.3082	0.975	1
Mfsd3	0.0176254	-0.308366	0.372	0.688
RGD1559909	0.0188286	-0.308366	0.364	0.688
Poglut1	0.0711674	-0.308366	0.364	0.562
Uba1	0.0346074	-0.308545	0.76	0.875
Uqcrc2	0.0263327	-0.30881	0.636	0.875
Atp2a2	0.0859215	-0.309069	0.76	0.812
Nup153	0.035309	-0.309239	0.38	0.625
Sik1	0.0448549	-0.309239	0.388	0.625
Ncor2	0.0933856	-0.309448	0.603	0.812
Ddx21	0.0349372	-0.310054	0.405	0.688
Bcat1	0.0548797	-0.310054	0.57	0.812
Cops9	0.0328875	-0.310476	0.992	1
Trappc4	0.0704392	-0.310817	0.446	0.625
Ptpn18	0.186359	-0.310817	0.446	0.625
Mapkapk2	0.0134576	-0.311026	0.942	1
Batf3	0.000760054	-0.311181	0.058	0.312
Ska3	0.000760054	-0.311181	0.058	0.312
Tcf20	0.00713872	-0.311181	0.058	0.25
Cchcr1	0.0642482	-0.311533	0.446	0.688
Actr3	0.0187369	-0.311762	0.983	1
Cisd1	0.0391199	-0.311807	0.777	0.875
Hook1	0.00164207	-0.312206	0.091	0.375
NEWGENE-619861	0.0840659	-0.31259	0.851	0.938
Cldn10	0.00582062	-0.313142	0.149	0.438
Fbxw17	0.00582062	-0.313142	0.149	0.438
Eral1	0.0276532	-0.313142	0.157	0.375
Pnkd	0.0381232	-0.313142	0.736	0.875
Hist1h2ao.2	0.137967	-0.313437	0.545	0.688
2023-09-06	0.177223	-0.313437	0.57	0.688
Cdkn3	0.0103108	-0.314001	0.207	0.5
Tmc4	0.0230902	-0.314001	0.19	0.438
Tlr6	0.0270837	-0.314001	0.198	0.438
Sar1a	0.0748855	-0.314272	0.95	1
Zfp266	0.0103357	-0.314792	0.248	0.562
Acbd6	0.0250886	-0.314792	0.24	0.5
Sp140	0.0678278	-0.315042	0.57	0.75
Sptssa	0.0165804	-0.315522	0.264	0.562
Kdelr3	0.0405635	-0.315522	0.264	0.5
Emc4	0.0590891	-0.315522	0.628	0.812
Psmd11	0.0217189	-0.316827	0.339	0.625
Casp3	0.0504571	-0.316827	0.331	0.562
Ppp2r5e	0.06247	-0.316827	0.355	0.562
Chmp2b	0.195464	-0.316827	0.364	0.5
Ifi44	0.205054	-0.316827	0.331	0.438
Lpcat1	0.700386	-0.316827	0.81	0.75
LOC100909750	0.012351	-0.317413	0.38	0.75
Psmg2	0.0436277	-0.317413	0.388	0.625
Polr2b	0.0465896	-0.317413	0.405	0.625
Smndc1	0.0646846	-0.317413	0.355	0.562
U2af1	0.068941	-0.317691	0.843	0.812
Ncl	0.0759867	-0.317745	0.934	0.938
Bola1	0.0531724	-0.317959	0.397	0.625
Ppp4r3b	0.0607972	-0.318471	0.413	0.625
Mtmr4	0.13362	-0.318471	0.471	0.625
Api5	0.0599926	-0.31895	0.455	0.688
Lage3	0.089914	-0.31895	0.719	0.875
Gtf2b	0.106674	-0.31895	0.488	0.688
Vps54	0.52987	-0.31895	0.504	0.5
Snx12	0.0366975	-0.319401	0.512	0.75
Uxt	0.0667663	-0.319401	0.496	0.688
Ndufa12	0.0108967	-0.319826	0.934	0.938
Picalm	0.122889	-0.319826	0.86	0.938
Cltc	0.0499627	-0.320226	0.934	0.938
Mrpl58	0.0529744	-0.320962	0.603	0.812
Lyn	0.0875226	-0.321517	0.868	0.938
Sars	0.0387814	-0.321622	0.628	0.812
Sntn	1.70924e-06	-0.321928	0	0.188
Higd1a	0.0142055	-0.322124	0.876	1
Polr2a	0.0919928	-0.322219	0.669	0.812
Glod4	0.0800954	-0.322496	0.669	0.812
Bud31	0.158973	-0.322496	0.645	0.812
Ubr4	0.234901	-0.322496	0.669	0.812
Cd37	0.240301	-0.32276	0.653	0.812
Ywhaz	0.00636327	-0.323134	0.967	1
Stk26	0.00393178	-0.323484	0.14	0.438
Uhrf1	0.00519099	-0.323484	0.149	0.438
Spic	0.0128499	-0.323484	0.132	0.375
Hace1	0.0688302	-0.323484	0.149	0.312
Afap1l1	0.447216	-0.323484	0.14	0.188
Enpp3	0.0147299	-0.323917	0.174	0.438
Tatdn1	0.0210798	-0.323917	0.19	0.438
Arpc1b	0.00264671	-0.324028	1	1
Tmem141	0.0159834	-0.324315	0.223	0.5
Rrbp1	0.0175014	-0.324315	0.223	0.5
Kifc1	0.0864104	-0.324315	0.207	0.375
Usp28	0.226399	-0.324315	0.223	0.312
AABR07064873.1	0.0130251	-0.324682	0.248	0.562
Pecr	0.0435616	-0.324682	0.273	0.5
Phf14	0.0558676	-0.324682	0.298	0.5
Ltv1	0.0160461	-0.325023	0.314	0.625
Gtpbp4	0.0332109	-0.325023	0.314	0.562
Spryd7	0.275658	-0.325023	0.298	0.375
Fam189b	0.0224007	-0.325339	0.331	0.625
Cct4	0.0525274	-0.325488	0.835	0.938
Golt1b	0.0145878	-0.325633	0.347	0.688
Abce1	0.0302194	-0.325633	0.364	0.625
Prmt1	0.0320405	-0.325633	0.347	0.625
Smim11a	0.0166944	-0.325908	0.405	0.75
Cln3	0.0241874	-0.325908	0.388	0.688
Mboat1	0.0780507	-0.326165	0.405	0.625
Amd1	0.293981	-0.326165	0.413	0.5
Fbxo22	0.015331	-0.326406	0.455	0.812
Ly6l	0.130241	-0.326406	0.339	0.562
Wdr83os	0.137386	-0.326406	0.909	1
Aimp1	0.0294824	-0.326633	0.504	0.812
Polr2c	0.0616686	-0.327047	0.603	0.688
Pls3	0.393144	-0.327047	0.521	0.625
Sar1b	0.0793611	-0.327417	0.579	0.688
Ndufa6	0.0348697	-0.327826	0.95	1
Sh3glb1	0.0509657	-0.32832	0.612	0.875
Wdr26	0.055389	-0.328567	0.727	0.875
Nsa2	0.111783	-0.328794	0.711	0.812
Cct3	0.133853	-0.329194	0.752	0.875
2023-09-02	0.0402225	-0.329688	0.86	0.938
Bcl2a1	0.0943321	-0.330494	0.992	1
Wdr1	0.0754723	-0.33074	0.917	1
Gdi2	0.0458375	-0.33086	0.95	1
Micos10	0.0150767	-0.331318	0.975	1
S100g	0.991916	-0.331424	0.917	0.625
Cenpt	9.73346e-05	-0.333901	0.041	0.312
Dnajb4	0.00127469	-0.333901	0.091	0.375
Cdca2	0.00127469	-0.333901	0.091	0.375
LOC103690067	0.00348516	-0.333901	0.14	0.438
Pkp3	0.00544069	-0.333901	0.083	0.312
Diablo	0.0060356	-0.333901	0.231	0.562
Cftr	0.00821233	-0.333901	0.091	0.312
Gpr84	0.00821233	-0.333901	0.091	0.312
Hnrnpdl	0.00821233	-0.333901	0.091	0.312
Rnf6	0.00821233	-0.333901	0.091	0.312
Thop1	0.00889295	-0.333901	0.124	0.375
Casp7	0.00996082	-0.333901	0.281	0.625
Mkrn1	0.0172553	-0.333901	0.372	0.688
Plscr1	0.0218713	-0.333901	0.545	0.875
Tfpt	0.0225292	-0.333901	0.347	0.625
Bcas2	0.0238781	-0.333901	0.529	0.875
Gfer	0.0276319	-0.333901	0.248	0.5
Socs2	0.0339853	-0.333901	0.165	0.375
Tspan12	0.0357786	-0.333901	0.165	0.375
Ggps1	0.0443936	-0.333901	0.132	0.312
Ramac	0.0491967	-0.333901	0.182	0.375
Snu13	0.0567659	-0.333901	0.19	0.375
Mfsd6	0.0567659	-0.333901	0.19	0.375
Mrps11	0.0673565	-0.333901	0.364	0.625
Exoc3	0.0680264	-0.333901	0.355	0.562
AABR07049994.1	0.0695954	-0.333901	0.471	0.688
Chrac1	0.0916133	-0.333901	0.579	0.688
Btg1	0.0932887	-0.333901	0.934	0.938
Cisd2	0.121397	-0.333901	0.479	0.625
Acad9	0.146867	-0.333901	0.331	0.438
Esd	0.154977	-0.333901	0.388	0.5
Mrpl53	0.155083	-0.333901	0.719	0.812
Stard10	0.157611	-0.333901	0.388	0.5
Mcm4	0.180053	-0.333901	0.231	0.375
Spint2	0.198506	-0.333901	0.967	0.938
Pfkl	0.219103	-0.333901	0.207	0.312
Sod1	0.015244	-0.333901	0.934	1
Mgst1	0.408887	-0.333901	0.793	0.75
Lasp1	0.0238439	-0.337441	0.959	0.938
Mrpl17	0.0496239	-0.337549	0.876	1
Tomm20	0.0683005	-0.33836	0.744	0.938
Bag6	0.0372737	-0.338816	0.793	0.938
Vdac3	0.0950076	-0.338919	0.719	0.812
Pacsin2	0.047429	-0.339137	0.719	0.875
Eif3l	0.0568635	-0.339376	0.686	0.812
Hnrnpul1	0.0914563	-0.339376	0.702	0.812
Fam32a	0.105377	-0.339376	0.719	0.875
C1qc	0.0323609	-0.339777	0.959	1
Wdr55	0.0450105	-0.339777	0.612	0.875
Stat2	0.0612633	-0.339925	0.612	0.875
Mrpl54	0.00872066	-0.340242	0.926	1
Cap1	0.0144236	-0.340473	1	1
Tubg1	0.0349071	-0.340787	0.529	0.75
S100a13	0.0231281	-0.34099	0.496	0.75
Snrpa1	0.0238633	-0.34099	0.479	0.75
Pef1	0.0353484	-0.34099	0.529	0.688
Metrnl	0.0761093	-0.341206	0.463	0.625
Lrrc45	0.00600765	-0.341938	0.355	0.75
Ap1g2	0.0244839	-0.341938	0.372	0.688
Senp3	0.0154116	-0.342216	0.364	0.688
Pole3	0.0174546	-0.342216	0.388	0.688
Oaf	0.0151479	-0.342362	0.793	0.875
AABR07043748.1	0.0367803	-0.342514	0.364	0.625
Smim15	0.0432609	-0.342514	0.339	0.562
LOC100362783	0.146041	-0.342514	0.339	0.5
Rab5c	0.0402446	-0.342618	0.95	1
Eps8l1	0.013072	-0.343179	0.264	0.562
Gpn3	0.0452392	-0.343551	0.215	0.438
Ncapg2	0.00984685	-0.343954	0.165	0.438
Bud13	0.014629	-0.343954	0.182	0.438
Msrb1	0.10125	-0.344169	0.76	0.938
LOC100365062	0.002259	-0.344393	0.132	0.438
Nfkb1	0.299253	-0.344393	0.727	0.812
Ppp2r5a	0.0462752	-0.344627	0.678	0.875
Rer1	0.246476	-0.344627	0.752	0.875
RGD1359508	0.000665536	-0.344872	0.083	0.375
Coprs	0.000665536	-0.344872	0.083	0.375
Cd244	0.00492841	-0.344872	0.083	0.312
Chmp5	0.0702097	-0.345128	0.694	0.812
Ttc30b	2.4778e-05	-0.345396	0.033	0.312
Muc20	0.000484389	-0.345396	0.033	0.25
Gzmbl2	0.00797905	-0.345396	0.033	0.188
Ppp1ca	0.00897643	-0.345621	0.967	1
Otub1	0.024247	-0.345974	0.628	0.875
Sbno2	0.153978	-0.346392	0.802	0.875
Psenen	0.101683	-0.34684	0.793	0.875
Park7	0.0395879	-0.347137	0.901	0.938
AABR07002674.1	0.0519513	-0.347321	0.521	0.75
Atxn10	0.0690028	-0.347321	0.488	0.688
Scp2	0.0455217	-0.34765	0.992	1
Vac14	0.0152824	-0.348548	0.479	0.75
Triap1	0.0174441	-0.348548	0.496	0.75
Tsr1	0.035533	-0.348548	0.471	0.688
Rnf5	0.0540682	-0.348548	0.512	0.75
Atp6v1c2	0.342379	-0.348548	0.364	0.438
Ptpn1	0.0607086	-0.349498	0.397	0.625
Mtx2	0.0954121	-0.349498	0.405	0.562
Polr2j	0.0807068	-0.349668	0.702	0.875
Ppp1r15b	0.121331	-0.35002	0.388	0.562
Saa4	0.00722525	-0.350579	0.339	0.688
Fdx1	0.01534	-0.350579	0.388	0.688
Ssbp1	0.123795	-0.350579	0.364	0.5
Ybx1	0.0158374	-0.351179	0.331	0.625
Mxd1	0.0369137	-0.351179	0.339	0.562
AC142181.1	0.0626441	-0.351179	0.306	0.5
Hspb11	0.0701509	-0.351179	0.322	0.5
Spsb3	0.225781	-0.351179	0.331	0.438
Lta4h	0.0840573	-0.351603	0.587	0.75
Nudt5	0.00693078	-0.351823	0.273	0.625
Napg	0.0101715	-0.351823	0.306	0.625
Slc39a4	0.0306674	-0.351823	0.24	0.5
Il18bp	0.144319	-0.351823	0.81	0.938
LOC103690002	0.0645709	-0.352233	0.901	0.938
Ostf1	0.0749753	-0.352233	0.884	0.938
Pgm1	0.00821415	-0.352516	0.248	0.562
Chchd7	0.0220495	-0.352516	0.24	0.5
Fmc1	0.0751719	-0.352516	0.595	0.688
Psmd2	0.10037	-0.352516	0.901	0.875
Eif3b	0.0661111	-0.352884	0.818	0.875
Wnk1	0.034552	-0.353266	0.769	0.938
Coq7	0.0916539	-0.353266	0.223	0.375
Ppp2r2a	0.0390974	-0.35353	0.579	0.812
Riok1	0.00708959	-0.354079	0.157	0.438
Rrm1	0.0290204	-0.354079	0.562	0.812
Npc1	0.0639696	-0.354079	0.545	0.688
Cxcl1	0.109736	-0.354079	0.165	0.312
Spg21	0.013292	-0.354511	0.785	0.938
Vcan	0.00728917	-0.354962	0.124	0.375
Ctnnd1	0.0218345	-0.354962	0.107	0.312
Slc39a2	0.0310569	-0.354962	0.124	0.312
Tuba4a	0.0211896	-0.355274	0.521	0.875
Nit1	0.132119	-0.355274	0.504	0.625
Uqcrc1	0.101252	-0.355531	0.818	0.938
Cdc25c	0.000161109	-0.355927	0.066	0.375
Cep55	0.000318574	-0.355927	0.074	0.375
Ddah1	0.0185145	-0.355927	0.074	0.25
Gipc1	0.033525	-0.356443	0.661	0.875
LOC100910207	0.00011925	-0.356984	0.025	0.25
Mrps17	0.0389866	-0.357552	0.612	0.812
Spcs2	0.00539913	-0.357804	0.942	1
G3bp1	0.0712236	-0.358148	0.744	0.875
Ttc13	0.0487418	-0.358148	0.405	0.625
Zc3hav1	0.0497422	-0.358148	0.397	0.625
Cox6c	0.00525344	-0.358647	1	1
Mrps7	0.0313076	-0.358775	0.62	0.875
Yrdc	0.0230855	-0.358992	0.339	0.625
Arf5	0.0111029	-0.35971	0.967	1
Timm10b	0.0199382	-0.360132	0.579	0.812
F11r	0.0559704	-0.360132	0.521	0.75
B4galnt1	0.26265	-0.360132	0.554	0.688
Gtf2e2	0.00892565	-0.360868	0.306	0.625
Sec11a	0.0153771	-0.360868	0.793	0.875
LOC100910882	0.0652141	-0.360868	0.843	0.875
Trappc3	0.0331188	-0.361487	0.669	0.812
Rnf115	0.0977362	-0.361646	0.529	0.625
Npepl1	0.19838	-0.361646	0.554	0.625
Ppib	0.0106667	-0.361699	1	1
Timm13	0.0454205	-0.361807	0.942	1
Mrpl28	0.00811078	-0.361915	0.248	0.562
Ckap4	0.0200017	-0.361915	0.24	0.5
Rgma	0.0303723	-0.361915	0.248	0.5
Atl2	0.0504082	-0.361915	0.24	0.438
Rab1b	0.0718175	-0.362714	0.868	0.938
Cdk2ap2	0.0444172	-0.362901	0.884	0.938
Elf3	0.00350412	-0.363047	0.174	0.5
Mrps22	0.0295596	-0.363047	0.215	0.438
Npdc1	0.252467	-0.363526	0.628	0.688
Hmgxb4	0.00797515	-0.364274	0.165	0.438
RGD1565355	0.0295864	-0.364274	0.157	0.375
Sf3a3	0.0623398	-0.364274	0.455	0.625
Tarbp2	0.021414	-0.365265	0.405	0.688
Ctnnbl1	0.037651	-0.365265	0.413	0.688
Mab21l4	0.00480142	-0.36561	0.116	0.375
Cdca3	0.0170903	-0.36561	0.107	0.312
Nfkbia	0.0717554	-0.36561	0.884	0.875
Rnaseh2a	0.0492717	-0.365891	0.579	0.75
Sft2d1	0.0118691	-0.366013	0.802	0.938
Glul	0.0541691	-0.366081	0.884	0.938
Ndufaf8	0.0289119	-0.366322	0.661	0.875
Rab9a	0.0415902	-0.366322	0.38	0.625
AC135826.1	0.0445241	-0.366322	0.405	0.625
Etfa	0.0709675	-0.366322	0.38	0.562
Becn1	0.0181223	-0.366765	0.554	0.875
Tra2b	0.0841352	-0.367068	0.669	0.812
Nme6	0.00350851	-0.367453	0.347	0.75
Pigk	0.0149023	-0.367453	0.331	0.625
Ilf2	0.0195382	-0.367453	0.355	0.625
Iars	0.151714	-0.367453	0.364	0.5
Ramp2	0.34228	-0.367453	0.727	0.625
Psma6	0.00810097	-0.367689	0.884	1
Psme3	0.0411014	-0.367689	0.579	0.75
Scarf1	5.01734e-07	-0.368666	0.017	0.312
Supt20h	0.0303559	-0.368666	0.339	0.562
Pmpca	0.0307254	-0.368666	0.331	0.562
Plp2	0.0300361	-0.369234	0.843	0.875
Mpc1	0.0441206	-0.369399	0.711	0.875
Snf8	0.0518183	-0.369525	0.653	0.812
Fcf1	0.0276475	-0.369701	0.537	0.75
Asf1a	0.0550373	-0.36997	0.289	0.5
Aqp5	0.950876	-0.370427	0.504	0.438
Ptpn6	0.00821794	-0.370559	0.983	1
Tomm5	0.0252759	-0.370659	0.785	0.812
Gna15	0.0110882	-0.371375	0.769	1
Gtf2f2	0.0245313	-0.371375	0.24	0.5
Kif3b	0.0757928	-0.371375	0.256	0.438
Zmat2	0.0197424	-0.371969	0.397	0.688
Suclg2	0.0210092	-0.371969	0.438	0.75
Ap3s1	0.0212725	-0.371969	0.43	0.688
Prim1	0.0242264	-0.371969	0.43	0.688
Gars	0.0252576	-0.372375	0.537	0.812
AABR07045058.1	0.00627238	-0.372895	0.198	0.5
Sinhcaf	0.0236227	-0.372895	0.207	0.438
AC099444.2	0.0547055	-0.372895	0.182	0.375
Srsf1	0.0398958	-0.373071	0.777	0.875
Fut4	0.0411491	-0.373214	0.413	0.625
AABR07017902.1	0.400516	-0.373214	0.893	0.812
S100a10	0.0144398	-0.374	1	1
Uqcrq	0.00285054	-0.374543	0.992	1
Phb2	0.0253078	-0.374543	0.719	0.938
Tnfaip1	0.0473303	-0.374543	0.38	0.562
Hopx	0.00979797	-0.375078	0.983	1
RT1-DOa	0.0550569	-0.37542	0.612	0.812
Rab4b	0.0160214	-0.375721	0.529	0.812
Rab29	0.0321754	-0.375721	0.512	0.75
Vipas39	0.00904579	-0.375965	0.364	0.688
Manba	0.0189284	-0.375965	0.355	0.625
Spc25	0.000472886	-0.376336	0.107	0.438
Kif15	0.00302626	-0.376336	0.107	0.375
Psmd3	0.0097921	-0.376336	0.727	1
Il21r	0.0608666	-0.376605	0.603	0.688
Tpd52	0.141316	-0.376605	0.603	0.75
Ppm1g	0.0268313	-0.377293	0.686	0.812
Tfdp1	0.012128	-0.37749	0.331	0.625
Dhx9	0.0296435	-0.37749	0.306	0.562
Tspan2	0.0420918	-0.37749	0.281	0.5
Hif1a	0.0416126	-0.377717	0.595	0.75
AABR07026424.1	0.0191486	-0.378888	0.645	0.812
Dnaja2	0.0432264	-0.378888	0.579	0.75
Rab25	0.0125709	-0.37913	0.273	0.562
Mkks	0.0138415	-0.379344	0.612	0.875
Cops6	0.0557046	-0.379344	0.645	0.812
Tspan7	0.38331	-0.379344	0.62	0.625
Tbca	0.0571018	-0.379498	0.95	1
Commd2	0.0873955	-0.379704	0.397	0.562
Alkbh3	0.0878637	-0.379704	0.397	0.562
Mrpl18	0.0112551	-0.380124	0.554	0.812
Pon1	0.0026951	-0.380443	0.008	0.125
Fasn	0.379668	-0.380617	0.835	0.812
Fbxo8	0.00551144	-0.380898	0.24	0.562
Pmf1	0.0163656	-0.380898	0.24	0.5
Tacstd2	0.0344928	-0.380898	0.165	0.375
Krtcap3	0.319963	-0.380898	0.24	0.312
Msn	0.0214597	-0.381115	0.967	1
Tm6sf1	0.0773641	-0.381429	0.562	0.625
Dapk3	0.235502	-0.381429	0.562	0.625
Tppp3	0.107567	-0.381597	0.562	0.688
Taldo1	0.0117214	-0.381645	1	1
Clta	0.00200295	-0.381881	0.967	1
Tmbim6	0.0186331	-0.38211	0.851	1
Manf	0.0183711	-0.382156	0.926	1
Eef1d	0.0391811	-0.38281	0.893	0.938
Ftsj3	0.00490475	-0.38281	0.355	0.75
Mre11a	0.0055631	-0.38281	0.198	0.5
Dlgap5	0.0158699	-0.38281	0.19	0.438
Itga3	0.0200416	-0.38281	0.314	0.625
Psma2	0.04001	-0.38281	0.884	1
Mnda	0.109979	-0.38281	0.669	0.75
Rac1	0.00252589	-0.383881	0.967	1
Glrx	0.0308587	-0.383941	0.661	0.875
S100a16	0.0363345	-0.383941	0.645	0.812
Znrd1	0.155001	-0.384086	0.595	0.625
Glrx2	0.00748916	-0.384527	0.355	0.688
Tbx21	0.0132335	-0.384527	0.331	0.625
Rmc1	0.0203884	-0.384527	0.331	0.625
LOC100911440	0.000412179	-0.384885	0.132	0.5
Sestd1	0.00394105	-0.384885	0.149	0.438
Akap13	0.0734478	-0.384885	0.694	0.812
Ndufa5	0.0126951	-0.385126	0.934	1
Glyr1	0.010347	-0.385431	0.612	0.875
Id3	0.0579034	-0.386131	0.926	1
Tcf19	0.015239	-0.386368	0.281	0.562
Ddx41	0.0299854	-0.38685	0.562	0.812
Pip4p1	0.0317382	-0.38685	0.595	0.75
Rnf19b	0.00116221	-0.387143	0.091	0.375
Mdh1	0.0396543	-0.38734	0.818	1
Txn2	0.033343	-0.387672	0.62	0.875
Sf3b5	0.0151045	-0.387794	0.769	1
Ppic	0.0335904	-0.388349	0.471	0.75
Fmnl1	0.0535269	-0.388827	0.76	0.938
Fcgr2b	0.0092304	-0.388915	0.636	1
Aph1a	0.00421769	-0.389042	0.579	0.938
Itpa	0.0799135	-0.389042	0.612	0.75
Mis18a	0.00025395	-0.38961	0.05	0.312
Washc3	0.0993289	-0.389935	0.504	0.625
Slc43a2	0.119794	-0.389935	0.554	0.688
LOC100911730	0.00358452	-0.390484	0.223	0.562
Gtf2h2	0.0113876	-0.390484	0.223	0.5
Cnn3	0.0484348	-0.390484	0.521	0.75
Hadh	0.0988573	-0.390484	0.587	0.75
Hspa5	0.0486538	-0.390982	0.992	1
Uri1	0.00381857	-0.391126	0.364	0.75
Myd88	0.010171	-0.392004	0.595	0.812
Mrpl55	0.0148595	-0.392004	0.562	0.75
Cd3e	0.0664602	-0.392317	0.62	0.812
Pla2g4a	0.00186695	-0.392794	0.165	0.5
Gnpnat1	0.00406682	-0.392794	0.19	0.5
Ehbp1l1	0.0121355	-0.392794	0.182	0.438
Rfk	0.01442	-0.392794	0.19	0.438
Hnrnpr	0.0135305	-0.39314	0.339	0.625
Nipsnap3b	0.0335217	-0.39314	0.314	0.562
Ppp1r16a	0.177342	-0.39314	0.331	0.438
Snx4	0.0154533	-0.393402	0.446	0.75
Rhof	0.0227012	-0.393402	0.438	0.688
Nectin2	0.072355	-0.393402	0.413	0.625
Dusp2	0.0726872	-0.393607	0.562	0.688
Nans	0.228624	-0.393607	0.579	0.688
Hdac1	0.0617856	-0.393772	0.628	0.812
Nfam1	0.119411	-0.394118	0.76	0.812
Cstb	0.0019006	-0.394231	1	1
Hcls1	0.0282551	-0.394273	0.884	1
Tekt2	0.00137872	-0.395301	0.273	0.688
Utp23	0.00696841	-0.395301	0.298	0.625
C1d	0.00745535	-0.395301	0.405	0.75
Nkx2-1	0.030816	-0.395301	0.471	0.75
Ggta1	0.0346824	-0.395301	0.612	0.812
Anp32a.1	0.0387676	-0.395301	0.455	0.688
Ak2	0.0562076	-0.395301	0.537	0.75
AABR07002700.1	0.188817	-0.395301	0.14	0.25
Tram1	0.0121906	-0.396636	0.719	0.875
Tmem179b	0.0550161	-0.396911	0.579	0.75
Fdft1	0.0145186	-0.397326	0.38	0.688
Rmdn3	0.00995632	-0.397626	0.273	0.562
Bard1	0.000124591	-0.398031	0.091	0.438
Tmem258b	0.00102138	-0.398031	0.091	0.375
Tmem160	0.025959	-0.398606	0.512	0.75
Chchd3	0.0301098	-0.398606	0.537	0.812
Eif3a	0.0433421	-0.398606	0.562	0.75
Calm3	0.0276987	-0.39879	0.901	1
Mrps24	0.0372749	-0.398856	0.736	0.875
Nelfe	0.0356304	-0.398996	0.455	0.688
Utp11	0.0190539	-0.399489	0.38	0.625
Slc16a11	0.0253849	-0.400134	0.198	0.438
Stat3	0.0394891	-0.400134	0.785	0.938
Prelid1	0.000436573	-0.400288	1	1
Sirt7	0.0176593	-0.400396	0.554	0.812
Psmb8	4.39174e-06	-0.401015	0.041	0.375
AABR07010030.2	8.37837e-05	-0.401015	0.041	0.312
Exosc4	0.00505247	-0.401015	0.438	0.875
Skp1	0.0100311	-0.401015	0.909	1
Tnfsf10	0.0568656	-0.401015	0.388	0.625
Usp21	0.00559251	-0.401805	0.355	0.688
Smim22	0.0227606	-0.401805	0.289	0.562
Pbdc1	0.12498	-0.401805	0.364	0.5
Gja1	0.138152	-0.401805	0.306	0.438
Dnmt1	0.071506	-0.402288	0.57	0.75
Commd1	0.0220866	-0.402613	0.653	0.875
Skap2	0.0495671	-0.402613	0.686	0.812
Sap30l	0.00688332	-0.402848	0.165	0.438
Rhoh	0.0486729	-0.403163	0.413	0.625
MGC94207	0.0021868	-0.40429	0.298	0.688
Iqgap1	0.0166992	-0.40429	0.306	0.562
Xrcc5	0.0456979	-0.40429	0.372	0.625
Gadd45g	0.0110856	-0.405092	0.653	0.875
Naa50	0.0535302	-0.405454	0.421	0.625
Cdk5rap2	0.00635802	-0.405794	0.124	0.375
Ciita	0.0419513	-0.406051	0.603	0.812
Lrrc42	0.0172378	-0.406413	0.488	0.75
Dcxr	0.0790294	-0.406413	0.455	0.625
Xrcc6	0.00263269	-0.406964	0.264	0.625
Haus4	0.00882839	-0.406964	0.273	0.562
Lrp8	0.0176489	-0.406964	0.248	0.5
Cox7a2l	0.101545	-0.406964	0.893	0.938
Calhm6	0.00702085	-0.407901	0.355	0.688
Eif1ad	0.0214896	-0.407901	0.603	0.812
AABR07010649.1	0.0435695	-0.407901	0.355	0.562
Mxi1	0.626416	-0.407901	0.364	0.375
Phf5a	0.0132023	-0.40849	0.587	0.875
Cbfb	0.0264097	-0.40849	0.645	0.875
Zc3h4	0.0237278	-0.408669	0.479	0.688
Psmd4	0.0152814	-0.409308	0.537	0.812
Hid1	0.00295096	-0.40985	0.174	0.5
Il1b	0.0105357	-0.40985	0.529	0.875
Tipinl1	0.0818791	-0.40985	0.215	0.375
Cuta	0.0100702	-0.410204	0.835	1
Nasp	0.0104457	-0.410522	0.314	0.625
Rab21	0.0111513	-0.410522	0.347	0.625
Nsmce4a	0.0182711	-0.410522	0.355	0.625
Cdc42se1	0.0126716	-0.410809	0.86	1
Adrm1	0.00299251	-0.411069	0.43	0.812
Naa15	0.00693497	-0.411069	0.43	0.75
Cpxm1	0.246418	-0.411903	0.488	0.625
Ywhah	0.0057569	-0.412229	0.926	1
Atp5pd	0.00585123	-0.413252	0.967	1
Aen	0.0138807	-0.413335	0.298	0.562
Zfp277	0.0200919	-0.413335	0.298	0.562
Irf2	0.0221973	-0.413628	0.355	0.625
Pigx	0.0269463	-0.413628	0.405	0.625
Mark3	0.0571156	-0.413628	0.413	0.562
Fam49a	0.203118	-0.413628	0.388	0.438
Ngdn	0.00517528	-0.413869	0.504	0.812
Eif4e2	0.0174644	-0.414391	0.645	0.875
LOC100363469	0.0104754	-0.414519	0.686	0.938
Coro1a	0.0236533	-0.415475	1	1
Irf7	0.000167884	-0.416363	0.124	0.5
Knstrn	0.00107516	-0.416363	0.124	0.438
Lrrc8d	0.00428364	-0.416363	0.231	0.562
Otulin	0.00523225	-0.416363	0.347	0.688
Bccip	0.0133775	-0.416363	0.24	0.5
AABR07045322.1	0.0177238	-0.416363	0.256	0.5
C1s	0.0413009	-0.416996	0.983	1
Rnps1	0.0191012	-0.417802	0.802	0.938
Vwa5a	0.0083663	-0.418434	0.603	0.875
LOC103693430	0.0257301	-0.418434	0.62	0.812
Pabpc4	0.0206784	-0.41879	0.463	0.812
Chchd5	0.0467221	-0.41879	0.479	0.688
Dld	0.217795	-0.41879	0.521	0.5
Acadl	0.0202292	-0.419017	0.397	0.688
Eif3el1	0.0263071	-0.419017	0.388	0.625
Taf12	0.0356722	-0.419017	0.397	0.625
Ctps1	0.062515	-0.419017	0.388	0.562
Nr2c1	0.00782057	-0.419292	0.289	0.625
Opa1	0.00136432	-0.419631	0.198	0.562
Cul4a	0.00602192	-0.419631	0.207	0.5
Rap1a	0.0161375	-0.419831	0.694	0.875
Dynll1	0.000824642	-0.419903	0.992	1
Lat	0.0865402	-0.420612	0.752	0.938
Ndufb11	0.00601422	-0.421152	0.893	1
Psmc5	0.0281568	-0.421677	0.702	0.875
Erbb3	0.00728609	-0.421848	0.372	0.688
Tacc3	0.0276383	-0.421848	0.355	0.625
Ndufa7	0.0139524	-0.422187	0.934	1
Tmem98	0.00804393	-0.422437	0.264	0.562
Ppp4c	0.0232608	-0.423168	0.157	0.375
Pafah1b1	0.0420993	-0.423604	0.686	0.812
Stxbp2	0.00518523	-0.424099	0.488	0.812
Nfyc	0.0356028	-0.425324	0.545	0.75
Capza1	0.00332061	-0.425823	0.793	1
Gramd2a	0.012515	-0.425823	0.223	0.5
Plek	0.0223296	-0.426467	0.793	0.938
Fam111a	0.00064204	-0.42701	0.116	0.438
AABR07028013.1	0.00268707	-0.42701	0.107	0.375
Pebp1	0.0125698	-0.42701	0.835	1
Mrpl22	0.0491019	-0.42701	0.405	0.562
Anapc13	0.00560165	-0.427427	0.926	1
Rangap1	0.00604582	-0.427877	0.504	0.875
AC128960.1	0.0170228	-0.428538	0.86	1
Arg1	0.000633756	-0.429478	0.14	0.5
Fkbp3	0.00781128	-0.430577	0.521	0.812
Sec13	0.0114022	-0.430577	0.529	0.812
Gpbp1	0.0318715	-0.430577	0.512	0.688
Gmcl1	0.0609338	-0.430925	0.579	0.75
Hnrnpa2b1	8.64635e-06	-0.431198	0.066	0.438
Pfdn2	0.0307205	-0.431198	0.694	0.812
Slirp	0.00999615	-0.431876	0.43	0.688
Ube2n	0.00992343	-0.432081	0.545	0.75
Pon2	0.150876	-0.432239	0.645	0.75
Vdac2	0.00225044	-0.432304	0.95	1
Ndufs5	0.0128819	-0.432363	0.95	1
Mcm7	0.018019	-0.433436	0.488	0.688
Kif22	0.0224589	-0.433436	0.322	0.562
Tp53	0.0281027	-0.433436	0.587	0.812
Eif3g	0.0548155	-0.434533	0.727	0.812
Ndufab1	0.00318115	-0.43483	0.488	0.875
Elof1	0.0231066	-0.43483	0.471	0.688
Dnpep	0.0103677	-0.435184	0.752	1
Ppil1	0.0230462	-0.43578	0.636	0.875
Gmfg	0.047916	-0.436151	0.959	1
Mpv17l2	0.00666985	-0.43647	0.785	0.875
Nop56	0.0248937	-0.43647	0.455	0.75
Hcfc1	0.0311612	-0.43647	0.421	0.625
Eif4ebp1	0.0430835	-0.436801	0.686	0.75
Polr2g	0.0188471	-0.437211	0.612	0.812
Ptk2b	0.0167615	-0.43733	0.76	0.875
Rhog	0.0315057	-0.437495	0.917	1
Pfkp	0.000364163	-0.437737	0.107	0.438
Pxk	0.00353589	-0.438431	0.347	0.75
Il4i1	0.0823944	-0.438431	0.322	0.5
Grpel1	0.00689301	-0.43887	0.529	0.75
Psmd13	0.00486337	-0.439173	0.62	0.875
Rmdn2	0.00158311	-0.439394	0.165	0.5
Atp5f1a	0.00790866	-0.439511	0.934	1
Bzw2	0.00824605	-0.439695	0.43	0.75
Cdc20	0.00387583	-0.440816	0.273	0.625
Arhgap9	0.0097886	-0.440816	0.769	0.938
Ralbp1	0.0125027	-0.440816	0.446	0.688
Tnnt2	0.0137454	-0.440816	0.24	0.5
Tsg101	0.0158707	-0.440816	0.496	0.75
Tbcb	0.035279	-0.440816	0.264	0.5
Uba52	9.60916e-05	-0.442997	1	1
Trim28	0.0362856	-0.44313	0.702	0.875
Fam3b	0.00805735	-0.444932	0.207	0.5
Hspa8	0.000578775	-0.4453	1	1
Mrps33	0.0127412	-0.445546	0.669	0.812
Apeh	0.00503277	-0.445692	0.529	0.812
Oat	0.0100727	-0.445692	0.479	0.75
Tc2n	0.0332769	-0.445927	0.264	0.5
Cklf	0.0153637	-0.446375	0.579	0.75
LOC103695118	0.0130049	-0.446795	0.355	0.625
Idh1	0.050081	-0.446995	0.57	0.75
Anxa2	0.0227638	-0.44739	1	1
Eef2	0.00195782	-0.447422	1	1
Ttc7a	0.00365359	-0.447558	0.669	0.875
Psmb7	0.028727	-0.447558	0.736	0.938
Mrps12	0.0593634	-0.447558	0.62	0.812
Cox16	0.118131	-0.447558	0.405	0.5
Cox8a	8.41301e-05	-0.448017	1	1
Ifit3	0.00143923	-0.448543	0.099	0.375
Cenpf	0.00143923	-0.448543	0.099	0.375
Tex30	0.00192837	-0.449378	0.174	0.5
Got2	0.0251527	-0.450094	0.785	0.875
Txndc17	0.0558872	-0.450094	0.81	0.875
Eif2s2	0.011212	-0.450714	0.62	0.875
Slc35b1	0.0062745	-0.451084	0.711	0.875
Nln	0.00534584	-0.451258	0.421	0.75
Nxt1	0.00107788	-0.451737	0.471	0.875
Hspd1	0.0262687	-0.452027	0.835	0.938
Cct8	0.00585888	-0.452545	0.785	1
Mrpl41	0.0011374	-0.452889	0.587	0.938
Lsm5	0.0048494	-0.452889	0.562	0.875
Trex1	0.0109071	-0.452889	0.537	0.812
Siva1	0.019287	-0.453741	0.669	0.75
Bcl7c	0.00439083	-0.453977	0.727	1
Dnaja1	0.0416814	-0.453977	0.702	0.812
Mark4	0.00192564	-0.454195	0.132	0.438
MGC95208	0.000558764	-0.454582	0.223	0.625
Ttc5	0.000726848	-0.455463	0.413	0.875
Napsa	0.0105491	-0.455826	0.959	1
Cnih1	0.00289708	-0.455891	0.545	0.875
Acsl4	0.00843965	-0.455891	0.471	0.812
Rhbdf2	0.0156722	-0.455891	0.488	0.688
Dctn6	0.00822014	-0.456236	0.62	0.812
RGD1309362	0.00987366	-0.456385	0.587	0.875
Tmem243	0.0100174	-0.456385	0.579	0.875
Tcp1	0.0104736	-0.456385	0.653	0.938
Mgp	0.154229	-0.456454	1	1
C1r	0.00818256	-0.45652	0.959	1
Cct5	0.00780174	-0.457351	0.802	1
Eef1g	0.00548895	-0.458502	1	1
Ptrhd1	0.0004892	-0.459432	0.264	0.688
Kdelr2	0.0021941	-0.459432	0.331	0.688
Cnih4	0.0045506	-0.459432	0.537	0.812
Hikeshi	0.0070629	-0.459432	0.463	0.75
Psmf1	0.0190903	-0.459432	0.587	0.75
Clec10a	0.0288238	-0.459432	0.479	0.688
Rad21	0.0328908	-0.459432	0.62	0.75
Slc35c2	0.0330319	-0.459432	0.669	0.812
Mfsd1	0.0755655	-0.459432	0.446	0.562
Arpc5	0.000717327	-0.461695	0.959	1
Psmb1	0.000171008	-0.462006	0.983	1
Paics	0.00473299	-0.462225	0.628	1
Tapbp	0.011722	-0.462798	0.554	0.812
Pdcd10	0.0109283	-0.462981	0.504	0.75
Mgat2	0.00286335	-0.463961	0.281	0.625
Nol7	0.00421267	-0.464123	0.752	0.875
Ndufb2	0.00280727	-0.464297	0.95	1
Lap3	0.00316423	-0.464485	0.769	0.875
Tmed2	0.000964248	-0.465145	0.901	1
Serbp1	0.0059594	-0.465691	0.62	0.875
Tmed7	0.0658724	-0.466736	0.496	0.625
Sppl2a	0.0226514	-0.467167	0.43	0.688
Pop7	0.136917	-0.467167	0.488	0.562
Mrps6	0.00294414	-0.467652	0.372	0.75
Slc12a2	0.0417458	-0.468202	0.331	0.5
Cmtr1	0.000950538	-0.468611	0.686	0.938
Sdha	0.00537806	-0.468611	0.612	0.875
Dcn	0.00606147	-0.46883	0.157	0.438
Il4r	0.029838	-0.469556	0.504	0.75
Cpsf6	0.000683456	-0.470105	0.537	0.875
Atp5mc2	0.000326356	-0.471684	1	1
Tpt1	0.00541236	-0.471797	1	1
Arcn1	0.00507648	-0.471977	0.603	0.812
Eny2	0.0137898	-0.471977	0.587	0.812
Mrpl23	0.00259328	-0.472607	0.826	1
Aimp2	0.00247264	-0.473063	0.281	0.625
Lsm4	0.0428192	-0.473063	0.81	0.812
Tmed10	0.00183265	-0.473626	0.851	0.938
Eno1	0.00229966	-0.473848	0.983	1
Prpf19	0.009834	-0.474763	0.645	0.938
Dnajc15	0.00336028	-0.474945	0.43	0.75
Rwdd1	0.0203917	-0.474945	0.421	0.688
Apex1	0.0353849	-0.474945	0.43	0.625
Cdk4	0.000124069	-0.475257	0.124	0.5
Ywhaq	0.000873685	-0.475257	0.975	1
Bri3	0.00333964	-0.475257	0.983	1
Vps29	0.00381263	-0.475257	0.744	0.875
Asf1b	0.00449297	-0.475257	0.124	0.375
Cfl1	0.000178846	-0.476685	1	1
AABR07029581.1	0.00483041	-0.477026	0.331	0.625
Abi3	0.055158	-0.477265	0.504	0.625
Pam16	0.00260878	-0.478291	0.587	0.875
Pttg1	0.00291501	-0.478291	0.24	0.562
Psmd12	0.0157519	-0.478291	0.62	0.75
Zap70	0.0175587	-0.478291	0.438	0.688
F3	0.0572018	-0.478291	0.421	0.562
LOC100360841	1.19463e-05	-0.478849	1	1
Fkbp1a	0.00190664	-0.478951	0.983	1
Rack1	0.00023633	-0.479119	1	1
Ncaph	0.000103837	-0.479752	0.149	0.562
Slc10a7	0.00599393	-0.479752	0.165	0.438
Snx19	0.0259449	-0.480742	0.339	0.562
Vapa	0.0123363	-0.482223	0.777	0.875
Copb1	0.0298022	-0.482764	0.388	0.625
Shmt2	0.0302015	-0.482764	0.413	0.688
Nap1l1	0.00347169	-0.483926	0.702	1
Suclg1	0.00493413	-0.483926	0.777	0.875
Mrto4	0.0053375	-0.484235	0.364	0.688
Tnfaip8	0.004636	-0.484632	0.529	0.875
Tmem14c	0.0278289	-0.484967	0.711	0.812
Psip1	0.000691934	-0.485904	0.273	0.688
Lgals9	0.0122349	-0.485904	0.298	0.562
Rab27a	0.0251982	-0.485904	0.554	0.75
Eif5a	0.000863987	-0.486232	1	0.938
Anp32e	0.00674317	-0.487147	0.645	0.875
H3f3c	0.000702117	-0.487524	1	1
Slc26a4	0.00254107	-0.487813	0.24	0.562
Dazap1	0.00319065	-0.487813	0.231	0.562
Nudt21	0.0100386	-0.487813	0.231	0.5
Pitpna	0.00342002	-0.488411	0.851	1
Tpm1	0.0217067	-0.488623	0.694	0.875
Bola3	0.00654	-0.489179	0.702	0.938
Mx2	8.5667e-05	-0.49002	0.149	0.562
Psmc6	0.0149	-0.49002	0.529	0.75
RGD1565641	0.00121245	-0.490459	0.645	1
Hmgn1	0.00728464	-0.49077	0.727	0.875
Gng10	0.00241678	-0.491182	0.835	1
Eif3m	0.00612364	-0.492049	0.777	0.938
H2afy	0.00479262	-0.492598	0.818	0.875
Kpna2	2.8029e-06	-0.492598	0.058	0.438
AABR07069282.1	9.13548e-05	-0.492598	0.066	0.375
Tifab	0.00653292	-0.492598	0.339	0.688
Polr1d	0.00862284	-0.492598	0.554	0.812
Bub3	0.000817439	-0.493557	0.397	0.812
Cyb5b	0.0011765	-0.493557	0.463	0.812
Prc1	0.00872666	-0.493842	0.19	0.438
Rab35	0.00414956	-0.494365	0.471	0.812
LOC103689931	0.000629803	-0.494499	0.967	1
Rpp21	0.01616	-0.494837	0.793	0.875
Mcemp1	0.0866793	-0.494837	0.281	0.438
Psmc2	0.0222455	-0.495652	0.628	0.812
Dynlt1	0.038275	-0.495652	0.612	0.75
Eif2b2	0.00190751	-0.496331	0.479	0.812
Glrx5	0.00860051	-0.496906	0.529	0.812
Fkbp4	0.00921153	-0.496906	0.529	0.75
Fgr	0.0114125	-0.497399	0.595	0.75
Arl6ip5	0.0236309	-0.497399	0.636	0.75
Lilrb3l	0.00375431	-0.497827	0.595	0.875
Lsm7	0.00824004	-0.49813	0.893	1
Hdac3	0.00128399	-0.498531	0.421	0.812
Eif1ax	0.00985412	-0.498531	0.405	0.688
Commd3	0.00221446	-0.499911	0.62	1
Lcp1	4.96257e-05	-0.499973	1	1
Ktn1	0.0177806	-0.501011	0.339	0.625
Bcl10	0.0103445	-0.501252	0.446	0.688
Pfdn4	0.00342098	-0.501455	0.455	0.875
Atp6v1g1	0.000146991	-0.502093	1	1
Pgk1	0.0531539	-0.502608	0.926	1
Zfp367	2.2344e-06	-0.503826	0.058	0.438
AABR07065406.1	0.000757542	-0.503826	0.554	0.938
Hnrnpf	0.00109701	-0.503826	0.95	0.938
Pmpcb	0.00111477	-0.503826	0.355	0.75
Ruvbl2	0.00409529	-0.503826	0.364	0.688
Srgn	0.203435	-0.503826	0.727	0.75
Eif4h	0.00401848	-0.505172	0.851	1
Cd3d	0.0597494	-0.505561	0.669	0.812
Mrps23	0.0166345	-0.505667	0.694	0.812
Vim	0.000715842	-0.505769	1	1
Ola1	0.00845102	-0.506265	0.455	0.75
Psmb4	0.00696954	-0.508341	0.76	0.938
Clint1	0.00160955	-0.510778	0.529	0.875
Sem1	0.00091099	-0.511247	0.983	1
Casp1	0.00371494	-0.511688	0.669	0.812
Dhx58	0.00559964	-0.512046	0.372	0.75
Man1a1	1.32224e-05	-0.512871	0.248	0.812
Atp5pf	0.00359687	-0.513277	0.983	1
Aph1b	0.00532468	-0.51345	0.686	0.812
Ddit4	0.00427696	-0.513607	0.463	0.75
Mrps36	0.00082225	-0.514109	0.628	0.938
H2afv	0.00279572	-0.514267	0.851	1
Zbtb8os	0.00467743	-0.514864	0.562	0.812
Rbbp7	0.00963172	-0.515141	0.636	0.812
Ska2	0.00106593	-0.516765	0.215	0.562
Ssrp1	0.000785906	-0.517415	0.802	1
Fnta	0.0131145	-0.518933	0.455	0.688
Psmb3	0.00501583	-0.519116	0.95	0.938
Uqcrb.1	0.00122592	-0.519553	0.95	1
Slc25a4	0.00388905	-0.519692	0.884	1
Dtx3l	0.080996	-0.520986	0.455	0.625
Fbl	9.7214e-05	-0.521973	0.256	0.75
Lsm6	0.00212902	-0.521973	0.273	0.625
Pycard	0.00956943	-0.522413	0.901	1
Txnl1	0.00694988	-0.522935	0.512	0.75
Gsto1	0.000911235	-0.523278	0.521	0.875
Dctpp1	0.000167526	-0.524331	0.281	0.75
Arpc3	7.54186e-05	-0.52469	0.983	1
Erap1	0.0500968	-0.524785	0.529	0.688
Rab1a	0.00165684	-0.525382	0.777	1
LOC100362023	0.0106094	-0.526546	0.504	0.75
Selp	0.0179132	-0.526546	0.041	0.188
Plat	0.318816	-0.526546	0.438	0.5
Srp14	0.00436685	-0.527438	0.843	0.938
Timm23	0.0013759	-0.528917	0.76	1
Canx	0.000674291	-0.529296	0.967	1
Ddx39a	0.00244199	-0.529536	0.661	0.875
Tomm7	0.000537037	-0.530337	0.983	1
Myl12a	0.000316278	-0.531189	1	1
Tceal8	0.016097	-0.531347	0.579	0.812
NEWGENE-621351.1	0.0185933	-0.53184	0.446	0.688
Nup210	0.00936606	-0.532805	0.579	0.875
Cox7a2l2	0.000275465	-0.532972	0.992	1
Pdcd6	0.0125453	-0.533042	0.727	0.875
AABR07073038.1	0.00100108	-0.534199	0.165	0.5
Hnrnpk	0.00104074	-0.534199	0.769	1
Mpdu1	0.00086567	-0.535159	0.306	0.688
Tcea1	0.0152106	-0.53586	0.438	0.75
Churc1	0.0155606	-0.536718	0.76	0.938
Aldh2	0.00303186	-0.536814	0.636	0.875
LOC100912618	0.000512462	-0.536993	0.785	1
RT1-N3	0.00265228	-0.537434	0.463	0.812
Psma4	0.00291957	-0.537434	0.744	0.938
Bloc1s2	0.000429555	-0.539324	0.736	1
Ndufv2	0.000445944	-0.540352	0.669	1
Cdc5l	0.000614168	-0.540352	0.405	0.812
[truncated: 436 more rows]
