# Supplementary material for: Targeting the Secretin Receptor in Macrophages Attenuates Silica‐Induced Pulmonary Fibrosis
Source: Cell Prolif. 2025 Sep 18;58(12):e70131. doi: 10.1111/cpr.70131 (PMC12686129; doi:10.1111/cpr.70131)
Supplement: Supplementary file 7 — Table S6: Supporting Tables. [file CPR-58-e70131-s008.xlsx]

## Sheet: DEG_ATII_severe-mild
	p_val	avg_log2FC	severe	mild
LOC689064	9.72e-33	1.88843	1	0.978
Hba-a2.1	1.33e-27	1.69698	1	0.962
Hba-a2	3.81e-24	1.44843	0.995	0.885
Defb3	2.88e-19	1.34812	0.882	0.67
LOC100363537	2.98e-43	1.21617	0.785	0.071
Cxcl6	2e-24	1.15952	0.608	0.115
S100a9	1.62e-19	1.00914	0.995	0.962
Lcn2	1.67e-26	1.00427	1	1
Inmt	2.12e-27	0.994301	0.597	0.066
Aoc1	5.59e-23	0.959004	0.952	0.802
Apoe	1.04e-30	0.950923	1	1
Hbb	5.36e-14	0.928157	0.629	0.286
Cxcl1	1.07e-10	0.852643	0.527	0.242
S100a8	9.59e-10	0.828458	0.957	0.863
C3	5.58e-22	0.824503	1	0.989
Noxo1	4.2e-13	0.723902	0.909	0.61
Chi3l1	3.35e-18	0.713575	0.989	0.912
Hba-a3	5.57e-09	0.686986	0.473	0.214
Igh-6	1.36e-24	0.675098	1	0.912
Mt3	2.9e-19	0.617843	0.376	0.005
Ooep	8.41e-11	0.612492	0.57	0.28
LOC100360087	1.4e-11	0.611802	0.903	0.78
AABR07034739.1	1.43e-07	0.605422	0.989	0.989
AY172581.24	8.19e-13	0.573139	1	0.934
Mgp	5.86e-22	0.568365	1	1
Tpsb2	5.2e-18	0.556224	0.355	0.005
AABR07060872.1	4e-11	0.548342	1	1
Mcpt8l3	1.61e-07	0.534233	0.301	0.088
Slc6a14	4.12e-08	0.49448	0.801	0.615
Fmo2	6.31e-08	0.442792	0.597	0.341
Lpo	2e-08	0.438121	0.452	0.181
Cx3cl1	1.05e-05	0.415116	0.629	0.451
Mt1	0.0346193	0.414858	0.64	0.555
Comt	5.75e-07	0.404904	0.823	0.599
AY172581.9	4.92e-13	0.39764	0.941	0.725
Cpa3	2.57e-09	0.389298	0.263	0.038
Sod2	6.83e-07	0.370522	1	0.962
Mmp9	7.7e-10	0.358782	0.28	0.044
Sctr	1.47e-10	0.350144	0.231	0.011
Tf	0.000142899	0.348199	0.812	0.703
Tmem176a	1.08e-05	0.346628	0.941	0.89
Glp1r	0.000254556	0.346337	0.548	0.401
Vwf	0.000169738	0.333534	0.978	0.984
RT1-A2	6.68e-13	0.331641	1	1
Tpsab1	2.48e-10	0.331206	0.199	0
Mcpt2	0.00041142	0.328725	0.172	0.055
Pdzk1ip1	0.000141701	0.325121	0.532	0.357
Scd	0.00129875	0.324638	0.651	0.533
Mt2A	0.0648015	0.299584	0.495	0.418
Cd177	0.000642235	0.296765	0.968	0.923
Ighm	0.00924667	0.294936	1	1
Mzb1	0.00359198	0.281423	0.672	0.566
Tmem173	0.00235869	0.279703	0.629	0.505
C4bpa	0.000733584	0.27362	0.887	0.802
Uqcc2	0.000293119	0.271827	0.79	0.626
Serpina11	0.000622871	0.268621	0.296	0.154
Ccl21	0.00362172	0.267903	0.753	0.637
Fgg	0.00880164	0.26694	0.747	0.725
Slc26a4	0.00083422	0.265083	0.737	0.604
AABR07034362.2	0.0155106	0.263178	0.317	0.203
Aqp1	0.00134225	0.261613	0.887	0.83
LOC103694857	0.0571441	0.258954	0.505	0.445
Loxl1	9.83e-05	0.252794	0.93	0.868
Twf2	0.00478246	-0.250072	0.559	0.637
Eps8l2	0.000526355	-0.250136	0.511	0.687
Psme2	0.00734477	-0.250229	0.914	0.923
Ifit3	0.000242334	-0.250289	0.231	0.407
P2ry10	0.000261397	-0.250289	0.237	0.412
Fkbp1a	1.46e-06	-0.250357	0.995	0.995
Clec10a	0.00205727	-0.250455	0.285	0.429
Tspan8	0.00776668	-0.250455	0.78	0.868
RGD1561113	1.29e-07	-0.250582	0.048	0.242
Itgb2	0.0018064	-0.250592	0.86	0.934
Stxbp3	0.000474365	-0.250607	0.333	0.5
Sirpa	0.0033859	-0.250646	0.882	0.907
Zfand5	0.00105182	-0.250731	0.581	0.698
Tcn2	0.00249603	-0.250767	0.651	0.791
Otulinl	3.39e-05	-0.250851	0.134	0.313
Zpr1	0.000663375	-0.250931	0.441	0.604
LOC100909750	0.00169277	-0.250931	0.43	0.577
Prpf3	0.00060631	-0.251077	0.237	0.39
Fbxw2	0.0204962	-0.251095	0.478	0.56
RGD1308134	0.000449776	-0.251222	0.667	0.808
Ptprc	0.00142982	-0.251228	0.833	0.896
Serpinb1a	0.00360538	-0.251429	0.726	0.808
Lypla1	0.000614661	-0.251439	0.387	0.538
Usp47	0.00789434	-0.25163	0.473	0.56
Tmem164	0.00829877	-0.251673	0.43	0.555
Atp13a1	0.00312807	-0.251715	0.478	0.593
Park7	0.000212144	-0.252009	0.909	0.951
Insig1	0.0018235	-0.252052	0.253	0.39
Gba	0.000409867	-0.252206	0.339	0.522
Hmgcs1	0.0169105	-0.252363	0.452	0.527
Mfn2	2.64e-06	-0.252721	0.07	0.247
Smarcd2	0.00278206	-0.252721	0.688	0.764
Fbxw11	0.00309204	-0.253012	0.398	0.527
Ino80c	0.000396994	-0.253757	0.317	0.484
Maob	0.0010881	-0.253757	0.403	0.566
Ap1b1	0.003182	-0.253757	0.591	0.72
Stom	0.00426074	-0.254131	0.866	0.874
Ppp1cc	0.000642308	-0.254139	0.866	0.901
Psma2	0.00226083	-0.254204	0.763	0.841
Picalm	0.00160377	-0.254278	0.688	0.758
Arpc5l	0.00152348	-0.254286	0.656	0.747
Ppp1r18	0.00257969	-0.254286	0.661	0.736
Ldb1	0.00273438	-0.254383	0.527	0.643
Sh2b1	0.0016018	-0.254475	0.414	0.555
Ddi2	0.00612216	-0.25449	0.425	0.527
Abca7	0.00189111	-0.254506	0.392	0.544
Vasn	0.000305556	-0.254577	0.285	0.467
Rab1b	0.000659725	-0.255086	0.817	0.868
Clic1	0.000967252	-0.255139	0.892	0.901
R3hdm4	0.000389994	-0.255385	0.812	0.896
Lmod1	9.43e-06	-0.255681	0.124	0.313
Wrb	5.3e-05	-0.255681	0.14	0.313
Sgk1	0.00446279	-0.255766	0.699	0.786
Slc12a2	0.00494278	-0.255796	0.435	0.56
Usp9x	0.00585098	-0.256032	0.634	0.725
Pcyt2	0.000317152	-0.25607	0.317	0.495
Hipk1	9.46e-05	-0.256194	0.511	0.703
Polr2g	0.00133277	-0.256238	0.565	0.709
Gtf2i	0.00138314	-0.256299	0.796	0.885
Man2b1	0.00174882	-0.256311	0.688	0.78
Sema3e	0.000357983	-0.256363	0.231	0.396
Eif3a	0.0146602	-0.256539	0.462	0.538
Galnt6	5.96e-05	-0.256577	0.151	0.33
Eif4h	6.97e-05	-0.256597	0.892	0.973
Rab14	0.0042663	-0.256616	0.683	0.802
Pla2g15	0.00244278	-0.256758	0.548	0.67
Pik3cd	0.00597543	-0.257045	0.516	0.588
Atp6v1h	0.00113223	-0.257246	0.43	0.577
Irf3	0.0015358	-0.257336	0.753	0.846
Il21r	0.00147365	-0.257432	0.194	0.33
Faah	0.000124147	-0.257533	0.161	0.33
Ywhag	0.000432166	-0.25764	0.71	0.841
Cd47	0.00151692	-0.257845	0.71	0.841
Gtf2b	0.00079164	-0.257923	0.296	0.44
Timm17a	0.0037394	-0.258044	0.473	0.566
Ripk1	0.000283518	-0.25837	0.183	0.341
Morc3	0.0032529	-0.258655	0.312	0.445
Herpud1	0.00321948	-0.258702	0.672	0.786
Cat	0.000968751	-0.258714	0.79	0.874
Efcab14	0.000607958	-0.258775	0.538	0.681
Slc23a2	0.000564979	-0.2589	0.258	0.418
Stx16	0.00079657	-0.2589	0.242	0.396
Rab3b	2.81e-07	-0.259086	0.038	0.214
Eci1	0.000366501	-0.259316	0.532	0.676
Clic3	0.000493304	-0.259578	0.892	0.945
Trip12	0.00101637	-0.259633	0.575	0.709
Fcgr3a	0.00399302	-0.259633	0.392	0.516
Rnf114	0.0109294	-0.259633	0.602	0.676
Spg21	0.000388155	-0.259633	0.72	0.819
Arhgap18	0.000174019	-0.259935	0.21	0.385
Acsl5	0.000220407	-0.260079	0.892	0.907
Atp1a1	9.27e-06	-0.260165	0.984	1
Zfand6	0.00186809	-0.260351	0.559	0.659
Brd4	0.00191822	-0.260468	0.548	0.681
LOC108349594	0.000873569	-0.260498	0.602	0.709
Pdlim2	0.000815846	-0.260846	0.495	0.637
Prkcsh	0.000955542	-0.260945	0.71	0.852
Tob1	0.000482818	-0.261012	0.306	0.478
Fundc1	4.59e-05	-0.261034	0.177	0.368
Entpd4	0.000951798	-0.261151	0.382	0.538
AABR07044388.2	0.0220281	-0.261327	0.613	0.654
Gng11	0.000609598	-0.26137	0.269	0.423
Saa4	1.54e-05	-0.261441	0.145	0.335
Oxct1	0.0039897	-0.261794	0.613	0.698
Aif1	0.0032684	-0.261944	0.801	0.852
Rtel1	0.00034853	-0.261977	0.204	0.357
Aamp	0.0213461	-0.262055	0.737	0.78
Phkg2	0.00114693	-0.262248	0.581	0.709
Polr2k	0.000103884	-0.262274	0.645	0.78
Akr1a1	7.81e-07	-0.262404	1	1
Usp8	0.00879811	-0.262527	0.538	0.632
Poglut2	1.25e-05	-0.26269	0.113	0.291
Pcbp2	0.000250218	-0.26269	0.301	0.478
Oxa1l	0.000435231	-0.26269	0.672	0.813
Siglec1	6.47e-05	-0.262928	0.183	0.363
Taf9	0.00010471	-0.262928	0.183	0.357
Hspb11	0.0013844	-0.26326	0.376	0.527
Tgfbi	0.000492186	-0.263683	0.339	0.495
Msl3	0.000550392	-0.263683	0.371	0.527
Dtx3l	0.00240535	-0.26381	0.425	0.544
Sh2b3	0.000788489	-0.263837	0.495	0.654
Scamp2	0.000373518	-0.263887	0.742	0.868
Tap2	9.65e-07	-0.264025	0.07	0.258
Cldn12	1.94e-06	-0.264025	0.075	0.258
Dapk1	0.00727393	-0.264025	0.505	0.582
Sdc4	2.86e-05	-0.264056	0.962	0.989
H3f3c	3.99e-07	-0.264299	1	1
Ociad1	9.75e-05	-0.264424	0.457	0.648
Ppt1	0.00254148	-0.264748	0.72	0.808
Blvra	0.000167712	-0.264756	0.538	0.72
Ccl11	1.04e-06	-0.264773	0.065	0.247
Ano6	0.000406498	-0.264854	0.608	0.769
Tbc1d8	0.00032384	-0.264924	0.247	0.412
Phf23	0.000144223	-0.264955	0.522	0.703
Tmem14c	0.000668075	-0.2653	0.667	0.797
Cdk4	1.9e-05	-0.265486	0.124	0.302
Bin2	0.00290807	-0.265631	0.575	0.698
Vamp3	0.00519267	-0.26564	0.677	0.753
Egln2	0.000514083	-0.265829	0.565	0.703
Megf8	0.00116548	-0.265829	0.247	0.396
Ccni	0.00493923	-0.265829	0.699	0.764
LOC100911825	2.33e-05	-0.266165	0.14	0.324
Krt7	0.00286815	-0.266194	0.849	0.923
Hint2	0.0011346	-0.26634	0.726	0.846
Cfh	0.00389745	-0.266384	0.823	0.835
Alox5	3.2e-05	-0.266468	0.167	0.363
Tollip	0.0101462	-0.266539	0.495	0.582
Ndufs7	0.000514419	-0.266835	0.844	0.863
Dhrs7	0.00112872	-0.266992	0.473	0.61
Setdb1	0.000913973	-0.267136	0.387	0.544
Kansl2	0.00262543	-0.267136	0.403	0.527
Fyn	0.00239125	-0.267252	0.457	0.582
Kdm4a	0.000759793	-0.267432	0.204	0.346
AC108574.1	0.000512596	-0.267432	0.376	0.533
Nup88	0.000590049	-0.267872	0.285	0.445
Capg	0.00229981	-0.268465	0.898	0.94
Pdk3	6.66e-05	-0.268589	0.258	0.445
Tuba1c	9.48e-05	-0.268729	0.925	0.962
Ltbp3	0.000877343	-0.268822	0.478	0.621
Rab27a	0.00079038	-0.269161	0.548	0.714
Plvap	1.99e-06	-0.269353	1	1
Cox8b	0.000519505	-0.269524	0.344	0.522
Cand1	0.000252883	-0.269769	0.312	0.484
Znfx1	0.000109017	-0.269975	0.376	0.549
RGD1305350	0.00129578	-0.27023	0.5	0.632
Nat1	4.62e-06	-0.27083	0.145	0.352
Slco4c1	1.45e-05	-0.27083	0.156	0.346
Castor1	0.000114721	-0.270905	0.199	0.374
Stx12	0.00105868	-0.270989	0.527	0.665
Sdc3	0.00313315	-0.271069	0.704	0.764
Retreg2	0.00144497	-0.271351	0.511	0.648
Nabp1	0.000442006	-0.271415	0.22	0.379
Wdr1	0.000179226	-0.271709	0.812	0.896
Pea15	0.000325329	-0.271723	0.801	0.918
Hr	2.59e-07	-0.271797	0.038	0.214
Dapp1	0.000734496	-0.271856	0.151	0.286
Mphosph8	8.65e-05	-0.271904	0.226	0.407
Akap8	1.65e-05	-0.272372	0.156	0.352
Ramp2	9.89e-05	-0.272372	0.995	1
Clstn1	0.000131179	-0.272372	0.93	0.967
Leprot	0.00244064	-0.272657	0.661	0.742
Hdac1	0.000119786	-0.272683	0.581	0.742
LOC100910717	0.000707446	-0.272754	0.435	0.582
Pdgfb	0.00172828	-0.272785	0.387	0.511
AABR07063279.1	1.12e-05	-0.272865	0.177	0.385
LOC691141	0.000118097	-0.273151	0.382	0.577
Rasgrp3	0.000547408	-0.273216	0.333	0.495
Pon2	0.00277777	-0.273361	0.72	0.852
Ubap2l	1.31e-05	-0.273439	0.108	0.286
Nbeal2	0.000151531	-0.27352	0.43	0.637
Ythdc1	0.000311723	-0.273565	0.376	0.555
Snd1	0.00060012	-0.273594	0.753	0.852
Aph1a	0.000323353	-0.274478	0.543	0.67
Casp3	0.00129959	-0.274635	0.285	0.423
Ube2v2	0.0021573	-0.274723	0.43	0.549
Mrpl33	5.85e-05	-0.274858	0.177	0.357
Tuba1b	7.39e-08	-0.274904	1	1
Tkt	1.22e-05	-0.274921	0.946	0.973
Ube2n	0.00160187	-0.275067	0.43	0.571
Tmem123	0.00094898	-0.275199	0.565	0.709
Decr1	0.000176261	-0.27529	0.355	0.522
Pik3cb	0.000660839	-0.27529	0.36	0.511
Tamm41	8.15e-07	-0.275601	0.097	0.302
Zmiz1	7.68e-05	-0.275783	0.597	0.797
Prpf38b	0.000589965	-0.275848	0.452	0.588
Spint1	0.000124353	-0.275867	0.763	0.841
Plxnd1	0.00292845	-0.275933	0.801	0.857
Plcg1	0.00293207	-0.276014	0.785	0.841
Misp3	2.1e-05	-0.276049	0.134	0.313
Ppp1r9b	0.00131418	-0.276067	0.527	0.637
Ramp1	0.000982425	-0.276136	0.323	0.484
Jpt1	0.000259396	-0.276251	0.903	0.94
Nrgn	0.000507382	-0.276278	0.199	0.352
Capza2	0.000695488	-0.276278	0.769	0.846
Sulf2	0.000489434	-0.276477	0.694	0.791
LOC100362453	0.000774538	-0.276477	0.591	0.731
Slc25a17	0.000209957	-0.276651	0.306	0.489
Fzd4	0.000177627	-0.277189	0.301	0.478
Tppp3	0.000788475	-0.277353	0.973	0.956
Dstn	6.13e-06	-0.277363	0.989	1
Nrbp1	0.000317831	-0.277365	0.64	0.736
Cd48	0.000178975	-0.277485	0.941	0.956
Nit1	0.00463868	-0.277614	0.538	0.61
Macf1	4.29e-06	-0.277663	0.984	1
Igsf6	0.000368531	-0.27793	0.371	0.538
Cd164	0.000379088	-0.278228	0.898	0.984
Nceh1	0.00030382	-0.278279	0.64	0.764
Ap1s1	0.000673642	-0.278457	0.618	0.747
Myl12b	4.64e-07	-0.278703	0.978	0.995
Ccl3	0.0185111	-0.278745	0.371	0.462
Cstb	9.24e-05	-0.279026	0.989	1
Syk	0.000430113	-0.279292	0.323	0.478
Rgs1	0.00398086	-0.279292	0.285	0.429
Cfp	0.000339848	-0.279292	0.376	0.549
Blmh	0.000362443	-0.279292	0.548	0.687
Sbf1	0.000686187	-0.279537	0.505	0.643
Tyk2	0.00107822	-0.279566	0.387	0.527
Ccl17	0.000243443	-0.279677	0.059	0.181
LOC294154	0.0010451	-0.279677	0.688	0.764
Ppp2r2a	0.00037111	-0.279775	0.511	0.643
Grtp1	5.09e-06	-0.279988	0.156	0.363
Mob4	0.000242932	-0.280043	0.468	0.632
Gpi	0.000214532	-0.280229	0.892	0.956
Pigk	0.000125829	-0.280331	0.446	0.626
Ganab	0.000242376	-0.280724	0.71	0.813
Aldh4a1	0.00045388	-0.280816	0.306	0.462
Fam91a1	0.00101024	-0.280884	0.419	0.56
Prdx5	0.000577587	-0.281243	0.989	0.989
Elmo2	0.000121398	-0.281342	0.608	0.775
LOC691807	0.000440166	-0.281711	0.812	0.923
Timp1	0.00123128	-0.281853	0.602	0.764
LOC100362783	7.95e-05	-0.281908	0.226	0.407
Vcl	0.000645074	-0.282273	0.753	0.835
Dst	0.00043095	-0.282326	0.672	0.797
Tjp1	0.000919294	-0.282621	0.64	0.769
Msn	4.35e-06	-0.282856	0.989	0.995
Klf2	2.3e-09	-0.282903	0.016	0.214
Atp5mc1	2.14e-05	-0.282903	0.919	0.984
Lgals3	0.00165974	-0.283582	1	1
Tmub2	0.00131801	-0.283751	0.382	0.527
Uap1	0.00234464	-0.283751	0.403	0.522
Pstpip2	1.37e-06	-0.283751	0.086	0.28
AABR07002683.1	0.00053886	-0.283807	0.5	0.648
Mpc2	4.23e-05	-0.283906	0.199	0.385
Prss8	0.000662234	-0.283971	0.489	0.643
AABR07018078.1	0.00102686	-0.28403	0.296	0.451
Ist1	0.000270427	-0.284345	0.591	0.736
Fam192a	0.00115269	-0.284605	0.36	0.516
Mfsd10	1.79e-06	-0.284651	0.065	0.242
Mylk	0.000379439	-0.284715	0.887	0.901
Gusb	3.64e-05	-0.285121	0.333	0.538
Dbi	6.41e-05	-0.285309	0.919	0.967
LOC498750	0.000127878	-0.285382	0.844	0.901
Snrnp35	3.16e-06	-0.285502	0.231	0.467
Rab1a	0.000296581	-0.285502	0.796	0.868
Pabpc1	0.000119642	-0.285628	0.355	0.549
Cd82	0.000256475	-0.285641	0.608	0.731
Rab11b	0.000270489	-0.285648	0.72	0.802
Csnk2a2	0.000480752	-0.285785	0.409	0.555
Adk	2.58e-05	-0.286042	0.672	0.813
Serp1	0.000134909	-0.286203	0.823	0.929
Vps54	1.66e-05	-0.286294	0.247	0.462
Btg1	2.14e-05	-0.286621	0.903	0.945
Atp2c2	1.55e-08	-0.286825	0.027	0.22
Hnrnpk	0.00519912	-0.286943	0.828	0.868
Usp24	0.000473305	-0.287066	0.333	0.495
Rgma	0.000759478	-0.287066	0.36	0.505
Eogt	2.03e-05	-0.287125	0.22	0.423
LOC100910882	0.000186437	-0.287427	0.78	0.879
Trpv2	0.000188879	-0.287512	0.581	0.725
Ing1	0.00169665	-0.287568	0.306	0.434
Srrm1	0.00027802	-0.287599	0.532	0.659
Bcam	3.75e-06	-0.287613	0.968	0.995
Arid1a	0.000364522	-0.288441	0.586	0.736
Capzb	9.43e-06	-0.288479	0.919	0.978
Arhgef2	0.000184696	-0.288796	0.742	0.819
Ankrd11	0.000266575	-0.288814	0.452	0.615
Btg2	3.83e-05	-0.28886	0.866	0.907
Sel1l	0.00094983	-0.28886	0.554	0.681
Ifi27l2b	1.23e-05	-0.289087	0.989	0.995
Ccdc80	0.0001019	-0.289255	0.387	0.571
Niban2	3.43e-06	-0.28929	0.898	0.962
Serinc5	0.00569271	-0.289345	0.43	0.527
Fhod1	0.000423999	-0.289571	0.742	0.841
Bmp4	0.00155613	-0.289617	0.677	0.791
Akna	0.00195187	-0.289855	0.387	0.5
Leng8	4.32e-05	-0.29002	0.366	0.566
Dync1li2	0.00122842	-0.290033	0.527	0.648
Lgals3bp	0.000231491	-0.290128	0.925	0.989
Mcemp1	0.000201138	-0.290317	0.43	0.626
Ddx5	5.46e-06	-0.290413	0.978	0.978
Vamp5	1.21e-05	-0.290926	0.118	0.297
Git1	6.18e-07	-0.29116	0.167	0.407
Plekha1	0.000284032	-0.291231	0.591	0.758
Ahr	0.000641505	-0.291472	0.538	0.67
Rnf166	6.03e-05	-0.2916	0.312	0.5
Trim35	0.000668199	-0.291924	0.656	0.753
Sik1	0.000717877	-0.292489	0.312	0.451
LOC691427	9.12e-06	-0.292526	0.312	0.527
Fam49b	0.000453644	-0.292881	0.5	0.637
Med28	0.000143648	-0.293012	0.559	0.747
Adam19	0.000474892	-0.293012	0.591	0.731
Snx2	0.000318357	-0.293088	0.613	0.764
Gng13	6.07e-08	-0.293139	0.022	0.198
Agl	2.79e-07	-0.293259	0.134	0.363
Dhrs1	6.26e-06	-0.293421	0.263	0.489
Lpin2	6.99e-05	-0.293477	0.328	0.527
Actr10	0.000146532	-0.293527	0.382	0.566
Oas1a	5.73e-05	-0.293586	0.457	0.643
Dab2ip	0.000172446	-0.293649	0.511	0.681
Clk2	0.000616404	-0.293928	0.817	0.879
Ptpn6	3.17e-05	-0.294399	0.763	0.896
Cdh1	9.71e-05	-0.294399	0.597	0.775
Rab5b	0.00013146	-0.294399	0.737	0.852
Nnt	0.00025445	-0.294399	0.371	0.538
Fmnl1	0.00131907	-0.294399	0.538	0.659
Vat1	2.72e-05	-0.294711	0.968	0.973
Arpc5	3.54e-06	-0.295059	0.952	0.978
Bap1	2.2e-05	-0.295118	0.538	0.747
Itgb6	0.000211532	-0.295292	0.328	0.516
AC128960.1	0.00010267	-0.295327	0.801	0.885
Arap1	2.14e-05	-0.295345	0.812	0.929
Cox14	9.13e-06	-0.295522	0.151	0.341
Mrvi1	1.06e-05	-0.295522	0.145	0.335
Hnrnpl	7.22e-05	-0.295586	0.871	0.978
B4galt6	0.000707752	-0.296159	0.414	0.538
Sik2	3.54e-05	-0.296261	0.306	0.511
Gckr	0.000395725	-0.296261	0.317	0.484
Acvrl1	0.000496925	-0.296261	0.855	0.918
Lrp2	0.00188194	-0.297216	0.565	0.687
Psmd8	0.000215414	-0.297681	0.78	0.841
Ecm1	0.000512355	-0.297834	0.93	0.951
Cuta	1.23e-05	-0.298029	0.763	0.852
Olfml2a	0.000155692	-0.298056	0.656	0.791
Anp32a.1	9.2e-05	-0.298303	0.28	0.467
Tfpi	0.00113419	-0.298335	0.468	0.588
Adrm1	5.85e-05	-0.298844	0.371	0.56
Susd2	0.00219492	-0.2992	0.263	0.407
Tspan1	0.000181271	-0.299297	0.263	0.434
Ppp2r5a	2.73e-05	-0.299654	0.71	0.857
Ifi27	2.51e-10	-0.299792	1	1
Phb2	0.000687012	-0.299994	0.667	0.753
Tep1	0.000314662	-0.300269	0.548	0.676
Ss18	0.00026728	-0.300465	0.656	0.731
Sf3b1	0.000184812	-0.300623	0.672	0.808
Mbip	6.08e-05	-0.300665	0.349	0.555
Mx2	0.000171935	-0.301036	0.28	0.451
Plekhb2	2.21e-05	-0.301182	0.645	0.791
Pcna	0.000715449	-0.301231	0.478	0.632
Arpc4	7.41e-07	-0.301453	0.989	0.995
AABR07026311.1	0.000232311	-0.301453	0.914	0.962
Ptprf	7.58e-05	-0.301549	0.925	0.962
Fbxl22	1.17e-06	-0.301816	0.043	0.209
Camk2d	0.000133223	-0.301851	0.597	0.725
Sppl2a	0.000199254	-0.302134	0.489	0.654
Tm9sf2	5.46e-05	-0.302153	0.677	0.791
Api5	0.000483048	-0.302416	0.532	0.654
AC114233.2	0.000352253	-0.302436	0.548	0.692
AABR07029581.1	9.5e-05	-0.302492	0.247	0.423
Rtn3	8.4e-05	-0.302897	0.849	0.879
Psmc5	8.79e-06	-0.303008	0.581	0.802
Atf4	2.65e-05	-0.303583	0.973	0.984
Sema3c	0.00035993	-0.303736	0.634	0.764
Irf2	0.000136044	-0.304019	0.376	0.549
Usp18	0.000936182	-0.304383	0.349	0.484
Atp6v0d1	2.59e-05	-0.30446	0.919	0.962
Mlf2	1.42e-05	-0.304478	0.806	0.929
Arhgap29	0.000709143	-0.304667	0.554	0.67
Tacstd2	0.000859391	-0.304741	0.387	0.527
Laptm5	3.76e-06	-0.305064	0.995	0.995
Acox1	0.000101031	-0.305316	0.613	0.742
Sdc2	0.000553068	-0.305441	0.43	0.56
Pls3	0.000199023	-0.305987	0.72	0.835
Epn1	1.89e-07	-0.306371	0.075	0.28
Plp2	7.86e-05	-0.306394	0.79	0.929
Prkaca	0.000101866	-0.306409	0.478	0.665
Akap17a	0.00368412	-0.306622	0.543	0.643
Anxa5	4.39e-08	-0.306813	1	1
Psma3	3.48e-05	-0.306857	0.715	0.852
Cldn11	5.02e-06	-0.307574	0.156	0.357
Fuca1	7.47e-05	-0.3076	0.715	0.835
Snx5	0.000535328	-0.307734	0.548	0.681
Smarce1	1.09e-05	-0.307882	0.565	0.78
Cdk11b	0.000983142	-0.307932	0.565	0.665
Pdha1	0.00105257	-0.308145	0.672	0.753
Hs6st1	0.000117267	-0.308271	0.511	0.692
LOC108348172.1	0.000383718	-0.308474	0.29	0.462
Wdr45	5.09e-05	-0.308522	0.43	0.615
Rab29	0.000224369	-0.30863	0.371	0.533
Hp1bp3	6.87e-05	-0.309083	0.672	0.769
Cd44	7.07e-05	-0.309259	0.823	0.896
Myh14	0.000334214	-0.310166	0.694	0.863
Bckdha	0.000290242	-0.310197	0.565	0.681
Cab39	0.000351153	-0.310224	0.742	0.797
Lrrfip1	1.51e-05	-0.310566	0.371	0.604
Fxyd2	1.24e-06	-0.310648	0.102	0.302
Cd68	0.00302025	-0.310771	0.925	0.962
Ldlr	8.9e-05	-0.310914	0.452	0.626
Swi5	3.14e-05	-0.310994	0.806	0.912
Srsf5	0.000103702	-0.311123	0.274	0.445
Utrn	0.000368422	-0.311213	0.484	0.643
Ubqln4	0.00305544	-0.311223	0.597	0.67
Ccl6	6.14e-05	-0.311472	0.989	1
Sdf2	0.000482909	-0.311472	0.597	0.687
Cers2	2.3e-05	-0.312085	0.844	0.945
Scpep1	5.59e-05	-0.312358	0.763	0.852
Dmpk	0.00683605	-0.312433	0.376	0.462
Entpd1	0.000876178	-0.312935	0.602	0.709
Csnk1g2	0.00015921	-0.31298	0.737	0.863
Fam49a	2.11e-05	-0.313135	0.306	0.522
Tp53inp2	0.000508987	-0.313203	0.57	0.676
Tsen34l1	0.000302597	-0.313764	0.661	0.775
Sema4a	5.91e-06	-0.314227	0.844	0.918
Rmdn2	0.00128215	-0.314298	0.597	0.698
Nrros	0.000193886	-0.31449	0.478	0.637
Cpm	5.41e-05	-0.314572	0.946	0.978
Cltc	1.3e-05	-0.314842	0.887	0.978
Pitpnm1	0.000195001	-0.314993	0.489	0.643
Cfi	2.69e-07	-0.315157	0.102	0.319
Pola2	5.6e-05	-0.315157	0.677	0.802
Cr1l	3.11e-06	-0.315294	0.624	0.808
Plac8	0.00167726	-0.316341	0.753	0.857
Rer1	0.000294853	-0.316668	0.624	0.764
Tatdn2	0.00010589	-0.317208	0.301	0.478
Zc3hav1	2.97e-05	-0.317454	0.366	0.555
Gnai3	0.000124277	-0.317817	0.651	0.791
Mpv17l2	5.97e-05	-0.317858	0.478	0.643
Vegfa	3.51e-05	-0.318078	0.93	0.951
AABR07021544.1	3.49e-06	-0.318245	0.29	0.522
Cdh5	2.06e-05	-0.318394	0.968	0.978
Rap1a	1.62e-05	-0.319515	0.796	0.89
Ube2q1	3.27e-06	-0.319645	0.495	0.747
LOC100359916	1.93e-05	-0.319795	0.285	0.473
Ube2b	5.06e-05	-0.31999	0.747	0.857
Atp6v1e1	2.1e-05	-0.320071	0.844	0.879
Axl	0.000101191	-0.320577	0.694	0.835
Arhgap17	0.000401833	-0.321306	0.484	0.626
Psmc3	4.44e-05	-0.321879	0.806	0.918
Oat	0.000176518	-0.321879	0.683	0.797
Sf3b2	6.44e-05	-0.321954	0.769	0.885
Irf8	0.0053138	-0.323019	0.613	0.703
Slc11a1	0.000108062	-0.323062	0.414	0.599
Fcf1	1.43e-05	-0.32313	0.43	0.643
Akr1c15	1.63e-06	-0.323678	0.984	1
Acadm	0.0004848	-0.323773	0.548	0.648
Nptn	2.14e-05	-0.323957	0.742	0.874
Ecscr	0.0001	-0.324273	0.22	0.396
Lrmp	3.18e-08	-0.324901	0.048	0.253
Tnpo1	0.000343958	-0.325095	0.398	0.544
Igf2r	0.000409989	-0.32531	0.581	0.703
Hadh	2.06e-05	-0.325547	0.554	0.742
Snrpd3	9.22e-05	-0.325812	0.817	0.868
Gngt2	0.000253512	-0.325812	0.774	0.857
Acin1	1.56e-05	-0.325889	0.419	0.621
Lonp2	0.000430469	-0.32682	0.43	0.577
Ctnna1	1.91e-05	-0.327212	0.919	0.978
Sumo1	2.86e-05	-0.327461	0.704	0.83
Pycard	4.47e-05	-0.328039	0.763	0.841
Oas1k	1.24e-05	-0.328201	0.22	0.418
LOC687508	0.000155241	-0.32863	0.247	0.418
Pgrmc1	9.45e-05	-0.328826	0.86	0.907
Chka	4.26e-06	-0.329141	0.317	0.533
Dll4	0.000388937	-0.329332	0.522	0.67
Net1	4.58e-05	-0.329399	0.699	0.824
Paip2	0.00021577	-0.329489	0.742	0.857
Shank3	2.17e-05	-0.32952	0.296	0.5
Prnp	0.000191682	-0.330103	0.72	0.824
Numa1	0.000334725	-0.330183	0.629	0.714
Srebf2	0.000150143	-0.33026	0.86	0.923
Ubxn1	6.95e-06	-0.330463	0.871	0.94
Fam3b	8.61e-05	-0.330619	0.419	0.61
Tgfbr1	0.000246273	-0.330674	0.608	0.709
Lyve1	0.000113363	-0.330924	0.425	0.61
Lamp2	3.08e-05	-0.331085	0.898	0.907
Mcoln2	6.84e-07	-0.331325	0.167	0.401
Csf1r	8.57e-06	-0.331538	0.823	0.945
Ndufa4	2.2e-08	-0.331768	0.995	1
Ly6e	5.87e-08	-0.332314	1	1
Ehbp1l1	4.1e-08	-0.332633	0.124	0.368
Dock8	1.27e-05	-0.332745	0.435	0.637
Ulk1	1.1e-06	-0.332794	0.242	0.484
Ctdsp1	5.35e-06	-0.333063	0.882	0.962
Calu	9.43e-06	-0.333255	0.892	0.94
Foxf1	0.000115243	-0.333393	0.769	0.824
Sh3gl1	0.000611821	-0.334039	0.613	0.698
Stard10	9.05e-05	-0.334234	0.624	0.791
Cst7	2.38e-05	-0.334247	0.263	0.451
LOC100361457	8.9e-19	-0.334483	1	1
Spp1	0.462312	-0.334687	0.548	0.527
Irx1	3.48e-05	-0.334756	0.677	0.747
Son	0.000128413	-0.334756	0.753	0.852
Bpifb1	0.021891	-0.33498	0.489	0.571
Lamp1	3.05e-10	-0.335242	1	1
Nrp1	7.51e-09	-0.335518	0.054	0.275
Ehmt2	0.000127851	-0.335649	0.64	0.758
Mcam	0.00122897	-0.335698	0.677	0.709
LOC100362149	1.7e-07	-0.335787	0.946	0.989
Sdhd	6.84e-05	-0.33586	0.672	0.797
LOC100911713	1.03e-07	-0.336219	0.973	0.984
Flii	2.62e-05	-0.336219	0.559	0.725
Ccl4	3.04e-05	-0.336219	0.231	0.429
Srsf3	0.000238847	-0.33634	0.828	0.94
Crlf1	5.82e-06	-0.336453	0.425	0.637
Tspo	2.99e-08	-0.336664	0.989	0.995
Slco2a1	3.88e-06	-0.336834	0.957	0.978
Chd4	9.03e-06	-0.336842	0.683	0.852
Crb3	0.000206491	-0.336903	0.468	0.61
Fktn	6.9e-07	-0.337173	0.151	0.368
Abcd3	7.04e-05	-0.337467	0.538	0.687
Max	2.19e-05	-0.337844	0.559	0.731
Prdx1	2.41e-10	-0.337982	0.995	1
Ctsc	4.65e-05	-0.338253	0.672	0.808
Il10rb	5.16e-05	-0.338253	0.371	0.56
Atp6v1a	4.26e-05	-0.338645	0.634	0.775
Pnpla7	0.000891804	-0.338744	0.473	0.577
Pnisr	2.95e-06	-0.339068	0.339	0.566
Glg1	6.71e-05	-0.339329	0.575	0.742
Chtop	1.54e-05	-0.339353	0.677	0.775
Ndufc1	8.94e-05	-0.339703	0.312	0.484
Hck	1.29e-05	-0.339759	0.704	0.83
RGD1310352	6.31e-05	-0.340148	0.726	0.835
Abhd16a	9.67e-05	-0.340202	0.489	0.615
Aplp2	5.66e-06	-0.3405	0.887	0.951
Spag9	0.000726073	-0.340776	0.468	0.582
Setd5	3.39e-07	-0.340813	0.118	0.335
Man2a1	7.75e-05	-0.340883	0.688	0.775
Pnpla8	6.87e-06	-0.341049	0.387	0.604
Nosip	3.27e-05	-0.341704	0.5	0.67
Snrpg	0.000127621	-0.342293	0.667	0.769
Atp6v0e1	9.4e-10	-0.342352	0.984	0.984
Crip2	1.88e-09	-0.342536	0.995	1
Cox7c	4.4e-11	-0.342539	1	1
Ctnnd1	1.89e-06	-0.342566	0.151	0.357
Spns1	0.000259687	-0.343192	0.597	0.72
Tmem59	1.41e-05	-0.343511	0.833	0.951
Hcls1	1.05e-05	-0.343642	0.591	0.758
Tpm3	1.65e-08	-0.343867	0.145	0.407
Cyb5a	3.34e-07	-0.343908	0.968	0.995
Abcc5	5.19e-06	-0.344522	0.344	0.566
Gzmk	0.000630643	-0.344653	0.317	0.467
Coro1a	5.61e-06	-0.344736	0.978	0.984
Hiatl3	2.1e-06	-0.345223	0.28	0.516
Lcp1	3.7e-07	-0.345551	0.978	1
LOC684797	8.7e-06	-0.34584	0.71	0.835
Sp110	3.97e-06	-0.346406	0.522	0.736
Actr3	1.82e-05	-0.346521	0.849	0.918
Pdia3	1.03e-07	-0.347637	0.984	0.995
Car2	3.01e-05	-0.348475	0.78	0.879
Glmp	1.09e-05	-0.349022	0.688	0.841
Lsm14a	8.72e-06	-0.349153	0.527	0.736
Hmgb1	3.62e-06	-0.349588	0.468	0.676
Sh3bp5	2.93e-06	-0.349783	0.28	0.5
Tmem50a	2.26e-06	-0.350004	0.898	0.967
Rtn4	4.67e-06	-0.350047	0.785	0.934
Ndufb4	3.17e-06	-0.350243	0.914	0.989
Prdx6	5.41e-08	-0.350568	0.995	0.995
LOC103689961	1.06e-06	-0.350848	0.952	0.978
Sfr1	6.68e-05	-0.350852	0.608	0.725
Atp5mc3	1.37e-05	-0.350919	0.957	0.94
Smim22	2.1e-05	-0.351584	0.543	0.714
Mxra8	3.22e-06	-0.351765	0.871	0.918
Nup210	0.00016496	-0.352294	0.43	0.582
Plxna2	5.78e-07	-0.352346	0.435	0.698
Tmem30a	2.85e-05	-0.352346	0.489	0.643
Zfp36	3.88e-05	-0.352502	0.597	0.753
Clec14a	3.84e-05	-0.352738	0.796	0.901
Sod1	1.76e-07	-0.352966	0.984	0.978
Polr2a	4.57e-05	-0.353292	0.586	0.736
LOC108351137	2.45e-09	-0.353766	1	0.995
Fcgr2a	7.38e-05	-0.354148	0.892	0.929
Arhgef1	6.39e-06	-0.354555	0.914	0.989
Hexd	1.18e-06	-0.354609	0.167	0.379
Akt1	9.02e-05	-0.354609	0.704	0.824
Pum2	3.92e-07	-0.354771	0.667	0.83
Pon3	1.18e-06	-0.355382	0.849	0.901
Rbbp4	1.61e-06	-0.355921	0.532	0.731
Rgl2	1.08e-05	-0.355921	0.543	0.714
Ca4	0.000156534	-0.355961	0.667	0.791
LOC100365062	2.01e-07	-0.356091	0.108	0.324
Kmt2e	0.00037263	-0.356091	0.527	0.626
Vim	4.13e-09	-0.35619	1	1
Adgrf5	4.06e-07	-0.356194	0.968	0.989
Spint2	1.54e-12	-0.356259	1	1
Mindy1	1.67e-06	-0.356605	0.586	0.758
Atp6ap1	5.89e-06	-0.356683	0.548	0.742
Diaph1	3.49e-05	-0.356977	0.651	0.769
Fam117a	6.67e-06	-0.357468	0.414	0.599
Atxn2l	3.27e-05	-0.357697	0.527	0.692
Tc2n	6.36e-05	-0.357865	0.624	0.753
Clic5	2.7e-05	-0.357884	0.968	0.978
Mau2	9.49e-06	-0.35831	0.419	0.615
Crip1	6.28e-14	-0.358845	1	1
Rgcc	8e-05	-0.359316	0.774	0.857
Myo1f	7.99e-06	-0.360399	0.522	0.714
Atp5mg	1.04e-08	-0.36131	1	1
Eln	1.3e-05	-0.361811	0.941	0.962
Mical2	2.65e-06	-0.362241	0.194	0.401
Cdh11	3.07e-07	-0.363208	0.22	0.462
LOC100910944	4.54e-10	-0.36323	0.989	1
Csf2ra	5.71e-05	-0.363734	0.683	0.791
Cox5a	6.21e-08	-0.364045	0.941	0.989
Vasp	8.99e-07	-0.365701	0.882	0.94
Ppic	0.000176385	-0.36594	0.527	0.665
Epas1	2.61e-13	-0.366179	1	1
Krt18	0.000162153	-0.366785	0.414	0.577
Capza1	1.22e-06	-0.367546	0.694	0.863
Gpd1	1.19e-07	-0.367845	0.156	0.396
Hmgb2	0.00333522	-0.368204	0.473	0.577
Asah1	3.7e-06	-0.368997	0.661	0.835
AABR07029198.1	8.96e-09	-0.369843	0.118	0.368
Nob1	3.72e-07	-0.370283	0.419	0.665
U4.114	1.76e-11	-0.370851	0.032	0.297
Arrdc1	1.94e-06	-0.371538	0.742	0.874
LOC102553386	3.56e-06	-0.372815	0.602	0.775
Gsk3a	1.04e-07	-0.373284	0.328	0.593
LOC100364335	3.26e-08	-0.373581	0.898	0.956
Gp2	2.13e-09	-0.374398	0.022	0.225
Higd2a	3.06e-06	-0.37448	0.602	0.775
Mink1	9.52e-07	-0.374611	0.446	0.698
Efna1	2.8e-05	-0.375611	0.758	0.824
Flnc	1.6e-06	-0.375699	0.204	0.423
Clca1	4.83e-09	-0.377139	0.027	0.231
Atp5me	7.91e-11	-0.378028	0.995	0.995
Ap2s1	1.06e-07	-0.378269	0.892	0.945
Ube2h	5.39e-06	-0.381363	0.656	0.808
Actn4	8.04e-08	-0.381551	0.866	0.934
Fcgrt	6.73e-06	-0.381696	0.565	0.742
Hmgn2	8.47e-09	-0.383484	0.903	0.967
Lamb3	1.68e-05	-0.383524	0.57	0.709
Wdfy4	1.49e-05	-0.383666	0.382	0.582
LOC103690002	5.75e-07	-0.384639	0.79	0.934
Ddx39b	6.73e-09	-0.385443	0.892	0.962
Slc38a2	8.53e-06	-0.385546	0.581	0.742
Itln1	2.16e-09	-0.386321	0.022	0.225
Npc1	2.43e-05	-0.386948	0.522	0.665
Arf6	1.95e-05	-0.387023	0.634	0.78
Vdac2	2.01e-08	-0.388434	0.898	0.967
Erh	5.82e-06	-0.388649	0.651	0.797
Hnrnpf	7.14e-07	-0.389137	0.882	0.967
App	1.96e-12	-0.389274	1	1
Sidt2	1.19e-06	-0.390671	0.79	0.929
Col16a1	0.000374146	-0.391696	0.704	0.802
Rnf10	4.17e-06	-0.392036	0.57	0.736
Mrpl43	8.52e-15	-0.393072	0	0.28
Sat1	1.06e-07	-0.393272	0.946	0.984
Prr13	3.87e-07	-0.393934	0.301	0.533
Nxf1	8.72e-07	-0.394687	0.742	0.857
Sh2d3c	3.32e-05	-0.3953	0.634	0.747
Rnasek	2.32e-09	-0.397606	0.156	0.434
Psap	9.33e-12	-0.397686	1	1
Glipr1	5.24e-07	-0.397686	0.667	0.824
Add3	1.36e-06	-0.397712	0.565	0.736
Reep5	8.66e-07	-0.398507	0.941	0.989
Tef	1.22e-05	-0.398507	0.285	0.478
Ogt	3.49e-07	-0.398573	0.591	0.758
Hmgcr	3.27e-06	-0.402346	0.366	0.566
Ubd	0.609809	-0.403083	0.301	0.297
Csnk2b	1.49e-06	-0.403639	0.758	0.846
Rasip1	9.21e-08	-0.403652	0.667	0.846
Kcne2	7.33e-07	-0.404471	0.398	0.621
Wif1	3.21e-06	-0.405308	0.602	0.769
Lasp1	8.17e-08	-0.406233	0.925	0.967
Srsf1	2.61e-07	-0.406634	0.629	0.802
Vps29	3.66e-07	-0.406634	0.688	0.819
Marveld1	5.03e-07	-0.406873	0.866	0.912
Stk38	1.4e-06	-0.407928	0.419	0.626
Sqstm1	2.12e-09	-0.408638	0.989	0.995
Ndufc2	1.12e-06	-0.408885	0.747	0.841
Gsto1	4.32e-06	-0.409526	0.489	0.67
Bcl7c	2.78e-08	-0.409661	0.833	0.923
Anxa1	9.13e-10	-0.409876	0.984	1
Slfn5	4.23e-08	-0.410298	0.823	0.94
Ostf1	1.89e-08	-0.410414	0.898	0.967
Psmb3	8.05e-08	-0.410903	0.898	0.967
Sdcbp	4.18e-09	-0.41146	0.925	0.978
Slfn2	1.33e-07	-0.411724	0.855	0.962
Pnrc2	1.05e-06	-0.412026	0.629	0.775
Cotl1	1.92e-05	-0.413871	0.833	0.885
Pigt	7.73e-08	-0.414084	0.688	0.852
Fn1	3e-07	-0.414734	0.989	1
Scimp	8.48e-08	-0.415435	0.285	0.566
Cd24	1.55e-06	-0.415756	0.183	0.396
Bri3	7.55e-10	-0.41613	0.984	0.995
Rbx1	5.42e-07	-0.416432	0.484	0.67
Xrcc5	1.62e-05	-0.417215	0.57	0.758
RT1-Ba	6.11e-08	-0.417461	1	1
Myl6	1.87e-32	-0.41788	1	1
Hopx	3.71e-10	-0.418131	1	1
Lta4h	2.98e-06	-0.418387	0.806	0.89
Inpp5d	1.11e-06	-0.418668	0.468	0.676
Sav1	5.37e-06	-0.418668	0.468	0.643
Prg4	0.000234362	-0.419526	0.435	0.582
Sppl3	1.39e-06	-0.420406	0.618	0.791
Arpc3	3.38e-09	-0.420885	0.93	0.978
Muc1	2.27e-10	-0.420993	0.995	0.995
Pafah1b1	3.62e-08	-0.421311	0.726	0.907
Mettl7a	2.92e-08	-0.421503	0.925	0.973
Slc7a10	5.74e-06	-0.42224	0.382	0.577
Egfl6	3.49e-07	-0.423074	0.704	0.874
Tpi1	4e-09	-0.423371	0.183	0.456
AABR07073038.1	6.75e-12	-0.424034	0.048	0.324
Taldo1	3.81e-09	-0.424649	0.941	1
Jund	5.27e-08	-0.426917	0.903	0.962
Ckmt1	9.66e-07	-0.427073	0.349	0.56
Tspan2	8.79e-08	-0.427293	0.618	0.797
Lilrb3l	3.13e-08	-0.428512	0.419	0.67
F11r	6.42e-08	-0.42902	0.796	0.907
Cybb	3.6e-05	-0.429404	0.887	0.934
Ctss	4.08e-09	-0.429684	0.156	0.423
Snx19	8.95e-05	-0.431295	0.462	0.582
AABR07021871.1	4.03e-11	-0.43178	0.946	1
Rsrp1	1.27e-08	-0.432462	0.828	0.934
Spns2	5.3e-05	-0.434066	0.489	0.648
Zfp36l2	7.75e-08	-0.43472	0.785	0.907
Pfn1	1.29e-21	-0.43569	1	1
Tubb4b	3.32e-07	-0.43594	0.565	0.769
Akap13	1.42e-07	-0.43606	0.737	0.846
Mx1	9.42e-08	-0.436206	0.387	0.626
Nedd4	3.86e-09	-0.438034	0.876	0.945
Myo1g	5.27e-09	-0.438957	0.532	0.764
Cldn18	1.01e-09	-0.440428	0.93	0.967
Emp2	1.39e-08	-0.442097	0.957	0.989
Tmem47	1.75e-05	-0.442896	0.677	0.797
Cfb	3.62e-08	-0.443112	0.71	0.885
Tnc	1.89e-09	-0.443178	0.177	0.462
Aldh1a1	5.74e-08	-0.443399	0.769	0.896
Psmd2	1.02e-09	-0.443625	0.823	0.951
Col12a1	3.38e-07	-0.444035	0.484	0.676
Cxcr4	7.64e-06	-0.447308	0.656	0.786
Scp2	7.71e-15	-0.447642	1	1
Clk1	7.17e-07	-0.449722	0.726	0.857
NEWGENE-621351.1	2.03e-08	-0.451815	0.328	0.604
Vbp1	2.7e-08	-0.45184	0.559	0.797
Arf5	8.78e-11	-0.45194	0.925	0.973
Tomm6	2.72e-09	-0.452425	0.242	0.527
Ctsa	2.21e-13	-0.452859	0.995	0.989
Prrc2a	8.37e-08	-0.453004	0.699	0.868
Atp5md	3.83e-09	-0.454278	0.651	0.846
Brd7	5.1e-08	-0.45483	0.613	0.83
Abhd12	1.66e-06	-0.454938	0.522	0.714
Grn	1.14e-13	-0.455081	0.989	0.995
Tuba1a	9.87e-13	-0.456906	1	0.995
S100a4	1.35e-11	-0.46266	1	1
Ivns1abp	9.34e-07	-0.46406	0.672	0.791
Clec2g	1.32e-13	-0.465276	0.995	0.995
Ifngr1	1.01e-06	-0.465299	0.774	0.929
AABR07068316.1	2.89e-07	-0.465648	0.812	0.885
Adgre5	4.2e-11	-0.466301	0.145	0.451
Spi1	7.14e-09	-0.466949	0.769	0.945
Ezr	2.96e-10	-0.469242	0.715	0.879
Irf7	6.06e-08	-0.469634	0.237	0.473
Fetub	3.67e-10	-0.471097	0.978	0.995
Fxyd3	8.85e-10	-0.471564	0.855	0.967
Dag1	9.71e-10	-0.471937	0.962	0.995
S100a10	6.32e-14	-0.472766	0.995	1
Col4a1	8.34e-14	-0.473597	0.978	1
Evpl	1.99e-08	-0.474971	0.274	0.538
Cavin1	2.99e-11	-0.475767	1	1
Des	3.23e-06	-0.476459	0.344	0.555
AABR07044711.1	2.71e-11	-0.476775	0.919	0.951
Sec14l1	2.14e-09	-0.477017	0.634	0.852
Ube2s	5.69e-10	-0.481111	0.742	0.923
Eif4a2	1.67e-11	-0.481626	0.903	0.984
Egfl7	1.78e-09	-0.485199	0.871	0.94
Hes1	2.97e-07	-0.48607	0.387	0.588
Srsf2	1.78e-11	-0.486608	0.909	0.989
Dapk3	3.82e-10	-0.486666	0.5	0.753
S100g	9.46e-12	-0.48707	1	1
Cox6b1	2.3e-14	-0.488805	0.989	0.995
Smdt1	1.86e-08	-0.490796	0.323	0.588
Ucp2	1.47e-12	-0.492572	0.968	0.978
Smoc2	2.27e-09	-0.493514	0.258	0.533
AABR07042821.1	1.03e-15	-0.494044	0.989	0.995
Tbc1d10b	7.75e-08	-0.49423	0.349	0.588
Hnrnpd	8.57e-09	-0.497028	0.543	0.758
Ccl9	0.00606413	-0.498432	0.78	0.78
Aldh2	3.86e-12	-0.500397	0.812	0.945
Ncf1	8.57e-08	-0.501347	0.522	0.703
Lbp	1.36e-10	-0.503433	0.29	0.593
AABR07053749.2	2.53e-10	-0.504349	0.608	0.808
Ywhah	2.99e-09	-0.506067	0.866	0.962
Reep4	1.8e-10	-0.510411	0.333	0.632
Nkx2-1	2.63e-12	-0.516791	0.86	0.956
Ifi44	1.52e-09	-0.516791	0.382	0.659
Igfbp6	5.67e-07	-0.516791	0.194	0.418
Lgmn	3.25e-11	-0.517089	0.903	0.984
Flna	4.57e-17	-0.522589	0.995	1
Sftpb	3.22e-25	-0.523163	1	1
AABR07065438.1	1.4e-13	-0.524341	0.892	0.984
Nr1d2	9.4e-11	-0.525085	0.188	0.484
Anxa4	1.23e-13	-0.527932	0.919	0.989
Por	8.48e-11	-0.52817	0.694	0.929
Col3a1	3.07e-15	-0.539395	1	1
Actb	6.84e-10	-0.539785	0.505	0.758
Atp6v1c2	2.97e-08	-0.540465	0.769	0.857
RT1-S3	1.02e-12	-0.542429	0.763	0.934
Pnp	2.35e-10	-0.542865	0.414	0.687
Cd9	1.8e-19	-0.544089	1	1
AABR07045322.1	1.52e-12	-0.546576	0.194	0.527
Isg15	1.69e-09	-0.548007	0.71	0.852
RT1-Db1	9.79e-15	-0.54913	1	1
Calm2	3.71e-08	-0.549289	0.462	0.654
Epcam	6.72e-10	-0.549721	0.823	0.929
Col15a1	4.05e-11	-0.549939	0.269	0.599
Sort1	2.45e-13	-0.552118	0.849	0.962
Myadm	1.32e-09	-0.552791	0.753	0.879
Wfdc2	1.56e-15	-0.55295	1	1
Cyp2b1	2.34e-07	-0.554781	0.925	0.967
Gnas.1	4.59e-13	-0.556026	0.199	0.549
Sftpd	1.03e-19	-0.559218	1	1
Slc34a2	8.51e-22	-0.559262	1	1
LOC108348142	3.54e-24	-0.562104	1	1
Fbn1	2.2e-09	-0.562421	0.656	0.868
Fus	1.6e-12	-0.56462	0.677	0.901
LOC103692785	1.63e-15	-0.567933	0.978	0.995
Sparc	2.09e-26	-0.569585	1	1
Cd59	1.8e-10	-0.57057	0.548	0.769
Gprc5a	2.78e-09	-0.572093	0.817	0.918
Mrc1	5.63e-11	-0.574435	0.661	0.835
Ptms	4.18e-19	-0.575345	1	1
Ppial4d	5.61e-16	-0.576526	0.882	0.978
Myl9	3.73e-10	-0.578409	0.742	0.896
Npw	5.41e-11	-0.58008	0.871	0.94
Il17ra	2.79e-12	-0.584816	0.747	0.89
Lgi3	1.37e-14	-0.585756	0.903	0.989
Tpm1	4.78e-14	-0.586711	0.866	0.978
Rtp4	2.65e-11	-0.588624	0.527	0.769
Bmp1	3.45e-12	-0.588722	0.839	0.945
LOC100360413	1.44e-10	-0.590462	0.758	0.896
Atp13a2	2.51e-11	-0.592079	0.661	0.879
Atp1b3	4.53e-14	-0.593057	0.952	0.984
S100a11	9.09e-14	-0.597543	0.968	0.978
Hmox1	4.76e-09	-0.602906	0.608	0.775
Slc35c2	6.3e-11	-0.605801	0.522	0.753
Dbp	2.02e-14	-0.618482	0.183	0.544
Clec7a	7.58e-11	-0.618869	0.608	0.841
Slfn4	1.42e-10	-0.626158	0.586	0.819
Zbed5	6.33e-15	-0.627467	0.806	0.945
Naaa	4.72e-11	-0.629802	0.914	0.962
LOC680121	1.84e-14	-0.633605	0.586	0.819
Trafd1	1.23e-13	-0.636318	0.71	0.89
Txn1	1.29e-14	-0.636586	0.962	1
Ppia	6.67e-17	-0.637947	0.962	0.995
Abcg1	2.61e-12	-0.648204	0.602	0.813
Krt8	3.49e-11	-0.650925	0.683	0.885
Fgfr2	8.32e-15	-0.651986	0.548	0.83
Snrnp70	9.3e-12	-0.653933	0.758	0.901
Sfta2	5.3e-18	-0.657343	0.941	0.995
Prss23	9.19e-16	-0.659228	0.785	0.945
S100a6	4.79e-35	-0.659723	1	1
LOC108350502	3.73e-15	-0.660768	0.495	0.786
Cnn1	1.87e-12	-0.667455	0.188	0.516
LOC100911238	8.47e-14	-0.680867	0.457	0.747
Gas6	3.77e-21	-0.695933	0.957	0.995
RGD1559482	4.5e-18	-0.698041	0.844	0.984
Aprt	2.15e-16	-0.7073	0.565	0.852
Rbm3	5.73e-20	-0.707475	0.828	0.973
Col1a1	2.06e-16	-0.711518	0.871	0.978
LOC103690996	5.39e-26	-0.718243	0.989	1
Pla2g1b	1.85e-20	-0.720582	0.973	1
Oaz1	4.42e-21	-0.72168	0.849	0.984
Txnip	3.33e-25	-0.722636	0.989	0.995
Ctsd	5.25e-12	-0.727143	1	1
Dusp1	1.71e-16	-0.728405	0.694	0.907
Dgkz	1.38e-15	-0.734453	0.446	0.764
Scgb1a1	1.6e-21	-0.735084	1	1
Dram1	9.33e-20	-0.73596	0.871	0.967
Anpep	5.85e-20	-0.738972	0.86	0.967
Vamp8	1.6e-19	-0.743486	0.285	0.709
Retnla	7.1e-22	-0.750473	1	1
AABR07057190.1	5.97e-21	-0.751643	0.683	0.912
RT1-CE5	4.44e-24	-0.772831	0.957	1
Lsp1	6.67e-19	-0.779683	0.742	0.945
Pla2g2d	4.59e-13	-0.798508	0.57	0.808
Tmem100	1.77e-17	-0.807223	0.575	0.841
Myh11	1.77e-10	-0.807324	0.419	0.648
Scgb3a2	9.28e-05	-0.814189	0.376	0.56
Acta2	3.07e-17	-0.824533	0.366	0.753
Sox18	2.62e-26	-0.833198	0.005	0.484
RT1-CE4	2.45e-37	-0.843278	0.989	0.995
Tpm2	5.78e-15	-0.861692	0.532	0.813
Tagln	1.12e-14	-0.86906	0.704	0.929
Scgb3a1	3.55e-09	-0.872772	0.366	0.604
Mfap4	2.01e-27	-0.8985	1	0.995
Actg2	1.82e-16	-0.904095	0.339	0.736
Eef1a1	1.37e-25	-0.931751	0.898	0.984
LOC108349606	9.99e-31	-1.03904	0.613	0.956
Slpi	8.11e-10	-1.08276	0.753	0.907
LOC498555	1.18e-38	-1.09885	0.925	0.995
Nr1d1	1.81e-34	-1.11344	0.102	0.714
Cebpb	1.34e-36	-1.16532	0.86	0.995
Chia	8.27e-16	-1.28921	0.726	0.929
Bst2	4.94e-42	-1.30317	0.688	0.989
RT1-A1	5.46e-59	-1.57989	0.978	1
RT1-T24-4	1.75e-61	-2.11764	0.71	1
RT1-Bb	5.53e-64	-3.12039	0.371	1
