# Supplementary material for: Targeting the Secretin Receptor in Macrophages Attenuates Silica‐Induced Pulmonary Fibrosis
Source: Cell Prolif. 2025 Sep 18;58(12):e70131. doi: 10.1111/cpr.70131 (PMC12686129; doi:10.1111/cpr.70131)
Supplement: Supplementary file 8 — Table S7: Supporting Tables. [file CPR-58-e70131-s007.xlsx]

## Sheet: Table S7 DEGs_Sctr-deficient
mRNA	RNA_type	Position	Strand	Gene	Gene_type	FS1	FS2	FS3	SS1	SS2	SS3	p-value	fold	Website						q-value
NM_001290466.1	mRNA	chr13:21787488-21787943	+	H2bc22	protein_coding	0	0	0	0.0968892	0.086761	0.0737314	0.000214691	#DIV/0!	http://www.ncbi.nlm.nih.gov/nuccore/NM_001290466.1
NM_001011732.1	mRNA	chr2:153031852-153055775	+	Xkr7	protein_coding	0	0	0	0.0162971	0.0145935	0.0124019	0.000214691	#DIV/0!	http://www.ncbi.nlm.nih.gov/nuccore/NM_001011732.1
NM_001081159.1	mRNA	chr13:95477301-95478655	-	S100z	protein_coding	0	0	0	0.147272	0.131877	0.112072	0.000214691	#DIV/0!	http://www.ncbi.nlm.nih.gov/nuccore/NM_001081159.1
NM_001082542.1	mRNA	chr16:36210403-36217788	+	Csta3	protein_coding	0	0	0	0.150277	0.269136	0.228718	0.00345863	#DIV/0!	http://www.ncbi.nlm.nih.gov/nuccore/NM_001082542.1
NM_001374240.1	mRNA	chrX:101790349-101794445	-	Gm4779	protein_coding	0	0	0	0.351344	0.452261	0.250658	0.00379284	#DIV/0!	http://www.ncbi.nlm.nih.gov/nuccore/NM_001374240.1
NM_001111318.1	mRNA	chr8:47822143-47822805	+	Cldn24	protein_coding	0	0	0	0.0666387	0.0596727	0.101422	0.00418399	#DIV/0!	http://www.ncbi.nlm.nih.gov/nuccore/NM_001111318.1
XM_006497676.4	mRNA	chr2:28076829-28084910	-	Fcnb	protein_coding	0	0	0	0.0274249	0.0736742	0.0626099	0.0173392	#DIV/0!	http://www.ncbi.nlm.nih.gov/nuccore/XM_006497676.4
NM_001166620.1	mRNA	chrX:68761839-68804561	+	Fmr1nb	protein_coding	0	0	0	0.185377	0.110666	0.282139	0.0177991	#DIV/0!	http://www.ncbi.nlm.nih.gov/nuccore/NM_001166620.1
NM_147049.4	mRNA	chr7:104642880-104647305	-	Olfr658	protein_coding	0	0	0	0.0151722	0.0271724	0.0115459	0.0190341	#DIV/0!	http://www.ncbi.nlm.nih.gov/nuccore/NM_147049.4
NM_025376.3	mRNA	chr2:27061636-27072161	-	Mymk	protein_coding	0	0	0	0.0647822	0.116021	0.197194	0.0308295	#DIV/0!	http://www.ncbi.nlm.nih.gov/nuccore/NM_025376.3
XM_006528367.3	mRNA	chrX:101794554-101798658	+	8030474K03Rik	protein_coding	0	0	0	0.208207	0.0559326	0.237664	0.0411318	#DIV/0!	http://www.ncbi.nlm.nih.gov/nuccore/XM_006528367.3
NM_172837.4	mRNA	chr19:34008254-34047903	+	Lipk	protein_coding	0	0	0	0.0198568	0	0.0151108	0.123392	#DIV/0!	http://www.ncbi.nlm.nih.gov/nuccore/NM_172837.4
NM_010855.3	mRNA	chr11:67237812-67260447	+	Myh4	protein_coding	0	0	0	0	0	0.00556924	0.373901	#DIV/0!	http://www.ncbi.nlm.nih.gov/nuccore/NM_010855.3
NM_181682.2	mRNA	chr18:20376729-20412183	+	Dsg1b	protein_coding	0	0	0	0	0	0.00564878	0.373901	#DIV/0!	http://www.ncbi.nlm.nih.gov/nuccore/NM_181682.2
NM_026394.3	mRNA	chr3:92718696-92720350	-	Lce1f	protein_coding	0	0	0	0.0616199	0	0	0.373901	#DIV/0!	http://www.ncbi.nlm.nih.gov/nuccore/NM_026394.3
NM_001033280.2	mRNA	chr18:43777196-43792878	-	Gm94	protein_coding	0	0	0	0.0590661	0	0	0.373901	#DIV/0!	http://www.ncbi.nlm.nih.gov/nuccore/NM_001033280.2
NM_001291804.1	mRNA	chr18:20083471-20114773	-	Dsc1	protein_coding	0	0	0	0.00890576	0	0	0.373901	#DIV/0!	http://www.ncbi.nlm.nih.gov/nuccore/NM_001291804.1
XM_006529879.3	mRNA	chr1:134134951-134151541	+	Chit1	protein_coding	0	0	0	0	0.0718348	0	0.373901	#DIV/0!	http://www.ncbi.nlm.nih.gov/nuccore/XM_006529879.3
NM_001081301.2	mRNA	chr6:42538067-42539020	-	Olfr455	protein_coding	0	0	0	0.0463118	0	0	0.373901	#DIV/0!	http://www.ncbi.nlm.nih.gov/nuccore/NM_001081301.2
XM_017319842.1	mRNA	chr3:93273546-93293689	+	Flg	protein_coding	0	0	0	0	0	0.00245718	0.373901	#DIV/0!	http://www.ncbi.nlm.nih.gov/nuccore/XM_017319842.1
XM_030250626.1	mRNA	chr18:57533742-57641194	+	Ccdc192	protein_coding	0	0	0	0	0	0.0498836	0.373901	#DIV/0!	http://www.ncbi.nlm.nih.gov/nuccore/XM_030250626.1
NM_008657.3	mRNA	chr10:107492848-107494723	-	Myf6	protein_coding	0	0	0	0.0352324	0	0	0.373901	#DIV/0!	http://www.ncbi.nlm.nih.gov/nuccore/NM_008657.3
XM_017321852.2	mRNA	chr6:47669367-47674466	+	Gm40365	protein_coding	0	0	0	0	0.0133794	0	0.373901	#DIV/0!	http://www.ncbi.nlm.nih.gov/nuccore/XM_017321852.2
XM_006520011.3	mRNA	chr15:9279824-9315025	+	Ugt3a1	protein_coding	0	0	0	0	0	0.015807	0.373901	#DIV/0!	http://www.ncbi.nlm.nih.gov/nuccore/XM_006520011.3
NM_019728.4	mRNA	chr8:19198704-19201547	+	Defb4	protein_coding	0	0	0	0	0	0	#DIV/0!	#DIV/0!	http://www.ncbi.nlm.nih.gov/nuccore/NM_019728.4
NM_011377.2	mRNA	chr16:94085260-94127032	+	Sim2	protein_coding	0	0	0	0	0	0	#DIV/0!	#DIV/0!	http://www.ncbi.nlm.nih.gov/nuccore/NM_011377.2
XM_006513056.2	mRNA	chr10:88518279-88582554	-	Mybpc1	protein_coding	0	0	0	0	0	0	#DIV/0!	#DIV/0!	http://www.ncbi.nlm.nih.gov/nuccore/XM_006513056.2
NM_028622.2	mRNA	chr3:92679247-92680918	+	Lce1c	protein_coding	0	0	0	0	0	0	#DIV/0!	#DIV/0!	http://www.ncbi.nlm.nih.gov/nuccore/NM_028622.2
NM_025501.3	mRNA	chr3:92932979-92934096	+	Lce3b	protein_coding	0	0	0	0	0	0	#DIV/0!	#DIV/0!	http://www.ncbi.nlm.nih.gov/nuccore/NM_025501.3
NM_001252622.1	mRNA	chr4:41723836-41731142	-	Arid3c	protein_coding	0	0	0	0	0	0	#DIV/0!	#DIV/0!	http://www.ncbi.nlm.nih.gov/nuccore/NM_001252622.1
NM_001361707.1	mRNA	chr11:93098366-93601751	+	Car10	protein_coding	0	0	0	0	0	0	#DIV/0!	#DIV/0!	http://www.ncbi.nlm.nih.gov/nuccore/NM_001361707.1
NM_008631.3	mRNA	chr8:94137204-94139031	+	Mt4	protein_coding	0	0	0	0	0	0	#DIV/0!	#DIV/0!	http://www.ncbi.nlm.nih.gov/nuccore/NM_008631.3
NM_001018079.2	mRNA	chr3:92992217-92993426	+	Lce3f	protein_coding	0	0	0	0	0	0	#DIV/0!	#DIV/0!	http://www.ncbi.nlm.nih.gov/nuccore/NM_001018079.2
NM_009126.3	mRNA	chr1:107045587-107052303	-	Serpinb3a	protein_coding	0	0	0	0	0	0	#DIV/0!	#DIV/0!	http://www.ncbi.nlm.nih.gov/nuccore/NM_009126.3
NM_001254725.1	mRNA	chr3:92967061-92968281	+	Lce3e	protein_coding	0	0	0	0	0	0	#DIV/0!	#DIV/0!	http://www.ncbi.nlm.nih.gov/nuccore/NM_001254725.1
NM_029667.2	mRNA	chr3:92777210-92778899	-	Lce1i	protein_coding	0	0	0	0	0	0	#DIV/0!	#DIV/0!	http://www.ncbi.nlm.nih.gov/nuccore/NM_029667.2
NM_175148.3	mRNA	chr17:35567485-35568945	+	2300002M23Rik	protein_coding	0	0	0	0	0	0	#DIV/0!	#DIV/0!	http://www.ncbi.nlm.nih.gov/nuccore/NM_175148.3
NM_025413.2	mRNA	chr3:92750151-92752338	-	Lce1g	protein_coding	0	0	0	0	0	0	#DIV/0!	#DIV/0!	http://www.ncbi.nlm.nih.gov/nuccore/NM_025413.2
NM_145592.2	mRNA	chr8:22624043-22627547	+	Dkk4	protein_coding	0	0	0	0	0	0	#DIV/0!	#DIV/0!	http://www.ncbi.nlm.nih.gov/nuccore/NM_145592.2
NM_028625.2	mRNA	chr3:92668613-92670315	-	Lce1a2	protein_coding	0	0	0	0	0	0	#DIV/0!	#DIV/0!	http://www.ncbi.nlm.nih.gov/nuccore/NM_028625.2
XM_006501471.2	mRNA	chr3:92012477-92032672	+	Pglyrp3	protein_coding	0	0	0	0	0	0	#DIV/0!	#DIV/0!	http://www.ncbi.nlm.nih.gov/nuccore/XM_006501471.2
NM_001204427.1	mRNA	chr3:92456502-92458720	-	Sprr3	protein_coding	0	0	0	0	0	0	#DIV/0!	#DIV/0!	http://www.ncbi.nlm.nih.gov/nuccore/NM_001204427.1
NM_031378.3	mRNA	chr15:63775971-63808739	-	Gsdmc	protein_coding	0	0	0	0	0	0	#DIV/0!	#DIV/0!	http://www.ncbi.nlm.nih.gov/nuccore/NM_031378.3
NM_201363.2	mRNA	chr1:107271201-107278371	-	Serpinb3c	protein_coding	0	0	0	0	0	0	#DIV/0!	#DIV/0!	http://www.ncbi.nlm.nih.gov/nuccore/NM_201363.2
NM_001364009.1	mRNA	chr7:30787905-30791089	+	Krtdap	protein_coding	0	0	0	0	0	0	#DIV/0!	#DIV/0!	http://www.ncbi.nlm.nih.gov/nuccore/NM_001364009.1
NM_177661.3	mRNA	chr3:59925214-59937949	+	Aadacl2fm1	protein_coding	0	0	0	0	0	0	#DIV/0!	#DIV/0!	http://www.ncbi.nlm.nih.gov/nuccore/NM_177661.3
NM_009638.3	mRNA	chr17:40293758-40319207	-	Crisp1	protein_coding	0	0	0	0	0	0	#DIV/0!	#DIV/0!	http://www.ncbi.nlm.nih.gov/nuccore/NM_009638.3
NM_025867.2	mRNA	chr1:107362314-107380475	+	Serpinb11	protein_coding	0	0	0	0	0	0	#DIV/0!	#DIV/0!	http://www.ncbi.nlm.nih.gov/nuccore/NM_025867.2
NM_001024137.1	mRNA	chr2:120265869-120289069	-	Pla2g4d	protein_coding	0	0	0	0	0	0	#DIV/0!	#DIV/0!	http://www.ncbi.nlm.nih.gov/nuccore/NM_001024137.1
NM_001270426.1	mRNA	chr3:92957390-92958574	+	Lce3d	protein_coding	0	0	0	0	0	0	#DIV/0!	#DIV/0!	http://www.ncbi.nlm.nih.gov/nuccore/NM_001270426.1
NM_198680.2	mRNA	chr1:107153961-107161114	-	Serpinb3b	protein_coding	0	0	0	0	0	0	#DIV/0!	#DIV/0!	http://www.ncbi.nlm.nih.gov/nuccore/NM_198680.2
NM_001079865.2	mRNA	chr8:104947356-104955962	+	Ces2f	protein_coding	0	0	0	0	0	0	#DIV/0!	#DIV/0!	http://www.ncbi.nlm.nih.gov/nuccore/NM_001079865.2
NM_026811.2	mRNA	chr3:92707400-92709074	-	Lce1e	protein_coding	0	0	0	0	0	0	#DIV/0!	#DIV/0!	http://www.ncbi.nlm.nih.gov/nuccore/NM_026811.2
XM_017322251.1	mRNA	chr7:76229591-76886363	+	Agbl1	protein_coding	0	0	0	0	0	0	#DIV/0!	#DIV/0!	http://www.ncbi.nlm.nih.gov/nuccore/XM_017322251.1
NM_025634.3	mRNA	chr16:21152659-21153944	-	Teddm3	protein_coding	0	0	0	0	0	0	#DIV/0!	#DIV/0!	http://www.ncbi.nlm.nih.gov/nuccore/NM_025634.3
NM_026335.2	mRNA	chr3:92763215-92765065	-	Lce1h	protein_coding	0	0	0	0	0	0	#DIV/0!	#DIV/0!	http://www.ncbi.nlm.nih.gov/nuccore/NM_026335.2
NM_001347647.1	mRNA	chr11:115334731-115346927	+	Otop3	protein_coding	0	0	0	0	0	0	#DIV/0!	#DIV/0!	http://www.ncbi.nlm.nih.gov/nuccore/NM_001347647.1
NM_001370972.1	mRNA	chr4:96443950-96507397	-	Cyp2j8	protein_coding	0	0	0	0	0	0	#DIV/0!	#DIV/0!	http://www.ncbi.nlm.nih.gov/nuccore/NM_001370972.1
NM_031189.2	mRNA	chr1:134290004-134292548	+	Myog	protein_coding	0	0	0	0	0	0	#DIV/0!	#DIV/0!	http://www.ncbi.nlm.nih.gov/nuccore/NM_031189.2
NM_030596.4	mRNA	chr18:20510274-20541310	+	Dsg3	protein_coding	0	0	0	0	0	0	#DIV/0!	#DIV/0!	http://www.ncbi.nlm.nih.gov/nuccore/NM_030596.4
NM_001146088.1	mRNA	chr2:24276954-24282432	+	Il1f5	protein_coding	0	0	0	0	0	0	#DIV/0!	#DIV/0!	http://www.ncbi.nlm.nih.gov/nuccore/NM_001146088.1
XM_006500350.2	mRNA	chr2:125983473-126144325	-	Fam227b	protein_coding	0	0	0	0	0	0	#DIV/0!	#DIV/0!	http://www.ncbi.nlm.nih.gov/nuccore/XM_006500350.2
NM_001159374.3	mRNA	chr11:100080848-100088269	-	Krt32	protein_coding	0	0	0	0	0	0	#DIV/0!	#DIV/0!	http://www.ncbi.nlm.nih.gov/nuccore/NM_001159374.3
NM_033175.3	mRNA	chr3:92944486-92945730	+	Lce3c	protein_coding	0	0	0	0	0	0	#DIV/0!	#DIV/0!	http://www.ncbi.nlm.nih.gov/nuccore/NM_033175.3
NM_001290786.1	mRNA	chr2:110721494-110739537	+	Muc15	protein_coding	0	0	0	0	0	0	#DIV/0!	#DIV/0!	http://www.ncbi.nlm.nih.gov/nuccore/NM_001290786.1
NM_198166.3	mRNA	chr16:27353322-27370239	-	Uts2b	protein_coding	0	0	0	0	0	0	#DIV/0!	#DIV/0!	http://www.ncbi.nlm.nih.gov/nuccore/NM_198166.3
NM_001254760.1	mRNA	chr3:92806291-92807891	-	Lce1k	protein_coding	0	0	0	0	0	0	#DIV/0!	#DIV/0!	http://www.ncbi.nlm.nih.gov/nuccore/NM_001254760.1
NM_009265.4	mRNA	chr3:92436809-92438779	-	Sprr1b	protein_coding	0	0	0	0	0	0	#DIV/0!	#DIV/0!	http://www.ncbi.nlm.nih.gov/nuccore/NM_009265.4
NM_008476.3	mRNA	chr15:101689928-101694305	-	Krt6a	protein_coding	0	0	0	0	0	0	#DIV/0!	#DIV/0!	http://www.ncbi.nlm.nih.gov/nuccore/NM_008476.3
NM_009809.5	mRNA	chr10:78711995-78718293	-	Casp14	protein_coding	0	0	0	0	0	0	#DIV/0!	#DIV/0!	http://www.ncbi.nlm.nih.gov/nuccore/NM_009809.5
XM_006531843.2	mRNA	chr19:3958732-3972400	+	Aldh3b3	protein_coding	0	0	0	0	0	0	#DIV/0!	#DIV/0!	http://www.ncbi.nlm.nih.gov/nuccore/XM_006531843.2
XM_006503950.4	mRNA	chr5:73406053-73420300	+	Cwh43	protein_coding	0	0	0	0	0	0	#DIV/0!	#DIV/0!	http://www.ncbi.nlm.nih.gov/nuccore/XM_006503950.4
NM_028629.1	mRNA	chr3:92823074-92827247	-	Kprp	protein_coding	0	0	0	0	0	0	#DIV/0!	#DIV/0!	http://www.ncbi.nlm.nih.gov/nuccore/NM_028629.1
NM_025621.2	mRNA	chr3:92868359-92870205	-	2310050C09Rik	protein_coding	0	0	0	0	0	0	#DIV/0!	#DIV/0!	http://www.ncbi.nlm.nih.gov/nuccore/NM_025621.2
NM_028628.2	mRNA	chr3:92849949-92851286	-	Lce1l	protein_coding	0	0	0	0	0	0	#DIV/0!	#DIV/0!	http://www.ncbi.nlm.nih.gov/nuccore/NM_028628.2
NM_010866.2	mRNA	chr7:46376474-46379092	+	Myod1	protein_coding	0	0	0	0	0	0	#DIV/0!	#DIV/0!	http://www.ncbi.nlm.nih.gov/nuccore/NM_010866.2
XM_017320193.2	mRNA	chr4:4055926-4075803	-	Sdr16c6	protein_coding	0	0	0	0	0	0	#DIV/0!	#DIV/0!	http://www.ncbi.nlm.nih.gov/nuccore/XM_017320193.2
XM_006512398.4	mRNA	chr9:109812203-109826612	+	Spink8	protein_coding	0	0	0	0	0	0	#DIV/0!	#DIV/0!	http://www.ncbi.nlm.nih.gov/nuccore/XM_006512398.4
NM_001370894.1	mRNA	chr16:20928614-20930087	+	Gm6551	protein_coding	0	0	0	0	0	0	#DIV/0!	#DIV/0!	http://www.ncbi.nlm.nih.gov/nuccore/NM_001370894.1
NM_008852.4	mRNA	chr19:46135685-46148325	-	Pitx3	protein_coding	0	0	0	0	0	0	#DIV/0!	#DIV/0!	http://www.ncbi.nlm.nih.gov/nuccore/NM_008852.4
NM_009377.2	mRNA	chr7:142892779-142899995	-	Th	protein_coding	0	0	0	0	0	0	#DIV/0!	#DIV/0!	http://www.ncbi.nlm.nih.gov/nuccore/NM_009377.2
NM_001357885.1	mRNA	chr3:107231916-107238652	-	Prok1	protein_coding	0	0	0	0	0	0	#DIV/0!	#DIV/0!	http://www.ncbi.nlm.nih.gov/nuccore/NM_001357885.1
NM_001358101.1	mRNA	chr16:57036967-57071346	-	Tmem45a2	protein_coding	0	0	0	0	0	0	#DIV/0!	#DIV/0!	http://www.ncbi.nlm.nih.gov/nuccore/NM_001358101.1
NM_001289787.1	mRNA	chr5:21809001-21862006	-	Slc26a5	protein_coding	0	0	0	0	0	0	#DIV/0!	#DIV/0!	http://www.ncbi.nlm.nih.gov/nuccore/NM_001289787.1
NM_027732.2	mRNA	chr7:24870057-24877651	+	Dmrtc2	protein_coding	0	0	0	0	0	0	#DIV/0!	#DIV/0!	http://www.ncbi.nlm.nih.gov/nuccore/NM_027732.2
XM_011250070.3	mRNA	chr4:42522437-42528125	-	Fam205a2	protein_coding	0	0	0	0	0	0	#DIV/0!	#DIV/0!	http://www.ncbi.nlm.nih.gov/nuccore/XM_011250070.3
NM_001281955.1	mRNA	chr4:127988044-128567656	+	Csmd2	protein_coding	0	0	0	0	0	0	#DIV/0!	#DIV/0!	http://www.ncbi.nlm.nih.gov/nuccore/NM_001281955.1
NM_181989.1	mRNA	chr4:3995942-4019663	-	Sdr16c5	protein_coding	0	0	0	0	0	0	#DIV/0!	#DIV/0!	http://www.ncbi.nlm.nih.gov/nuccore/NM_181989.1
NM_033652.5	mRNA	chr1:167689558-167848733	+	Lmx1a	protein_coding	0	0	0	0	0	0	#DIV/0!	#DIV/0!	http://www.ncbi.nlm.nih.gov/nuccore/NM_033652.5
NM_001370893.1	mRNA	chr16:21061936-21063340	-	Gm6557	protein_coding	0	0	0	0	0	0	#DIV/0!	#DIV/0!	http://www.ncbi.nlm.nih.gov/nuccore/NM_001370893.1
XM_006531607.4	mRNA	chrY:1260716-1286601	-	Ddx3y	protein_coding	0.0404939	0.00826018	0.0122892	10.3537	11.3317	10.4475	4.31219e-06	526.395	http://www.ncbi.nlm.nih.gov/nuccore/XM_006531607.4
NM_012011.2	mRNA	chrY:1010595-1028594	+	Eif2s3y	protein_coding	0.0843835	0.0215163	0.0480167	22.5365	22.4205	21.315	5.85347e-07	430.571	http://www.ncbi.nlm.nih.gov/nuccore/NM_012011.2
XM_011248585.3	mRNA	chrY:1085187-1245773	-	Uty	protein_coding	0.00596057	0	0.013567	1.74235	2.03016	1.95957	2.54253e-05	293.538	http://www.ncbi.nlm.nih.gov/nuccore/XM_011248585.3
XM_006531578.3	mRNA	chrY:897838-943813	+	Kdm5d	protein_coding	0.0338506	0.00690503	0.00513653	3.60827	3.75774	3.70145	1.29759e-07	241.163	http://www.ncbi.nlm.nih.gov/nuccore/XM_006531578.3
NM_148953.3	mRNA	chr11:102268751-102279454	+	Asb16	protein_coding	0	0	0.0101004	0.0312568	0	0.071358	0.214548	10.1594	http://www.ncbi.nlm.nih.gov/nuccore/NM_148953.3
NM_177369.3	mRNA	chr11:67277124-67308634	+	Myh8	protein_coding	0	0	0.00464367	0.0143703	0.0193022	0.0109356	0.00983439	9.6062	http://www.ncbi.nlm.nih.gov/nuccore/NM_177369.3
XM_006518671.3	mRNA	chr14:56082163-56085499	-	Mcpt8	protein_coding	0	0.115967	0	0.177972	0.278893	0.440161	0.0383195	7.73519	http://www.ncbi.nlm.nih.gov/nuccore/XM_006518671.3
NM_001177713.1	mRNA	chr6:84571414-84593908	-	Cyp26b1	protein_coding	0.984917	1.05355	0.856619	7.29464	7.17185	6.64562	8.0794e-06	7.2924	http://www.ncbi.nlm.nih.gov/nuccore/NM_001177713.1
NM_001033981.3	mRNA	chr11:32286964-32287912	+	Hbq1b	protein_coding	0	0	0.0763475	0.177198	0.158675	0.179794	0.00509899	6.75422	http://www.ncbi.nlm.nih.gov/nuccore/NM_001033981.3
XM_006531997.4	mRNA	chr11:72028717-72038893	-	Aipl1	protein_coding	0	0	0.0207288	0	0.0430813	0.0854267	0.233328	6.19949	http://www.ncbi.nlm.nih.gov/nuccore/XM_006531997.4
XM_006538629.2	mRNA	chr4:139737059-139833525	-	Pax7	protein_coding	0	0.0131007	0.00487269	0.0527765	0.0202541	0.0344248	0.0425789	5.97858	http://www.ncbi.nlm.nih.gov/nuccore/XM_006538629.2
XM_011240548.3	mRNA	chr4:119183019-119190013	-	Ermap	protein_coding	0	0	0.0193455	0	0.0268042	0.0683364	0.293266	4.91797	http://www.ncbi.nlm.nih.gov/nuccore/XM_011240548.3
XM_017320489.1	mRNA	chr4:57143258-57144651	-	LOC108168956	protein_coding	0.820251	0.246058	0.585722	2.54893	1.87671	2.8449	0.00483027	4.40097	http://www.ncbi.nlm.nih.gov/nuccore/XM_017320489.1
NM_013590.4	mRNA	chr10:117287795-117292868	-	Lyz1	protein_coding	194.036	194.838	187.643	858.203	829.917	846.279	1.73199e-07	4.39605	http://www.ncbi.nlm.nih.gov/nuccore/NM_013590.4
NM_027837.3	mRNA	chr8:74873174-74893506	+	Isx	protein_coding	0	0	0.0318683	0.0739645	0.0441552	0.018762	0.141818	4.29524	http://www.ncbi.nlm.nih.gov/nuccore/NM_027837.3
NM_020036.4	mRNA	chr13:3837757-3838671	+	Calm4	protein_coding	0	0	0.0312065	0.0965715	0	0.0367448	0.319983	4.27207	http://www.ncbi.nlm.nih.gov/nuccore/NM_020036.4
NM_001013741.1	mRNA	chr15:98803782-98807925	-	Ddn	protein_coding	0.0100628	0.0102634	0	0.0354397	0.0211567	0.0269691	0.0170107	4.11122	http://www.ncbi.nlm.nih.gov/nuccore/NM_001013741.1
NM_001143686.1	mRNA	chr15:77633951-77643286	-	Apol11b	protein_coding	0.109777	0.373214	0.360915	0.966536	1.3271	1.16049	0.0029818	4.09303	http://www.ncbi.nlm.nih.gov/nuccore/NM_001143686.1
XM_011243578.3	mRNA	chr10:80808494-80813676	-	Jsrp1	protein_coding	0	0	0.0373254	0.0288768	0.0775746	0.0439497	0.118654	4.02945	http://www.ncbi.nlm.nih.gov/nuccore/XM_011243578.3
NM_001288801.2	mRNA	chr7:47234919-47252879	-	Mrgpra9	protein_coding	0.0347507	0	0	0.0407954	0.036531	0.0620896	0.0676459	4.01189	http://www.ncbi.nlm.nih.gov/nuccore/NM_001288801.2
NM_011403.2	mRNA	chr11:102348820-102365281	-	Slc4a1	protein_coding	0.264686	0.396505	0.282402	1.2332	1.2608	1.24141	2.481e-05	3.95871	http://www.ncbi.nlm.nih.gov/nuccore/NM_011403.2
NM_001378241.1	mRNA	chr15:75131292-75135128	-	Ly6a2	protein_coding	1.6421	0.995838	1.27954	4.79327	5.45858	5.15424	0.000139822	3.93266	http://www.ncbi.nlm.nih.gov/nuccore/NM_001378241.1
XM_030253395.1	mRNA	chr4:124859195-124880938	-	Maneal	protein_coding	0.0273114	0.0278556	0.0207213	0.128248	0.0574209	0.0975951	0.0285726	3.73265	http://www.ncbi.nlm.nih.gov/nuccore/XM_030253395.1
NM_010369.3	mRNA	chr8:80494045-80510785	+	Gypa	protein_coding	0.247192	0.189089	0.156289	0.338555	0.844531	0.846519	0.0488055	3.42509	http://www.ncbi.nlm.nih.gov/nuccore/NM_010369.3
XM_017319381.1	mRNA	chr2:75454720-75557785	-	Gm50595	protein_coding	0	0	0.061078	0.0945058	0.0423134	0.0719177	0.124203	3.41755	http://www.ncbi.nlm.nih.gov/nuccore/XM_017319381.1
NM_001347609.1	mRNA	chr7:140046157-140049088	-	Msx3	protein_coding	0.0319618	0.0162994	0	0.0375214	0.0839979	0.04283	0.0895215	3.40541	http://www.ncbi.nlm.nih.gov/nuccore/NM_001347609.1
NM_001128133.1	mRNA	chr16:44943678-44966290	+	Cd200r3	protein_coding	0.0536494	0.0820778	0.0203521	0.188944	0.197392	0.143784	0.00692921	3.39648	http://www.ncbi.nlm.nih.gov/nuccore/NM_001128133.1
XM_017313116.2	mRNA	chr9:121489824-121495082	-	Cck	protein_coding	0.0798198	0.0814105	0.0302799	0.281112	0.125863	0.213923	0.0406208	3.24212	http://www.ncbi.nlm.nih.gov/nuccore/XM_017313116.2
NM_011465.4	mRNA	chr1:174172776-174248449	+	Spta1	protein_coding	0.0582101	0.0593701	0.0543561	0.189236	0.197697	0.168008	0.000140904	3.2276	http://www.ncbi.nlm.nih.gov/nuccore/NM_011465.4
NM_007582.2	mRNA	chr11:107703218-107716476	-	Cacng1	protein_coding	0.0312843	0	0.0237356	0.110178	0.0657739	0	0.293504	3.19797	http://www.ncbi.nlm.nih.gov/nuccore/NM_007582.2
NM_175730.5	mRNA	chr15:103014008-103017429	+	Hoxc5	protein_coding	0.0689287	0.0140605	0	0.048551	0.115936	0.0985246	0.108674	3.16923	http://www.ncbi.nlm.nih.gov/nuccore/NM_175730.5
NM_001347170.1	mRNA	chr10:120361268-120476469	-	Hmga2	protein_coding	0.0394394	0	0.00748073	0.0462997	0.0310949	0.0704669	0.113602	3.15134	http://www.ncbi.nlm.nih.gov/nuccore/NM_001347170.1
XM_011245785.3	mRNA	chr15:96134817-96287398	-	Gm38469	protein_coding	0.033982	0.0693183	0.0644559	0.119679	0.160753	0.242864	0.0351836	3.11938	http://www.ncbi.nlm.nih.gov/nuccore/XM_011245785.3
NM_009659.2	mRNA	chr11:69157072-69169791	+	Alox12b	protein_coding	0.0160354	0	0	0.0188247	0.0168568	0.0143253	0.108659	3.11853	http://www.ncbi.nlm.nih.gov/nuccore/NM_009659.2
NM_026138.2	mRNA	chr10:29143996-29199630	+	Soga3	protein_coding	0.0190654	0.00972265	0	0.0335725	0.0200421	0.0340644	0.052012	3.04567	http://www.ncbi.nlm.nih.gov/nuccore/NM_026138.2
NM_009436.2	mRNA	chr16:17898637-17900024	+	Tssk2	protein_coding	0.0542292	0.0276549	0.020572	0.127324	0.0855109	0.096892	0.01286	3.02302	http://www.ncbi.nlm.nih.gov/nuccore/NM_009436.2
XM_006537666.4	mRNA	chr4:63356069-63359201	+	Orm3	protein_coding	0.132651	0.0386556	0.0718881	0.244711	0.139447	0.338585	0.0662717	2.97187	http://www.ncbi.nlm.nih.gov/nuccore/XM_006537666.4
XM_017314866.2	mRNA	chr11:58290346-58294290	+	4930438A08Rik	protein_coding	0.047489	0.121088	0.0900756	0.167248	0.249609	0.339397	0.0374304	2.92382	http://www.ncbi.nlm.nih.gov/nuccore/XM_017314866.2
NM_176920.4	mRNA	chr14:29018208-29033642	+	Lrtm1	protein_coding	0.0051428	0.0104906	0.00780376	0.0181121	0.0270313	0.0229718	0.0077288	2.90629	http://www.ncbi.nlm.nih.gov/nuccore/NM_176920.4
XM_030248163.1	mRNA	chr14:6008511-6038259	-	LOC115488283	protein_coding	0.0408189	0	0	0	0.04291	0.0729317	0.3765	2.83794	http://www.ncbi.nlm.nih.gov/nuccore/XM_030248163.1
XM_017312410.2	mRNA	chr7:3816663-3825760	-	Gm15448	protein_coding	0.194496	0.0826551	0.122971	0.437629	0.323728	0.347509	0.0077307	2.77131	http://www.ncbi.nlm.nih.gov/nuccore/XM_017312410.2
NM_174985.1	mRNA	chr1:74278600-74279589	+	Gpbar1	protein_coding	0	0	0.0288424	0	0.0799253	0	0.580124	2.77111	http://www.ncbi.nlm.nih.gov/nuccore/NM_174985.1
NM_001145644.2	mRNA	chr2:118772774-118778165	+	Phgr1	protein_coding	0.210252	0.357403	0.584904	0.90502	1.03144	1.2522	0.0103512	2.76659	http://www.ncbi.nlm.nih.gov/nuccore/NM_001145644.2
NM_008463.2	mRNA	chr6:129898988-129913224	-	Klra5	protein_coding	0.0977534	0	0.0494441	0.153009	0.137015	0.116438	0.045588	2.76134	http://www.ncbi.nlm.nih.gov/nuccore/NM_008463.2
NM_009253.2	mRNA	chr12:104387164-104394257	+	Serpina3m	protein_coding	0.975471	1.27256	0.981058	3.32892	2.8617	2.67513	0.000992644	2.74559	http://www.ncbi.nlm.nih.gov/nuccore/NM_009253.2
NM_025416.3	mRNA	chr3:94342099-94347352	+	Them5	protein_coding	0.15042	0.276151	0.296724	0.741655	0.632502	0.591266	0.00295138	2.71732	http://www.ncbi.nlm.nih.gov/nuccore/NM_025416.3
XM_011245749.3	mRNA	chr15:103402458-103430439	-	Gtsf1	protein_coding	0.045018	0.0918302	0.0341554	0.105697	0.189297	0.160869	0.0349011	2.66581	http://www.ncbi.nlm.nih.gov/nuccore/XM_011245749.3
NM_009802.2	mRNA	chr4:150187015-150201135	-	Car6	protein_coding	0.109883	0.0280183	0.0208423	0.128997	0.144391	0.147248	0.0400131	2.64977	http://www.ncbi.nlm.nih.gov/nuccore/NM_009802.2
NM_021459.4	mRNA	chr13:116298270-116309688	-	Isl1	protein_coding	0	0	0.022608	0.0174907	0.0156623	0.0266204	0.208185	2.6439	http://www.ncbi.nlm.nih.gov/nuccore/NM_021459.4
NM_007902.3	mRNA	chr4:120161206-120167360	+	Edn2	protein_coding	0.0514843	0.0787655	0.0585922	0.241759	0.162365	0.0919878	0.0805677	2.62713	http://www.ncbi.nlm.nih.gov/nuccore/NM_007902.3
NM_011907.4	mRNA	chrX:73433705-73435343	-	Trex2	protein_coding	0.111127	0.0755611	0.0281043	0.130457	0.1947	0.231644	0.0402773	2.59228	http://www.ncbi.nlm.nih.gov/nuccore/NM_011907.4
XM_017321051.2	mRNA	chr5:136693603-136701857	+	Myl10	protein_coding	0	0	0.0194908	0	0.0270055	0.0229498	0.39334	2.56303	http://www.ncbi.nlm.nih.gov/nuccore/XM_017321051.2
NM_008220.5	mRNA	chr7:103812524-103813923	-	Hbb-bt	protein_coding	43.9076	47.0978	46.9101	120.061	116.303	116.021	1.74911e-06	2.55508	http://www.ncbi.nlm.nih.gov/nuccore/NM_008220.5
NM_011280.2	mRNA	chr17:36869574-36877833	+	Trim10	protein_coding	0.234695	0.205176	0.178065	0.551038	0.458191	0.524166	0.000680739	2.48148	http://www.ncbi.nlm.nih.gov/nuccore/NM_011280.2
NM_001357693.1	mRNA	chr15:75108161-75111937	-	Ly6c2	protein_coding	15.513	14.7923	16.4708	36.2072	40.528	38.7058	6.96033e-05	2.46795	http://www.ncbi.nlm.nih.gov/nuccore/NM_001357693.1
NM_001102446.1	mRNA	chrX:150547417-150570622	+	Alas2	protein_coding	9.45741	8.93137	8.96187	21.4282	22.2977	22.1652	2.29173e-06	2.40912	http://www.ncbi.nlm.nih.gov/nuccore/NM_001102446.1
NM_008196.2	mRNA	chr13:113171630-113180965	-	Gzmk	protein_coding	0.272718	0.451998	0.206913	0.840408	0.573377	0.822266	0.0183723	2.40015	http://www.ncbi.nlm.nih.gov/nuccore/NM_008196.2
XM_006533416.3	mRNA	chr11:102665353-102682240	+	Meioc	protein_coding	0.0496014	0.0252949	0.00940822	0.0727866	0.0391068	0.0886235	0.107072	2.37848	http://www.ncbi.nlm.nih.gov/nuccore/XM_006533416.3
NM_144955.2	mRNA	chr5:101659184-101664711	-	Nkx6-1	protein_coding	0.0416317	0.0424613	0.0157931	0.0977466	0.0218822	0.111576	0.208512	2.31468	http://www.ncbi.nlm.nih.gov/nuccore/NM_144955.2
NM_001033632.1	mRNA	chr7:141015812-141016892	-	Ifitm6	protein_coding	3.40872	2.69618	3.06124	6.69663	6.28913	8.07911	0.00238344	2.29812	http://www.ncbi.nlm.nih.gov/nuccore/NM_001033632.1
NM_009221.2	mRNA	chr6:60731573-60829855	-	Snca	protein_coding	3.54212	2.90307	2.61545	6.64578	7.34742	6.72431	0.000385008	2.28654	http://www.ncbi.nlm.nih.gov/nuccore/NM_009221.2
NM_001362009.1	mRNA	chr9:112180032-112185949	-	Arpp21	protein_coding	0.0120471	0	0.00914019	0.0141426	0.0126642	0.0215247	0.117521	2.28116	http://www.ncbi.nlm.nih.gov/nuccore/NM_001362009.1
XM_006507256.3	mRNA	chr7:101577008-101585591	-	Art2b	protein_coding	0.0676646	0.138026	0.112943	0.20653	0.18494	0.326423	0.0519432	2.25304	http://www.ncbi.nlm.nih.gov/nuccore/XM_006507256.3
NM_007532.5	mRNA	chr6:144993835-145076157	-	Bcat1	protein_coding	0.00479305	0.0195543	0.0290922	0.0225071	0.0453473	0.0513829	0.123809	2.23126	http://www.ncbi.nlm.nih.gov/nuccore/NM_007532.5
NM_019471.3	mRNA	chr9:7502342-7510242	+	Mmp10	protein_coding	0.217042	0.0885468	0.197605	0.484111	0.456321	0.174506	0.128514	2.21572	http://www.ncbi.nlm.nih.gov/nuccore/NM_019471.3
NM_001201391.1	mRNA	chr7:103826523-103827928	-	Hbb-bs	protein_coding	282.174	277.345	272.045	586.182	635.361	619.762	2.21538e-05	2.21427	http://www.ncbi.nlm.nih.gov/nuccore/NM_001201391.1
NM_001076679.2	mRNA	chr3:15296551-15332302	-	Gm9733	protein_coding	1.70515	0.993787	0.924076	3.00262	2.43268	2.39377	0.0115868	2.16093	http://www.ncbi.nlm.nih.gov/nuccore/NM_001076679.2
NM_001370862.1	mRNA	chr3:138062242-138081501	+	1110002E22Rik	protein_coding	0.0421402	0.0117218	0.026159	0.0269838	0.0805436	0.0650253	0.164918	2.15634	http://www.ncbi.nlm.nih.gov/nuccore/NM_001370862.1
XM_006533236.1	mRNA	chr11:83275110-83283422	-	Slfn14	protein_coding	0.0137656	0.0842393	0.020888	0.0808	0.101295	0.0737854	0.128316	2.15219	http://www.ncbi.nlm.nih.gov/nuccore/XM_006533236.1
NM_013927.2	mRNA	chr4:19280850-19510623	+	Cngb3	protein_coding	0.0319754	0.0326126	0.0485199	0.103228	0.092437	0.0428482	0.0970094	2.10872	http://www.ncbi.nlm.nih.gov/nuccore/NM_013927.2
XM_011247448.3	mRNA	chrX:7959265-7976663	-	Gata1	protein_coding	0.233155	0.079267	0.0737066	0.228092	0.265524	0.312435	0.072181	2.08752	http://www.ncbi.nlm.nih.gov/nuccore/XM_011247448.3
NM_018762.2	mRNA	chr6:87778070-87779762	+	Gp9	protein_coding	1.5878	1.88205	1.36746	2.82116	3.69917	3.527	0.00482368	2.07705	http://www.ncbi.nlm.nih.gov/nuccore/NM_018762.2
XM_006498658.4	mRNA	chr2:148799488-148805596	+	Cst8	protein_coding	0.49004	0.249903	0.334617	0.977975	0.669687	0.569114	0.0548113	2.06296	http://www.ncbi.nlm.nih.gov/nuccore/XM_006498658.4
NM_008218.2	mRNA	chr11:32283672-32284486	+	Hba-a1	protein_coding	271.794	290.325	288.451	588.427	575.822	561.822	7.21405e-06	2.02931	http://www.ncbi.nlm.nih.gov/nuccore/NM_008218.2
NM_001278671.2	mRNA	chr6:88545117-88627429	-	Kbtbd12	protein_coding	0.0162641	0.00829409	0	0.00954655	0.0256459	0.0145296	0.277888	2.02467	http://www.ncbi.nlm.nih.gov/nuccore/NM_001278671.2
NM_010648.3	mRNA	chr6:130323289-130337626	-	Klra3	protein_coding	0.641838	0.773652	0.664045	1.71246	1.44144	1.04253	0.0238042	2.01797	http://www.ncbi.nlm.nih.gov/nuccore/NM_010648.3
XM_017322041.2	mRNA	chr7:3840959-3845104	-	Pira2	protein_coding	0.530071	0.843389	0.965204	1.369	1.64939	1.61004	0.00816996	1.97909	http://www.ncbi.nlm.nih.gov/nuccore/XM_017322041.2
NM_053111.2	mRNA	chr14:51853768-51854643	+	Ear6	protein_coding	1.42517	1.72275	1.56186	2.72649	3.88417	2.68784	0.0189932	1.97429	http://www.ncbi.nlm.nih.gov/nuccore/NM_053111.2
NM_019506.4	mRNA	chr14:33941039-33947198	+	Gdf2	protein_coding	0.277099	0.17985	0.152899	0.39923	0.397219	0.405079	0.00643344	1.97021	http://www.ncbi.nlm.nih.gov/nuccore/NM_019506.4
NM_013754.1	mRNA	chr19:29321354-29325318	-	Insl6	protein_coding	0.285114	0.988705	0.60569	1.47272	1.25882	0.967892	0.0726484	1.9683	http://www.ncbi.nlm.nih.gov/nuccore/NM_013754.1
XM_017318060.1	mRNA	chr19:11615517-11623790	-	Ms4a2	protein_coding	0.0836954	0.0995905	0.169334	0.147381	0.293277	0.249233	0.0903424	1.95647	http://www.ncbi.nlm.nih.gov/nuccore/XM_017318060.1
NM_001012725.2	mRNA	chr2:164613700-164618213	+	Wfdc6b	protein_coding	0.512993	0.332956	0.318446	0.711721	0.637323	0.916572	0.0244909	1.94575	http://www.ncbi.nlm.nih.gov/nuccore/NM_001012725.2
XM_006536214.1	mRNA	chr7:141263183-141266499	-	Irf7	protein_coding	16.499	16.6738	17.6396	32.1043	34.3711	32.1187	4.39873e-05	1.94035	http://www.ncbi.nlm.nih.gov/nuccore/XM_006536214.1
NM_030679.2	mRNA	chr11:67200102-67224575	+	Myh1	protein_coding	0.0187208	0.0318231	0.0189381	0.0219772	0.0459196	0.0668974	0.186742	1.93999	http://www.ncbi.nlm.nih.gov/nuccore/NM_030679.2
XM_017313221.1	mRNA	chr9:119616787-119719322	-	Scn10a	protein_coding	0.00680438	0	0.00516253	0.0159759	0.00715296	0	0.502511	1.93274	http://www.ncbi.nlm.nih.gov/nuccore/XM_017313221.1
XM_011250677.1	mRNA	chr7:16061775-16096340	+	Zfp541	protein_coding	0.0145703	0	0.0110546	0	0.022975	0.0260329	0.449798	1.91252	http://www.ncbi.nlm.nih.gov/nuccore/XM_011250677.1
NM_001357336.1	mRNA	chr17:71252172-71311556	-	Emilin2	protein_coding	5.23113	5.68118	5.60789	10.9288	10.5298	10.0475	6.70455e-05	1.90712	http://www.ncbi.nlm.nih.gov/nuccore/NM_001357336.1
NM_001080971.2	mRNA	chr2:174450595-174458380	+	Tubb1	protein_coding	4.52597	4.90348	4.1748	8.48795	8.50881	8.72415	5.51612e-05	1.89065	http://www.ncbi.nlm.nih.gov/nuccore/NM_001080971.2
XM_030250169.1	mRNA	chr17:86950411-86963546	+	LOC115488765	protein_coding	2.35519	0.735345	1.5681	3.61126	2.5769	2.6193	0.0746142	1.89057	http://www.ncbi.nlm.nih.gov/nuccore/XM_030250169.1
XM_006496675.3	mRNA	chr1:173747293-173767069	-	Ifi204	protein_coding	3.87147	4.4835	4.37671	8.16633	8.31796	7.57862	0.000211739	1.89	http://www.ncbi.nlm.nih.gov/nuccore/XM_006496675.3
NM_007482.3	mRNA	chr10:24915207-24927470	-	Arg1	protein_coding	1.93654	1.55931	1.56592	2.90156	3.24111	3.41451	0.00155833	1.88811	http://www.ncbi.nlm.nih.gov/nuccore/NM_007482.3
NM_023785.3	mRNA	chr5:90768518-90770063	+	Ppbp	protein_coding	8.37493	8.54182	8.62155	15.7878	15.4891	16.9194	6.85649e-05	1.88722	http://www.ncbi.nlm.nih.gov/nuccore/NM_023785.3
XM_006524800.4	mRNA	chr17:36110053-36111723	-	H2-T-ps	protein_coding	0.638519	0.612935	0.512945	0.925959	1.14504	1.24151	0.00691625	1.87742	http://www.ncbi.nlm.nih.gov/nuccore/XM_006524800.4
NM_008148.4	mRNA	chr16:30307685-30310781	-	Gp5	protein_coding	0.88996	0.785505	0.857008	1.48678	1.52927	1.71242	0.000642646	1.86713	http://www.ncbi.nlm.nih.gov/nuccore/NM_008148.4
NM_007558.3	mRNA	chr4:123312645-123343252	-	Bmp8a	protein_coding	0.0636264	0.0648944	0.0603423	0.112041	0.0836074	0.156313	0.0623215	1.86358	http://www.ncbi.nlm.nih.gov/nuccore/NM_007558.3
XM_011245759.3	mRNA	chr15:58797253-58823663	-	Tmem65	protein_coding	2.57578	0.846514	1.76969	3.24221	3.52006	2.87637	0.049831	1.85644	http://www.ncbi.nlm.nih.gov/nuccore/XM_011245759.3
XM_030248375.1	mRNA	chr15:103248213-103255444	-	Nfe2	protein_coding	2.3457	1.71494	2.26794	4.06967	4.05887	3.61621	0.00190592	1.85583	http://www.ncbi.nlm.nih.gov/nuccore/XM_030248375.1
NM_001302966.1	mRNA	chr13:120034605-120052204	-	Gm21188	protein_coding	1.07961	1.14516	1.01569	2.45875	1.95205	1.60103	0.0214011	1.85524	http://www.ncbi.nlm.nih.gov/nuccore/NM_001302966.1
NM_001005858.3	mRNA	chr19:34607957-34613401	+	Ifit3b	protein_coding	8.45059	7.16978	8.18462	15.6051	14.3276	14.1802	0.000345922	1.85309	http://www.ncbi.nlm.nih.gov/nuccore/NM_001005858.3
NM_019645.3	mRNA	chr1:135871394-135919207	-	Pkp1	protein_coding	0.0322356	0.00821949	0.00611434	0.0189214	0.0169435	0.0503963	0.388787	1.85231	http://www.ncbi.nlm.nih.gov/nuccore/NM_019645.3
XM_006518796.4	mRNA	chr14:51893082-51894990	+	Slc39a2	protein_coding	1.29776	0.870804	1.32146	2.36543	2.08226	2.01363	0.00550874	1.85137	http://www.ncbi.nlm.nih.gov/nuccore/XM_006518796.4
XM_017318270.1	mRNA	chr19:11417796-11427246	+	Ms4a4c	protein_coding	1.20094	1.13861	1.03949	1.94597	2.29377	2.00974	0.00120886	1.84948	http://www.ncbi.nlm.nih.gov/nuccore/XM_017318270.1
NM_029107.3	mRNA	chr12:4713805-4738439	-	Fam228a	protein_coding	0.013027	0	0.00988368	0.030586	0	0.0116378	0.544728	1.84297	http://www.ncbi.nlm.nih.gov/nuccore/NM_029107.3
XM_011246948.3	mRNA	chr18:61505124-61536675	-	Arhgef37	protein_coding	0.223897	0.145319	0.293415	0.454001	0.342352	0.418223	0.0270631	1.83296	http://www.ncbi.nlm.nih.gov/nuccore/XM_011246948.3
NM_001301353.1	mRNA	chr16:31296192-31314808	-	Apod	protein_coding	3.27261	2.28085	2.82781	4.71696	5.12217	5.31123	0.00256377	1.80764	http://www.ncbi.nlm.nih.gov/nuccore/NM_001301353.1
NM_001163566.1	mRNA	chr2:37776249-37799103	+	Crb2	protein_coding	0.259878	0.307225	0.26887	0.499225	0.496711	0.511815	0.000125203	1.80359	http://www.ncbi.nlm.nih.gov/nuccore/NM_001163566.1
XM_030250757.1	mRNA	chr19:34583142-34588735	+	Ifit3	protein_coding	33.4555	34.1222	35.1521	60.2654	60.0735	64.1789	4.40743e-05	1.79615	http://www.ncbi.nlm.nih.gov/nuccore/XM_030250757.1
XM_006535371.1	mRNA	chr3:15795153-15848530	-	Sirpb1c	protein_coding	1.31609	2.19417	2.36189	3.95167	3.21932	3.36894	0.0168008	1.7949	http://www.ncbi.nlm.nih.gov/nuccore/XM_006535371.1
NM_010186.5	mRNA	chr3:96282909-96293969	-	Fcgr1	protein_coding	3.54691	3.26176	2.92267	6.0069	5.76101	5.58411	0.00031081	1.78311	http://www.ncbi.nlm.nih.gov/nuccore/NM_010186.5
NM_145226.2	mRNA	chr5:120753098-120777659	-	Oas3	protein_coding	2.19365	2.4489	2.20298	4.23273	4.10053	3.86954	0.000189182	1.7826	http://www.ncbi.nlm.nih.gov/nuccore/NM_145226.2
NM_173184.1	mRNA	chr8:84043067-84044979	-	Rln3	protein_coding	0.47539	0.565674	0.601136	1.30219	0.916196	0.707822	0.0740941	1.78188	http://www.ncbi.nlm.nih.gov/nuccore/NM_173184.1
NM_013542.3	mRNA	chr14:56258836-56262334	-	Gzmb	protein_coding	2.93713	2.43715	2.88939	5.698	4.68372	4.31387	0.00842578	1.77834	http://www.ncbi.nlm.nih.gov/nuccore/NM_013542.3
XM_006511533.3	mRNA	chr9:67716224-67760933	+	C2cd4b	protein_coding	6.97495	4.57109	5.38201	10.3833	9.98436	9.73115	0.00387148	1.77805	http://www.ncbi.nlm.nih.gov/nuccore/XM_006511533.3
NM_022434.2	mRNA	chr17:32905070-32917087	-	Cyp4f14	protein_coding	0.0511346	0.0347691	0.0258641	0.0600291	0.107508	0.0304543	0.290757	1.77146	http://www.ncbi.nlm.nih.gov/nuccore/NM_022434.2
XM_006522197.4	mRNA	chr16:29230490-29378766	-	Atp13a5	protein_coding	0.0126803	0.0323324	0.0192412	0.0521008	0.0333247	0.02832	0.149443	1.77025	http://www.ncbi.nlm.nih.gov/nuccore/XM_006522197.4
NM_019779.4	mRNA	chr9:58014952-58027031	+	Cyp11a1	protein_coding	0.142634	0.0831295	0.0927578	0.071762	0.235622	0.254846	0.253415	1.76512	http://www.ncbi.nlm.nih.gov/nuccore/NM_019779.4
NM_009858.3	mRNA	chr6:71322788-71337492	+	Cd8b1	protein_coding	1.14354	0.907141	1.19537	2.08825	1.97682	1.65724	0.00622207	1.76285	http://www.ncbi.nlm.nih.gov/nuccore/NM_009858.3
XM_030255033.1	mRNA	chr1:192929886-193035860	-	Syt14	protein_coding	0.0875641	0.125033	0.0664354	0.185032	0.16569	0.140807	0.0296002	1.76155	http://www.ncbi.nlm.nih.gov/nuccore/XM_030255033.1
NM_198414.3	mRNA	chr9:95559634-95568022	+	Paqr9	protein_coding	0.0807523	0.100664	0.0510561	0.179064	0.113185	0.116227	0.0858516	1.7571	http://www.ncbi.nlm.nih.gov/nuccore/NM_198414.3
XM_006524269.3	mRNA	chr17:55445830-55514581	+	St6gal2	protein_coding	0	0.00599485	0.00445946	0.00690012	0.00617883	0.0052509	0.231004	1.75333	http://www.ncbi.nlm.nih.gov/nuccore/XM_006524269.3
NM_146167.3	mRNA	chr6:48718621-48724636	+	Gimap7	protein_coding	0.919375	1.57291	1.50758	2.47193	2.18236	2.35801	0.0110055	1.75314	http://www.ncbi.nlm.nih.gov/nuccore/NM_146167.3
NM_023814.4	mRNA	chr9:87702800-87731260	-	Tbx18	protein_coding	0.0643472	0.114852	0.0732309	0.132195	0.152198	0.158084	0.0220617	1.75287	http://www.ncbi.nlm.nih.gov/nuccore/NM_023814.4
NM_001252577.1	mRNA	chr6:130044017-130067271	-	Klra4	protein_coding	0.549417	0.880574	0.774143	1.19783	1.40265	1.26212	0.00855753	1.75244	http://www.ncbi.nlm.nih.gov/nuccore/NM_001252577.1
XM_030249842.1	mRNA	chr17:48315288-48325552	+	B430306N03Rik	protein_coding	0.914663	1.13767	1.05787	2.16062	1.89959	1.38512	0.0303683	1.7508	http://www.ncbi.nlm.nih.gov/nuccore/XM_030249842.1
XM_006496718.4	mRNA	chr1:164061987-164074333	+	Sell	protein_coding	1.74933	2.10101	1.83579	3.68499	3.23104	2.97949	0.00376881	1.74029	http://www.ncbi.nlm.nih.gov/nuccore/XM_006496718.4
XM_017315556.1	mRNA	chr13:120305979-120308843	+	BC147527	protein_coding	0.365389	0.32967	0.330535	0.742407	0.48752	0.552407	0.0310811	1.73786	http://www.ncbi.nlm.nih.gov/nuccore/XM_017315556.1
NM_007950.2	mRNA	chr5:91074617-91093649	+	Ereg	protein_coding	0.154689	0.111369	0.117364	0.299101	0.220007	0.146322	0.111322	1.7355	http://www.ncbi.nlm.nih.gov/nuccore/NM_007950.2
NM_008401.2	mRNA	chr7:128062640-128118491	+	Itgam	protein_coding	10.6977	11.1898	10.8565	18.7622	19.2361	18.7545	3.1334e-06	1.73323	http://www.ncbi.nlm.nih.gov/nuccore/NM_008401.2
NM_001370754.1	mRNA	chr5:100553726-100563096	-	Plac8	protein_coding	32.061	32.0588	28.554	52.3978	53.8374	54.2512	6.35591e-05	1.73174	http://www.ncbi.nlm.nih.gov/nuccore/NM_001370754.1
XM_017319615.1	mRNA	chr3:15371661-15426522	-	Sirpb1a	protein_coding	1.11361	1.23906	0.940917	1.87184	2.28811	1.5375	0.0265605	1.72986	http://www.ncbi.nlm.nih.gov/nuccore/XM_017319615.1
NM_011426.3	mRNA	chr2:131069220-131086765	-	Siglec1	protein_coding	1.46133	1.80296	1.97155	3.11283	2.91132	3.01104	0.0014104	1.72564	http://www.ncbi.nlm.nih.gov/nuccore/NM_011426.3
XM_011247879.3	mRNA	chrX:150549762-150588177	-	Apex2	protein_coding	0.456404	0.372399	0.547117	0.578656	0.854016	0.937782	0.0502776	1.72281	http://www.ncbi.nlm.nih.gov/nuccore/XM_011247879.3
XM_030251098.1	mRNA	chr19:4135423-4139791	-	Cabp4	protein_coding	0.0496505	0.0759598	0.0565052	0.116574	0.130485	0.0665334	0.104679	1.72194	http://www.ncbi.nlm.nih.gov/nuccore/XM_030251098.1
NM_010136.3	mRNA	chr9:118478189-118486132	+	Eomes	protein_coding	0.425484	0.433963	0.361248	0.642207	0.734818	0.714967	0.00132674	1.71377	http://www.ncbi.nlm.nih.gov/nuccore/NM_010136.3
NM_027763.2	mRNA	chr17:48359916-48367176	+	Treml1	protein_coding	0.873133	1.01336	0.708138	1.4845	1.32932	1.61383	0.00714911	1.70646	http://www.ncbi.nlm.nih.gov/nuccore/NM_027763.2
XM_030246466.1	mRNA	chr11:102296389-102297917	+	Gm33851	protein_coding	0.868768	0.496205	0.580043	1.10148	1.09593	1.11761	0.0156001	1.70436	http://www.ncbi.nlm.nih.gov/nuccore/XM_030246466.1
NM_021384.4	mRNA	chr12:26442743-26456452	-	Rsad2	protein_coding	5.9361	5.45605	5.40903	9.89851	9.29235	9.42469	9.40357e-05	1.70319	http://www.ncbi.nlm.nih.gov/nuccore/NM_021384.4
NM_001081180.1	mRNA	chr18:43963241-44022487	+	Spink5	protein_coding	4.14657	4.14059	4.04489	6.88915	6.85814	7.21822	1.78255e-05	1.70008	http://www.ncbi.nlm.nih.gov/nuccore/NM_001081180.1
NM_026954.1	mRNA	chr4:93334148-93335511	-	Tusc1	protein_coding	3.55933	3.46141	3.64251	5.21497	6.06208	6.75388	0.0053948	1.69094	http://www.ncbi.nlm.nih.gov/nuccore/NM_026954.1
NM_001372436.1	mRNA	chr1:173468485-173490937	-	Ifi206	protein_coding	1.54968	1.50926	1.43212	2.73569	2.48647	2.36288	0.00085362	1.68892	http://www.ncbi.nlm.nih.gov/nuccore/NM_001372436.1
NM_144559.2	mRNA	chr1:171018926-171029761	+	Fcgr4	protein_coding	3.61296	4.54479	4.15746	6.82162	6.86814	6.99328	0.000532598	1.67947	http://www.ncbi.nlm.nih.gov/nuccore/NM_144559.2
XM_006539091.3	mRNA	chr4:148495181-148498077	-	Angptl7	protein_coding	0.403691	0.262014	0.320205	0.430828	0.733006	0.491782	0.0916164	1.67928	http://www.ncbi.nlm.nih.gov/nuccore/XM_006539091.3
NM_152803.5	mRNA	chr5:100679484-100719716	-	Hpse	protein_coding	3.79127	3.74368	3.93911	6.30759	6.79057	6.13752	0.000223727	1.67645	http://www.ncbi.nlm.nih.gov/nuccore/NM_152803.5
NM_008331.3	mRNA	chr19:34640889-34650009	+	Ifit1	protein_coding	12.7971	14.027	13.5409	22.2582	22.0311	23.3745	7.70215e-05	1.6763	http://www.ncbi.nlm.nih.gov/nuccore/NM_008331.3
XM_030247051.1	mRNA	chr12:92883718-92894950	-	Gm40892	protein_coding	0.242137	0.258723	0.253696	0.419616	0.339389	0.504735	0.0240844	1.67481	http://www.ncbi.nlm.nih.gov/nuccore/XM_030247051.1
NM_177155.4	mRNA	chr6:129729041-129740484	-	Klri2	protein_coding	0.278921	0.333527	0.394049	0.496801	0.535865	0.653012	0.0170164	1.6748	http://www.ncbi.nlm.nih.gov/nuccore/NM_177155.4
XM_030252188.1	mRNA	chr2:166792494-166796163	+	Trp53rkb	protein_coding	0.49122	0.96348	0.745384	1.15333	1.11221	1.41778	0.0413107	1.67417	http://www.ncbi.nlm.nih.gov/nuccore/XM_030252188.1
NM_206535.1	mRNA	chr16:44867097-44915840	+	Cd200r2	protein_coding	0.580655	0.438686	0.668978	0.858383	1.06255	0.902978	0.0143201	1.67262	http://www.ncbi.nlm.nih.gov/nuccore/NM_206535.1
XM_006528793.4	mRNA	chrX:155569815-155624170	-	Ptchd1	protein_coding	0.0755841	0.0770903	0.0617574	0.109208	0.103904	0.145435	0.0261018	1.67208	http://www.ncbi.nlm.nih.gov/nuccore/XM_006528793.4
XM_006505036.3	mRNA	chr6:16830927-16856028	-	Tfec	protein_coding	0.903317	0.766149	0.945065	1.22788	1.41939	1.7244	0.0191887	1.67207	http://www.ncbi.nlm.nih.gov/nuccore/XM_006505036.3
XM_006516047.4	mRNA	chr12:111406902-111412059	+	Lbhd2	protein_coding	0.113359	0.0578088	0.172012	0.199615	0.119166	0.253174	0.209361	1.66664	http://www.ncbi.nlm.nih.gov/nuccore/XM_006516047.4
XM_017316162.2	mRNA	chr14:54936176-54943045	+	Cmtm5	protein_coding	0.00782433	0.0399013	0	0.00918533	0.049351	0.0209698	0.568303	1.6659	http://www.ncbi.nlm.nih.gov/nuccore/XM_017316162.2
NM_026860.1	mRNA	chr6:87383319-87388935	-	Gkn3	protein_coding	1.18648	1.25853	1.00821	1.44857	1.79605	2.50148	0.0744166	1.66399	http://www.ncbi.nlm.nih.gov/nuccore/NM_026860.1
NM_008670.2	mRNA	chr13:100407770-100452864	-	Naip1	protein_coding	0.0421209	0.0358003	0.0532624	0.0576889	0.0664181	0.0940725	0.0745723	1.66316	http://www.ncbi.nlm.nih.gov/nuccore/NM_008670.2
NM_198028.3	mRNA	chr1:107529003-107549271	+	Serpinb10	protein_coding	0.765641	0.945878	0.859073	1.59509	1.46236	1.21384	0.0100369	1.6616	http://www.ncbi.nlm.nih.gov/nuccore/NM_198028.3
NM_053110.4	mRNA	chr6:49036518-49058182	+	Gpnmb	protein_coding	71.8911	71.0396	71.1142	118.387	116.845	120.322	1.42427e-06	1.66112	http://www.ncbi.nlm.nih.gov/nuccore/NM_053110.4
NM_001287738.1	mRNA	chr2:167688915-167690432	+	Cebpb	protein_coding	83.8979	42.7343	55.3962	98.7243	96.8486	105.139	0.0334374	1.65201	http://www.ncbi.nlm.nih.gov/nuccore/NM_001287738.1
NM_022020.2	mRNA	chr4:149449701-149454968	-	Rbp7	protein_coding	1.51805	1.67733	1.29573	2.00487	2.6597	2.71232	0.0190778	1.64256	http://www.ncbi.nlm.nih.gov/nuccore/NM_022020.2
NM_001290469.1	mRNA	chr7:24978167-25005937	-	Atp1a3	protein_coding	2.58218	3.04948	3.01403	4.84769	4.31896	4.99653	0.00194829	1.63818	http://www.ncbi.nlm.nih.gov/nuccore/NM_001290469.1
NM_011111.4	mRNA	chr1:107511510-107525600	+	Serpinb2	protein_coding	0.170123	0.0192793	0.0860491	0.0887623	0.158967	0.202641	0.347421	1.63503	http://www.ncbi.nlm.nih.gov/nuccore/NM_011111.4
NM_011270.3	mRNA	chr4:134864536-134896172	+	Rhd	protein_coding	0.049716	0.0760602	0.0754398	0.116728	0.0783944	0.133243	0.0828431	1.6319	http://www.ncbi.nlm.nih.gov/nuccore/NM_011270.3
NM_019507.2	mRNA	chr11:97098007-97115331	-	Tbx21	protein_coding	0.693122	0.616687	0.794409	1.02144	1.27123	1.13301	0.00767454	1.628	http://www.ncbi.nlm.nih.gov/nuccore/NM_019507.2
NM_001301745.1	mRNA	chr1:173896341-173913046	-	Ifi211	protein_coding	4.55927	4.09039	4.46806	6.49217	7.98805	6.86385	0.00436895	1.62712	http://www.ncbi.nlm.nih.gov/nuccore/NM_001301745.1
NM_001309795.1	mRNA	chr7:19671579-19673920	-	Apoc2	protein_coding	1.31133	1.87244	1.44262	2.38611	2.96378	2.16724	0.02988	1.62484	http://www.ncbi.nlm.nih.gov/nuccore/NM_001309795.1
XM_006520799.3	mRNA	chr15:77403789-77406754	-	Apol9a	protein_coding	1.51551	1.71745	1.61295	2.79223	2.43397	2.63256	0.00107638	1.62173	http://www.ncbi.nlm.nih.gov/nuccore/XM_006520799.3
NM_001309799.1	mRNA	chr7:19671579-19681460	-	Gm44805	protein_coding	1.16879	1.72852	1.24148	2.12675	2.64163	1.93167	0.0361307	1.61884	http://www.ncbi.nlm.nih.gov/nuccore/NM_001309799.1
NM_027209.3	mRNA	chr19:11518559-11530403	+	Ms4a6b	protein_coding	6.17955	6.80328	6.61802	10.4757	11.3272	9.92503	0.000834285	1.6187	http://www.ncbi.nlm.nih.gov/nuccore/NM_027209.3
XM_006500975.3	mRNA	chr3:95542715-95556403	+	Ctss	protein_coding	229.092	226.817	230.11	370.622	370.205	366.746	9.27821e-08	1.61449	http://www.ncbi.nlm.nih.gov/nuccore/XM_006500975.3
NM_175315.1	mRNA	chr7:16671331-16675705	-	Ceacam15	protein_coding	0.0541122	0.0551906	0.0410553	0.0317624	0.113769	0.096683	0.294283	1.61091	http://www.ncbi.nlm.nih.gov/nuccore/NM_175315.1
NM_001355262.1	mRNA	chr19:34551088-34576534	+	Ifit2	protein_coding	6.68452	6.71688	7.13474	10.7958	11.5591	10.6978	0.000172912	1.60949	http://www.ncbi.nlm.nih.gov/nuccore/NM_001355262.1
NM_010575.2	mRNA	chr11:102453297-102469883	-	Itga2b	protein_coding	3.23024	3.16059	3.24835	5.77174	5.12236	4.60743	0.00444227	1.60818	http://www.ncbi.nlm.nih.gov/nuccore/NM_010575.2
NM_026751.1	mRNA	chr11:120646031-120648337	-	Myadml2	protein_coding	0.179448	0.249578	0.284673	0.478776	0.360132	0.306048	0.0735795	1.60426	http://www.ncbi.nlm.nih.gov/nuccore/NM_026751.1
NM_175026.3	mRNA	chr1:173630859-173647928	+	Ifi209	protein_coding	3.33625	3.1832	3.67437	5.5211	5.12498	5.67249	0.000729275	1.60083	http://www.ncbi.nlm.nih.gov/nuccore/NM_175026.3
NM_001139519.1	mRNA	chr2:173213736-173218922	-	Zbp1	protein_coding	10.3605	10.2229	10.4564	16.0094	16.7168	16.9184	2.59543e-05	1.59939	http://www.ncbi.nlm.nih.gov/nuccore/NM_001139519.1
NM_001369046.1	mRNA	chr4:103619500-104744843	+	Dab1	protein_coding	0.0535064	0.0886805	0.0964146	0.133479	0.133588	0.113526	0.0329138	1.59509	http://www.ncbi.nlm.nih.gov/nuccore/NM_001369046.1
XM_017320223.2	mRNA	chr4:135758800-135805504	+	Myom3	protein_coding	0.141995	0.11191	0.181186	0.265195	0.203548	0.224874	0.0331594	1.59419	http://www.ncbi.nlm.nih.gov/nuccore/XM_017320223.2
NM_010370.3	mRNA	chr13:113093824-113100981	-	Gzma	protein_coding	15.7631	12.9402	15.7517	22.7677	23.4863	24.2335	0.00108688	1.58559	http://www.ncbi.nlm.nih.gov/nuccore/NM_010370.3
NM_001168660.1	mRNA	chr15:77729121-77736382	+	Apol9b	protein_coding	3.45678	2.90495	3.34299	4.85825	5.65552	4.87142	0.00375367	1.58533	http://www.ncbi.nlm.nih.gov/nuccore/NM_001168660.1
XM_017313260.2	mRNA	chr9:106892825-107232330	-	Dock3	protein_coding	0.111323	0.105431	0.0965272	0.200697	0.167179	0.127866	0.047285	1.58242	http://www.ncbi.nlm.nih.gov/nuccore/XM_017313260.2
XM_006527381.4	mRNA	chr19:11469353-11480766	+	Ms4a6c	protein_coding	7.35923	7.0392	7.20358	10.6537	11.9451	11.5478	0.000441358	1.58071	http://www.ncbi.nlm.nih.gov/nuccore/XM_006527381.4
NM_001281830.1	mRNA	chr12:103433873-103443680	-	Ifi27l2a	protein_coding	19.3552	20.0295	23.3155	34.4815	31.4719	32.9643	0.00129528	1.57763	http://www.ncbi.nlm.nih.gov/nuccore/NM_001281830.1
NM_008425.4	mRNA	chr11:111066164-111076825	+	Kcnj2	protein_coding	4.91162	4.48107	4.86382	7.46089	7.74122	7.27602	0.000139841	1.57669	http://www.ncbi.nlm.nih.gov/nuccore/NM_008425.4
NM_007440.5	mRNA	chr11:70241457-70255370	-	Alox12	protein_coding	1.92041	2.46743	2.43153	3.85014	3.1986	3.69859	0.00775959	1.576	http://www.ncbi.nlm.nih.gov/nuccore/NM_007440.5
NM_009690.2	mRNA	chr3:87357881-87371074	+	Cd5l	protein_coding	0.406466	0.263815	0.434547	0.520547	0.524399	0.693227	0.0531154	1.57325	http://www.ncbi.nlm.nih.gov/nuccore/NM_009690.2
XM_011240468.2	mRNA	chr4:118442412-118455193	-	Mpl	protein_coding	0.280597	0.196755	0.439087	0.370581	0.64525	0.423011	0.18911	1.57004	http://www.ncbi.nlm.nih.gov/nuccore/XM_011240468.2
XM_006508143.3	mRNA	chr7:120206097-120325354	+	Abca14	protein_coding	0.0203616	0.0276898	0.0463455	0.0557746	0.0499443	0.0424438	0.106818	1.56957	http://www.ncbi.nlm.nih.gov/nuccore/XM_006508143.3
NM_001313918.1	mRNA	chr6:70844515-70864825	+	Eif2ak3	protein_coding	4.40701	2.50597	3.16609	5.58563	6.1087	4.11123	0.0797946	1.56816	http://www.ncbi.nlm.nih.gov/nuccore/NM_001313918.1
XM_006532393.3	mRNA	chr11:46739822-46779578	+	Havcr1	protein_coding	0.0804856	0.131343	0.0488519	0.170074	0.152296	0.0862828	0.231874	1.56764	http://www.ncbi.nlm.nih.gov/nuccore/XM_006532393.3
XM_030255010.1	mRNA	chr5:101742419-101765412	-	Gm42134	protein_coding	0.680561	0.45118	0.567981	0.95873	1.0016	0.699182	0.0501749	1.56467	http://www.ncbi.nlm.nih.gov/nuccore/XM_030255010.1
XM_006501088.4	mRNA	chr3:95656944-95660831	+	Mcl1	protein_coding	22.3639	14.2236	19.4282	28.2735	28.3271	31.0013	0.0144071	1.56388	http://www.ncbi.nlm.nih.gov/nuccore/XM_006501088.4
NM_008768.2	mRNA	chr4:63344556-63348163	+	Orm1	protein_coding	4.54133	5.81442	5.64481	7.94018	8.53221	8.50249	0.00251073	1.56088	http://www.ncbi.nlm.nih.gov/nuccore/NM_008768.2
NM_020010.2	mRNA	chr5:4080674-4104697	-	Cyp51	protein_coding	11.5767	11.0049	10.8496	17.1631	17.4503	17.5329	1.4796e-05	1.55981	http://www.ncbi.nlm.nih.gov/nuccore/NM_020010.2
XM_006496695.4	mRNA	chr1:171558718-171583559	+	Cd244a	protein_coding	1.37766	0.926095	0.950215	1.81945	1.74446	1.51045	0.0250438	1.55944	http://www.ncbi.nlm.nih.gov/nuccore/XM_006496695.4
NM_133743.1	mRNA	chr7:24636570-24641118	+	Lypd3	protein_coding	0.0462063	0	0	0.0271218	0.0242867	0.0206394	0.608366	1.55926	http://www.ncbi.nlm.nih.gov/nuccore/NM_133743.1
NM_205820.1	mRNA	chrX:106143275-106160493	+	Tlr13	protein_coding	3.28158	3.76774	3.9267	5.44839	6.09117	5.57008	0.00178675	1.55882	http://www.ncbi.nlm.nih.gov/nuccore/NM_205820.1
NM_001360519.1	mRNA	chr13:102693547-102706631	+	Cd180	protein_coding	2.5973	2.57888	2.5187	4.22026	3.67061	4.10281	0.00105568	1.55866	http://www.ncbi.nlm.nih.gov/nuccore/NM_001360519.1
XM_030251031.1	mRNA	chr19:34592891-34602067	-	Ifit1bl1	protein_coding	1.80184	1.64599	1.61671	2.51992	2.78358	2.5895	0.000642275	1.55848	http://www.ncbi.nlm.nih.gov/nuccore/XM_030251031.1
NM_001374668.1	mRNA	chr19:12460770-12465280	+	Mpeg1	protein_coding	51.5766	53.6136	52.1641	81.4458	81.6655	82.0869	1.31354e-06	1.55826	http://www.ncbi.nlm.nih.gov/nuccore/NM_001374668.1
NM_013553.2	mRNA	chr15:103034395-103036852	+	Hoxc4	protein_coding	0.246725	0.116142	0.0575975	0.178241	0.239413	0.237368	0.258383	1.55785	http://www.ncbi.nlm.nih.gov/nuccore/NM_013553.2
XM_011244316.2	mRNA	chr13:19749680-19824336	-	Gpr141	protein_coding	0.929771	1.02206	0.924888	1.4432	1.36836	1.66123	0.00468595	1.55483	http://www.ncbi.nlm.nih.gov/nuccore/XM_011244316.2
XM_017314633.2	mRNA	chr11:106750791-106763848	+	Milr1	protein_coding	0.416496	0.507395	0.342331	0.651924	0.498642	0.816508	0.0868451	1.5535	http://www.ncbi.nlm.nih.gov/nuccore/XM_017314633.2
NM_031254.3	mRNA	chr17:48346401-48352276	+	Trem2	protein_coding	18.3863	19.7379	19.2628	30.0078	30.0621	28.999	3.61976e-05	1.55207	http://www.ncbi.nlm.nih.gov/nuccore/NM_031254.3
NM_001083955.1	mRNA	chr11:32296492-32297310	+	Hba-a2	protein_coding	66.8473	66.475	60.4553	100.84	105.619	94.2955	0.000779257	1.55206	http://www.ncbi.nlm.nih.gov/nuccore/NM_001083955.1
NM_001081957.1	mRNA	chr11:83704056-83706269	+	Wfdc17	protein_coding	41.2461	43.8686	42.1917	69.6164	59.9772	67.9599	0.00159225	1.5518	http://www.ncbi.nlm.nih.gov/nuccore/NM_001081957.1
XM_011250130.3	mRNA	chr4:11066650-11076237	-	Ndufaf6	protein_coding	1.38364	1.41121	1.51168	2.59891	2.15269	1.92829	0.0169878	1.55111	http://www.ncbi.nlm.nih.gov/nuccore/XM_011250130.3
NM_011407.2	mRNA	chr11:83116820-83122670	+	Slfn1	protein_coding	4.25457	5.04906	4.61569	7.18853	7.18948	7.17543	0.000377654	1.54845	http://www.ncbi.nlm.nih.gov/nuccore/NM_011407.2
NM_027926.3	mRNA	chr6:30568369-30592417	+	Cpa4	protein_coding	0	0	0.0104288	0.0161364	0	0	0.781201	1.5473	http://www.ncbi.nlm.nih.gov/nuccore/NM_027926.3
XM_006529520.2	mRNA	chr1:110888002-110961144	-	Cdh19	protein_coding	0.0494836	0.0504697	0.0542296	0.103273	0.0809178	0.0540302	0.121866	1.54505	http://www.ncbi.nlm.nih.gov/nuccore/XM_006529520.2
XM_006501183.4	mRNA	chr3:83765750-83773098	+	Sfrp2	protein_coding	1.59261	1.4351	1.47814	2.5231	2.42189	2.01674	0.00716498	1.54504	http://www.ncbi.nlm.nih.gov/nuccore/XM_006501183.4
NM_001271768.1	mRNA	chr6:145858243-145865420	-	Bhlhe41	protein_coding	4.27112	3.68557	4.21036	6.3776	6.24067	6.17639	0.000346911	1.54472	http://www.ncbi.nlm.nih.gov/nuccore/NM_001271768.1
NM_009139.3	mRNA	chr11:83587886-83593087	-	Ccl6	protein_coding	295.865	292.86	278.461	433.046	450.925	453.937	4.94448e-05	1.54282	http://www.ncbi.nlm.nih.gov/nuccore/NM_009139.3
NM_173394.3	mRNA	chr18:46558231-46574533	-	Ticam2	protein_coding	1.04926	0.97609	0.84857	1.31299	1.45452	1.65841	0.0112101	1.54003	http://www.ncbi.nlm.nih.gov/nuccore/NM_173394.3
NM_013653.3	mRNA	chr11:83525778-83530518	-	Ccl5	protein_coding	14.9267	13.3482	15.5115	25.9109	19.7071	21.677	0.0156366	1.5369	http://www.ncbi.nlm.nih.gov/nuccore/NM_013653.3
NM_011852.3	mRNA	chr5:120876142-120887613	-	Oas1g	protein_coding	2.41779	2.81006	2.81558	3.87248	4.59073	3.86782	0.00643879	1.53306	http://www.ncbi.nlm.nih.gov/nuccore/NM_011852.3
NM_026835.2	mRNA	chr19:11586606-11604804	-	Ms4a6d	protein_coding	11.2274	8.62333	10.1428	14.7594	14.1111	16.9456	0.00991191	1.52753	http://www.ncbi.nlm.nih.gov/nuccore/NM_026835.2
NM_011333.3	mRNA	chr11:82035577-82037452	+	Ccl2	protein_coding	24.4208	24.4312	26.8889	39.851	38.7777	37.0004	0.000339992	1.52664	http://www.ncbi.nlm.nih.gov/nuccore/NM_011333.3
NM_011579.3	mRNA	chr11:48985329-48992246	-	Tgtp1	protein_coding	3.97921	3.48458	3.90342	6.16559	5.07038	6.1043	0.00677899	1.52546	http://www.ncbi.nlm.nih.gov/nuccore/NM_011579.3
NM_001166391.1	mRNA	chr13:36867178-37050244	-	F13a1	protein_coding	6.55244	6.87226	6.40871	10.0996	10.3065	9.84045	5.5281e-05	1.52503	http://www.ncbi.nlm.nih.gov/nuccore/NM_001166391.1
XM_017321896.1	mRNA	chr7:105895362-105914547	-	Gm4070	protein_coding	0.321705	0.427	0.434662	0.594949	0.708799	0.499992	0.0426905	1.52424	http://www.ncbi.nlm.nih.gov/nuccore/XM_017321896.1
NM_133363.3	mRNA	chr18:60573717-60591716	-	Myoz3	protein_coding	0.0110789	0	0.00840564	0	0	0.0296923	0.760937	1.52389	http://www.ncbi.nlm.nih.gov/nuccore/NM_133363.3
XM_006497499.3	mRNA	chr2:10445794-10594763	+	Sfmbt2	protein_coding	0.261653	0.36821	0.314111	0.540458	0.45959	0.437911	0.0198097	1.5233	http://www.ncbi.nlm.nih.gov/nuccore/XM_006497499.3
NM_001355723.1	mRNA	chr17:57358686-57483529	+	Adgre1	protein_coding	9.40582	9.07697	9.62814	13.7091	14.2066	14.8599	0.000189033	1.52167	http://www.ncbi.nlm.nih.gov/nuccore/NM_001355723.1
NM_173384.2	mRNA	chr11:45980310-46017992	+	Sox30	protein_coding	0.0251319	0.0384491	0.0286016	0.0442552	0.0396291	0.0561294	0.065417	1.51887	http://www.ncbi.nlm.nih.gov/nuccore/NM_173384.2
XM_030245726.1	mRNA	chr11:83175172-83190216	+	Slfn4	protein_coding	5.60732	5.65875	6.04874	8.39899	8.6502	9.22633	0.000448256	1.51752	http://www.ncbi.nlm.nih.gov/nuccore/XM_030245726.1
NM_153197.4	mRNA	chr6:122952644-122969878	+	Clec4a3	protein_coding	4.06943	4.59207	3.1313	5.4888	6.52304	5.87861	0.0177487	1.51706	http://www.ncbi.nlm.nih.gov/nuccore/NM_153197.4
NM_008005.2	mRNA	chr11:33116970-33147400	-	Fgf18	protein_coding	4.04102	3.40152	4.0079	5.25834	6.14174	5.9588	0.00442085	1.516	http://www.ncbi.nlm.nih.gov/nuccore/NM_008005.2
NM_001163192.1	mRNA	chr17:35080538-35085595	-	Ly6g6f	protein_coding	0.211433	0.143764	0.213887	0.330947	0.18522	0.346289	0.157012	1.51552	http://www.ncbi.nlm.nih.gov/nuccore/NM_001163192.1
NM_001174169.2	mRNA	chr3:105870858-105908928	+	Tmigd3	protein_coding	0.629349	0.770268	0.859484	1.32988	1.21291	0.880832	0.061106	1.51548	http://www.ncbi.nlm.nih.gov/nuccore/NM_001174169.2
NM_001360121.1	mRNA	chr17:48300038-48312534	+	Treml2	protein_coding	0.695015	0.956968	0.744828	1.26466	1.0868	1.2806	0.015407	1.51537	http://www.ncbi.nlm.nih.gov/nuccore/NM_001360121.1
NM_001360708.1	mRNA	chr13:49582462-49592612	+	Omd	protein_coding	0.444429	0.391474	0.367845	0.664026	0.509669	0.649691	0.01892	1.51476	http://www.ncbi.nlm.nih.gov/nuccore/NM_001360708.1
NM_001199350.1	mRNA	chr6:71124589-71125001	+	Rpl34-ps1	protein_coding	1.18464	2.69532	1.86672	2.46047	3.06542	3.17491	0.114867	1.51406	http://www.ncbi.nlm.nih.gov/nuccore/NM_001199350.1
XM_006541010.4	mRNA	chr7:45677686-45684235	-	Sec1	protein_coding	1.17552	0.861743	0.891876	1.5525	1.35159	1.52601	0.013324	1.51242	http://www.ncbi.nlm.nih.gov/nuccore/XM_006541010.4
NM_009735.3	mRNA	chr2:122147687-122153082	+	B2m	protein_coding	1099.57	1090.66	1099.69	1619.21	1674.93	1680.18	9.07878e-06	1.51198	http://www.ncbi.nlm.nih.gov/nuccore/NM_009735.3
NM_001364898.1	mRNA	chr17:88737274-88792014	-	Lhcgr	protein_coding	0.0116915	0	0.00443522	0.00686261	0.0122905	0.00522236	0.531723	1.51149	http://www.ncbi.nlm.nih.gov/nuccore/NM_001364898.1
NM_207244.2	mRNA	chr16:44820728-44839150	+	Cd200r4	protein_coding	3.38715	3.81592	3.69522	4.98991	5.725	5.75521	0.0027125	1.51126	http://www.ncbi.nlm.nih.gov/nuccore/NM_207244.2
XM_017321263.2	mRNA	chr5:105697029-105704716	-	Gm42166	protein_coding	0.905013	0.628458	0.825428	1.28848	1.00198	1.27296	0.0318405	1.51063	http://www.ncbi.nlm.nih.gov/nuccore/XM_017321263.2
XM_030247784.1	mRNA	chr14:59320964-59341378	-	Phf11b	protein_coding	2.90528	5.0408	3.92712	6.03722	7.09115	4.77324	0.0919622	1.50773	http://www.ncbi.nlm.nih.gov/nuccore/XM_030247784.1
NM_133982.1	mRNA	chr9:57504102-57505447	+	Rpp25	protein_coding	0.643095	0.342214	0.445493	0.722134	0.734826	0.699408	0.0529143	1.5071	http://www.ncbi.nlm.nih.gov/nuccore/NM_133982.1
XM_006501085.2	mRNA	chr3:146117437-146141808	+	Mcoln3	protein_coding	2.08865	1.99629	1.70427	3.02254	3.10704	2.58176	0.00819643	1.50476	http://www.ncbi.nlm.nih.gov/nuccore/XM_006501085.2
XM_006503706.3	mRNA	chr5:43818880-43843312	+	Bst1	protein_coding	11.2188	11.9908	12.0742	17.6305	16.9933	18.4278	0.000282576	1.50357	http://www.ncbi.nlm.nih.gov/nuccore/XM_006503706.3
XM_017318620.2	mRNA	chrX:85820251-85889655	+	5430427O19Rik	protein_coding	0.625225	0.655397	0.645659	1.08058	0.712025	1.10158	0.0636927	1.50247	http://www.ncbi.nlm.nih.gov/nuccore/XM_017318620.2
NM_028747.2	mRNA	chr2:105224342-105379860	+	Them7	protein_coding	0.0235513	0.0240207	0.0178686	0.027648	0.0495157	0.0210398	0.283764	1.50065	http://www.ncbi.nlm.nih.gov/nuccore/NM_028747.2
NM_001309637.2	mRNA	chr6:129461591-129472785	-	Clec7a	protein_coding	29.3728	28.1371	26.9337	41.695	42.0104	42.8323	5.65621e-05	1.49849	http://www.ncbi.nlm.nih.gov/nuccore/NM_001309637.2
NM_001081136.1	mRNA	chrX:100572247-100578206	+	Awat1	protein_coding	0.647485	0.742936	0.716407	0.918468	1.41803	0.819449	0.135463	1.49796	http://www.ncbi.nlm.nih.gov/nuccore/NM_001081136.1
XM_011238877.3	mRNA	chr1:171636393-171652967	-	Slamf7	protein_coding	1.76385	2.00731	2.05667	2.52839	3.08385	3.10174	0.00998045	1.49523	http://www.ncbi.nlm.nih.gov/nuccore/XM_011238877.3
NM_015738.2	mRNA	chr15:79041885-79043558	+	Galr3	protein_coding	1.08824	1.17159	1.05501	1.59692	1.68421	1.67433	0.000247816	1.49493	http://www.ncbi.nlm.nih.gov/nuccore/NM_015738.2
XM_006501647.4	mRNA	chr3:105924252-105932107	-	I830077J02Rik	protein_coding	1.22174	0.988746	1.11838	1.71488	1.39601	1.86259	0.0232457	1.49404	http://www.ncbi.nlm.nih.gov/nuccore/XM_006501647.4
XM_006530330.4	mRNA	chr5:120896719-120907543	-	Oas1a	protein_coding	12.334	11.9598	11.4908	17.9877	17.4386	17.942	4.08684e-05	1.49138	http://www.ncbi.nlm.nih.gov/nuccore/XM_006530330.4
XM_006534875.4	mRNA	chr5:97093267-97111745	-	Paqr3	protein_coding	0.667224	0.459811	0.670409	0.952643	0.872017	0.853829	0.0180847	1.49016	http://www.ncbi.nlm.nih.gov/nuccore/XM_006534875.4
NM_025436.3	mRNA	chr8:64718123-64733578	-	Msmo1	protein_coding	19.7146	19.1925	20.4487	28.7682	29.8116	29.815	4.33439e-05	1.48924	http://www.ncbi.nlm.nih.gov/nuccore/NM_025436.3
NM_009983.3	mRNA	chr7:142375910-142387827	-	Ctsd	protein_coding	565.861	573.493	571.63	848.505	847.85	851.009	3.82138e-08	1.48883	http://www.ncbi.nlm.nih.gov/nuccore/NM_009983.3
XM_006503971.3	mRNA	chr5:36866846-36955078	+	Ppp2r2c	protein_coding	0.600559	0.826426	0.499043	0.861695	0.97204	1.03045	0.045118	1.48709	http://www.ncbi.nlm.nih.gov/nuccore/XM_006503971.3
XM_006512428.2	mRNA	chr9:124103888-124109140	+	Ccr2	protein_coding	7.76514	6.87446	7.93384	11.2429	10.2962	11.9965	0.00348948	1.48562	http://www.ncbi.nlm.nih.gov/nuccore/XM_006512428.2
NM_001024717.2	mRNA	chr19:5298331-5308739	+	Gal3st3	protein_coding	0.170927	0.31697	0.212209	0.291868	0.359367	0.388688	0.0952217	1.48538	http://www.ncbi.nlm.nih.gov/nuccore/NM_001024717.2
NM_001081283.2	mRNA	chrX:99820164-99848789	+	Tmem28	protein_coding	0.821415	0.628338	0.569281	0.927208	1.05446	1.01605	0.0184563	1.48473	http://www.ncbi.nlm.nih.gov/nuccore/NM_001081283.2
NM_001289735.1	mRNA	chrX:134944526-134964754	-	Nxf2	protein_coding	0.031428	0.0961629	0.035767	0.0922369	0.066076	0.0842293	0.301722	1.48473	http://www.ncbi.nlm.nih.gov/nuccore/NM_001289735.1
NM_001037917.2	mRNA	chrX:109196756-109200445	+	Gm6377	protein_coding	0.631506	0.356305	0.519904	0.82022	0.564984	0.852241	0.114815	1.484	http://www.ncbi.nlm.nih.gov/nuccore/NM_001037917.2
XM_006517803.4	mRNA	chr13:103912766-103923396	+	D130037M23Rik	protein_coding	1.22134	0.794347	0.899781	1.31327	1.38439	1.62557	0.0422606	1.48286	http://www.ncbi.nlm.nih.gov/nuccore/XM_006517803.4
XM_017314926.2	mRNA	chr12:112760446-112765658	+	Pld4	protein_coding	4.54562	3.81805	4.56458	6.00334	6.46501	6.68847	0.00284066	1.48178	http://www.ncbi.nlm.nih.gov/nuccore/XM_017314926.2
NM_025581.4	mRNA	chr18:74195299-74207818	-	Ska1	protein_coding	0.0846048	0.115054	0.12838	0.0993214	0.222347	0.163762	0.237634	1.47979	http://www.ncbi.nlm.nih.gov/nuccore/NM_025581.4
NM_001024230.2	mRNA	chr11:48887422-48902152	-	Gm5431	protein_coding	1.83678	2.02842	1.91257	3.19724	2.66328	2.68203	0.0073887	1.47852	http://www.ncbi.nlm.nih.gov/nuccore/NM_001024230.2
NM_001374091.1	mRNA	chr14:44330780-44384541	-	Gm5930	protein_coding	1.27996	1.38969	1.47234	1.74496	2.25702	2.12094	0.0154483	1.47826	http://www.ncbi.nlm.nih.gov/nuccore/NM_001374091.1
NM_015783.3	mRNA	chr4:156199424-156200818	-	Isg15	protein_coding	25.4883	28.2303	30.2158	40.9672	42.1273	40.8261	0.000739796	1.4764	http://www.ncbi.nlm.nih.gov/nuccore/NM_015783.3
NM_001286018.1	mRNA	chr6:129610323-129623864	-	Klrk1	protein_coding	1.2596	1.06859	1.16109	1.52016	1.69538	1.93505	0.0138517	1.47612	http://www.ncbi.nlm.nih.gov/nuccore/NM_001286018.1
NM_001289594.1	mRNA	chr2:43555325-43636758	+	Kynu	protein_coding	0.576525	0.25982	0.356034	0.550891	0.634249	0.574932	0.122725	1.4761	http://www.ncbi.nlm.nih.gov/nuccore/NM_001289594.1
NM_024253.4	mRNA	chr7:43437138-43438246	+	Nkg7	protein_coding	6.5734	5.00469	5.26826	8.04287	8.46736	8.35369	0.00596054	1.47592	http://www.ncbi.nlm.nih.gov/nuccore/NM_024253.4
NM_001164401.1	mRNA	chr6:137252299-137464634	+	Ptpro	protein_coding	0.656224	0.728012	0.755557	1.08122	1.02266	1.04907	0.000583955	1.47348	http://www.ncbi.nlm.nih.gov/nuccore/NM_001164401.1
NM_010745.2	mRNA	chr13:37345345-37419036	+	Ly86	protein_coding	10.5318	10.0871	8.907	16.0418	13.0157	14.3996	0.00970639	1.47183	http://www.ncbi.nlm.nih.gov/nuccore/NM_010745.2
XM_006526221.4	mRNA	chr18:53243933-53384609	+	Snx24	protein_coding	1.02992	0.689355	0.879084	1.19648	1.37591	1.24595	0.0222176	1.46952	http://www.ncbi.nlm.nih.gov/nuccore/XM_006526221.4
XM_030252967.1	mRNA	chr3:101108966-101111740	+	Gm52612	protein_coding	0.461114	0.359644	0.535065	0.477637	0.727104	0.787531	0.119979	1.46942	http://www.ncbi.nlm.nih.gov/nuccore/XM_030252967.1
NM_009731.2	mRNA	chr6:34412362-34423137	+	Akr1b7	protein_coding	0.542813	0.984232	0.869431	1.23906	1.01444	1.2662	0.0724167	1.4687	http://www.ncbi.nlm.nih.gov/nuccore/NM_009731.2
NM_010327.2	mRNA	chr16:18620319-18622403	-	Gp1bb	protein_coding	1.65048	1.62102	1.25223	2.10502	2.18486	2.34823	0.00863364	1.46739	http://www.ncbi.nlm.nih.gov/nuccore/NM_010327.2
NM_029835.1	mRNA	chr7:79660196-79698148	+	Ticrr	protein_coding	0.0418225	0.0639839	0.0515629	0.073646	0.0824344	0.0747249	0.0247914	1.46665	http://www.ncbi.nlm.nih.gov/nuccore/NM_029835.1
NM_145360.2	mRNA	chr13:8885606-8892396	+	Idi1	protein_coding	9.76647	10.4833	9.85993	13.8231	15.1932	15.1045	0.000712131	1.46534	http://www.ncbi.nlm.nih.gov/nuccore/NM_145360.2
XM_006541322.4	mRNA	chr7:81798431-81829498	-	Btbd1	protein_coding	9.66133	6.33631	7.10986	11.3419	10.8521	11.6498	0.0255612	1.46462	http://www.ncbi.nlm.nih.gov/nuccore/XM_006541322.4
NM_027482.3	mRNA	chr3:127869688-127896323	-	Fam241a	protein_coding	8.05291	5.62725	5.94948	9.01269	10.4893	9.20764	0.0273043	1.46256	http://www.ncbi.nlm.nih.gov/nuccore/NM_027482.3
NM_018790.3	mRNA	chr15:74669081-74672570	-	Arc	protein_coding	0.492122	0.439188	0.354708	0.563281	0.763066	0.549551	0.0693033	1.45869	http://www.ncbi.nlm.nih.gov/nuccore/NM_018790.3
NM_172648.3	mRNA	chr1:174011998-174031755	-	Ifi205	protein_coding	3.14986	2.95086	2.77928	4.32776	4.2678	4.35642	0.000249753	1.45856	http://www.ncbi.nlm.nih.gov/nuccore/NM_172648.3
XM_011248054.2	mRNA	chr1:144752692-144774641	-	Rgs18	protein_coding	0.882797	0.781917	0.934173	1.49999	1.14782	1.14147	0.0350598	1.45804	http://www.ncbi.nlm.nih.gov/nuccore/XM_011248054.2
NM_001034859.3	mRNA	chr18:60268301-60273267	-	Gm4841	protein_coding	0.251961	0.473388	0.332023	0.529306	0.585499	0.426489	0.113105	1.45766	http://www.ncbi.nlm.nih.gov/nuccore/NM_001034859.3
XM_030247287.1	mRNA	chr13:20898916-21036617	+	Aoah	protein_coding	0.538174	0.264985	0.436476	0.61	0.565743	0.629989	0.0826873	1.45667	http://www.ncbi.nlm.nih.gov/nuccore/XM_030247287.1
XM_006499500.3	mRNA	chr2:126358769-126491611	-	Atp8b4	protein_coding	0.950304	1.18463	0.938447	1.5583	1.30027	1.61707	0.020693	1.45626	http://www.ncbi.nlm.nih.gov/nuccore/XM_006499500.3
NM_001277180.1	mRNA	chr7:106595549-106644645	-	Gm1966	protein_coding	1.65929	1.76747	1.65992	2.32427	2.54584	2.53506	0.000660946	1.4558	http://www.ncbi.nlm.nih.gov/nuccore/NM_001277180.1
NM_009631.4	mRNA	chr3:105904421-105908928	+	Adora3	protein_coding	0.936116	1.05187	0.963034	1.65774	1.40105	1.21899	0.028545	1.4496	http://www.ncbi.nlm.nih.gov/nuccore/NM_009631.4
NM_010662.2	mRNA	chr11:100117327-100121566	-	Krt13	protein_coding	0.0682619	0.0928296	0.0863179	0.133559	0.143518	0.0813096	0.147618	1.44856	http://www.ncbi.nlm.nih.gov/nuccore/NM_010662.2
XM_011250782.2	mRNA	chr7:81966657-81991562	-	Bnc1	protein_coding	0.572455	0.686433	0.581057	0.862742	0.910803	0.891506	0.00217608	1.44844	http://www.ncbi.nlm.nih.gov/nuccore/XM_011250782.2
NM_178258.5	mRNA	chr10:19622028-19634681	+	Il22ra2	protein_coding	0.0914952	0.0777655	0.138836	0.143214	0.112213	0.190722	0.192388	1.44808	http://www.ncbi.nlm.nih.gov/nuccore/NM_178258.5
NM_134072.2	mRNA	chr13:4059591-4090422	+	Akr1c14	protein_coding	21.2265	19.1376	19.8885	28.5508	29.0452	29.6337	0.000196027	1.44774	http://www.ncbi.nlm.nih.gov/nuccore/NM_134072.2
XM_006539430.2	mRNA	chr7:3884201-3898157	-	Gm14548	protein_coding	0.79409	0.466314	1.02239	1.29945	1.03714	0.967371	0.148384	1.44733	http://www.ncbi.nlm.nih.gov/nuccore/XM_006539430.2
NM_001291058.1	mRNA	chr11:69664213-69666170	-	Cd68	protein_coding	52.514	53.3758	55.4821	77.9819	76.6514	78.6749	2.28608e-05	1.44578	http://www.ncbi.nlm.nih.gov/nuccore/NM_001291058.1
NM_178825.4	mRNA	chr14:77904239-77964178	+	Epsti1	protein_coding	5.94678	4.66999	5.76163	8.03001	7.04386	8.60492	0.0158653	1.44573	http://www.ncbi.nlm.nih.gov/nuccore/NM_178825.4
NM_019455.4	mRNA	chr6:65117293-65144730	-	Hpgds	protein_coding	1.04986	1.31519	1.06493	1.75493	1.63146	1.56996	0.00749914	1.44501	http://www.ncbi.nlm.nih.gov/nuccore/NM_019455.4
XM_017317656.2	mRNA	chr17:81032669-81065111	-	Thumpd2	protein_coding	1.52481	1.1664	1.57757	2.31892	1.71221	2.13617	0.0459455	1.44475	http://www.ncbi.nlm.nih.gov/nuccore/XM_017317656.2
NM_010484.2	mRNA	chr11:76998597-77032343	+	Slc6a4	protein_coding	1.04123	1.04801	1.1538	1.31885	1.87229	1.4932	0.0454578	1.44443	http://www.ncbi.nlm.nih.gov/nuccore/NM_010484.2
NM_011662.3	mRNA	chr7:30413782-30417582	+	Tyrobp	protein_coding	98.8984	108.546	102.198	147.528	148.482	151.209	0.000112311	1.4443	http://www.ncbi.nlm.nih.gov/nuccore/NM_011662.3
NM_001003717.1	mRNA	chr10:111164802-111297247	+	Osbpl8	protein_coding	5.37946	5.26547	5.62651	8.28363	7.6457	7.57016	0.000649503	1.44422	http://www.ncbi.nlm.nih.gov/nuccore/NM_001003717.1
NM_023624.4	mRNA	chr3:82892582-82903974	-	Lrat	protein_coding	3.49684	3.32254	3.41644	4.98064	4.88898	4.90903	1.23881e-05	1.44382	http://www.ncbi.nlm.nih.gov/nuccore/NM_023624.4
XM_006508379.2	mRNA	chr7:104354559-104369881	-	Gm38525	protein_coding	0.537643	0.677383	0.607871	0.878679	0.941977	0.80993	0.00833765	1.44308	http://www.ncbi.nlm.nih.gov/nuccore/XM_006508379.2
NM_008198.2	mRNA	chr17:34856374-34862514	-	Cfb	protein_coding	46.3348	47.1045	45.6842	66.9236	68.1947	65.5785	1.82521e-05	1.44258	http://www.ncbi.nlm.nih.gov/nuccore/NM_008198.2
NM_031168.2	mRNA	chr5:30013114-30019975	+	Il6	protein_coding	0.46178	0.63919	0.525533	0.619547	0.901524	0.825068	0.0723289	1.44244	http://www.ncbi.nlm.nih.gov/nuccore/NM_031168.2
NM_008493.3	mRNA	chr6:29060221-29073876	+	Lep	protein_coding	0.0462205	0.0707124	0.0526017	0.0542603	0.0971766	0.0929057	0.182852	1.44126	http://www.ncbi.nlm.nih.gov/nuccore/NM_008493.3
XM_006499454.2	mRNA	chr2:75987026-76339145	-	Pde11a	protein_coding	0.0402352	0.0461667	0.0419743	0.0472339	0.0793058	0.0584097	0.119886	1.44068	http://www.ncbi.nlm.nih.gov/nuccore/XM_006499454.2
NM_172050.3	mRNA	chr11:115051917-115062039	-	Cd300e	protein_coding	0.907101	1.08265	0.893226	1.2688	1.48108	1.39659	0.00830613	1.43826	http://www.ncbi.nlm.nih.gov/nuccore/NM_172050.3
XM_006527565.3	mRNA	chrX:9435252-9487766	-	Cybb	protein_coding	13.7985	13.4957	13.9726	19.431	19.8477	20.0577	1.28356e-05	1.43787	http://www.ncbi.nlm.nih.gov/nuccore/XM_006527565.3
XM_006526482.4	mRNA	chr18:86394851-86506721	+	Neto1	protein_coding	0.00887619	0.0271592	0.0202033	0.0104202	0.0466545	0.0237888	0.526457	1.43786	http://www.ncbi.nlm.nih.gov/nuccore/XM_006526482.4
XM_006539670.3	mRNA	chr7:16906490-16910905	+	Ptgir	protein_coding	4.2538	3.7892	3.8037	5.67468	5.7929	5.55218	0.000503268	1.43667	http://www.ncbi.nlm.nih.gov/nuccore/XM_006539670.3
XM_011247786.2	mRNA	chrX:167303380-167330574	-	Tlr7	protein_coding	2.06589	1.85336	1.64079	2.64424	2.5712	2.77145	0.00400239	1.43648	http://www.ncbi.nlm.nih.gov/nuccore/XM_011247786.2
XM_030245891.1	mRNA	chr11:114889163-114901946	+	Cd300a	protein_coding	7.64406	7.03665	6.9972	11.4514	10.1052	9.5224	0.0067395	1.43367	http://www.ncbi.nlm.nih.gov/nuccore/XM_030245891.1
NM_001039239.2	mRNA	chr13:62129890-62173936	+	Zfp808	protein_coding	0.374658	0.295838	0.311764	0.49658	0.533605	0.377891	0.0546757	1.43351	http://www.ncbi.nlm.nih.gov/nuccore/NM_001039239.2
XM_006521486.4	mRNA	chr15:83000420-83033369	-	Nfam1	protein_coding	3.73657	2.74669	3.09037	4.34701	4.91884	4.45079	0.0152227	1.43275	http://www.ncbi.nlm.nih.gov/nuccore/XM_006521486.4
NM_001167743.1	mRNA	chr11:83002158-83020722	-	Slfn8	protein_coding	2.63677	2.91343	2.75074	4.18456	3.96529	3.74057	0.00138106	1.43242	http://www.ncbi.nlm.nih.gov/nuccore/NM_001167743.1
NM_001033488.2	mRNA	chr12:4862438-4874359	-	Mfsd2b	protein_coding	0.999587	0.921241	0.895452	1.44208	1.35464	1.23727	0.00376552	1.43238	http://www.ncbi.nlm.nih.gov/nuccore/NM_001033488.2
NM_144797.3	mRNA	chr11:121702427-121717389	+	Metrnl	protein_coding	8.40231	6.57896	8.13348	11.0812	10.1953	11.8248	0.0107397	1.43204	http://www.ncbi.nlm.nih.gov/nuccore/NM_144797.3
NM_031195.2	mRNA	chr8:39603452-39642678	-	Msr1	protein_coding	4.83481	4.62559	4.7812	6.93708	6.38569	7.06947	0.000719745	1.43188	http://www.ncbi.nlm.nih.gov/nuccore/NM_031195.2
XM_006498727.3	mRNA	chr2:121018212-121035443	-	Epb42	protein_coding	0.191473	0.195288	0.161413	0.32468	0.212464	0.247077	0.0869815	1.43061	http://www.ncbi.nlm.nih.gov/nuccore/XM_006498727.3
NM_001164724.2	mRNA	chr19:29945790-29960718	+	Il33	protein_coding	45.5505	44.4774	43.2439	62.2306	63.3658	64.9429	5.00385e-05	1.4297	http://www.ncbi.nlm.nih.gov/nuccore/NM_001164724.2
NM_013654.3	mRNA	chr11:82045712-82047525	+	Ccl7	protein_coding	10.6186	10.2073	11.8707	15.1133	14.8176	16.7898	0.00412351	1.42891	http://www.ncbi.nlm.nih.gov/nuccore/NM_013654.3
XM_006503477.3	mRNA	chr4:122946850-122961194	-	Mfsd2a	protein_coding	1.79963	1.99588	1.73657	2.35881	2.66325	2.87203	0.00944651	1.42697	http://www.ncbi.nlm.nih.gov/nuccore/XM_006503477.3
NM_001357008.1	mRNA	chr3:59216271-59262985	-	P2ry12	protein_coding	0.735922	0.735576	0.871024	1.2095	0.974764	1.1571	0.0167757	1.4264	http://www.ncbi.nlm.nih.gov/nuccore/NM_001357008.1
XM_006520480.3	mRNA	chr15:78479256-78493769	-	Il2rb	protein_coding	2.60303	2.7804	2.48483	3.54474	3.78117	3.88981	0.00111222	1.42544	http://www.ncbi.nlm.nih.gov/nuccore/XM_006520480.3
XM_017322331.2	mRNA	chr7:45191592-45204916	-	Kash5	protein_coding	0.29954	0.218221	0.0973984	0.226056	0.38236	0.267596	0.311116	1.42404	http://www.ncbi.nlm.nih.gov/nuccore/XM_017322331.2
NM_009779.2	mRNA	chr6:122847140-122856157	-	C3ar1	protein_coding	4.84992	4.41977	4.81545	6.16629	7.00336	6.85882	0.00249162	1.42196	http://www.ncbi.nlm.nih.gov/nuccore/NM_009779.2
NM_021497.2	mRNA	chr16:46435979-46496967	-	Nectin3	protein_coding	15.7537	14.4382	14.0545	17.9005	20.0685	24.8413	0.0429191	1.41955	http://www.ncbi.nlm.nih.gov/nuccore/NM_021497.2
NM_153074.3	mRNA	chr8:70616844-70620850	+	Lrrc25	protein_coding	3.72507	4.10084	3.34214	5.20598	5.25228	5.3879	0.00230292	1.41888	http://www.ncbi.nlm.nih.gov/nuccore/NM_153074.3
NM_029182.1	mRNA	chr8:75213944-75224113	+	Rasd2	protein_coding	1.40629	1.39334	1.8494	2.20121	2.15414	2.23745	0.0129786	1.4181	http://www.ncbi.nlm.nih.gov/nuccore/NM_029182.1
NM_009892.3	mRNA	chr3:106147554-106167564	-	Chil3	protein_coding	112.098	113.384	112.824	159.96	159.923	159.828	2.38711e-08	1.41798	http://www.ncbi.nlm.nih.gov/nuccore/NM_009892.3
NM_001145015.1	mRNA	chr2:158512796-158550628	+	Arhgap40	protein_coding	0.148462	0.208203	0.098559	0.1525	0.292626	0.198944	0.292608	1.41484	http://www.ncbi.nlm.nih.gov/nuccore/NM_001145015.1
NM_001039052.1	mRNA	chr10:57645869-57741112	+	Pkib	protein_coding	0.609678	0.614512	0.598615	1.05254	0.859574	0.666407	0.0868821	1.41459	http://www.ncbi.nlm.nih.gov/nuccore/NM_001039052.1
NM_011016.2	mRNA	chr4:63362449-63365877	+	Orm2	protein_coding	1.89634	0.991861	1.91835	1.82662	2.14683	2.82351	0.192419	1.4141	http://www.ncbi.nlm.nih.gov/nuccore/NM_011016.2
XM_017320906.1	mRNA	chr5:104966247-104982811	-	Abcg3	protein_coding	0.6048	0.785085	0.688298	1.09727	0.809178	1.03149	0.0477139	1.41371	http://www.ncbi.nlm.nih.gov/nuccore/XM_017320906.1
XM_006497149.4	mRNA	chr1:190947746-190979368	-	Vash2	protein_coding	0.188694	0.202077	0.200429	0.276896	0.238033	0.320285	0.0280116	1.41274	http://www.ncbi.nlm.nih.gov/nuccore/XM_006497149.4
NM_001256309.1	mRNA	chr16:32804888-32810446	-	Smbd1	protein_coding	0.868501	1.18108	1.09823	1.69929	1.06516	1.68108	0.131179	1.41226	http://www.ncbi.nlm.nih.gov/nuccore/NM_001256309.1
XM_006513272.3	mRNA	chr10:77530329-77565681	+	Itgb2	protein_coding	53.3376	51.588	53.6694	75.624	73.5298	74.7246	1.62973e-05	1.41164	http://www.ncbi.nlm.nih.gov/nuccore/XM_006513272.3
NM_009369.5	mRNA	chr13:56609586-56639359	+	Tgfbi	protein_coding	28.7357	29.0963	28.3541	39.9667	40.9328	40.5192	4.83782e-06	1.4088	http://www.ncbi.nlm.nih.gov/nuccore/NM_009369.5
NM_029000.3	mRNA	chr7:106156535-106215340	-	Gvin1	protein_coding	0.349706	0.326952	0.309545	0.474071	0.385127	0.528126	0.0365953	1.40673	http://www.ncbi.nlm.nih.gov/nuccore/NM_029000.3
XM_006526063.4	mRNA	chr18:12050553-12121562	-	Tmem241	protein_coding	0.858845	0.898421	0.852107	1.03409	1.43529	1.20007	0.0394394	1.40625	http://www.ncbi.nlm.nih.gov/nuccore/XM_006526063.4
XM_006540179.4	mRNA	chr7:4008924-4073567	-	Lair1	protein_coding	1.8053	2.1419	1.95671	2.89785	2.84668	2.55083	0.00540388	1.40506	http://www.ncbi.nlm.nih.gov/nuccore/XM_006540179.4
XM_017318064.2	mRNA	chr19:21391330-21472408	-	Gda	protein_coding	7.24095	6.95976	7.05936	9.59364	10.2745	9.95602	0.000179955	1.40282	http://www.ncbi.nlm.nih.gov/nuccore/XM_017318064.2
XM_011238801.3	mRNA	chr1:173723424-173741825	-	Ifi207	protein_coding	4.25721	3.97831	4.21925	5.44255	6.20918	5.81432	0.00216859	1.40236	http://www.ncbi.nlm.nih.gov/nuccore/XM_011238801.3
NM_001039231.3	mRNA	chr5:104813168-104860068	-	Zfp951	protein_coding	0.479675	0.515679	0.609833	0.745743	0.844956	0.660154	0.0310624	1.40224	http://www.ncbi.nlm.nih.gov/nuccore/NM_001039231.3
NM_001271677.1	mRNA	chr11:49076587-49096987	+	Ifi47	protein_coding	18.2696	16.6349	17.4905	24.7377	24.2119	24.5102	0.000144567	1.40203	http://www.ncbi.nlm.nih.gov/nuccore/NM_001271677.1
NM_181344.5	mRNA	chr6:124493113-124510643	+	C1rl	protein_coding	3.30088	2.69078	2.95975	3.55213	4.41634	4.57968	0.0302156	1.40181	http://www.ncbi.nlm.nih.gov/nuccore/NM_181344.5
NM_206536.2	mRNA	chr9:21526177-21545331	+	AB124611	protein_coding	3.83463	3.21715	4.27019	5.15511	5.03884	5.66345	0.0137924	1.40059	http://www.ncbi.nlm.nih.gov/nuccore/NM_206536.2
NM_181596.4	mRNA	chr16:48872608-48874498	+	Retnlg	protein_coding	5.88048	6.37646	5.25994	7.84802	9.10991	7.5759	0.0150196	1.40058	http://www.ncbi.nlm.nih.gov/nuccore/NM_181596.4
NM_010746.3	mRNA	chr7:4337724-4345164	+	Ncr1	protein_coding	1.54347	1.46928	1.95174	1.99315	2.21748	2.73477	0.0679882	1.39901	http://www.ncbi.nlm.nih.gov/nuccore/NM_010746.3
NM_139138.3	mRNA	chr17:55749984-55853662	+	Adgre4	protein_coding	1.76802	1.57235	1.48863	2.92349	1.86992	1.95508	0.139728	1.39749	http://www.ncbi.nlm.nih.gov/nuccore/NM_139138.3
NM_053113.2	mRNA	chr14:51255261-51256112	-	Rnase2a	protein_coding	0.544646	0.61105	0.661162	0.767261	0.458038	1.31372	0.394272	1.39748	http://www.ncbi.nlm.nih.gov/nuccore/NM_053113.2
NM_019398.2	mRNA	chr14:51162260-51163018	+	Rnase2b	protein_coding	0.743776	0.606878	0.263343	0.756731	0.834003	0.664457	0.230047	1.39727	http://www.ncbi.nlm.nih.gov/nuccore/NM_019398.2
NM_145480.1	mRNA	chr16:23113948-23127730	-	Rfc4	protein_coding	2.41409	2.77786	2.23078	4.25101	2.89565	3.20732	0.0906723	1.3949	http://www.ncbi.nlm.nih.gov/nuccore/NM_145480.1
NM_145437.2	mRNA	chr11:114982443-114989886	-	Cd300ld	protein_coding	2.68381	3.13058	2.97242	4.09222	3.69687	4.45072	0.0105611	1.39297	http://www.ncbi.nlm.nih.gov/nuccore/NM_145437.2
NM_007895.2	mRNA	chr14:44102654-44103531	+	Ear2	protein_coding	25.7558	25.5722	25.7624	36.2214	36.4135	34.7485	4.45746e-05	1.39295	http://www.ncbi.nlm.nih.gov/nuccore/NM_007895.2
XM_006526462.4	mRNA	chr18:89205994-89269201	+	Cd226	protein_coding	0.512429	0.871067	0.626373	0.768664	0.987579	1.04273	0.122976	1.39261	http://www.ncbi.nlm.nih.gov/nuccore/XM_006526462.4
NM_133995.4	mRNA	chr10:75406911-75441679	+	Upb1	protein_coding	0.173205	0.113565	0.206505	0.275953	0.234101	0.176839	0.178061	1.39251	http://www.ncbi.nlm.nih.gov/nuccore/NM_133995.4
NM_001146122.1	mRNA	chr10:60277628-60302600	+	Psap	protein_coding	420.097	428.643	421.041	589.559	588.425	590.091	4.49452e-07	1.39243	http://www.ncbi.nlm.nih.gov/nuccore/NM_001146122.1
XM_030248876.1	mRNA	chr15:37005706-37008473	+	LOC115488529	protein_coding	2.6435	1.9157	2.19916	3.48443	2.70579	3.21093	0.0473286	1.39104	http://www.ncbi.nlm.nih.gov/nuccore/XM_030248876.1
XM_006518950.4	mRNA	chr14:27875961-28478537	+	Erc2	protein_coding	0.247599	0.267838	0.347247	0.405173	0.41803	0.37536	0.0272815	1.38934	http://www.ncbi.nlm.nih.gov/nuccore/XM_006518950.4
NM_138656.2	mRNA	chr8:122433596-122443422	-	Mvd	protein_coding	9.36068	10.2447	10.0369	13.9494	14.7154	12.4864	0.00557223	1.38826	http://www.ncbi.nlm.nih.gov/nuccore/NM_138656.2
NM_010184.2	mRNA	chr1:173221271-173227229	-	Fcer1a	protein_coding	0.146725	0.0748246	0.111321	0.215309	0.115681	0.131078	0.312289	1.38813	http://www.ncbi.nlm.nih.gov/nuccore/NM_010184.2
NM_001206684.1	mRNA	chr14:37102140-37110101	-	2610528A11Rik	protein_coding	0.248909	0.203095	0.113309	0.292205	0.313992	0.177892	0.277246	1.387	http://www.ncbi.nlm.nih.gov/nuccore/NM_001206684.1
XM_006507401.4	mRNA	chr7:126584919-126589125	+	Apobr	protein_coding	2.96188	2.69026	3.07453	3.94415	3.73324	4.42319	0.00858678	1.38662	http://www.ncbi.nlm.nih.gov/nuccore/XM_006507401.4
NM_134250.2	mRNA	chr11:46454931-46481255	+	Havcr2	protein_coding	3.03843	3.40887	3.09116	3.85878	4.47171	4.88592	0.018599	1.38559	http://www.ncbi.nlm.nih.gov/nuccore/NM_134250.2
NM_001163612.2	mRNA	chr15:78378400-78395912	-	Tex33	protein_coding	0	0	0.0248945	0	0.0344926	0	0.832543	1.38555	http://www.ncbi.nlm.nih.gov/nuccore/NM_001163612.2
NM_001081375.1	mRNA	chr7:25367616-25369724	-	Cnfn	protein_coding	0	0	0.0538754	0	0.0746472	0	0.832543	1.38555	http://www.ncbi.nlm.nih.gov/nuccore/NM_001081375.1
NM_001033621.4	mRNA	chr18:44334074-44355728	+	Myot	protein_coding	0	0	0.0129028	0	0.0178776	0	0.832543	1.38555	http://www.ncbi.nlm.nih.gov/nuccore/NM_001033621.4
XM_006521213.4	mRNA	chr15:74979538-74983434	-	Ly6i	protein_coding	83.2134	86.8212	84.4694	115.989	118.019	118.586	1.57184e-05	1.38542	http://www.ncbi.nlm.nih.gov/nuccore/XM_006521213.4
XM_017321201.1	mRNA	chr5:36630164-36661658	-	Gm32584	protein_coding	0.482826	0.233265	0.327763	0.536979	0.454133	0.454038	0.160742	1.38444	http://www.ncbi.nlm.nih.gov/nuccore/XM_017321201.1
XM_006527212.4	mRNA	chr19:10978303-10993299	-	Ms4a15	protein_coding	0	0.0839017	0.140429	0.193143	0.0432383	0.0734897	0.666069	1.38131	http://www.ncbi.nlm.nih.gov/nuccore/XM_006527212.4
NM_021364.2	mRNA	chr6:40574898-40585805	-	Clec5a	protein_coding	3.19571	2.86991	3.27856	4.19989	4.35246	4.35419	0.000916347	1.38124	http://www.ncbi.nlm.nih.gov/nuccore/NM_021364.2
NM_178388.2	mRNA	chr9:59518685-59525501	-	Tmem202	protein_coding	0.239714	0.488981	0.454681	0.562821	0.535487	0.535375	0.12856	1.38053	http://www.ncbi.nlm.nih.gov/nuccore/NM_178388.2
NM_001081971.1	mRNA	chr2:118699103-118703963	-	Ankrd63	protein_coding	1.00649	1.145	1.21594	1.63601	1.47313	1.53548	0.00539562	1.37928	http://www.ncbi.nlm.nih.gov/nuccore/NM_001081971.1
NM_019687.4	mRNA	chr11:53983115-54028104	-	Slc22a4	protein_coding	0.724701	0.604753	0.949716	1.27614	0.848397	1.01527	0.148131	1.37761	http://www.ncbi.nlm.nih.gov/nuccore/NM_019687.4
NM_175645.3	mRNA	chr7:117380979-117667630	+	Xylt1	protein_coding	0.735538	0.662673	0.939397	1.07935	0.97941	1.16087	0.0399845	1.37732	http://www.ncbi.nlm.nih.gov/nuccore/NM_175645.3
NM_019949.2	mRNA	chr2:84798828-84810003	+	Ube2l6	protein_coding	25.6689	28.09	29.398	39.1804	36.9958	38.2272	0.00117639	1.37575	http://www.ncbi.nlm.nih.gov/nuccore/NM_019949.2
XM_006507931.4	mRNA	chr7:100845847-100855631	-	Relt	protein_coding	1.31181	1.87054	1.23685	1.97359	2.03505	2.07077	0.0518645	1.37568	http://www.ncbi.nlm.nih.gov/nuccore/XM_006507931.4
XM_006521241.4	mRNA	chr15:84324178-84342942	+	Parvg	protein_coding	2.8258	2.94093	2.99278	3.76416	4.08604	4.19368	0.00137218	1.37495	http://www.ncbi.nlm.nih.gov/nuccore/XM_006521241.4
NM_013463.2	mRNA	chrX:134588169-134601005	-	Gla	protein_coding	6.4918	7.25416	6.8748	9.69019	8.87297	9.75823	0.0020377	1.37344	http://www.ncbi.nlm.nih.gov/nuccore/NM_013463.2
NM_010558.1	mRNA	chr11:53720794-53725103	+	Il5	protein_coding	0.0736018	0.0750685	0.0744562	0.0576029	0.0515815	0.197258	0.590825	1.3734	http://www.ncbi.nlm.nih.gov/nuccore/NM_010558.1
NM_001040654.1	mRNA	chr4:89274473-89282192	-	Cdkn2a	protein_coding	2.16955	0.993495	1.14216	2.13111	1.72216	2.05685	0.242612	1.37278	http://www.ncbi.nlm.nih.gov/nuccore/NM_001040654.1
XM_006507546.3	mRNA	chr7:104472563-104507853	-	Trim30d	protein_coding	3.943	3.12122	3.59436	4.17979	5.32044	5.12603	0.0358672	1.37225	http://www.ncbi.nlm.nih.gov/nuccore/XM_006507546.3
NM_019549.2	mRNA	chr11:16971206-17008718	-	Plek	protein_coding	18.4839	19.0014	18.6152	25.2941	25.3215	26.3533	5.32884e-05	1.37198	http://www.ncbi.nlm.nih.gov/nuccore/NM_019549.2
NM_001085390.2	mRNA	chr19:53529145-53541809	+	Dusp5	protein_coding	4.27153	5.05456	4.87698	6.47508	6.64833	6.35382	0.00221872	1.37134	http://www.ncbi.nlm.nih.gov/nuccore/NM_001085390.2
XM_011242932.3	mRNA	chr9:119261181-119322683	-	Oxsr1	protein_coding	3.60336	2.67697	2.98703	4.54348	3.92824	4.2325	0.0243551	1.37086	http://www.ncbi.nlm.nih.gov/nuccore/XM_011242932.3
NM_009917.5	mRNA	chr9:124121543-124127183	+	Ccr5	protein_coding	4.75905	4.1586	4.16696	5.73785	6.30088	5.89468	0.00341334	1.37057	http://www.ncbi.nlm.nih.gov/nuccore/NM_009917.5
XM_030245226.1	mRNA	chr10:3256202-3268091	-	H60c	protein_coding	0.182441	0.0531649	0.128532	0.168281	0.109593	0.221194	0.41443	1.37055	http://www.ncbi.nlm.nih.gov/nuccore/XM_030245226.1
XM_006530315.4	mRNA	chr5:114896931-114912232	+	Oasl2	protein_coding	21.0006	20.5465	21.4226	28.1101	28.3991	29.676	0.000141351	1.36868	http://www.ncbi.nlm.nih.gov/nuccore/XM_006530315.4
NM_010876.4	mRNA	chr5:134220259-134229625	-	Ncf1	protein_coding	11.6694	12.9595	12.4412	17.6109	16.7147	16.3785	0.000980811	1.36779	http://www.ncbi.nlm.nih.gov/nuccore/NM_010876.4
NM_023612.3	mRNA	chr13:113209659-113218104	+	Esm1	protein_coding	4.16974	4.47187	4.72505	5.60934	6.60324	6.05923	0.00766383	1.36697	http://www.ncbi.nlm.nih.gov/nuccore/NM_023612.3
NM_010380.3	mRNA	chr17:35263094-35267497	+	H2-D1	protein_coding	760.093	784.129	777.799	1082.85	1045.5	1045.58	3.86543e-05	1.36688	http://www.ncbi.nlm.nih.gov/nuccore/NM_010380.3
XM_030251019.1	mRNA	chr19:11447501-11463549	+	Ms4a4b	protein_coding	3.53369	3.78054	3.43097	4.78657	5.50713	4.3931	0.018482	1.36682	http://www.ncbi.nlm.nih.gov/nuccore/XM_030251019.1
XM_030248241.1	mRNA	chr14:57738587-57754193	+	Gm52140	protein_coding	0.27557	0.160607	0.433088	0.369719	0.413839	0.404443	0.255414	1.36667	http://www.ncbi.nlm.nih.gov/nuccore/XM_030248241.1
NM_001378693.1	mRNA	chr7:104379117-104400778	-	Trim30c	protein_coding	0.253352	0.191717	0.0992103	0.239856	0.292105	0.211732	0.259285	1.36638	http://www.ncbi.nlm.nih.gov/nuccore/NM_001378693.1
NM_030691.1	mRNA	chr7:121064067-121074530	-	Igsf6	protein_coding	4.18167	3.8331	4.61843	6.15185	5.52732	5.57994	0.00700843	1.36617	http://www.ncbi.nlm.nih.gov/nuccore/NM_030691.1
NM_010356.4	mRNA	chr1:21240585-21265575	+	Gsta3	protein_coding	69.2211	71.9685	66.972	97.6169	92.9084	93.8469	0.000238681	1.36611	http://www.ncbi.nlm.nih.gov/nuccore/NM_010356.4
NM_010208.4	mRNA	chr4:132974095-133001893	+	Fgr	protein_coding	5.5897	4.81959	5.24582	6.75964	7.66954	6.93889	0.00591478	1.36493	http://www.ncbi.nlm.nih.gov/nuccore/NM_010208.4
NM_001291439.1	mRNA	chr13:119690351-119708260	+	Hmgcs1	protein_coding	33.0992	31.6093	31.898	43.2772	44.7024	43.8475	4.46886e-05	1.36458	http://www.ncbi.nlm.nih.gov/nuccore/NM_001291439.1
NM_146006.2	mRNA	chr10:76531605-76557139	+	Lss	protein_coding	4.38253	4.13023	4.09203	5.5986	5.44468	6.15695	0.00285048	1.36458	http://www.ncbi.nlm.nih.gov/nuccore/NM_146006.2
NM_001164193.1	mRNA	chrX:71215006-71260810	+	Mtm1	protein_coding	1.22192	1.29612	1.52041	1.54922	1.95246	2.00856	0.0449285	1.36445	http://www.ncbi.nlm.nih.gov/nuccore/NM_001164193.1
NM_001081029.1	mRNA	chr5:9100737-9118983	+	Tmem243	protein_coding	68.4516	63.3275	63.2349	82.639	88.4962	94.8413	0.00381113	1.36388	http://www.ncbi.nlm.nih.gov/nuccore/NM_001081029.1
NM_008175.5	mRNA	chr11:102430507-102436809	+	Grn	protein_coding	78.4764	80.1118	79.8261	107.739	109.719	107.626	4.39389e-06	1.36353	http://www.ncbi.nlm.nih.gov/nuccore/NM_008175.5
NM_013566.2	mRNA	chr15:102215995-102231935	-	Itgb7	protein_coding	7.67057	7.67988	7.94471	10.4919	10.2089	11.0395	0.000411954	1.36253	http://www.ncbi.nlm.nih.gov/nuccore/NM_013566.2
NM_001347036.2	mRNA	chr15:39870589-39943994	-	Lrp12	protein_coding	6.14287	5.74243	6.00854	8.33201	8.32515	7.70658	0.000827411	1.36157	http://www.ncbi.nlm.nih.gov/nuccore/NM_001347036.2
NM_001378665.1	mRNA	chr2:53694340-53696857	-	Gm38481	protein_coding	0.881838	0.899411	0.873175	1.14051	1.33553	1.13496	0.00863555	1.36037	http://www.ncbi.nlm.nih.gov/nuccore/NM_001378665.1
NM_007819.4	mRNA	chr5:137892933-137921619	-	Cyp3a13	protein_coding	1.0953	0.844341	1.00494	0.971842	1.53968	1.4905	0.146366	1.35911	http://www.ncbi.nlm.nih.gov/nuccore/NM_007819.4
XM_006501164.4	mRNA	chr3:94372799-94391167	+	Rorc	protein_coding	2.56794	2.21122	2.87456	3.68179	3.62882	3.08385	0.0279037	1.35809	http://www.ncbi.nlm.nih.gov/nuccore/XM_006501164.4
NM_001126182.2	mRNA	chr13:100144063-100202122	-	Naip2	protein_coding	2.25873	2.59272	2.40637	3.12282	3.53271	3.19904	0.00548849	1.35779	http://www.ncbi.nlm.nih.gov/nuccore/NM_001126182.2
NM_001370771.1	mRNA	chr3:151730922-151749910	-	Ifi44	protein_coding	4.65152	4.86943	4.9884	6.19725	6.73962	6.7633	0.00117323	1.35776	http://www.ncbi.nlm.nih.gov/nuccore/NM_001370771.1
XM_006527333.2	mRNA	chr19:34067058-34085946	+	Lipn	protein_coding	0.472174	0.467419	0.48468	0.342366	0.846736	0.744388	0.33227	1.35753	http://www.ncbi.nlm.nih.gov/nuccore/XM_006527333.2
XM_006505644.2	mRNA	chr6:131219737-131247716	-	Klra2	protein_coding	1.65849	2.186	1.89714	2.75572	2.70906	2.32501	0.0289396	1.35672	http://www.ncbi.nlm.nih.gov/nuccore/XM_006505644.2
NM_008491.1	mRNA	chr2:32384637-32387739	-	Lcn2	protein_coding	1173.61	1184.85	1174.36	1620.63	1576.77	1588.45	6.70783e-06	1.35468	http://www.ncbi.nlm.nih.gov/nuccore/NM_008491.1
NM_001159956.1	mRNA	chr6:56079988-56369634	-	Pde1c	protein_coding	0.173644	0.214389	0.110943	0.225306	0.172932	0.277594	0.238961	1.35444	http://www.ncbi.nlm.nih.gov/nuccore/NM_001159956.1
XM_006535068.4	mRNA	chr5:110839814-110869247	+	Chek2	protein_coding	0.729765	0.978234	0.949162	1.29729	1.03017	1.26663	0.0534934	1.35261	http://www.ncbi.nlm.nih.gov/nuccore/XM_006535068.4
NM_001033135.3	mRNA	chr1:39551296-39577347	-	Rnf149	protein_coding	20.7658	16.7954	18.2422	24.3597	25.373	25.7203	0.00598163	1.35212	http://www.ncbi.nlm.nih.gov/nuccore/NM_001033135.3
NM_011520.3	mRNA	chr4:130792537-130826318	+	Sdc3	protein_coding	21.5804	20.7829	20.3243	27.7067	28.972	28.0495	0.000153204	1.3516	http://www.ncbi.nlm.nih.gov/nuccore/NM_011520.3
XM_011245623.3	mRNA	chr15:88917275-88955051	-	Ttll8	protein_coding	0.12801	0.195842	0.129496	0.175323	0.246708	0.190598	0.163657	1.35134	http://www.ncbi.nlm.nih.gov/nuccore/XM_011245623.3
NM_001135115.1	mRNA	chr11:58183843-58190198	+	Gm12250	protein_coding	3.76072	3.89249	3.23372	4.97082	5.00761	4.72842	0.00439098	1.35087	http://www.ncbi.nlm.nih.gov/nuccore/NM_001135115.1
NM_001357467.1	mRNA	chr7:104409025-104446125	-	Trim30a	protein_coding	9.78175	9.31157	9.68541	12.62	13.295	12.9578	0.000155019	1.35075	http://www.ncbi.nlm.nih.gov/nuccore/NM_001357467.1
NM_199143.2	mRNA	chr6:54816916-54890224	+	Znrf2	protein_coding	10.9012	9.32418	9.83525	13.9993	13.6273	12.9591	0.00321134	1.35013	http://www.ncbi.nlm.nih.gov/nuccore/NM_199143.2
XM_030251020.1	mRNA	chr19:29362107-29388095	+	Cd274	protein_coding	6.17091	6.35127	5.95556	8.19113	7.95598	8.79706	0.00143904	1.34996	http://www.ncbi.nlm.nih.gov/nuccore/XM_030251020.1
NM_001159572.1	mRNA	chr10:60346851-60372684	+	Vsir	protein_coding	13.8557	14.2428	13.7198	19.0665	18.5766	18.7858	2.10384e-05	1.34938	http://www.ncbi.nlm.nih.gov/nuccore/NM_001159572.1
NM_022029.2	mRNA	chr9:37544493-37552745	-	Nrgn	protein_coding	6.95652	6.91702	6.71338	8.74745	9.9443	9.04895	0.0029002	1.34749	http://www.ncbi.nlm.nih.gov/nuccore/NM_022029.2
NM_173386.5	mRNA	chr9:78430518-78443237	-	Cgas	protein_coding	0.690129	0.722652	0.600401	0.810173	1.06404	0.838483	0.0574477	1.34747	http://www.ncbi.nlm.nih.gov/nuccore/NM_173386.5
NM_053214.2	mRNA	chr17:33555707-33607764	+	Myo1f	protein_coding	10.0543	9.6939	9.52047	12.8752	12.7886	13.7714	0.000646053	1.34735	http://www.ncbi.nlm.nih.gov/nuccore/NM_053214.2
XM_030252544.1	mRNA	chr3:40949775-41040207	+	Larp1b	protein_coding	1.73537	1.39097	1.63263	2.10913	2.0303	2.26892	0.0113512	1.34658	http://www.ncbi.nlm.nih.gov/nuccore/XM_030252544.1
NM_011408.1	mRNA	chr11:83065112-83070678	+	Slfn2	protein_coding	33.9032	35.0863	34.9031	46.6242	45.935	47.3207	2.49083e-05	1.34639	http://www.ncbi.nlm.nih.gov/nuccore/NM_011408.1
NM_010398.3	mRNA	chr17:36029977-36032701	-	H2-T23	protein_coding	122.307	124.569	126.704	171.459	163.299	167.98	8.82594e-05	1.34573	http://www.ncbi.nlm.nih.gov/nuccore/NM_010398.3
NM_027152.1	mRNA	chr4:133220809-133224554	+	Cd164l2	protein_coding	0.687049	0.739671	0.9267	0.985793	1.12349	1.05707	0.0308001	1.34543	http://www.ncbi.nlm.nih.gov/nuccore/NM_027152.1
XM_006525955.2	mRNA	chr18:42052502-42156302	+	Sh3rf2	protein_coding	3.10692	3.32493	3.03074	4.61758	4.08662	4.00614	0.00684649	1.34322	http://www.ncbi.nlm.nih.gov/nuccore/XM_006525955.2
NM_007651.3	mRNA	chr3:106758861-106790149	-	Cd53	protein_coding	20.9531	19.9871	21.1862	26.5215	28.3662	28.5339	0.000666519	1.34277	http://www.ncbi.nlm.nih.gov/nuccore/NM_007651.3
NM_008326.2	mRNA	chr11:48865245-48871420	-	Irgm1	protein_coding	17.1603	16.9527	17.6279	23.1737	22.605	23.6591	8.50152e-05	1.34203	http://www.ncbi.nlm.nih.gov/nuccore/NM_008326.2
NM_024444.2	mRNA	chr8:71988482-72009626	-	Cyp4f18	protein_coding	6.27988	6.56289	6.25771	8.67016	7.6941	9.26469	0.00967997	1.3418	http://www.ncbi.nlm.nih.gov/nuccore/NM_024444.2
XM_011238892.2	mRNA	chr1:170945108-170949763	+	Gm39701	protein_coding	0.634808	0.581391	0.894461	0.866899	1.06228	0.902747	0.102228	1.34172	http://www.ncbi.nlm.nih.gov/nuccore/XM_011238892.2
XM_006527855.4	mRNA	chrX:100626109-100727214	+	Kif4	protein_coding	0.325303	0.3488	0.411349	0.548351	0.43842	0.46945	0.0410911	1.34158	http://www.ncbi.nlm.nih.gov/nuccore/XM_006527855.4
NM_013737.5	mRNA	chr17:43568451-43612201	+	Pla2g7	protein_coding	8.96166	10.0222	9.349	12.5046	12.6023	12.8868	0.000620382	1.34098	http://www.ncbi.nlm.nih.gov/nuccore/NM_013737.5
XM_006521281.2	mRNA	chr15:100641082-100651952	-	Bin2	protein_coding	6.66477	5.92265	5.47381	8.52126	7.69988	7.99764	0.00826834	1.34093	http://www.ncbi.nlm.nih.gov/nuccore/XM_006521281.2
XM_017321675.1	mRNA	chr6:87104002-87112999	+	D6Ertd527e	protein_coding	0.631763	0.512852	0.410848	0.635704	0.596359	0.852344	0.15902	1.34006	http://www.ncbi.nlm.nih.gov/nuccore/XM_017321675.1
NM_023258.4	mRNA	chr7:127991373-127993867	-	Pycard	protein_coding	7.42124	7.11966	6.7941	9.51919	9.5989	9.46442	0.000199542	1.3397	http://www.ncbi.nlm.nih.gov/nuccore/NM_023258.4
XM_030249256.1	mRNA	chr16:23520219-23613741	+	Rtp4	protein_coding	24.3979	21.4956	24.3595	31.4145	30.2862	32.4158	0.00222648	1.33968	http://www.ncbi.nlm.nih.gov/nuccore/XM_030249256.1
NM_001368798.1	mRNA	chr1:173573956-173599272	-	Ifi213	protein_coding	2.06063	1.88276	2.18226	2.43586	3.08381	2.68461	0.0289853	1.33933	http://www.ncbi.nlm.nih.gov/nuccore/NM_001368798.1
XM_030246008.1	mRNA	chr11:115116214-115134008	-	Cd300lf	protein_coding	6.63954	6.26649	6.73332	8.1693	8.8085	9.3251	0.0036276	1.3393	http://www.ncbi.nlm.nih.gov/nuccore/XM_030246008.1
XM_030253956.1	mRNA	chr1:6731992-6860940	+	St18	protein_coding	0.034276	0.0218494	0.0455095	0.0502976	0.0360319	0.0497586	0.2375	1.33899	http://www.ncbi.nlm.nih.gov/nuccore/XM_030253956.1
NM_199015.4	mRNA	chr14:59347407-59365490	-	Phf11d	protein_coding	9.85013	8.31723	9.51444	12.5011	12.0339	12.5298	0.00314309	1.33896	http://www.ncbi.nlm.nih.gov/nuccore/NM_199015.4
NM_001166375.1	mRNA	chr8:66386301-66471637	+	Marchf1	protein_coding	2.3868	1.94749	1.91229	2.63385	2.78005	2.94252	0.0164206	1.33776	http://www.ncbi.nlm.nih.gov/nuccore/NM_001166375.1
NM_001033155.1	mRNA	chr3:137867675-137908931	+	Dnajb14	protein_coding	4.26978	4.47929	4.47361	6.11046	5.59995	5.97595	0.000889167	1.33758	http://www.ncbi.nlm.nih.gov/nuccore/NM_001033155.1
NM_008812.2	mRNA	chr4:140906360-140952586	+	Padi2	protein_coding	1.2893	1.00843	1.29627	1.625	1.59649	1.58285	0.0134834	1.33677	http://www.ncbi.nlm.nih.gov/nuccore/NM_008812.2
NM_001347382.1	mRNA	chr17:36037128-36042742	-	H2-T22	protein_coding	20.9784	21.1285	19.5542	28.0972	26.8172	27.4136	0.000380801	1.33517	http://www.ncbi.nlm.nih.gov/nuccore/NM_001347382.1
XM_017319052.1	mRNA	chr1:182564749-182628672	+	Capn8	protein_coding	0.0312324	0.111492	0.106633	0.0733302	0.147746	0.111607	0.456312	1.33416	http://www.ncbi.nlm.nih.gov/nuccore/XM_017319052.1
NM_021456.4	mRNA	chr8:93302369-93337209	-	Ces1g	protein_coding	1.46331	1.49247	1.23497	2.04597	1.57284	1.96823	0.0499574	1.33319	http://www.ncbi.nlm.nih.gov/nuccore/NM_021456.4
NM_009307.4	mRNA	chr1:134646612-134753149	+	Syt2	protein_coding	0.104731	0.0907953	0.091379	0.104506	0.13762	0.140343	0.0618479	1.33309	http://www.ncbi.nlm.nih.gov/nuccore/NM_009307.4
XM_006504669.3	mRNA	chr5:139271882-139325763	-	Adap1	protein_coding	3.36526	3.22248	2.77623	4.10589	3.81572	4.55551	0.0204608	1.33246	http://www.ncbi.nlm.nih.gov/nuccore/XM_006504669.3
NM_008216.3	mRNA	chr15:56665627-56694546	-	Has2	protein_coding	0.177356	0.162802	0.222027	0.291489	0.195764	0.26143	0.1363	1.33174	http://www.ncbi.nlm.nih.gov/nuccore/NM_008216.3
NM_172204.4	mRNA	chr2:25085667-25095205	-	Noxa1	protein_coding	4.36414	5.16236	5.00078	6.76058	5.91199	6.67205	0.0114984	1.33161	http://www.ncbi.nlm.nih.gov/nuccore/NM_172204.4
XM_011242934.1	mRNA	chr9:120049294-120068292	-	Cx3cr1	protein_coding	2.78231	2.59918	2.45656	3.1362	3.59782	3.6954	0.0117368	1.33061	http://www.ncbi.nlm.nih.gov/nuccore/XM_011242934.1
XM_006538312.2	mRNA	chr4:45848662-45887009	+	Stra6l	protein_coding	0.922428	1.03489	0.886479	1.08288	1.40065	1.30018	0.0393231	1.33051	http://www.ncbi.nlm.nih.gov/nuccore/XM_006538312.2
NM_001361567.1	mRNA	chr11:83409688-83421039	+	Rasl10b	protein_coding	0.659858	0.8265	0.597253	1.03285	0.827526	0.910087	0.0651856	1.32964	http://www.ncbi.nlm.nih.gov/nuccore/NM_001361567.1
NM_001363985.1	mRNA	chr7:128129550-128134101	+	Itgax	protein_coding	4.89008	4.70343	4.69637	5.37735	7.12525	6.49758	0.0381039	1.32962	http://www.ncbi.nlm.nih.gov/nuccore/NM_001363985.1
NM_177337.3	mRNA	chr14:61309753-61311936	+	Arl11	protein_coding	4.97737	4.76575	4.68192	6.37978	6.1934	6.6018	0.000423328	1.32928	http://www.ncbi.nlm.nih.gov/nuccore/NM_177337.3
XM_030251152.1	mRNA	chr19:4395884-4398641	+	9430078G10Rik	protein_coding	2.73998	2.26338	2.52553	3.05708	3.28502	3.66155	0.0210711	1.3287	http://www.ncbi.nlm.nih.gov/nuccore/XM_030251152.1
NM_145981.3	mRNA	chr14:70457517-70468824	+	Phyhip	protein_coding	0.215906	0.261497	0.194523	0.396033	0.255337	0.241101	0.239478	1.32823	http://www.ncbi.nlm.nih.gov/nuccore/NM_145981.3
NM_001252472.1	mRNA	chr1:171839697-171855097	+	Cd84	protein_coding	1.49642	1.59165	1.70302	1.98258	2.26973	2.1103	0.00688093	1.32801	http://www.ncbi.nlm.nih.gov/nuccore/NM_001252472.1
XM_006505822.4	mRNA	chr6:122727824-122802363	-	Slc2a3	protein_coding	1.58866	1.68097	1.32779	1.9747	2.13444	1.99604	0.0126923	1.32796	http://www.ncbi.nlm.nih.gov/nuccore/XM_006505822.4
NM_011610.3	mRNA	chr4:145212368-145246870	-	Tnfrsf1b	protein_coding	16.6918	16.3134	16.9243	21.5557	22.3785	22.3231	6.98015e-05	1.32702	http://www.ncbi.nlm.nih.gov/nuccore/NM_011610.3
NM_001359266.1	mRNA	chr10:42860512-42934361	+	Scml4	protein_coding	0.158397	0.0323106	0.168247	0.111569	0.166511	0.198107	0.482565	1.32659	http://www.ncbi.nlm.nih.gov/nuccore/NM_001359266.1
NM_182783.2	mRNA	chr4:129576815-129578580	-	Fam167b	protein_coding	0.956823	1.13854	1.11917	1.59128	1.42494	1.24656	0.0384678	1.3261	http://www.ncbi.nlm.nih.gov/nuccore/NM_182783.2
XM_017320001.1	mRNA	chr4:130912890-130936139	+	Laptm5	protein_coding	56.675	57.5927	56.2191	75.481	75.3225	75.2576	1.42562e-06	1.32597	http://www.ncbi.nlm.nih.gov/nuccore/XM_017320001.1
NM_012009.5	mRNA	chr1:170277318-170286769	+	Sh2d1b1	protein_coding	1.09387	1.38705	1.72714	1.94357	1.78702	1.84879	0.0724308	1.32588	http://www.ncbi.nlm.nih.gov/nuccore/NM_012009.5
XM_017317259.2	mRNA	chr17:33996557-34000619	-	H2-K1	protein_coding	797.316	812.18	815.283	1099	1066.72	1047.25	8.20571e-05	1.32506	http://www.ncbi.nlm.nih.gov/nuccore/XM_017317259.2
NM_181419.3	mRNA	chr9:22247430-22259895	-	Zfp599	protein_coding	0.305377	0.418863	0.287617	0.395581	0.464926	0.47977	0.0874543	1.32457	http://www.ncbi.nlm.nih.gov/nuccore/NM_181419.3
NM_010185.4	mRNA	chr1:171229572-171234349	-	Fcer1g	protein_coding	52.506	49.0022	50.3817	66.6079	66.9806	67.4474	9.76625e-05	1.32356	http://www.ncbi.nlm.nih.gov/nuccore/NM_010185.4
XM_006514464.3	mRNA	chr11:5969629-6066133	-	Camk2b	protein_coding	0.847141	0.696019	0.916488	1.11421	1.09668	1.0441	0.0179118	1.32336	http://www.ncbi.nlm.nih.gov/nuccore/XM_006514464.3
NM_001163747.1	mRNA	chr8:64947185-64969036	+	Tmem192	protein_coding	5.93037	5.54451	4.84552	6.87267	7.71279	6.99599	0.0130447	1.32236	http://www.ncbi.nlm.nih.gov/nuccore/NM_001163747.1
NM_001289492.3	mRNA	chr3:142560044-142573213	+	Gbp3	protein_coding	14.2381	13.8192	12.9856	18.253	18.0916	17.8969	0.000325314	1.32158	http://www.ncbi.nlm.nih.gov/nuccore/NM_001289492.3
NM_001272098.1	mRNA	chr3:10012585-10016610	+	Fabp5	protein_coding	41.5433	42.0267	41.6229	53.8674	55.3882	56.1221	3.93146e-05	1.32098	http://www.ncbi.nlm.nih.gov/nuccore/NM_001272098.1
NM_001360298.1	mRNA	chr19:35958418-36058133	-	Htr7	protein_coding	0.0515019	0.144453	0.0879184	0.136036	0.135351	0.103522	0.355786	1.32069	http://www.ncbi.nlm.nih.gov/nuccore/NM_001360298.1
NM_001290660.1	mRNA	chr2:60251993-60284484	-	Cd302	protein_coding	25.4246	25.4194	27.0945	33.3488	35.7826	33.7959	0.00086994	1.32062	http://www.ncbi.nlm.nih.gov/nuccore/NM_001290660.1
NM_001362399.1	mRNA	chr19:6998958-7019469	-	Fermt3	protein_coding	7.78857	8.04752	7.2763	10.2692	9.83729	10.411	0.000975215	1.3204	http://www.ncbi.nlm.nih.gov/nuccore/NM_001362399.1
NM_010191.3	mRNA	chr14:63145150-63179578	-	Fdft1	protein_coding	14.8383	15.954	14.609	19.749	20.2736	19.9202	0.000396994	1.32029	http://www.ncbi.nlm.nih.gov/nuccore/NM_010191.3
NM_010288.3	mRNA	chr10:56377300-56390419	+	Gja1	protein_coding	48.5316	45.2338	44.4173	61.5695	60.1027	60.7678	0.000372726	1.32028	http://www.ncbi.nlm.nih.gov/nuccore/NM_010288.3
NM_198658.2	mRNA	chr3:102939658-102964133	-	Nr1h5	protein_coding	0.0398254	0.0947779	0.0503597	0.0935057	0.0558208	0.0948756	0.403325	1.32028	http://www.ncbi.nlm.nih.gov/nuccore/NM_198658.2
NM_001164734.1	mRNA	chr6:50110241-50198598	+	Mpp6	protein_coding	2.94712	3.36862	3.53391	4.29487	3.98835	4.72093	0.0187246	1.32027	http://www.ncbi.nlm.nih.gov/nuccore/NM_001164734.1
XM_006517741.4	mRNA	chr13:110054187-110280725	-	Rab3c	protein_coding	0.383258	0.354533	0.378691	0.486545	0.501272	0.485711	0.00031379	1.3198	http://www.ncbi.nlm.nih.gov/nuccore/XM_006517741.4
NM_001145164.1	mRNA	chr11:49057196-49064212	-	Tgtp2	protein_coding	6.12104	5.43879	6.15492	7.81334	8.20483	7.35471	0.00509899	1.3194	http://www.ncbi.nlm.nih.gov/nuccore/NM_001145164.1
NM_001357988.1	mRNA	chr17:17179305-17206223	+	Gm38396	protein_coding	1.84572	1.506	1.76045	2.37313	2.10658	2.26133	0.0132446	1.31863	http://www.ncbi.nlm.nih.gov/nuccore/NM_001357988.1
NM_009777.3	mRNA	chr4:136880126-136886200	-	C1qb	protein_coding	44.2825	44.713	47.202	58.4284	60.8855	60.2386	0.000246796	1.31832	http://www.ncbi.nlm.nih.gov/nuccore/NM_009777.3
NM_001362270.1	mRNA	chr12:79174233-79191855	-	Rdh11	protein_coding	5.73435	5.56166	5.52985	6.6689	7.23937	8.27073	0.0195669	1.31815	http://www.ncbi.nlm.nih.gov/nuccore/NM_001362270.1
XM_011242676.1	mRNA	chr9:92289663-92297731	+	Plscr2	protein_coding	12.2461	11.1468	12.1827	16.712	15.2596	14.8956	0.00465807	1.3174	http://www.ncbi.nlm.nih.gov/nuccore/XM_011242676.1
NM_009912.4	mRNA	chr9:123962126-123968692	-	Ccr1	protein_coding	6.34119	5.36929	5.7592	7.74073	8.03558	7.20885	0.00779204	1.31572	http://www.ncbi.nlm.nih.gov/nuccore/NM_009912.4
NM_173869.3	mRNA	chr16:36156811-36161948	+	Stfa2l1	protein_coding	1.36359	0.74174	1.10353	1.7075	1.05119	1.46181	0.269031	1.31526	http://www.ncbi.nlm.nih.gov/nuccore/NM_173869.3
XM_006509705.4	mRNA	chr8:71555156-71559015	-	Tmem221	protein_coding	3.1254	3.00174	3.2012	4.92264	3.66882	3.67626	0.080363	1.3151	http://www.ncbi.nlm.nih.gov/nuccore/XM_006509705.4
XM_006521554.4	mRNA	chr15:103308233-103310670	-	Gpr84	protein_coding	0.217042	0.33205	0.312875	0.356713	0.387873	0.387792	0.0717868	1.31371	http://www.ncbi.nlm.nih.gov/nuccore/XM_006521554.4
XM_006520564.1	mRNA	chr15:78244769-78262582	+	Ncf4	protein_coding	5.36014	6.45566	5.23489	7.46399	7.46303	7.46296	0.0101061	1.31314	http://www.ncbi.nlm.nih.gov/nuccore/XM_006520564.1
NM_007832.4	mRNA	chr5:88765013-88783277	+	Dck	protein_coding	3.07778	3.12655	3.04501	3.96	4.25785	3.92636	0.000866767	1.31298	http://www.ncbi.nlm.nih.gov/nuccore/NM_007832.4
NM_001359946.1	mRNA	chr5:114923240-114937911	+	Oasl1	protein_coding	2.41881	2.32066	2.4106	3.46521	2.47808	3.44273	0.0847773	1.31272	http://www.ncbi.nlm.nih.gov/nuccore/NM_001359946.1
NM_019984.3	mRNA	chr14:55700009-55713088	-	Tgm1	protein_coding	2.4454	2.60377	2.85438	3.43861	3.57353	3.36095	0.00358799	1.31246	http://www.ncbi.nlm.nih.gov/nuccore/NM_019984.3
NM_009160.2	mRNA	chr14:41172212-41185198	-	Sftpd	protein_coding	1137.37	1172.54	1185.79	1529.09	1519.89	1537.18	1.85447e-05	1.31195	http://www.ncbi.nlm.nih.gov/nuccore/NM_009160.2
XM_011248158.3	mRNA	chr5:115327163-115333843	+	Srsf9	protein_coding	21.4042	14.9029	18.6664	24.2928	23.8914	23.9373	0.038923	1.31193	http://www.ncbi.nlm.nih.gov/nuccore/XM_011248158.3
NM_001033367.3	mRNA	chr17:74426295-74459108	-	Nlrc4	protein_coding	0.500101	0.350046	0.438948	0.529533	0.618494	0.54313	0.0602402	1.3119	http://www.ncbi.nlm.nih.gov/nuccore/NM_001033367.3
NM_177081.4	mRNA	chr1:135132700-135145326	+	Ptpn7	protein_coding	2.72983	3.22691	2.46977	3.66056	3.96231	3.42848	0.0318674	1.3115	http://www.ncbi.nlm.nih.gov/nuccore/NM_177081.4
XM_006518921.4	mRNA	chr14:123659937-123978865	+	Itgbl1	protein_coding	0.882765	1.03355	0.907544	0.993393	1.47709	1.23193	0.117577	1.31112	http://www.ncbi.nlm.nih.gov/nuccore/XM_006518921.4
NM_001354493.1	mRNA	chrX:144153695-144166274	+	A730046J19Rik	protein_coding	0.0639644	0.163098	0.0606627	0.159568	0.117672	0.1	0.475868	1.31111	http://www.ncbi.nlm.nih.gov/nuccore/NM_001354493.1
NM_021443.3	mRNA	chr11:82115185-82116799	+	Ccl8	protein_coding	12.1522	12.9202	13.4109	17.3786	17.7298	15.3304	0.00875004	1.31067	http://www.ncbi.nlm.nih.gov/nuccore/NM_021443.3
NM_172147.2	mRNA	chr5:32353580-32364356	+	Plb1	protein_coding	11.69	11.5205	11.227	16.5608	13.0148	15.5549	0.0285474	1.3105	http://www.ncbi.nlm.nih.gov/nuccore/NM_172147.2
NM_172285.2	mRNA	chr8:117498275-117635142	+	Plcg2	protein_coding	4.43176	4.3955	4.95094	6.26774	5.75012	6.02444	0.00368472	1.30948	http://www.ncbi.nlm.nih.gov/nuccore/NM_172285.2
XM_011249244.3	mRNA	chr11:115420145-115429981	+	Kctd2	protein_coding	9.47525	10.4101	9.98884	11.7479	11.9528	15.4148	0.0650058	1.30934	http://www.ncbi.nlm.nih.gov/nuccore/XM_011249244.3
NM_029017.2	mRNA	chr3:32727497-32736755	-	Mrpl47	protein_coding	6.94867	6.47087	6.48358	8.46136	8.57501	9.02229	0.000908738	1.30927	http://www.ncbi.nlm.nih.gov/nuccore/NM_029017.2
NM_007972.4	mRNA	chr8:13037308-13056676	+	F10	protein_coding	5.35281	5.67418	6.11463	7.27238	7.71345	7.45503	0.00228664	1.30914	http://www.ncbi.nlm.nih.gov/nuccore/NM_007972.4
NM_001357208.1	mRNA	chr8:66476343-66486530	-	Tma16	protein_coding	2.509	2.09969	2.92861	3.32305	3.38146	3.161	0.0353008	1.30889	http://www.ncbi.nlm.nih.gov/nuccore/NM_001357208.1
XM_006515914.2	mRNA	chr12:78961795-79007559	-	Tmem229b	protein_coding	2.89424	2.65975	2.5781	3.39768	3.74862	3.4857	0.00418306	1.30741	http://www.ncbi.nlm.nih.gov/nuccore/XM_006515914.2
XM_011239529.2	mRNA	chr2:121508477-121532795	+	Wdr76	protein_coding	0.441439	0.277805	0.270789	0.418991	0.464053	0.411144	0.156126	1.30722	http://www.ncbi.nlm.nih.gov/nuccore/XM_011239529.2
NM_023463.3	mRNA	chr17:35067325-35070048	+	Ly6g6c	protein_coding	0.901673	0.879657	0.981542	1.28863	1.23634	1.0857	0.0143717	1.30685	http://www.ncbi.nlm.nih.gov/nuccore/NM_023463.3
NM_001171024.1	mRNA	chr7:44816370-44840804	+	Il4i1b	protein_coding	7.73637	7.97394	7.33394	10.6373	10.3335	9.13231	0.00901131	1.30632	http://www.ncbi.nlm.nih.gov/nuccore/NM_001171024.1
NM_011909.2	mRNA	chr6:121245906-121270917	+	Usp18	protein_coding	19.4019	18.9649	19.3961	26.2694	24.819	24.3571	0.000579005	1.30612	http://www.ncbi.nlm.nih.gov/nuccore/NM_011909.2
XM_006513074.4	mRNA	chr10:58392502-58406201	+	Lims1	protein_coding	0.910945	0.690187	0.918229	1.13051	1.06705	1.09282	0.0289722	1.30604	http://www.ncbi.nlm.nih.gov/nuccore/XM_006513074.4
NM_020561.2	mRNA	chr10:57794544-57811830	+	Smpdl3a	protein_coding	55.7066	58.317	55.7209	75.4612	72.8304	73.3066	0.000129184	1.30548	http://www.ncbi.nlm.nih.gov/nuccore/NM_020561.2
NM_010161.3	mRNA	chr11:79526560-79530609	-	Evi2a	protein_coding	9.18052	8.56162	8.94716	10.5392	12.1568	12.1436	0.00867586	1.30538	http://www.ncbi.nlm.nih.gov/nuccore/NM_010161.3
XM_030250167.1	mRNA	chr17:69380743-69384181	-	Gm49894	protein_coding	0.41073	0.248246	0.369332	0.267875	0.447763	0.625138	0.412872	1.30387	http://www.ncbi.nlm.nih.gov/nuccore/XM_030250167.1
NM_028071.3	mRNA	chr8:119809214-119840579	-	Cotl1	protein_coding	41.1023	40.3289	42.9442	53.2657	55.7358	53.0067	0.000422355	1.30258	http://www.ncbi.nlm.nih.gov/nuccore/NM_028071.3
XM_006533235.4	mRNA	chr11:82974316-82991812	-	Slfn9	protein_coding	0.546321	0.604864	0.578115	0.780591	0.714107	0.757777	0.00250619	1.30254	http://www.ncbi.nlm.nih.gov/nuccore/XM_006533235.4
XM_006527080.2	mRNA	chr19:34922434-34975750	+	Kif20b	protein_coding	0.347977	0.450464	0.462022	0.636326	0.400977	0.603801	0.196987	1.30198	http://www.ncbi.nlm.nih.gov/nuccore/XM_006527080.2
NM_011804.3	mRNA	chr1:165763758-165775309	+	Creg1	protein_coding	51.6258	50.3001	52.7956	65.9232	69.4743	65.9776	0.000351602	1.30153	http://www.ncbi.nlm.nih.gov/nuccore/NM_011804.3
NM_018738.4	mRNA	chr11:58199556-58207592	+	Igtp	protein_coding	15.627	15.8436	14.8768	19.8303	19.9477	20.5086	0.000207793	1.30076	http://www.ncbi.nlm.nih.gov/nuccore/NM_018738.4
NM_001114679.1	mRNA	chr11:48946150-48979381	-	9930111J21Rik1	protein_coding	1.94849	2.21586	2.1214	2.72203	2.58087	2.87215	0.00539441	1.30057	http://www.ncbi.nlm.nih.gov/nuccore/NM_001114679.1
NM_011498.4	mRNA	chr6:108660629-108666925	+	Bhlhe40	protein_coding	20.7942	22.1827	21.7847	27.7748	28.6333	27.7677	0.00021039	1.29978	http://www.ncbi.nlm.nih.gov/nuccore/NM_011498.4
NM_010215.3	mRNA	chr7:44836288-44840809	+	Il4i1	protein_coding	9.70752	9.76971	9.16461	13.1875	12.5048	11.5302	0.00524846	1.29958	http://www.ncbi.nlm.nih.gov/nuccore/NM_010215.3
XM_006539635.4	mRNA	chr7:3712532-3720371	-	Pirb	protein_coding	8.14117	7.7025	7.76158	9.82974	10.191	10.6543	0.00102365	1.2995	http://www.ncbi.nlm.nih.gov/nuccore/XM_006539635.4
NM_001166410.2	mRNA	chrX:8142356-8145880	-	Rbm3	protein_coding	61.4341	59.7101	61.8137	78.3142	81.1322	78.1995	9.48132e-05	1.29891	http://www.ncbi.nlm.nih.gov/nuccore/NM_001166410.2
NM_001177313.1	mRNA	chr2:48931747-48949267	-	Orc4	protein_coding	1.85885	2.41795	1.79867	2.49845	2.57712	2.81583	0.0506713	1.29889	http://www.ncbi.nlm.nih.gov/nuccore/NM_001177313.1
XM_006538587.4	mRNA	chr4:152390744-152448869	-	Kcnab2	protein_coding	2.83629	3.4819	3.47436	3.82607	4.23928	4.65302	0.0383151	1.29878	http://www.ncbi.nlm.nih.gov/nuccore/XM_006538587.4
NM_023186.3	mRNA	chr3:106113382-106132118	+	Chia1	protein_coding	46.3656	46.2331	47.9392	59.4394	61.4964	61.5587	9.41264e-05	1.29854	http://www.ncbi.nlm.nih.gov/nuccore/NM_023186.3
NM_001145953.1	mRNA	chr14:47373860-47386167	+	Lgals3	protein_coding	173.426	176.5	175.832	224.804	228.205	229.396	6.12742e-06	1.29794	http://www.ncbi.nlm.nih.gov/nuccore/NM_001145953.1
NM_030150.2	mRNA	chr11:100694884-100704271	-	Dhx58	protein_coding	5.36752	5.74502	5.20885	7.19872	6.61024	7.37388	0.00445298	1.29786	http://www.ncbi.nlm.nih.gov/nuccore/NM_030150.2
XM_011243237.3	mRNA	chr10:9778084-9901287	-	Stxbp5	protein_coding	2.29047	1.8066	1.98495	2.79645	2.63254	2.46455	0.0240723	1.29785	http://www.ncbi.nlm.nih.gov/nuccore/XM_011243237.3
NM_177647.4	mRNA	chr2:3513065-3526376	+	Cdnf	protein_coding	0.437181	0.509592	0.454892	0.718517	0.564623	0.535623	0.0841347	1.29757	http://www.ncbi.nlm.nih.gov/nuccore/NM_177647.4
XM_006512449.4	mRNA	chr10:3972892-4075401	+	Mthfd1l	protein_coding	1.016	1.34275	1.02056	1.54551	1.27865	1.55963	0.077284	1.29725	http://www.ncbi.nlm.nih.gov/nuccore/XM_006512449.4
NM_001081687.1	mRNA	chr3:15948070-16006332	-	Gm5150	protein_coding	0.906869	1.21924	1.03207	1.40335	1.25666	1.43619	0.0422434	1.29701	http://www.ncbi.nlm.nih.gov/nuccore/NM_001081687.1
XM_017316436.2	mRNA	chr15:101257434-101274795	+	Nr4a1	protein_coding	5.46969	5.70495	5.21724	7.00244	7.27609	6.97767	0.00067802	1.29675	http://www.ncbi.nlm.nih.gov/nuccore/XM_017316436.2
NM_010401.4	mRNA	chr10:93488768-93516761	+	Hal	protein_coding	0.555849	0.566926	0.370296	0.748029	0.555821	0.629798	0.158558	1.29508	http://www.ncbi.nlm.nih.gov/nuccore/NM_010401.4
NM_009104.2	mRNA	chr12:24708254-24714146	+	Rrm2	protein_coding	1.65732	1.93686	1.82064	2.67521	2.0326	2.29799	0.0595143	1.29382	http://www.ncbi.nlm.nih.gov/nuccore/NM_009104.2
NM_001359593.1	mRNA	chr5:138755081-138810063	+	Fam20c	protein_coding	7.395	8.15324	7.64159	10.1736	10.3694	9.4564	0.00311027	1.29365	http://www.ncbi.nlm.nih.gov/nuccore/NM_001359593.1
NM_026985.1	mRNA	chr8:3665762-3668905	+	Mcemp1	protein_coding	6.28359	7.22263	7.08804	9.05486	8.31802	9.26671	0.00800044	1.29354	http://www.ncbi.nlm.nih.gov/nuccore/NM_026985.1
NM_001276398.1	mRNA	chr19:11321039-11334695	-	Ms4a7	protein_coding	4.65662	4.09181	3.89537	6.08336	4.99558	5.26936	0.0362561	1.29299	http://www.ncbi.nlm.nih.gov/nuccore/NM_001276398.1
NM_001163796.1	mRNA	chr17:48264295-48275358	+	Treml4	protein_coding	1.86204	1.65337	1.34626	1.85161	2.02651	2.40713	0.0994779	1.29282	http://www.ncbi.nlm.nih.gov/nuccore/NM_001163796.1
NM_001081211.2	mRNA	chr4:132564067-132582683	+	Ptafr	protein_coding	6.02243	5.82583	5.7312	7.55592	7.52753	7.63579	4.82983e-05	1.29237	http://www.ncbi.nlm.nih.gov/nuccore/NM_001081211.2
NM_011150.3	mRNA	chr11:118392747-118401959	-	Lgals3bp	protein_coding	86.7607	87.4432	88.7235	112.391	114.177	113.009	5.12913e-06	1.29152	http://www.ncbi.nlm.nih.gov/nuccore/NM_011150.3
NM_053129.3	mRNA	chr18:37307455-37311173	+	Pcdhb4	protein_coding	0.455385	0.485103	0.506739	0.665276	0.606371	0.596671	0.00577423	1.29096	http://www.ncbi.nlm.nih.gov/nuccore/NM_053129.3
XM_030250688.1	mRNA	chr19:12803632-12833808	+	Lpxn	protein_coding	3.50979	3.51503	3.49706	4.44297	4.33415	4.79768	0.00190511	1.29015	http://www.ncbi.nlm.nih.gov/nuccore/XM_030250688.1
NM_001308462.1	mRNA	chr5:149265004-149288153	+	Alox5ap	protein_coding	25.263	28.0052	23.7697	32.0468	33.3538	33.9781	0.00547982	1.29	http://www.ncbi.nlm.nih.gov/nuccore/NM_001308462.1
NM_001301096.1	mRNA	chr6:129485247-129507165	-	Olr1	protein_coding	2.74755	2.55466	3.1802	3.79555	3.65404	3.48203	0.0166258	1.28874	http://www.ncbi.nlm.nih.gov/nuccore/NM_001301096.1
NM_001252658.1	mRNA	chr9:21723576-21749919	+	Ldlr	protein_coding	17.3132	17.553	17.088	22.01	22.7727	22.1174	5.34618e-05	1.28768	http://www.ncbi.nlm.nih.gov/nuccore/NM_001252658.1
NM_001360151.1	mRNA	chr13:75839885-75850151	+	Glrx	protein_coding	14.2979	13.0753	13.479	17.0185	18.3771	17.1917	0.00218363	1.28726	http://www.ncbi.nlm.nih.gov/nuccore/NM_001360151.1
NM_023044.2	mRNA	chr19:10842544-10857915	+	Slc15a3	protein_coding	10.4319	10.296	11.2755	14.3566	13.4464	13.3913	0.00219814	1.28718	http://www.ncbi.nlm.nih.gov/nuccore/NM_023044.2
NM_019432.2	mRNA	chr1:120067377-120073780	-	Tmem37	protein_coding	26.8663	28.685	26.7851	35.7535	35.6729	34.5472	0.00042304	1.28708	http://www.ncbi.nlm.nih.gov/nuccore/NM_019432.2
NM_001081168.1	mRNA	chr11:57801637-57810615	+	Sap30l	protein_coding	16.4	13.6293	14.8208	18.8819	17.5722	21.2712	0.0333972	1.28707	http://www.ncbi.nlm.nih.gov/nuccore/NM_001081168.1
XM_030249764.1	mRNA	chr17:17121108-17147138	+	Zfp97	protein_coding	0.509995	0.506821	0.515916	0.644761	0.673589	0.654206	7.93035e-05	1.28695	http://www.ncbi.nlm.nih.gov/nuccore/XM_030249764.1
XM_017313136.2	mRNA	chr9:59539684-59565109	+	Hexa	protein_coding	44.0336	42.8742	44.0446	55.4032	56.4196	56.6941	2.24054e-05	1.28686	http://www.ncbi.nlm.nih.gov/nuccore/XM_017313136.2
XM_006501935.4	mRNA	chr3:135825650-135862694	+	Slc39a8	protein_coding	20.1858	19.7327	19.3615	25.2256	25.303	25.7156	3.68783e-05	1.28617	http://www.ncbi.nlm.nih.gov/nuccore/XM_006501935.4
NM_011355.2	mRNA	chr2:91096678-91115759	+	Spi1	protein_coding	19.6323	19.575	19.3303	26.1445	23.7378	25.3721	0.00146585	1.28557	http://www.ncbi.nlm.nih.gov/nuccore/NM_011355.2
NM_023380.2	mRNA	chr16:75858794-75909266	-	Samsn1	protein_coding	5.20159	5.59652	5.71079	7.32766	6.64745	7.23455	0.00398005	1.28474	http://www.ncbi.nlm.nih.gov/nuccore/NM_023380.2
NM_001370800.1	mRNA	chr7:19463287-19496762	+	Exoc3l2	protein_coding	0.882071	0.71585	0.971468	1.01323	1.23634	1.05067	0.074953	1.28445	http://www.ncbi.nlm.nih.gov/nuccore/NM_001370800.1
XM_006495757.3	mRNA	chr1:66175202-66442583	+	Map2	protein_coding	1.08631	1.04373	1.20045	1.53863	1.41503	1.32208	0.0157778	1.28382	http://www.ncbi.nlm.nih.gov/nuccore/XM_006495757.3
XM_011245012.3	mRNA	chr14:47258693-47276861	-	Wdhd1	protein_coding	0.447723	0.402922	0.389645	0.432848	0.512188	0.64702	0.145271	1.28362	http://www.ncbi.nlm.nih.gov/nuccore/XM_011245012.3
NM_026436.3	mRNA	chr7:47050640-47054776	+	Tmem86a	protein_coding	6.262	7.4584	6.90333	9.05337	8.28372	9.10466	0.0112525	1.2821	http://www.ncbi.nlm.nih.gov/nuccore/NM_026436.3
NM_010658.3	mRNA	chr2:160363677-160367065	-	Mafb	protein_coding	5.29711	5.34604	5.19852	6.2837	7.08609	6.91478	0.00393906	1.28046	http://www.ncbi.nlm.nih.gov/nuccore/NM_010658.3
XM_006496660.2	mRNA	chr1:171051178-171064927	-	Fcgr3	protein_coding	20.1064	20.9851	21.2288	27.5653	26.1865	26.0221	0.000618244	1.28006	http://www.ncbi.nlm.nih.gov/nuccore/XM_006496660.2
XM_006534690.4	mRNA	chr5:105270702-105293901	-	Gbp6	protein_coding	4.56101	4.75243	4.19471	5.59632	5.84968	5.83574	0.00235258	1.27936	http://www.ncbi.nlm.nih.gov/nuccore/XM_006534690.4
NM_018772.4	mRNA	chr5:144255225-144264573	+	Bri3	protein_coding	60.4975	40.6969	59.1242	68.0844	70.5808	66.4051	0.0833308	1.27914	http://www.ncbi.nlm.nih.gov/nuccore/NM_018772.4
XM_006533653.3	mRNA	chr11:115042119-115048419	-	Cd300ld3	protein_coding	0.355048	0.271592	0.235705	0.364705	0.419891	0.317184	0.158839	1.27766	http://www.ncbi.nlm.nih.gov/nuccore/XM_006533653.3
NM_020557.4	mRNA	chr12:26469215-26479837	+	Cmpk2	protein_coding	10.763	10.5562	10.2074	13.3971	13.3614	13.5055	6.46795e-05	1.27714	http://www.ncbi.nlm.nih.gov/nuccore/NM_020557.4
NM_001204233.1	mRNA	chr5:104436192-104441053	+	Spp1	protein_coding	352.162	365.227	358.101	460.046	451.936	461.548	3.25713e-05	1.27712	http://www.ncbi.nlm.nih.gov/nuccore/NM_001204233.1
NM_001039646.2	mRNA	chr5:105215699-105239533	-	Gbp10	protein_coding	0.501374	0.489605	0.534173	0.676247	0.661627	0.609914	0.00429622	1.27711	http://www.ncbi.nlm.nih.gov/nuccore/NM_001039646.2
NM_147219.2	mRNA	chr11:110269369-110337716	-	Abca5	protein_coding	5.64366	5.74685	5.33164	7.12759	7.3155	6.91215	0.000828003	1.27706	http://www.ncbi.nlm.nih.gov/nuccore/NM_147219.2
XM_006534789.4	mRNA	chr5:96997672-97070512	+	Bmp2k	protein_coding	3.63159	2.49146	3.20012	3.9574	4.00595	3.94264	0.0609315	1.27703	http://www.ncbi.nlm.nih.gov/nuccore/XM_006534789.4
XM_006532822.4	mRNA	chr11:75532091-75572476	+	Slc43a2	protein_coding	12.3117	13.1977	13.7255	17.2343	16.3384	16.5302	0.0018446	1.277	http://www.ncbi.nlm.nih.gov/nuccore/XM_006532822.4
XM_006528407.2	mRNA	chrX:112642954-112698711	-	Pof1b	protein_coding	6.71635	6.15119	6.0614	8.06852	8.50132	7.59196	0.00635861	1.27645	http://www.ncbi.nlm.nih.gov/nuccore/XM_006528407.2
NM_001033468.3	mRNA	chr8:94923694-94943290	+	Adgrg5	protein_coding	0.334593	0.395863	0.396019	0.565623	0.393942	0.478258	0.124996	1.27639	http://www.ncbi.nlm.nih.gov/nuccore/NM_001033468.3
NM_011414.3	mRNA	chr2:164354070-164356507	-	Slpi	protein_coding	94.0017	93.1582	89.6711	114.69	119.276	119.326	0.000231401	1.2762	http://www.ncbi.nlm.nih.gov/nuccore/NM_011414.3
XM_006498187.1	mRNA	chr2:22816953-22875653	+	Apbb1ip	protein_coding	5.70278	5.13615	5.26294	6.89051	7.01161	6.64386	0.00187298	1.276	http://www.ncbi.nlm.nih.gov/nuccore/XM_006498187.1
XM_030244860.1	mRNA	chr10:85131700-85184259	-	Cry1	protein_coding	2.61268	2.55054	2.7846	3.14017	3.60972	3.38994	0.00873087	1.2758	http://www.ncbi.nlm.nih.gov/nuccore/XM_030244860.1
NM_001271417.1	mRNA	chr15:74994877-74998031	-	Ly6a	protein_coding	250.748	249.522	240.756	313.926	314.46	316.73	3.12252e-05	1.27542	http://www.ncbi.nlm.nih.gov/nuccore/NM_001271417.1
XM_006504805.3	mRNA	chr5:147330741-147364827	-	Flt3	protein_coding	0.430847	0.605704	0.477077	0.77919	0.599811	0.551343	0.184891	1.27531	http://www.ncbi.nlm.nih.gov/nuccore/XM_006504805.3
XM_030245551.1	mRNA	chr11:114996721-115004261	-	Cd300c2	protein_coding	8.46169	7.98033	7.65558	10.6817	9.60231	10.4375	0.00535569	1.27488	http://www.ncbi.nlm.nih.gov/nuccore/XM_030245551.1
NM_145134.3	mRNA	chr9:96943482-97018355	-	Spsb4	protein_coding	0.674463	0.481533	0.690821	0.811577	0.744466	0.798361	0.0737238	1.27484	http://www.ncbi.nlm.nih.gov/nuccore/NM_145134.3
NM_001111100.1	mRNA	chr19:34492316-34527474	-	Lipa	protein_coding	21.2339	22.0064	21.0281	27.7716	25.962	28.1483	0.00134938	1.27406	http://www.ncbi.nlm.nih.gov/nuccore/NM_001111100.1
NM_016970.1	mRNA	chr6:122270596-122282833	-	Klrg1	protein_coding	1.98515	1.46229	1.35971	1.87731	2.3477	1.8966	0.151041	1.27344	http://www.ncbi.nlm.nih.gov/nuccore/NM_016970.1
NM_023134.5	mRNA	chr14:41131788-41136373	+	Sftpa1	protein_coding	1603.44	1611.98	1611.78	2046.42	2046.7	2052.9	2.46296e-08	1.27321	http://www.ncbi.nlm.nih.gov/nuccore/NM_023134.5
XM_017320194.2	mRNA	chr4:19876838-19892668	-	Atp6v0d2	protein_coding	9.99062	9.23604	8.93709	11.3586	12.3508	12.1393	0.00416071	1.27287	http://www.ncbi.nlm.nih.gov/nuccore/XM_017320194.2
NM_012025.7	mRNA	chr15:99620496-99651656	-	Racgap1	protein_coding	1.64538	1.34003	1.39742	1.87393	2.01365	1.6893	0.0399406	1.27244	http://www.ncbi.nlm.nih.gov/nuccore/NM_012025.7
NM_021508.3	mRNA	chr14:20649102-20656540	-	Myoz1	protein_coding	0.116337	0.0296639	0.0882657	0.10243	0.0917226	0.103931	0.456309	1.27241	http://www.ncbi.nlm.nih.gov/nuccore/NM_021508.3
NM_008245.3	mRNA	chr19:37434841-37440731	+	Hhex	protein_coding	5.54644	5.13679	4.93366	7.0351	6.45608	6.37879	0.00667898	1.27234	http://www.ncbi.nlm.nih.gov/nuccore/NM_008245.3
XM_011250511.3	mRNA	chr7:13319796-13360674	+	Pla2g4c	protein_coding	0.0270723	0.0322138	0.0445032	0.0423752	0.0332024	0.0564322	0.330857	1.2719	http://www.ncbi.nlm.nih.gov/nuccore/XM_011250511.3
NM_177366.3	mRNA	chr4:150087503-150105927	+	Gpr157	protein_coding	1.31193	1.1688	1.18125	1.74425	1.37083	1.53916	0.0478109	1.27096	http://www.ncbi.nlm.nih.gov/nuccore/NM_177366.3
NM_008223.4	mRNA	chr16:17331371-17343574	+	Serpind1	protein_coding	1.49509	1.75274	1.47333	2.21916	2.05945	1.71946	0.069157	1.27046	http://www.ncbi.nlm.nih.gov/nuccore/NM_008223.4
NM_001039959.2	mRNA	chr19:8989284-9076926	+	Ahnak	protein_coding	33.2389	29.8915	32.1605	40.9088	39.4127	40.7418	0.00142157	1.27046	http://www.ncbi.nlm.nih.gov/nuccore/NM_001039959.2
XM_006496682.4	mRNA	chr1:170199919-170215897	-	Uhmk1	protein_coding	7.64992	4.47393	6.57577	8.23427	8.01953	7.49669	0.153696	1.27011	http://www.ncbi.nlm.nih.gov/nuccore/XM_006496682.4
XM_030252611.1	mRNA	chr3:83836272-83841423	-	Tlr2	protein_coding	9.58288	9.68176	9.64846	12.3096	11.7821	12.6282	0.000469401	1.27001	http://www.ncbi.nlm.nih.gov/nuccore/XM_030252611.1
NM_013698.3	mRNA	chr5:72695978-72736602	-	Txk	protein_coding	0.545901	0.540404	0.462905	0.60316	0.675137	0.688495	0.020956	1.26955	http://www.ncbi.nlm.nih.gov/nuccore/NM_013698.3
XM_011241159.3	mRNA	chr6:122577796-122603024	-	Apobec1	protein_coding	7.61041	8.1165	8.04151	9.7909	10.3565	10.0275	0.000717894	1.26954	http://www.ncbi.nlm.nih.gov/nuccore/XM_011241159.3
NM_015786.3	mRNA	chr13:23738807-23739531	+	H1f2	protein_coding	56.3228	53.6332	52.7756	70.6903	70.886	64.9243	0.00281318	1.26897	http://www.ncbi.nlm.nih.gov/nuccore/NM_015786.3
NM_133229.2	mRNA	chr16:94328422-94336935	+	Ripply3	protein_coding	13.4639	13.5314	14.4917	18.1176	17.4139	17.1076	0.00113939	1.26881	http://www.ncbi.nlm.nih.gov/nuccore/NM_133229.2
XM_011242156.3	mRNA	chr8:25785318-25797837	+	Lsm1	protein_coding	2.73942	2.92457	2.56403	3.81704	3.09507	3.52226	0.0347527	1.26815	http://www.ncbi.nlm.nih.gov/nuccore/XM_011242156.3
NM_001039175.2	mRNA	chr4:118428093-118432953	+	Elovl1	protein_coding	119.387	117.217	121.724	148.99	152	153.248	6.09115e-05	1.26766	http://www.ncbi.nlm.nih.gov/nuccore/NM_001039175.2
NM_016780.2	mRNA	chr11:104608000-104670473	+	Itgb3	protein_coding	7.68846	7.74208	7.84851	9.57609	10.2039	9.72995	0.000437188	1.26766	http://www.ncbi.nlm.nih.gov/nuccore/NM_016780.2
XM_006510574.4	mRNA	chr9:53383004-53395916	+	Poglut3	protein_coding	3.13329	2.85073	3.36326	4.15899	3.85524	3.83292	0.0101435	1.26744	http://www.ncbi.nlm.nih.gov/nuccore/XM_006510574.4
NM_001166476.1	mRNA	chr11:120762794-120764392	+	Hmga1b	protein_coding	0.0941465	0.0960226	0.196431	0.165784	0.197939	0.12616	0.434273	1.26716	http://www.ncbi.nlm.nih.gov/nuccore/NM_001166476.1
NM_029823.2	mRNA	chrX:135993820-135995359	+	Arxes2	protein_coding	3.7635	2.71686	3.50435	4.10256	4.44442	4.10445	0.0565887	1.26708	http://www.ncbi.nlm.nih.gov/nuccore/NM_029823.2
NM_007534.3	mRNA	chr9:89199273-89207838	+	Bcl2a1b	protein_coding	25.2214	22.81	22.8731	28.6254	32.7793	28.4287	0.0178127	1.26697	http://www.ncbi.nlm.nih.gov/nuccore/NM_007534.3
XM_006521446.3	mRNA	chr15:78597142-78622014	+	Cyth4	protein_coding	12.5718	12.9866	13.3964	16.5385	16.2201	16.565	0.000192381	1.26617	http://www.ncbi.nlm.nih.gov/nuccore/XM_006521446.3
NM_009288.2	mRNA	chr11:32533266-32624595	+	Stk10	protein_coding	5.53435	6.09863	5.83124	7.246	6.97208	7.8934	0.00821829	1.2661	http://www.ncbi.nlm.nih.gov/nuccore/NM_009288.2
NM_019411.4	mRNA	chr11:52098824-52122749	+	Ppp2ca	protein_coding	76.2841	60.0636	66.3103	83.0978	86.6082	86.8585	0.021122	1.266	http://www.ncbi.nlm.nih.gov/nuccore/NM_019411.4
XM_017317565.1	mRNA	chr17:42694028-42743753	-	Adgrf2	protein_coding	0.0484052	0.0246849	0.0367253	0.0639281	0.0318031	0.0432431	0.450333	1.26553	http://www.ncbi.nlm.nih.gov/nuccore/XM_017317565.1
NM_001198560.1	mRNA	chr17:35439155-35443773	+	H2-Q7	protein_coding	65.8017	75.4175	69.6242	88.7677	92.481	85.5584	0.0055897	1.26543	http://www.ncbi.nlm.nih.gov/nuccore/NM_001198560.1
XM_030252396.1	mRNA	chr3:87987532-87998825	-	Bcan	protein_coding	0.367117	0.329047	0.388259	0.313436	0.432702	0.626118	0.359313	1.26542	http://www.ncbi.nlm.nih.gov/nuccore/XM_030252396.1
XM_006496315.4	mRNA	chr1:44086613-44102491	-	Tex30	protein_coding	2.54523	2.33344	2.03957	3.4244	2.82593	2.50373	0.117011	1.26536	http://www.ncbi.nlm.nih.gov/nuccore/XM_006496315.4
XM_006536224.4	mRNA	chr7:141475477-141493427	+	Tspan4	protein_coding	18.5616	18.6364	18.9966	22.8092	24.6128	23.6802	0.000762547	1.26529	http://www.ncbi.nlm.nih.gov/nuccore/XM_006536224.4
NM_009049.2	mRNA	chr1:75272197-75278415	-	Resp18	protein_coding	0.602161	0.921241	0.723367	0.82472	0.896762	1.12072	0.198179	1.26502	http://www.ncbi.nlm.nih.gov/nuccore/NM_009049.2
NM_009196.4	mRNA	chr3:104638664-104658462	+	Slc16a1	protein_coding	9.12416	8.17956	9.53302	10.5517	11.4313	11.9459	0.0143944	1.26427	http://www.ncbi.nlm.nih.gov/nuccore/NM_009196.4
NM_153112.3	mRNA	chr7:24482023-24504533	+	Cadm4	protein_coding	6.77605	5.86017	6.4528	8.01622	7.87589	8.23766	0.00430754	1.26407	http://www.ncbi.nlm.nih.gov/nuccore/NM_153112.3
XM_006524600.4	mRNA	chr17:63474411-63504184	-	Fbxl17	protein_coding	1.52954	1.18771	1.28636	1.65039	1.72523	1.68445	0.0275083	1.26388	http://www.ncbi.nlm.nih.gov/nuccore/XM_006524600.4
XM_006516983.3	mRNA	chr13:43547493-43560344	-	Mcur1	protein_coding	6.8078	5.40358	5.93572	7.47637	8.22426	7.23439	0.0344305	1.26384	http://www.ncbi.nlm.nih.gov/nuccore/XM_006516983.3
NM_007469.5	mRNA	chr7:19689480-19692659	-	Apoc1	protein_coding	24.5919	20.7861	22.2144	26.158	30.065	29.1913	0.0215683	1.26367	http://www.ncbi.nlm.nih.gov/nuccore/NM_007469.5
XM_030243456.1	mRNA	chr8:69209018-69230536	+	Zfp930	protein_coding	2.89594	2.23082	2.42894	3.02672	3.50672	3.01284	0.0601849	1.26345	http://www.ncbi.nlm.nih.gov/nuccore/XM_030243456.1
NM_029782.3	mRNA	chr8:72424183-72435156	-	Calr3	protein_coding	0.521565	0.615952	0.728948	0.805643	0.865712	0.686654	0.109165	1.26335	http://www.ncbi.nlm.nih.gov/nuccore/NM_029782.3
NM_175648.2	mRNA	chr7:104355398-104358646	-	Trim30b	protein_coding	0.434616	0.40172	0.525533	0.589936	0.571101	0.558134	0.0354903	1.26236	http://www.ncbi.nlm.nih.gov/nuccore/NM_175648.2
NM_001253756.1	mRNA	chr8:54954728-55060878	+	Gpm6a	protein_coding	13.9216	13.1124	12.8874	15.3033	17.743	17.3348	0.0129863	1.262	http://www.ncbi.nlm.nih.gov/nuccore/NM_001253756.1
NM_031395.3	mRNA	chr17:6659059-6738050	+	Sytl3	protein_coding	0.309985	0.27305	0.470376	0.496235	0.266617	0.566443	0.44607	1.2619	http://www.ncbi.nlm.nih.gov/nuccore/NM_031395.3
NM_001290750.1	mRNA	chr11:50025331-50125719	+	Rnf130	protein_coding	5.43909	5.84405	5.83376	7.12387	7.05069	7.42271	0.0010407	1.26175	http://www.ncbi.nlm.nih.gov/nuccore/NM_001290750.1
NM_020049.4	mRNA	chrX:21714900-21742358	+	Slc6a14	protein_coding	22.8134	22.1276	22.9396	28.0944	29.0528	28.4995	9.41945e-05	1.26172	http://www.ncbi.nlm.nih.gov/nuccore/NM_020049.4
NM_199221.3	mRNA	chr11:114922779-114934371	-	Cd300lb	protein_coding	3.1636	3.18648	3.28664	3.62143	4.34683	4.18657	0.0197728	1.2613	http://www.ncbi.nlm.nih.gov/nuccore/NM_199221.3
NM_198095.3	mRNA	chr8:71534255-71537472	-	Bst2	protein_coding	140.945	147.744	143.936	181.483	184.105	179.883	8.47569e-05	1.26084	http://www.ncbi.nlm.nih.gov/nuccore/NM_198095.3
NM_001159930.2	mRNA	chr1:161070767-161086724	+	Cenpl	protein_coding	0.901536	1.01981	1.04466	1.23154	1.27511	1.23006	0.00526691	1.25985	http://www.ncbi.nlm.nih.gov/nuccore/NM_001159930.2
NM_026405.3	mRNA	chr10:10545039-10558207	-	Rab32	protein_coding	6.5046	5.69982	6.51987	8.15227	7.41566	8.02071	0.0101078	1.25979	http://www.ncbi.nlm.nih.gov/nuccore/NM_026405.3
NM_001310331.1	mRNA	chr19:11375488-11392915	+	Ms4a4a	protein_coding	3.43854	2.81336	3.61225	4.08102	4.09136	4.25333	0.0265294	1.25968	http://www.ncbi.nlm.nih.gov/nuccore/NM_001310331.1
NM_177772.4	mRNA	chr10:85959691-86011860	-	Bpifc	protein_coding	0.0808313	0.230838	0.122654	0.208761	0.135955	0.202191	0.497714	1.25922	http://www.ncbi.nlm.nih.gov/nuccore/NM_177772.4
NM_008361.4	mRNA	chr2:129364578-129371139	-	Il1b	protein_coding	7.34274	7.20431	7.49859	9.17716	9.74401	8.82939	0.00244688	1.25878	http://www.ncbi.nlm.nih.gov/nuccore/NM_008361.4
NM_153550.4	mRNA	chr16:35694062-35769370	-	Slc49a4	protein_coding	6.90219	6.00365	6.54592	7.9476	8.68207	7.8444	0.0107399	1.25819	http://www.ncbi.nlm.nih.gov/nuccore/NM_153550.4
NM_001166177.1	mRNA	chr11:109543711-109573330	+	Arsg	protein_coding	2.20812	2.12838	1.76736	2.02249	2.88241	2.7747	0.157578	1.25816	http://www.ncbi.nlm.nih.gov/nuccore/NM_001166177.1
NM_001356286.1	mRNA	chr17:25748613-25754378	-	Msln	protein_coding	24.3726	26.8283	26.321	32.0672	32.7565	32.6849	0.00103019	1.25782	http://www.ncbi.nlm.nih.gov/nuccore/NM_001356286.1
NM_007413.4	mRNA	chr11:62248984-62266452	+	Adora2b	protein_coding	9.69449	10.4289	10.5142	12.6507	12.1221	13.7112	0.00809797	1.2561	http://www.ncbi.nlm.nih.gov/nuccore/NM_007413.4
NM_007670.4	mRNA	chr4:89306289-89311032	-	Cdkn2b	protein_coding	22.6405	22.8436	21.2566	27.5619	28.9409	27.322	0.00130586	1.25598	http://www.ncbi.nlm.nih.gov/nuccore/NM_007670.4
NM_133888.2	mRNA	chr4:132732966-132757171	-	Smpdl3b	protein_coding	2.48294	2.91128	3.18914	3.83288	3.14449	3.79006	0.0740982	1.25445	http://www.ncbi.nlm.nih.gov/nuccore/NM_133888.2
NM_010422.2	mRNA	chr13:97176331-97198357	-	Hexb	protein_coding	27.5793	29.0356	28.2392	35.0205	35.5133	35.8453	0.00012098	1.25367	http://www.ncbi.nlm.nih.gov/nuccore/NM_010422.2
XM_006502862.3	mRNA	chr4:124986401-125009102	+	Rspo1	protein_coding	6.27251	6.23699	5.52657	8.04979	7.58646	6.96934	0.0183867	1.25335	http://www.ncbi.nlm.nih.gov/nuccore/XM_006502862.3
XM_006524202.4	mRNA	chr17:87282808-87350172	+	Ttc7	protein_coding	5.18392	5.04644	5.31375	6.98635	6.50422	5.9756	0.0123475	1.25232	http://www.ncbi.nlm.nih.gov/nuccore/XM_006524202.4
NM_011637.6	mRNA	chr9:109057932-109059723	-	Trex1	protein_coding	7.53402	6.96935	8.05572	8.96793	8.73039	10.5498	0.043646	1.25218	http://www.ncbi.nlm.nih.gov/nuccore/NM_011637.6
XM_006498398.4	mRNA	chr2:43748798-44387623	+	Arhgap15	protein_coding	1.83339	1.64907	2.05913	2.52514	2.15495	2.25691	0.0454227	1.25181	http://www.ncbi.nlm.nih.gov/nuccore/XM_006498398.4
XM_006539910.3	mRNA	chr7:4362853-4397851	-	Gp6	protein_coding	0.132343	0.17435	0.133879	0.226572	0.16231	0.162566	0.219645	1.25166	http://www.ncbi.nlm.nih.gov/nuccore/XM_006539910.3
NM_009999.4	mRNA	chr7:25897658-25926624	+	Cyp2b10	protein_coding	86.0716	86.1722	85.7379	107.019	109.062	106.629	9.4337e-06	1.2509	http://www.ncbi.nlm.nih.gov/nuccore/NM_009999.4
NM_028270.4	mRNA	chr4:45799022-45804608	+	Aldh1b1	protein_coding	0.980931	1.35065	1.40165	1.84249	1.5124	1.31448	0.199417	1.25076	http://www.ncbi.nlm.nih.gov/nuccore/NM_028270.4
NM_016754.5	mRNA	chr7:127211608-127214287	+	Mylpf	protein_coding	0.299086	0.406729	0.642937	0.292592	0.681218	0.712509	0.541908	1.25028	http://www.ncbi.nlm.nih.gov/nuccore/NM_016754.5
XM_006505866.4	mRNA	chr6:116633008-116648269	-	Rassf4	protein_coding	4.20404	4.5811	4.13212	5.47542	5.28394	5.38951	0.00198334	1.25018	http://www.ncbi.nlm.nih.gov/nuccore/XM_006505866.4
NM_001045526.2	mRNA	chr11:70790932-70812561	-	Scimp	protein_coding	2.71115	3.78393	3.41024	4.14594	3.67505	4.55723	0.111358	1.24965	http://www.ncbi.nlm.nih.gov/nuccore/NM_001045526.2
XM_006540590.3	mRNA	chr7:43527399-43537424	-	Cd33	protein_coding	2.82545	2.39506	2.69629	3.61176	3.11541	3.16359	0.0316642	1.24934	http://www.ncbi.nlm.nih.gov/nuccore/XM_006540590.3
NM_001346545.1	mRNA	chr19:12573510-12589769	+	Fam111a	protein_coding	6.38833	6.32912	5.95683	7.82872	7.53581	7.96156	0.00109791	1.2491	http://www.ncbi.nlm.nih.gov/nuccore/NM_001346545.1
NM_010239.2	mRNA	chr19:9982646-9985111	+	Fth1	protein_coding	1784.79	1779.97	1810.27	2239.75	2247.99	2224.48	2.78925e-06	1.24878	http://www.ncbi.nlm.nih.gov/nuccore/NM_010239.2
XM_011238501.3	mRNA	chr1:74191785-74194708	-	Cxcr1	protein_coding	0.785456	1.09087	1.06507	1.51064	1.07164	1.08986	0.23315	1.24844	http://www.ncbi.nlm.nih.gov/nuccore/XM_011238501.3
NM_009593.2	mRNA	chr17:31057694-31117984	+	Abcg1	protein_coding	14.3402	14.3293	14.3236	18.0035	18.0858	17.5761	2.30771e-05	1.24823	http://www.ncbi.nlm.nih.gov/nuccore/NM_009593.2
NM_030174.3	mRNA	chr13:76384139-77033284	+	Mctp1	protein_coding	1.56598	1.52141	1.75183	1.79141	2.14487	2.10358	0.0387213	1.24811	http://www.ncbi.nlm.nih.gov/nuccore/NM_030174.3
NM_023409.4	mRNA	chr12:84754559-84773112	-	Npc2	protein_coding	266.837	267.966	267.56	329.885	335.958	335.288	4.48213e-06	1.24773	http://www.ncbi.nlm.nih.gov/nuccore/NM_023409.4
XM_030254958.1	mRNA	chr5:32608450-32615578	-	Gm10461	protein_coding	0.586761	0.619452	0.632623	0.725079	0.833248	0.735701	0.0148757	1.24754	http://www.ncbi.nlm.nih.gov/nuccore/XM_030254958.1
NM_153526.5	mRNA	chr5:28071412-28078662	+	Insig1	protein_coding	40.8471	38.1096	39.6391	50.8053	48.5424	48.5912	0.000848274	1.24742	http://www.ncbi.nlm.nih.gov/nuccore/NM_153526.5
NM_013650.2	mRNA	chr3:90669071-90670034	+	S100a8	protein_coding	45.4117	45.5333	41.884	55.5649	55.8121	54.2919	0.0010449	1.24724	http://www.ncbi.nlm.nih.gov/nuccore/NM_013650.2
NM_001077189.1	mRNA	chr1:170960558-170976071	-	Fcgr2b	protein_coding	14.475	13.9198	12.8465	16.9072	17.774	16.7564	0.00406405	1.24723	http://www.ncbi.nlm.nih.gov/nuccore/NM_001077189.1
NM_033570.2	mRNA	chr1:36471597-36508776	+	Cnnm4	protein_coding	1.58524	1.91004	1.7262	2.30453	2.1068	2.09859	0.020586	1.24676	http://www.ncbi.nlm.nih.gov/nuccore/NM_033570.2
NM_001146275.1	mRNA	chr18:60376029-60392634	+	Iigp1	protein_coding	17.3858	17.4991	16.7143	21.1585	22.4249	20.7447	0.00164496	1.24669	http://www.ncbi.nlm.nih.gov/nuccore/NM_001146275.1
XM_006525925.4	mRNA	chr18:60238862-60248440	+	Gm4951	protein_coding	2.94223	2.81183	2.97053	3.26363	3.59221	4.01513	0.0326083	1.24602	http://www.ncbi.nlm.nih.gov/nuccore/XM_006525925.4
NM_009515.2	mRNA	chrX:8081466-8090491	-	Was	protein_coding	3.9001	3.97782	3.65447	4.5574	4.81785	4.99346	0.00408877	1.24594	http://www.ncbi.nlm.nih.gov/nuccore/NM_009515.2
NM_001256052.1	mRNA	chr13:67096613-67114028	-	Rslcan18	protein_coding	0.454499	0.41205	0.536404	0.652125	0.6105	0.48498	0.137959	1.24566	http://www.ncbi.nlm.nih.gov/nuccore/NM_001256052.1
NM_008409.2	mRNA	chrX:107397195-107403360	-	Itm2a	protein_coding	10.3542	12.3246	11.8625	13.5901	14.8604	14.5446	0.0163156	1.24474	http://www.ncbi.nlm.nih.gov/nuccore/NM_008409.2
NM_011404.3	mRNA	chr8:121881146-121907686	-	Slc7a5	protein_coding	2.7854	2.57867	2.67414	3.32021	3.37857	3.30186	0.00051813	1.24414	http://www.ncbi.nlm.nih.gov/nuccore/NM_011404.3
XM_006506626.4	mRNA	chr6:90618468-90646412	+	Slc41a3	protein_coding	1.80224	2.00807	2.07978	2.18685	2.611	2.53007	0.0360375	1.24411	http://www.ncbi.nlm.nih.gov/nuccore/XM_006506626.4
NM_007536.2	mRNA	chr9:88723288-88731850	-	Bcl2a1d	protein_coding	13.4276	11.9592	13.4161	15.2082	17.3461	15.7126	0.0175287	1.2439	http://www.ncbi.nlm.nih.gov/nuccore/NM_007536.2
NM_001083312.2	mRNA	chr3:142530336-142550151	+	Gbp7	protein_coding	8.64317	8.61677	9.0747	10.801	10.6391	11.3152	0.00105613	1.24381	http://www.ncbi.nlm.nih.gov/nuccore/NM_001083312.2
XM_017313038.1	mRNA	chr1:172458569-172478421	+	Slamf9	protein_coding	5.44364	4.66104	5.6853	6.27219	6.85288	6.51417	0.0218679	1.24378	http://www.ncbi.nlm.nih.gov/nuccore/XM_017313038.1
NM_001177799.1	mRNA	chr2:120463593-120504919	+	Capn3	protein_coding	0.195338	0.292204	0.335929	0.229316	0.410689	0.383914	0.394786	1.24342	http://www.ncbi.nlm.nih.gov/nuccore/NM_001177799.1
NM_011373.3	mRNA	chr2:32587078-32599696	+	St6galnac4	protein_coding	6.20969	6.97735	6.82035	8.42921	8.34053	8.10654	0.0030417	1.24335	http://www.ncbi.nlm.nih.gov/nuccore/NM_011373.3
NM_001384188.1	mRNA	chr7:84528974-84581238	+	Gm2115	protein_coding	0.238096	0.267125	0.144516	0.214292	0.317038	0.276516	0.329882	1.24334	http://www.ncbi.nlm.nih.gov/nuccore/NM_001384188.1
XM_006533838.3	mRNA	chr11:103171253-103198902	+	Fmnl1	protein_coding	9.21881	8.9479	8.83136	11.5003	10.7241	11.3399	0.00113805	1.24321	http://www.ncbi.nlm.nih.gov/nuccore/XM_006533838.3
NM_001185164.1	mRNA	chr19:6982472-6987651	-	Vegfb	protein_coding	10.1656	9.78315	9.42933	12.0087	11.1889	13.3233	0.0222806	1.24313	http://www.ncbi.nlm.nih.gov/nuccore/NM_001185164.1
NM_001302958.1	mRNA	chr3:146852367-146940256	+	Ttll7	protein_coding	6.11466	4.82991	5.69818	6.98321	6.84711	6.8579	0.0240186	1.24308	http://www.ncbi.nlm.nih.gov/nuccore/NM_001302958.1
NM_019732.2	mRNA	chr4:135120645-135177990	+	Runx3	protein_coding	1.47987	1.31206	1.431	1.98709	1.62685	1.63312	0.0572679	1.24252	http://www.ncbi.nlm.nih.gov/nuccore/NM_019732.2
NM_001167906.2	mRNA	chr3:100992189-101029553	-	Cd101	protein_coding	0.56826	0.571304	0.659032	0.743346	0.802184	0.688966	0.030314	1.24236	http://www.ncbi.nlm.nih.gov/nuccore/NM_001167906.2
NM_007913.5	mRNA	chr18:34861207-34864956	+	Egr1	protein_coding	8.58794	7.98439	8.34683	10.0242	10.7279	10.2003	0.00185201	1.24211	http://www.ncbi.nlm.nih.gov/nuccore/NM_007913.5
NM_029796.2	mRNA	chr17:56119678-56121946	-	Lrg1	protein_coding	128.705	134.532	135.615	170.032	165.416	159.957	0.000881644	1.24208	http://www.ncbi.nlm.nih.gov/nuccore/NM_029796.2
XM_030252780.1	mRNA	chr3:89461233-89469014	+	Pmvk	protein_coding	11.2524	13.4895	12.9767	15.0388	16.4876	15.3106	0.0198752	1.24175	http://www.ncbi.nlm.nih.gov/nuccore/XM_030252780.1
XM_006503955.1	mRNA	chr5:34544232-34563626	+	Sh3bp2	protein_coding	4.86163	5.31937	5.7267	6.59953	6.35047	6.80157	0.0104521	1.24164	http://www.ncbi.nlm.nih.gov/nuccore/XM_006503955.1
XM_006520745.3	mRNA	chr15:66670754-66850721	+	Tg	protein_coding	0.111267	0.108945	0.101303	0.141071	0.102931	0.155066	0.178594	1.24121	http://www.ncbi.nlm.nih.gov/nuccore/XM_006520745.3
NM_010576.4	mRNA	chr2:79255426-79333114	+	Itga4	protein_coding	3.2613	3.03738	3.17718	3.92295	3.89514	3.9428	0.00033643	1.24114	http://www.ncbi.nlm.nih.gov/nuccore/NM_010576.4
NM_001159418.1	mRNA	chr14:55604579-55610030	+	Irf9	protein_coding	20.5925	21.5271	20.5106	25.9092	26.2909	25.5139	0.000221082	1.24084	http://www.ncbi.nlm.nih.gov/nuccore/NM_001159418.1
NM_033146.1	mRNA	chr14:55581524-55585254	-	Emc9	protein_coding	6.96599	8.15384	7.80357	9.05583	10.0259	9.35556	0.0155341	1.24054	http://www.ncbi.nlm.nih.gov/nuccore/NM_033146.1
NM_010260.1	mRNA	chr3:142620663-142638008	+	Gbp2	protein_coding	24.7119	25.0949	25.2391	30.5401	30.7641	31.7864	0.000131252	1.24045	http://www.ncbi.nlm.nih.gov/nuccore/NM_010260.1
NM_009982.5	mRNA	chr7:88278085-88315861	+	Ctsc	protein_coding	44.6771	43.5623	42.3835	53.3539	54.1567	54.4898	0.000147857	1.24021	http://www.ncbi.nlm.nih.gov/nuccore/NM_009982.5
XM_006517204.4	mRNA	chr13:56174483-56179002	-	Tifab	protein_coding	2.79271	2.88905	3.20854	3.8249	3.80252	3.39779	0.019089	1.24014	http://www.ncbi.nlm.nih.gov/nuccore/XM_006517204.4
NM_080462.2	mRNA	chr2:24002911-24049379	-	Hnmt	protein_coding	9.5694	11.6793	10.2376	13.4161	12.7132	12.9156	0.0185122	1.24006	http://www.ncbi.nlm.nih.gov/nuccore/NM_080462.2
NM_197959.2	mRNA	chr11:102905518-102925124	-	Kif18b	protein_coding	0.214284	0.32208	0.205363	0.330997	0.296397	0.292186	0.207519	1.23978	http://www.ncbi.nlm.nih.gov/nuccore/NM_197959.2
NM_153382.1	mRNA	chr14:57722189-57734418	-	Lats2	protein_coding	2.87259	2.84491	3.06386	4.44747	2.75716	3.682	0.228089	1.23974	http://www.ncbi.nlm.nih.gov/nuccore/NM_153382.1
NM_001013785.3	mRNA	chr13:4233740-4248359	+	Akr1c19	protein_coding	2.66657	2.25613	2.64388	3.52171	3.31285	2.54462	0.137055	1.23955	http://www.ncbi.nlm.nih.gov/nuccore/NM_001013785.3
XM_006510253.2	mRNA	chr9:42251592-42264208	-	Sc5d	protein_coding	9.45945	8.91621	8.55554	11.1415	11.2311	11.0005	0.00137587	1.2392	http://www.ncbi.nlm.nih.gov/nuccore/XM_006510253.2
XM_017316522.2	mRNA	chr15:66780864-66803848	-	Sla	protein_coding	3.33094	3.42092	3.21166	4.36293	3.80149	4.18117	0.0107596	1.23908	http://www.ncbi.nlm.nih.gov/nuccore/XM_017316522.2
NM_001377119.1	mRNA	chr3:89313899-89321768	-	Efna3	protein_coding	1.15625	1.12946	1.34677	1.45296	1.59211	1.45485	0.0247662	1.2388	http://www.ncbi.nlm.nih.gov/nuccore/NM_001377119.1
NM_009128.2	mRNA	chr19:44293676-44306864	+	Scd2	protein_coding	103.25	103.407	101.156	127.521	127.265	126.458	6.55972e-06	1.23856	http://www.ncbi.nlm.nih.gov/nuccore/NM_009128.2
XM_006522755.2	mRNA	chr16:35938970-35972605	+	Parp9	protein_coding	14.6677	15.2275	14.7927	18.2269	18.5405	18.5472	5.9552e-05	1.2378	http://www.ncbi.nlm.nih.gov/nuccore/XM_006522755.2
NM_175012.4	mRNA	chr18:65873486-65886596	+	Grp	protein_coding	0.9324	1.42647	1.54346	1.69163	1.73757	1.4009	0.223508	1.23775	http://www.ncbi.nlm.nih.gov/nuccore/NM_175012.4
NM_001143689.1	mRNA	chr17:35379617-35384674	+	H2-Q4	protein_coding	103.355	104.965	104.884	130.08	128.464	129.011	3.94698e-06	1.23739	http://www.ncbi.nlm.nih.gov/nuccore/NM_001143689.1
NM_177578.4	mRNA	chr4:112232245-112300468	+	Skint3	protein_coding	0.321667	0.328077	0.251923	0.304532	0.458133	0.352252	0.239816	1.2365	http://www.ncbi.nlm.nih.gov/nuccore/NM_177578.4
NM_010304.3	mRNA	chr10:81502313-81524225	-	Gna15	protein_coding	2.39775	2.66074	2.51775	2.99497	3.75062	2.62186	0.154487	1.23643	http://www.ncbi.nlm.nih.gov/nuccore/NM_010304.3
NM_007798.3	mRNA	chr14:63122462-63145923	+	Ctsb	protein_coding	213.495	217.548	214.085	266.216	265.388	266.002	2.46401e-06	1.23635	http://www.ncbi.nlm.nih.gov/nuccore/NM_007798.3
NM_008854.5	mRNA	chr8:83972978-83996444	+	Prkaca	protein_coding	25.6812	22.3745	22.3997	28.8953	28.7747	29.3968	0.00765954	1.23577	http://www.ncbi.nlm.nih.gov/nuccore/NM_008854.5
XM_006529259.3	mRNA	chr1:138063407-138175333	-	Ptprc	protein_coding	16.6324	16.113	16.6742	19.9501	20.4877	20.5897	0.000134217	1.23489	http://www.ncbi.nlm.nih.gov/nuccore/XM_006529259.3
NM_001163526.2	mRNA	chr3:90526849-90528837	+	S100a14	protein_coding	3.34803	5.38954	2.90742	4.87748	4.70686	4.79278	0.300326	1.23462	http://www.ncbi.nlm.nih.gov/nuccore/NM_001163526.2
NM_001373987.1	mRNA	chr10:67537870-67542188	+	Egr2	protein_coding	1.97111	2.02379	1.8245	2.54537	2.11353	2.52396	0.0408408	1.23429	http://www.ncbi.nlm.nih.gov/nuccore/NM_001373987.1
XM_006530747.3	mRNA	chr8:85082732-85097595	+	Man2b1	protein_coding	19.1235	18.6348	18.9624	24.3228	23.626	22.0588	0.00294303	1.23425	http://www.ncbi.nlm.nih.gov/nuccore/XM_006530747.3
NM_001291185.1	mRNA	chr2:172356190-172370570	-	Aurka	protein_coding	1.111	1.25455	1.14396	1.44399	1.52246	1.36471	0.0121254	1.23412	http://www.ncbi.nlm.nih.gov/nuccore/NM_001291185.1
NM_001171739.1	mRNA	chr4:40936398-40948294	-	Bag1	protein_coding	96.1102	83.7414	87.8844	111.027	109.304	109.887	0.00475647	1.23337	http://www.ncbi.nlm.nih.gov/nuccore/NM_001171739.1
NM_001004174.2	mRNA	chr2:122637887-122641076	+	AA467197	protein_coding	12.055	12.895	12.18	13.3235	16.9997	15.4449	0.0585208	1.23264	http://www.ncbi.nlm.nih.gov/nuccore/NM_001004174.2
XM_017319463.2	mRNA	chr1:52119441-52160923	+	Stat1	protein_coding	25.9239	24.0027	25.174	31.0366	30.2149	31.3025	0.000850943	1.2324	http://www.ncbi.nlm.nih.gov/nuccore/XM_017319463.2
NM_009116.2	mRNA	chr2:30845367-30881247	+	Prrx2	protein_coding	1.33339	1.42796	1.11282	1.5262	1.4017	1.84635	0.137743	1.23233	http://www.ncbi.nlm.nih.gov/nuccore/NM_009116.2
XM_006523420.4	mRNA	chr17:35064863-35066848	-	Mpig6b	protein_coding	0.305524	0.198299	0.252876	0.358669	0.350374	0.223316	0.336313	1.23214	http://www.ncbi.nlm.nih.gov/nuccore/XM_006523420.4
NM_177782.3	mRNA	chr2:166566345-166713832	-	Prex1	protein_coding	5.93631	6.06049	6.34046	7.57783	7.67026	7.34216	0.000780592	1.23193	http://www.ncbi.nlm.nih.gov/nuccore/NM_177782.3
XM_006510832.4	mRNA	chr9:75069799-75223688	+	Myo5a	protein_coding	3.60852	3.36488	3.4442	4.32107	4.25236	4.25435	0.000435194	1.23136	http://www.ncbi.nlm.nih.gov/nuccore/XM_006510832.4
NM_001256104.1	mRNA	chrX:74369217-74373349	-	Slc10a3	protein_coding	4.46844	5.20575	5.62603	6.15013	6.56009	6.12552	0.0324172	1.23108	http://www.ncbi.nlm.nih.gov/nuccore/NM_001256104.1
XM_006519356.3	mRNA	chr14:103513061-103613346	+	Scel	protein_coding	14.0934	13.9823	13.4709	17.5399	17.1083	16.4877	0.000894047	1.23081	http://www.ncbi.nlm.nih.gov/nuccore/XM_006519356.3
NM_134469.4	mRNA	chr3:89093588-89101967	-	Fdps	protein_coding	44.4668	41.9923	42.5442	52.9113	52.4329	53.4164	0.000245511	1.23067	http://www.ncbi.nlm.nih.gov/nuccore/NM_134469.4
XM_006536267.4	mRNA	chr7:139211632-139242979	+	Lrrc27	protein_coding	0.957237	0.777065	0.874479	1.11228	1.12949	0.968593	0.0513145	1.2306	http://www.ncbi.nlm.nih.gov/nuccore/XM_006536267.4
NM_001013371.2	mRNA	chr16:35926515-35939027	-	Dtx3l	protein_coding	8.83309	8.5794	8.93379	11.4099	10.6525	10.3571	0.00361054	1.23051	http://www.ncbi.nlm.nih.gov/nuccore/NM_001013371.2
NM_001005508.2	mRNA	chr1:171388960-171410240	+	Arhgap30	protein_coding	6.74211	6.65409	6.56588	8.14128	7.99547	8.42036	0.000340441	1.23019	http://www.ncbi.nlm.nih.gov/nuccore/NM_001005508.2
NM_011345.2	mRNA	chr1:164048234-164057677	+	Sele	protein_coding	0.607434	0.55363	0.500086	0.788955	0.665724	0.588839	0.125687	1.23018	http://www.ncbi.nlm.nih.gov/nuccore/NM_011345.2
XM_006499964.4	mRNA	chr2:164074113-164100380	+	Stk4	protein_coding	8.80495	7.4525	9.2783	10.0853	10.413	10.8976	0.0305354	1.22949	http://www.ncbi.nlm.nih.gov/nuccore/XM_006499964.4
XM_006539170.4	mRNA	chr4:148098437-148131139	-	Draxin	protein_coding	0.158251	0.0953757	0.120066	0.126667	0.204167	0.128523	0.414656	1.22923	http://www.ncbi.nlm.nih.gov/nuccore/XM_006539170.4
NM_175649.5	mRNA	chr7:143607685-143627845	-	Tnfrsf26	protein_coding	1.87101	2.24353	1.70729	2.33003	2.35225	2.47333	0.0542131	1.2291	http://www.ncbi.nlm.nih.gov/nuccore/NM_175649.5
XM_006507777.4	mRNA	chr7:90476191-92449106	+	Dlg2	protein_coding	0.0380152	0.0823921	0.0540795	0.0780985	0.059944	0.0764126	0.401432	1.22906	http://www.ncbi.nlm.nih.gov/nuccore/XM_006507777.4
NM_001243762.1	mRNA	chrX:7158412-7319358	-	Clcn5	protein_coding	1.28158	1.34394	1.46536	1.75878	1.56544	1.70123	0.0167124	1.22846	http://www.ncbi.nlm.nih.gov/nuccore/NM_001243762.1
NM_016866.2	mRNA	chr2:68210447-68471981	-	Stk39	protein_coding	3.33813	2.99089	2.85803	3.46975	3.83811	3.97618	0.0283574	1.22826	http://www.ncbi.nlm.nih.gov/nuccore/NM_016866.2
XM_006511561.4	mRNA	chr9:66955382-66975469	-	Lactb	protein_coding	5.68267	4.80586	5.01727	5.8877	6.27141	6.88329	0.0397219	1.22808	http://www.ncbi.nlm.nih.gov/nuccore/XM_006511561.4
XM_017321688.1	mRNA	chr6:123282667-123288880	-	Clec4e	protein_coding	3.59148	3.24749	3.0111	3.87961	4.07686	4.13866	0.0157413	1.22792	http://www.ncbi.nlm.nih.gov/nuccore/XM_017321688.1
XM_006505026.2	mRNA	chr6:3372257-3385060	-	Samd9l	protein_coding	15.9818	15.7515	16.2961	19.3251	20.1025	19.5454	0.000200442	1.22785	http://www.ncbi.nlm.nih.gov/nuccore/XM_006505026.2
NM_019932.4	mRNA	chr5:90772435-90773383	+	Pf4	protein_coding	18.5615	18.9314	18.2104	25.3968	22.0692	20.9277	0.0355938	1.22782	http://www.ncbi.nlm.nih.gov/nuccore/NM_019932.4
NM_019440.3	mRNA	chr11:58214977-58222783	+	Irgm2	protein_coding	15.1761	15.0416	13.4238	17.7279	17.8675	17.978	0.00430727	1.22758	http://www.ncbi.nlm.nih.gov/nuccore/NM_019440.3
XM_006500187.4	mRNA	chr2:62595618-62626671	-	Ifih1	protein_coding	6.47588	7.21499	6.83141	8.29514	8.40892	8.48553	0.00212672	1.22743	http://www.ncbi.nlm.nih.gov/nuccore/XM_006500187.4
NM_001168679.1	mRNA	chr10:115817284-115849893	+	Tspan8	protein_coding	54.0799	55.5192	54.6456	67.2967	65.881	68.4125	0.000122802	1.22738	http://www.ncbi.nlm.nih.gov/nuccore/NM_001168679.1
NM_010899.3	mRNA	chr2:168476410-168590365	-	Nfatc2	protein_coding	0.893148	0.888173	0.787754	1.1468	1.03866	0.967454	0.0356136	1.22726	http://www.ncbi.nlm.nih.gov/nuccore/NM_010899.3
NM_001347356.1	mRNA	chr6:113697050-113711082	+	Tatdn2	protein_coding	12.1868	11.0538	11.4667	13.3269	14.6138	14.6354	0.00855423	1.22672	http://www.ncbi.nlm.nih.gov/nuccore/NM_001347356.1
NM_011090.2	mRNA	chr7:3908280-3915501	-	Lilra6	protein_coding	1.14892	0.997631	1.10729	1.38523	1.46892	1.13736	0.0876707	1.22671	http://www.ncbi.nlm.nih.gov/nuccore/NM_011090.2
NM_001277968.1	mRNA	chr1:171588613-171607410	-	Ly9	protein_coding	5.29216	5.04368	4.44962	5.80531	6.14695	6.18487	0.015797	1.22669	http://www.ncbi.nlm.nih.gov/nuccore/NM_001277968.1
NM_001276444.1	mRNA	chr2:73341506-73386480	-	Gpr155	protein_coding	6.0478	6.26261	6.52328	7.86855	7.38618	7.84617	0.00242791	1.22657	http://www.ncbi.nlm.nih.gov/nuccore/NM_001276444.1
NM_009984.4	mRNA	chr13:64361890-64370520	-	Ctsl	protein_coding	55.9109	55.9969	56.2291	68.4567	66.8028	70.9415	0.000462324	1.22639	http://www.ncbi.nlm.nih.gov/nuccore/NM_009984.4
NM_007574.2	mRNA	chr4:136889802-136892914	-	C1qc	protein_coding	48.9898	47.9631	48.5471	61.7031	59.7199	57.0035	0.00140756	1.2263	http://www.ncbi.nlm.nih.gov/nuccore/NM_007574.2
XM_011238805.3	mRNA	chr1:177040744-177261781	-	Akt3	protein_coding	2.1156	2.06276	2.31682	2.71009	2.68556	2.56753	0.00534208	1.22601	http://www.ncbi.nlm.nih.gov/nuccore/XM_011238805.3
NM_008255.2	mRNA	chr13:96648962-96670936	-	Hmgcr	protein_coding	15.3344	15.4147	14.3028	18.4106	17.3077	19.505	0.00962593	1.22577	http://www.ncbi.nlm.nih.gov/nuccore/NM_008255.2
NM_001111277.2	mRNA	chr4:117019402-117086852	+	Eif2b3	protein_coding	5.83283	5.45537	6.2984	6.70535	7.32743	7.5243	0.0188589	1.22577	http://www.ncbi.nlm.nih.gov/nuccore/NM_001111277.2
NM_001252578.1	mRNA	chr2:166073899-166155285	-	Sulf2	protein_coding	13.2504	13.3881	12.816	16.2155	15.9535	16.1891	0.000101101	1.22567	http://www.ncbi.nlm.nih.gov/nuccore/NM_001252578.1
XM_030253642.1	mRNA	chr4:145585187-145625339	+	Gm13212	protein_coding	0.551654	0.531389	0.589061	0.779532	0.676566	0.593214	0.0899509	1.22559	http://www.ncbi.nlm.nih.gov/nuccore/XM_030253642.1
NM_001311083.1	mRNA	chr6:29526625-29541869	+	Irf5	protein_coding	9.31329	8.179	7.82256	10.1861	10.5264	10.3101	0.014455	1.22547	http://www.ncbi.nlm.nih.gov/nuccore/NM_001311083.1
NM_172893.3	mRNA	chr6:39086412-39118349	-	Parp12	protein_coding	19.3012	17.4866	18.1281	22.8228	22.3116	22.1367	0.00194304	1.22498	http://www.ncbi.nlm.nih.gov/nuccore/NM_172893.3
NM_009405.3	mRNA	chr7:142441816-142444410	+	Tnni2	protein_coding	1.14361	1.59054	1.53813	1.28151	2.1858	1.76467	0.341916	1.22463	http://www.ncbi.nlm.nih.gov/nuccore/NM_009405.3
XM_030245856.1	mRNA	chr11:90336535-90389583	-	Hlf	protein_coding	1.50959	1.17381	1.23605	1.57916	1.61049	1.60897	0.0474479	1.22431	http://www.ncbi.nlm.nih.gov/nuccore/XM_030245856.1
XM_006510636.4	mRNA	chr9:41010760-41157315	-	Ubash3b	protein_coding	1.42019	1.58704	1.5741	1.77596	2.00574	1.82588	0.0177199	1.224	http://www.ncbi.nlm.nih.gov/nuccore/XM_006510636.4
NM_010234.3	mRNA	chr12:85473890-85477274	+	Fos	protein_coding	8.13731	8.09926	7.33819	9.19661	9.21074	10.442	0.022698	1.22374	http://www.ncbi.nlm.nih.gov/nuccore/NM_010234.3
XM_006499771.4	mRNA	chr2:120166412-120245630	-	Pla2g4e	protein_coding	0.0075436	0.00769393	0.0171701	0	0.0396503	0	0.867682	1.22348	http://www.ncbi.nlm.nih.gov/nuccore/XM_006499771.4
NM_022325.5	mRNA	chr2:174427494-174439039	-	Ctsz	protein_coding	152.683	154.366	161.171	195.656	188.611	188.467	0.000582367	1.22321	http://www.ncbi.nlm.nih.gov/nuccore/NM_022325.5
NM_177686.4	mRNA	chr6:129350244-129365303	+	Clec12a	protein_coding	4.50537	4.6988	4.87036	5.16975	6.2318	5.81038	0.0327318	1.22291	http://www.ncbi.nlm.nih.gov/nuccore/NM_177686.4
NM_007630.2	mRNA	chr9:70407689-70421554	-	Ccnb2	protein_coding	1.734	1.096	1.1303	1.4622	1.59176	1.78908	0.266296	1.2229	http://www.ncbi.nlm.nih.gov/nuccore/NM_007630.2
NM_054055.2	mRNA	chr2:165405295-165473197	-	Slc13a3	protein_coding	0.945545	1.22632	1.11594	1.35669	1.2026	1.45999	0.0924605	1.22248	http://www.ncbi.nlm.nih.gov/nuccore/NM_054055.2
NM_009807.2	mRNA	chr9:5298517-5307281	+	Casp1	protein_coding	6.49223	6.11421	5.98255	7.0959	7.2432	8.3776	0.03356	1.22205	http://www.ncbi.nlm.nih.gov/nuccore/NM_009807.2
NM_001379108.1	mRNA	chr6:121303639-121337721	+	Slc6a13	protein_coding	0.167598	0.170938	0.169544	0.153028	0.234912	0.232905	0.236042	1.22195	http://www.ncbi.nlm.nih.gov/nuccore/NM_001379108.1
NM_026030.2	mRNA	chr2:154871410-154892906	-	Eif2s2	protein_coding	20.7569	19.0169	20.1798	24.8246	24.0086	24.4167	0.0014105	1.22178	http://www.ncbi.nlm.nih.gov/nuccore/NM_026030.2
XM_006506485.4	mRNA	chr6:136625206-136662303	-	Plbd1	protein_coding	8.08704	7.33173	8.32361	9.19936	10.039	9.7635	0.0106688	1.22152	http://www.ncbi.nlm.nih.gov/nuccore/XM_006506485.4
XM_006525941.4	mRNA	chr18:65448922-65478888	+	Malt1	protein_coding	10.8021	10.74	10.5126	12.798	12.9654	13.3903	0.000275457	1.22147	http://www.ncbi.nlm.nih.gov/nuccore/XM_006525941.4
NM_001363708.1	mRNA	chr6:34476356-34505136	+	Bpgm	protein_coding	16.2631	16.3846	17.6363	20.1249	19.692	21.603	0.00692484	1.22146	http://www.ncbi.nlm.nih.gov/nuccore/NM_001363708.1
NM_145447.2	mRNA	chr12:85746539-85813585	+	Flvcr2	protein_coding	2.5857	2.77132	2.95099	3.36988	3.42073	3.35726	0.00462366	1.22146	http://www.ncbi.nlm.nih.gov/nuccore/NM_145447.2
NM_011728.2	mRNA	chr4:46175222-46196311	-	Xpa	protein_coding	11.3102	8.80243	10.5844	13.5089	12.0139	11.97	0.0656698	1.22138	http://www.ncbi.nlm.nih.gov/nuccore/NM_011728.2
NM_172501.2	mRNA	chr3:53451996-53463258	-	Nhlrc3	protein_coding	6.99626	6.07763	6.02196	7.61847	8.11549	7.5864	0.0172655	1.22123	http://www.ncbi.nlm.nih.gov/nuccore/NM_172501.2
NM_010281.2	mRNA	chr4:20042052-20066111	+	Ggh	protein_coding	16.5753	15.1977	15.849	18.8588	19.9009	19.397	0.00214643	1.22121	http://www.ncbi.nlm.nih.gov/nuccore/NM_010281.2
NM_133220.2	mRNA	chr1:9798130-9902570	+	Sgk3	protein_coding	2.4899	2.44907	2.79484	3.09919	2.9545	3.38836	0.027459	1.22088	http://www.ncbi.nlm.nih.gov/nuccore/NM_133220.2
XM_011250230.3	mRNA	chr4:132781843-132795972	-	Themis2	protein_coding	3.38469	3.56253	3.23985	4.31996	3.87873	4.23675	0.01035	1.22071	http://www.ncbi.nlm.nih.gov/nuccore/XM_011250230.3
XM_030249459.1	mRNA	chr17:34728380-34743902	-	C4b	protein_coding	54.4471	55.9707	56.1934	69.3547	66.6325	67.3753	0.000235946	1.22058	http://www.ncbi.nlm.nih.gov/nuccore/XM_030249459.1
NM_013546.3	mRNA	chr6:135137519-135168215	-	Hebp1	protein_coding	15.8911	17.6188	17.2777	20.196	21.068	20.7243	0.00311218	1.22054	http://www.ncbi.nlm.nih.gov/nuccore/NM_013546.3
NM_010724.2	mRNA	chr17:34198195-34201454	+	Psmb8	protein_coding	50.2826	49.0876	50.4072	63.4002	58.8431	60.5627	0.00138882	1.22052	http://www.ncbi.nlm.nih.gov/nuccore/NM_010724.2
NM_017475.2	mRNA	chr4:123917433-123936997	+	Rragc	protein_coding	20.8538	18.4119	20.2266	24.0743	24.4271	24.1002	0.00413504	1.22035	http://www.ncbi.nlm.nih.gov/nuccore/NM_017475.2
NM_011824.4	mRNA	chr2:113748675-113758648	-	Grem1	protein_coding	2.02067	1.70964	1.68989	2.50694	2.07591	2.03083	0.0988945	1.22019	http://www.ncbi.nlm.nih.gov/nuccore/NM_011824.4
NM_025760.5	mRNA	chr4:88413955-88438915	-	Hacd4	protein_coding	3.71704	4.265	4.44715	5.11884	4.80918	5.2364	0.0228902	1.22006	http://www.ncbi.nlm.nih.gov/nuccore/NM_025760.5
NM_001243067.1	mRNA	chr10:81704825-81721976	+	Zfp433	protein_coding	0.268371	0.241517	0.299433	0.333585	0.315309	0.338472	0.0308335	1.21999	http://www.ncbi.nlm.nih.gov/nuccore/NM_001243067.1
NM_001360767.1	mRNA	chr1:171681992-171705257	+	Cd48	protein_coding	3.93202	5.40173	4.87061	6.02903	5.77839	5.51995	0.0836347	1.21986	http://www.ncbi.nlm.nih.gov/nuccore/NM_001360767.1
NM_022026.3	mRNA	chr9:71110659-71163289	-	Aqp9	protein_coding	1.10942	0.594779	0.874101	1.11873	1.04664	0.978404	0.28857	1.21932	http://www.ncbi.nlm.nih.gov/nuccore/NM_022026.3
NM_009775.4	mRNA	chr15:83563573-83574203	+	Tspo	protein_coding	161.576	170.804	163.318	203.462	200.172	200.708	0.000273164	1.21917	http://www.ncbi.nlm.nih.gov/nuccore/NM_009775.4
XM_006509393.2	mRNA	chr8:61928087-62037704	+	Ddx60	protein_coding	1.90174	1.76211	1.87816	2.0282	2.20246	2.52248	0.0556343	1.21854	http://www.ncbi.nlm.nih.gov/nuccore/XM_006509393.2
NM_001359281.1	mRNA	chr1:75247041-75263771	-	Ptprn	protein_coding	0.697939	0.689945	0.790224	0.743711	1.0949	0.815358	0.22918	1.21847	http://www.ncbi.nlm.nih.gov/nuccore/NM_001359281.1
NM_001288626.1	mRNA	chr10:79927043-79955018	+	Arid3a	protein_coding	2.14355	2.21493	2.05823	2.65666	2.80746	2.35445	0.0293324	1.21847	http://www.ncbi.nlm.nih.gov/nuccore/NM_001288626.1
NM_010696.4	mRNA	chr11:34046928-34092281	+	Lcp2	protein_coding	4.7901	4.33448	4.30438	5.50134	5.42872	5.43031	0.00355105	1.21829	http://www.ncbi.nlm.nih.gov/nuccore/NM_010696.4
XM_011247402.3	mRNA	chr19:6844623-6858222	-	Ccdc88b	protein_coding	2.75949	2.89398	2.95121	3.48656	3.68752	3.30783	0.00714975	1.21817	http://www.ncbi.nlm.nih.gov/nuccore/XM_011247402.3
NM_001378875.1	mRNA	chr12:102394082-102439092	-	Lgmn	protein_coding	91.6443	89.4512	89.6983	109.898	110.134	109.824	9.49702e-06	1.21811	http://www.ncbi.nlm.nih.gov/nuccore/NM_001378875.1
NM_138674.3	mRNA	chr15:44457453-44601369	+	Pkhd1l1	protein_coding	1.4363	1.46786	1.43328	1.6455	1.91918	1.71857	0.018798	1.21806	http://www.ncbi.nlm.nih.gov/nuccore/NM_138674.3
XM_006498360.4	mRNA	chr2:25372099-25376806	+	Sapcd2	protein_coding	0.376539	0.480053	0.357103	0.331527	0.692699	0.454118	0.477502	1.21805	http://www.ncbi.nlm.nih.gov/nuccore/XM_006498360.4
XM_006495773.2	mRNA	chr1:74375014-74386057	+	Slc11a1	protein_coding	8.26855	7.64689	7.79197	10.1113	8.83011	9.92231	0.0176129	1.2175	http://www.ncbi.nlm.nih.gov/nuccore/XM_006495773.2
XM_006514219.4	mRNA	chr10:81357500-81366225	+	Mfsd12	protein_coding	11.9065	12.254	12.4397	14.4619	15.4803	14.5948	0.00174651	1.21685	http://www.ncbi.nlm.nih.gov/nuccore/XM_006514219.4
XM_006540597.2	mRNA	chr7:45706606-45710155	+	Dbp	protein_coding	12.815	10.7826	12.4648	14.8003	15.3929	13.675	0.031857	1.21645	http://www.ncbi.nlm.nih.gov/nuccore/XM_006540597.2
NM_001162855.1	mRNA	chr7:130532526-130547381	-	Nsmce4a	protein_coding	23.4727	19.5001	21.1518	26.4473	25.392	26.124	0.0180818	1.21581	http://www.ncbi.nlm.nih.gov/nuccore/NM_001162855.1
NM_009259.5	mRNA	chr7:127133694-127137823	-	Spn	protein_coding	6.02	5.89437	6.22691	7.23205	7.29875	7.52025	0.000562084	1.21552	http://www.ncbi.nlm.nih.gov/nuccore/NM_009259.5
NM_009338.3	mRNA	chr17:12943042-12960725	-	Acat2	protein_coding	14.2672	13.4237	14.222	16.6851	16.8657	17.3938	0.000968959	1.21549	http://www.ncbi.nlm.nih.gov/nuccore/NM_009338.3
XM_030244977.1	mRNA	chr10:81335262-81343620	-	Gipc3	protein_coding	1.93447	2.02234	1.98872	2.63431	2.44028	2.15157	0.040167	1.21539	http://www.ncbi.nlm.nih.gov/nuccore/XM_030244977.1
XM_011242636.1	mRNA	chr9:18495445-18672681	-	Muc16	protein_coding	0.506778	0.522669	0.522355	0.574932	0.689428	0.6214	0.029728	1.21521	http://www.ncbi.nlm.nih.gov/nuccore/XM_011242636.1
NM_001033210.3	mRNA	chr9:95752642-95845279	-	Pls1	protein_coding	5.19174	5.3575	4.80405	6.15457	6.45294	6.04769	0.00570569	1.21506	http://www.ncbi.nlm.nih.gov/nuccore/NM_001033210.3
NM_145517.4	mRNA	chr1:53297095-53310245	+	Ormdl1	protein_coding	6.07543	6.30047	6.10987	7.63482	7.52255	7.30348	0.000380565	1.21504	http://www.ncbi.nlm.nih.gov/nuccore/NM_145517.4
NM_009027.4	mRNA	chr13:91880407-92131828	-	Rasgrf2	protein_coding	4.32773	4.7454	4.49751	5.37529	5.67256	5.44085	0.00299725	1.21503	http://www.ncbi.nlm.nih.gov/nuccore/NM_009027.4
NM_001360843.1	mRNA	chr13:76060422-76098660	-	Arsk	protein_coding	2.22148	1.92895	1.89803	2.61964	2.26165	2.46731	0.0413891	1.21495	http://www.ncbi.nlm.nih.gov/nuccore/NM_001360843.1
NM_007894.2	mRNA	chr14:43818765-43819639	-	Ear1	protein_coding	5.91182	6.891	6.24743	7.18801	7.32443	8.62937	0.0655606	1.21478	http://www.ncbi.nlm.nih.gov/nuccore/NM_007894.2
NM_001177544.2	mRNA	chr13:21810367-21810918	+	H2ac23	protein_coding	0.681794	0.625843	0.724194	1.12054	0.860066	0.487269	0.478119	1.21461	http://www.ncbi.nlm.nih.gov/nuccore/NM_001177544.2
NM_177789.5	mRNA	chrX:96247201-96293438	-	Vsig4	protein_coding	0.419917	0.588892	0.47789	0.831868	0.551786	0.422028	0.461572	1.21456	http://www.ncbi.nlm.nih.gov/nuccore/NM_177789.5
NM_010172.4	mRNA	chr8:13026034-13035805	+	F7	protein_coding	10.2254	9.10481	9.51285	11.6229	11.1331	12.2705	0.0113524	1.21438	http://www.ncbi.nlm.nih.gov/nuccore/NM_010172.4
NM_001358854.1	mRNA	chr15:78325800-78351001	+	Csf2rb	protein_coding	10.2232	9.36683	10.1163	11.9833	11.9537	12.1265	0.00151892	1.214	http://www.ncbi.nlm.nih.gov/nuccore/NM_001358854.1
NM_001159301.1	mRNA	chr11:78962979-78984924	-	Lgals9	protein_coding	48.9029	50.4944	48.9988	59.5103	59.1988	61.433	0.000259977	1.21393	http://www.ncbi.nlm.nih.gov/nuccore/NM_001159301.1
NM_001142952.1	mRNA	chr3:100471536-100489192	-	Tent5c	protein_coding	9.81219	10.0834	10.7095	11.9762	12.2452	12.925	0.00491383	1.21373	http://www.ncbi.nlm.nih.gov/nuccore/NM_001142952.1
NM_001160360.1	mRNA	chr1:193173469-193177832	+	A130010J15Rik	protein_coding	1.01604	0.898823	1.14058	1.16844	1.30787	1.23186	0.0541322	1.21362	http://www.ncbi.nlm.nih.gov/nuccore/NM_001160360.1
NM_001378498.1	mRNA	chr12:112772197-112802658	-	Ahnak2	protein_coding	3.23468	3.51908	3.27726	3.95312	4.25135	3.96855	0.00555119	1.21354	http://www.ncbi.nlm.nih.gov/nuccore/NM_001378498.1
NM_022413.4	mRNA	chr6:41620619-41636405	-	Trpv6	protein_coding	2.19795	2.76613	2.36974	2.73116	2.90507	3.2611	0.0855583	1.21319	http://www.ncbi.nlm.nih.gov/nuccore/NM_022413.4
XM_006496523.3	mRNA	chr1:85199592-85215398	+	Gm7609	protein_coding	0.199655	0.279997	0.255622	0.29298	0.275472	0.323284	0.1316	1.21279	http://www.ncbi.nlm.nih.gov/nuccore/XM_006496523.3
XM_030254512.1	mRNA	chr5:120730333-120749871	-	Oas2	protein_coding	4.18882	4.38472	4.34199	5.29487	5.21456	5.1536	0.000222253	1.21273	http://www.ncbi.nlm.nih.gov/nuccore/XM_030254512.1
XM_030251770.1	mRNA	chr2:132868690-132873698	-	Lrrn4	protein_coding	3.6239	3.42345	3.31289	4.39374	4.02812	4.13967	0.00656113	1.21248	http://www.ncbi.nlm.nih.gov/nuccore/XM_030251770.1
XM_006507194.4	mRNA	chr7:89825968-89854045	+	Me3	protein_coding	0.0807248	0.0764525	0.113743	0.108304	0.12729	0.0927206	0.283356	1.21185	http://www.ncbi.nlm.nih.gov/nuccore/XM_006507194.4
NM_172253.2	mRNA	chr12:33429624-33439380	+	Twistnb	protein_coding	5.05255	4.85594	4.6566	5.5512	6.45197	5.64217	0.0290894	1.21148	http://www.ncbi.nlm.nih.gov/nuccore/NM_172253.2
NM_172301.3	mRNA	chr13:100778739-100786486	-	Ccnb1	protein_coding	0.893751	0.977857	0.850701	0.972908	1.0762	1.24847	0.0964896	1.21131	http://www.ncbi.nlm.nih.gov/nuccore/NM_172301.3
XM_011248960.1	mRNA	chr11:116537740-116544017	-	Ube2o	protein_coding	5.65056	6.03348	5.85557	7.36772	7.15478	6.71483	0.00513238	1.21082	http://www.ncbi.nlm.nih.gov/nuccore/XM_011248960.1
NM_009438.5	mRNA	chr7:45125563-45128745	-	Rpl13a	protein_coding	558.693	576.224	563.648	696.095	684.834	675.642	0.000111218	1.21077	http://www.ncbi.nlm.nih.gov/nuccore/NM_009438.5
NM_175332.3	mRNA	chr11:97627387-97629716	-	Epop	protein_coding	2.22903	1.86159	1.86275	2.19959	2.49604	2.51079	0.0582064	1.21048	http://www.ncbi.nlm.nih.gov/nuccore/NM_175332.3
NM_025569.2	mRNA	chr1:167371966-167393841	-	Mgst3	protein_coding	18.3544	17.6704	19.2616	25.2523	20.8454	20.8104	0.0662581	1.21021	http://www.ncbi.nlm.nih.gov/nuccore/NM_025569.2
XM_030245224.1	mRNA	chr10:89711966-89732300	-	Actr6	protein_coding	3.47564	2.78373	2.96055	3.87996	3.54162	3.73361	0.0482772	1.2099	http://www.ncbi.nlm.nih.gov/nuccore/XM_030245224.1
XM_006505760.2	mRNA	chr6:39380709-39390666	+	Rab19	protein_coding	3.38822	3.87415	3.53898	4.38782	4.20068	4.47925	0.010271	1.20983	http://www.ncbi.nlm.nih.gov/nuccore/XM_006505760.2
NM_001190156.1	mRNA	chr3:117781497-117868936	-	Snx7	protein_coding	14.5281	14.5513	14.6732	18.5877	16.1938	18.127	0.0142157	1.20927	http://www.ncbi.nlm.nih.gov/nuccore/NM_001190156.1
NM_199311.2	mRNA	chr6:122921848-122934619	+	Clec4a1	protein_coding	2.97119	2.61156	2.73077	3.57308	3.19958	3.28015	0.0201669	1.20921	http://www.ncbi.nlm.nih.gov/nuccore/NM_199311.2
NM_025772.4	mRNA	chr13:44922079-45002096	-	Dtnbp1	protein_coding	19.1189	15.9864	19.2102	22.8153	22.1203	20.7217	0.0367598	1.20881	http://www.ncbi.nlm.nih.gov/nuccore/NM_025772.4
NM_010415.2	mRNA	chr18:36504927-36515805	-	Hbegf	protein_coding	13.5803	15.3055	13.9103	17.2075	17.1079	17.4124	0.00515109	1.2087	http://www.ncbi.nlm.nih.gov/nuccore/NM_010415.2
XM_011244638.3	mRNA	chr13:92425905-92441658	+	Ankrd34b	protein_coding	0.272061	0.416223	0.426589	0.46843	0.295531	0.583313	0.47084	1.20846	http://www.ncbi.nlm.nih.gov/nuccore/XM_011244638.3
XM_006516055.4	mRNA	chr12:95695144-95785215	+	Flrt2	protein_coding	1.5515	1.45012	1.37395	1.63396	1.80404	1.84954	0.0218321	1.20842	http://www.ncbi.nlm.nih.gov/nuccore/XM_006516055.4
XM_030247990.1	mRNA	chr14:34351885-34358339	-	Fam25c	protein_coding	0.0763388	0.23358	0	0.0896176	0.0802495	0.204593	0.800177	1.20825	http://www.ncbi.nlm.nih.gov/nuccore/XM_030247990.1
NM_010559.3	mRNA	chr3:89869324-89913196	-	Il6ra	protein_coding	6.41924	6.92226	6.73897	7.82366	7.97821	8.45267	0.00437661	1.20787	http://www.ncbi.nlm.nih.gov/nuccore/NM_010559.3
NM_019579.3	mRNA	chr12:78748947-78840714	+	Mpp5	protein_coding	13.1774	12.0688	12.9386	15.077	15.2226	15.8079	0.00283447	1.20748	http://www.ncbi.nlm.nih.gov/nuccore/NM_019579.3
NM_009701.4	mRNA	chr15:99591028-99594829	+	Aqp5	protein_coding	105.383	99.9347	106.612	129.183	124.046	123.322	0.00145306	1.20716	http://www.ncbi.nlm.nih.gov/nuccore/NM_009701.4
NM_029431.1	mRNA	chr3:94310132-94332532	+	Them4	protein_coding	1.89263	1.90816	1.96412	2.34953	2.08106	2.52647	0.0389013	1.2068	http://www.ncbi.nlm.nih.gov/nuccore/NM_029431.1
NM_008706.5	mRNA	chr8:107388225-107403205	-	Nqo1	protein_coding	4.31639	3.85829	3.91881	4.75406	4.79243	5.04756	0.00813791	1.20677	http://www.ncbi.nlm.nih.gov/nuccore/NM_008706.5
NM_001101471.1	mRNA	chr12:76324891-76334151	+	Akap5	protein_coding	51.9403	50.7934	50.9956	61.5236	62.5078	61.4794	2.65198e-05	1.20674	http://www.ncbi.nlm.nih.gov/nuccore/NM_001101471.1
NM_001253685.1	mRNA	chr10:63382443-63408840	+	Dnajc12	protein_coding	5.19442	5.36458	6.1966	7.32522	6.52515	6.36241	0.0550218	1.20633	http://www.ncbi.nlm.nih.gov/nuccore/NM_001253685.1
NM_016873.2	mRNA	chr2:163820834-163833146	+	Ccn5	protein_coding	17.1628	17.8726	18.3492	22.1156	21.0973	21.1698	0.00152725	1.20602	http://www.ncbi.nlm.nih.gov/nuccore/NM_016873.2
XM_030254200.1	mRNA	chr5:8820350-8866224	+	Abcb1b	protein_coding	1.02678	1.11982	1.2958	1.49181	1.37861	1.28056	0.076975	1.20584	http://www.ncbi.nlm.nih.gov/nuccore/XM_030254200.1
XM_006514676.4	mRNA	chr11:11685664-11772930	+	Ikzf1	protein_coding	3.56923	3.53284	3.82776	4.38455	4.1637	4.62817	0.0101025	1.20555	http://www.ncbi.nlm.nih.gov/nuccore/XM_006514676.4
NM_013880.3	mRNA	chr17:50509547-50688494	+	Plcl2	protein_coding	2.31329	2.34991	2.13573	2.87927	2.51969	2.79695	0.0216179	1.20547	http://www.ncbi.nlm.nih.gov/nuccore/NM_013880.3
NM_007983.2	mRNA	chr4:109676627-109963960	+	Faf1	protein_coding	7.29078	7.00273	6.81452	8.5889	8.41462	8.44144	0.000626909	1.20546	http://www.ncbi.nlm.nih.gov/nuccore/NM_007983.2
NM_013759.3	mRNA	chr17:24736593-24742778	+	Msrb1	protein_coding	66.2135	76.1543	71.1253	88.0794	88.3504	80.7636	0.0185025	1.20469	http://www.ncbi.nlm.nih.gov/nuccore/NM_013759.3
NM_019835.2	mRNA	chr2:167298444-167349178	-	B4galt5	protein_coding	10.2836	10.4429	10.3758	11.7257	13.0873	12.6491	0.00630604	1.20447	http://www.ncbi.nlm.nih.gov/nuccore/NM_019835.2
NM_001290822.1	mRNA	chr4:143267409-143299564	-	Pdpn	protein_coding	75.291	74.8935	71.9718	91.3083	91.7423	84.4834	0.00418399	1.20426	http://www.ncbi.nlm.nih.gov/nuccore/NM_001290822.1
XM_011240318.2	mRNA	chr3:118562109-119019284	+	Dpyd	protein_coding	0.503091	0.394705	0.455102	0.488381	0.630567	0.509941	0.165027	1.204	http://www.ncbi.nlm.nih.gov/nuccore/XM_011240318.2
NM_183248.3	mRNA	chr7:139581220-139582797	-	Nkx6-2	protein_coding	0.662792	0.558435	0.481001	0.81191	0.696745	0.540622	0.288608	1.20388	http://www.ncbi.nlm.nih.gov/nuccore/NM_183248.3
XM_006522393.4	mRNA	chr16:35831892-35868351	-	Parp14	protein_coding	10.0514	10.2672	10.1796	12.3865	12.0388	12.2838	6.7664e-05	1.20365	http://www.ncbi.nlm.nih.gov/nuccore/XM_006522393.4
NM_008889.2	mRNA	chr19:6975048-6977324	+	Ppp1r14b	protein_coding	27.6018	24.8103	28.119	28.5088	32.8903	35.5239	0.0754501	1.20355	http://www.ncbi.nlm.nih.gov/nuccore/NM_008889.2
NM_001127346.1	mRNA	chr13:108052589-108158625	-	Ndufaf2	protein_coding	7.58235	9.42691	7.60039	10.3307	9.77439	9.49314	0.0652609	1.20271	http://www.ncbi.nlm.nih.gov/nuccore/NM_001127346.1
XM_006495847.1	mRNA	chr1:36265790-36274674	-	Neurl3	protein_coding	8.19078	8.72289	8.10293	10.8143	10.3772	8.89479	0.0508544	1.20265	http://www.ncbi.nlm.nih.gov/nuccore/XM_006495847.1
XM_030249754.1	mRNA	chr17:21450430-21465580	+	Zfp51	protein_coding	2.26052	2.20951	2.23572	2.49577	2.72995	2.83685	0.011307	1.20234	http://www.ncbi.nlm.nih.gov/nuccore/XM_030249754.1
XM_006515624.2	mRNA	chr12:79297436-79814378	+	Rad51b	protein_coding	0.760756	0.730274	0.713	0.971887	0.6586	1.01944	0.262445	1.20231	http://www.ncbi.nlm.nih.gov/nuccore/XM_006515624.2
NM_019499.5	mRNA	chr6:66535221-66541107	+	Mad2l1	protein_coding	2.54145	2.68401	2.7624	3.76643	2.84217	2.99502	0.140153	1.20228	http://www.ncbi.nlm.nih.gov/nuccore/NM_019499.5
NM_183390.3	mRNA	chr16:19946492-19983049	-	Klhl6	protein_coding	4.22514	4.54875	5.11715	5.16216	5.70826	5.8296	0.0477428	1.20221	http://www.ncbi.nlm.nih.gov/nuccore/NM_183390.3
NM_001360048.2	mRNA	chr14:76532812-76556916	-	Serp2	protein_coding	0.266915	0.163341	0.243012	0.250675	0.224471	0.333831	0.37607	1.20157	http://www.ncbi.nlm.nih.gov/nuccore/NM_001360048.2
NM_019727.2	mRNA	chr9:66088127-66124886	-	Snx1	protein_coding	35.6076	37.1665	37.1105	42.5451	45.1007	44.3759	0.00128896	1.20146	http://www.ncbi.nlm.nih.gov/nuccore/NM_019727.2
NM_001081104.1	mRNA	chr5:65967124-65977486	+	Chrna9	protein_coding	0.0375787	0.0383275	0.0285112	0.0661729	0.0592557	0	0.758092	1.20122	http://www.ncbi.nlm.nih.gov/nuccore/NM_001081104.1
XM_006507214.4	mRNA	chr7:119617757-119662515	+	Acsm1	protein_coding	4.10772	4.11199	3.98226	5.15711	5.31772	4.17933	0.0846418	1.20097	http://www.ncbi.nlm.nih.gov/nuccore/XM_006507214.4
NM_007472.2	mRNA	chr6:55336299-55348555	+	Aqp1	protein_coding	121.237	123.027	122.254	150.857	144.878	144.365	0.000335121	1.20076	http://www.ncbi.nlm.nih.gov/nuccore/NM_007472.2
XM_006504136.4	mRNA	chr5:65130014-65152160	+	Klhl5	protein_coding	4.57564	4.89192	4.55993	5.49246	5.73803	5.61235	0.001914	1.2007	http://www.ncbi.nlm.nih.gov/nuccore/XM_006504136.4
NM_133914.3	mRNA	chr5:136083916-136111860	+	Rasa4	protein_coding	4.63658	4.37331	4.23312	5.53405	5.10491	5.2613	0.00679659	1.20065	http://www.ncbi.nlm.nih.gov/nuccore/NM_133914.3
NM_001310648.1	mRNA	chr14:77036772-77112263	+	Ccdc122	protein_coding	3.1397	2.84412	2.71122	2.98261	3.69139	3.76443	0.106244	1.20051	http://www.ncbi.nlm.nih.gov/nuccore/NM_001310648.1
NM_008094.6	mRNA	chr3:89202928-89208873	+	Gba	protein_coding	16.9551	18.2607	17.7962	22.0907	20.9636	20.5779	0.00396186	1.20034	http://www.ncbi.nlm.nih.gov/nuccore/NM_008094.6
XM_011248707.3	mRNA	chr11:117966079-117970336	-	Socs3	protein_coding	18.5599	19.7574	18.3128	21.9546	23.3154	22.702	0.00313977	1.20028	http://www.ncbi.nlm.nih.gov/nuccore/XM_011248707.3
NM_001276288.1	mRNA	chr10:81559444-81566371	+	Tle5	protein_coding	104.49	80.0408	91.832	109.053	107.929	114.639	0.0665358	1.19994	http://www.ncbi.nlm.nih.gov/nuccore/NM_001276288.1
NM_023209.2	mRNA	chr14:65805911-65817822	+	Pbk	protein_coding	0.640207	0.559685	0.537772	0.724726	0.624932	0.735343	0.069339	1.19989	http://www.ncbi.nlm.nih.gov/nuccore/NM_023209.2
XM_030251822.1	mRNA	chr2:157085782-157096948	+	Tldc2	protein_coding	0.0325704	0.0664388	0.074134	0.0955895	0.0684778	0.0436454	0.58995	1.19966	http://www.ncbi.nlm.nih.gov/nuccore/XM_030251822.1
NM_025622.3	mRNA	chr15:78850860-78855529	-	Lgals2	protein_coding	1.78004	1.81551	2.84575	2.53745	2.40586	2.78286	0.307483	1.19948	http://www.ncbi.nlm.nih.gov/nuccore/NM_025622.3
NM_001163495.1	mRNA	chr19:41766588-41802084	-	Arhgap19	protein_coding	1.15262	1.1225	1.02684	1.26582	1.21949	1.4748	0.0656585	1.19932	http://www.ncbi.nlm.nih.gov/nuccore/NM_001163495.1
NM_001286255.1	mRNA	chr15:9071260-9110496	+	Nadk2	protein_coding	4.60217	3.77435	4.37456	4.78735	5.45507	5.04791	0.054433	1.19914	http://www.ncbi.nlm.nih.gov/nuccore/NM_001286255.1
XM_006532451.2	mRNA	chr11:72999056-73015200	+	P2rx1	protein_coding	1.17192	1.11963	1.20429	1.49768	1.43469	1.25899	0.0373532	1.19895	http://www.ncbi.nlm.nih.gov/nuccore/XM_006532451.2
NM_175442.4	mRNA	chrX:107149615-107173661	+	P2ry10b	protein_coding	0.813257	0.765659	0.579053	0.895967	0.841766	0.84948	0.123223	1.19891	http://www.ncbi.nlm.nih.gov/nuccore/NM_175442.4
XM_030242499.1	mRNA	chr7:109971215-109986804	-	Tmem41b	protein_coding	5.66581	5.52714	5.55767	6.88827	6.47466	6.71763	0.000949043	1.19879	http://www.ncbi.nlm.nih.gov/nuccore/XM_030242499.1
NM_153104.3	mRNA	chr11:95824500-95832140	+	Phospho1	protein_coding	8.8866	8.3804	9.13428	10.2936	11.0404	10.3153	0.00613651	1.19878	http://www.ncbi.nlm.nih.gov/nuccore/NM_153104.3
NM_198119.2	mRNA	chr15:76715276-76722173	-	Lrrc24	protein_coding	0.355793	0.463685	0.389917	0.556909	0.415578	0.476776	0.197906	1.19834	http://www.ncbi.nlm.nih.gov/nuccore/NM_198119.2
XM_030245495.1	mRNA	chr11:101489354-101551016	-	Brca1	protein_coding	0.316108	0.279006	0.313628	0.385366	0.345082	0.358427	0.0234928	1.19822	http://www.ncbi.nlm.nih.gov/nuccore/XM_030245495.1
NM_007510.3	mRNA	chr6:120795244-120822698	-	Atp6v1e1	protein_coding	77.0328	74.026	77.6846	90.65	88.456	94.9525	0.00242073	1.1981	http://www.ncbi.nlm.nih.gov/nuccore/NM_007510.3
NM_009759.4	mRNA	chrX:164192842-164258193	-	Bmx	protein_coding	2.45473	2.59307	2.27101	2.99934	2.71214	3.05447	0.0269238	1.19773	http://www.ncbi.nlm.nih.gov/nuccore/NM_009759.4
NM_133969.3	mRNA	chr8:45305801-45333163	-	Cyp4v3	protein_coding	20.5967	21.8019	21.2332	25.4905	25.3242	25.3844	0.000283851	1.1975	http://www.ncbi.nlm.nih.gov/nuccore/NM_133969.3
NM_025591.3	mRNA	chr6:86365646-86370058	+	Fam136a	protein_coding	7.74233	8.76104	8.74172	10.7294	9.5115	9.98619	0.0273142	1.19735	http://www.ncbi.nlm.nih.gov/nuccore/NM_025591.3
NM_007657.4	mRNA	chr6:125460266-125494760	-	Cd9	protein_coding	276.053	288.257	281.389	340.57	331.047	340.597	0.000307151	1.1969	http://www.ncbi.nlm.nih.gov/nuccore/NM_007657.4
XM_030245869.1	mRNA	chr11:98036623-98050700	-	Stac2	protein_coding	0.965336	0.691862	0.950149	0.995423	1.0285	1.09547	0.141931	1.19639	http://www.ncbi.nlm.nih.gov/nuccore/XM_030245869.1
NM_026050.3	mRNA	chr5:143548720-143564531	+	Fam220a	protein_coding	6.64243	7.41923	7.6824	8.52057	9.0094	8.48137	0.0160986	1.19625	http://www.ncbi.nlm.nih.gov/nuccore/NM_026050.3
NM_010877.5	mRNA	chr1:152800153-152836990	+	Ncf2	protein_coding	10.2003	9.77268	9.61608	11.8638	11.9901	11.5381	0.000930624	1.19612	http://www.ncbi.nlm.nih.gov/nuccore/NM_010877.5
NM_026382.2	mRNA	chr13:38204939-38227663	+	Snrnp48	protein_coding	5.15404	5.68588	4.67653	5.97647	6.0594	6.52134	0.0397141	1.19597	http://www.ncbi.nlm.nih.gov/nuccore/NM_026382.2
NM_001168477.1	mRNA	chr7:67647410-67672566	+	Ttc23	protein_coding	1.05781	1.1635	1.21171	1.19311	1.31913	1.59353	0.151317	1.19596	http://www.ncbi.nlm.nih.gov/nuccore/NM_001168477.1
NM_030210.2	mRNA	chr5:125475873-125517405	+	Aacs	protein_coding	11.5572	11.7875	12.8425	14.2076	14.953	14.1157	0.00769771	1.1959	http://www.ncbi.nlm.nih.gov/nuccore/NM_030210.2
NM_021719.4	mRNA	chr5:136967869-136975845	+	Cldn15	protein_coding	3.92413	3.96085	4.44275	4.91701	4.93736	4.88611	0.00868479	1.19572	http://www.ncbi.nlm.nih.gov/nuccore/NM_021719.4
XM_006519986.1	mRNA	chr15:6581053-6665608	+	Fyb	protein_coding	3.87674	3.63102	3.61839	4.6074	4.17621	4.51773	0.00967058	1.1955	http://www.ncbi.nlm.nih.gov/nuccore/XM_006519986.1
NM_144880.4	mRNA	chr1:191351981-191397041	-	Ppp2r5a	protein_coding	41.3717	38.8708	40.2275	46.5468	47.2394	50.2032	0.00418976	1.19523	http://www.ncbi.nlm.nih.gov/nuccore/NM_144880.4
NM_172392.3	mRNA	chr13:67128228-67141787	+	Zfp759	protein_coding	0.929527	0.981122	0.951252	1.26885	1.01123	1.13939	0.0704413	1.19482	http://www.ncbi.nlm.nih.gov/nuccore/NM_172392.3
NM_008017.4	mRNA	chr4:52439221-52488365	+	Smc2	protein_coding	1.61441	1.48474	1.62792	1.86283	2.2193	1.56551	0.189635	1.19475	http://www.ncbi.nlm.nih.gov/nuccore/NM_008017.4
NM_008388.2	mRNA	chr15:43250040-43282736	-	Eif3e	protein_coding	51.2139	49.3949	50.6411	59.6636	61.4113	59.6286	0.000249076	1.19473	http://www.ncbi.nlm.nih.gov/nuccore/NM_008388.2
NM_001160330.1	mRNA	chr2:168230622-168232303	+	Mocs3	protein_coding	5.99655	4.42729	5.22867	6.51427	5.76275	6.41647	0.118186	1.19428	http://www.ncbi.nlm.nih.gov/nuccore/NM_001160330.1
NM_001042719.2	mRNA	chr14:45593171-45658143	-	Ddhd1	protein_coding	9.45037	8.11097	8.54258	10.2617	10.3148	10.5823	0.014375	1.19365	http://www.ncbi.nlm.nih.gov/nuccore/NM_001042719.2
NM_013585.2	mRNA	chr17:34182099-34187330	-	Psmb9	protein_coding	33.7595	37.1944	38.1192	42.3725	45.7478	42.0478	0.0167239	1.1934	http://www.ncbi.nlm.nih.gov/nuccore/NM_013585.2
XM_006539645.3	mRNA	chr7:27531367-27553215	-	Pld3	protein_coding	32.9516	34.2764	31.8747	39.5506	39.3725	39.3247	0.000793999	1.19319	http://www.ncbi.nlm.nih.gov/nuccore/XM_006539645.3
NM_001347335.1	mRNA	chr17:29332076-29347932	-	Mtch1	protein_coding	85.7364	74.4001	76.9375	95.4506	91.924	95.4709	0.0136818	1.19307	http://www.ncbi.nlm.nih.gov/nuccore/NM_001347335.1
NM_010262.3	mRNA	chr1:89927962-89931176	-	Gbx2	protein_coding	0.23013	0.162495	0.214893	0.311722	0.22331	0.189773	0.402002	1.19306	http://www.ncbi.nlm.nih.gov/nuccore/NM_010262.3
XM_030254129.1	mRNA	chr5:43978858-43981828	-	Fgfbp1	protein_coding	7.51314	7.07341	7.55943	9.25422	8.65137	8.50864	0.00672378	1.19273	http://www.ncbi.nlm.nih.gov/nuccore/XM_030254129.1
NM_021552.5	mRNA	chr13:97129427-97137926	-	Nsa2	protein_coding	17.8928	18.6066	18.5186	21.3505	22.4475	21.7927	0.00083016	1.19217	http://www.ncbi.nlm.nih.gov/nuccore/NM_021552.5
XM_017322321.2	mRNA	chr7:3221014-3246920	-	Nlrp12	protein_coding	0.204221	0.163657	0.160478	0.205495	0.22235	0.20199	0.093309	1.19207	http://www.ncbi.nlm.nih.gov/nuccore/XM_017322321.2
NM_001081295.1	mRNA	chr3:62338777-62462221	+	Arhgef26	protein_coding	10.4698	11.1136	11.2021	12.5117	13.2181	13.3517	0.00381426	1.19203	http://www.ncbi.nlm.nih.gov/nuccore/NM_001081295.1
NM_016854.2	mRNA	chr19:36731731-36736604	-	Ppp1r3c	protein_coding	6.87726	7.18644	7.62933	8.18909	8.47145	9.19692	0.0201131	1.19197	http://www.ncbi.nlm.nih.gov/nuccore/NM_016854.2
NM_023456.3	mRNA	chr6:49822710-49829507	+	Npy	protein_coding	5.65191	6.84963	5.95294	8.19621	6.85014	6.95003	0.10397	1.19193	http://www.ncbi.nlm.nih.gov/nuccore/NM_023456.3
XM_030243256.1	mRNA	chr8:41340646-41397644	-	Asah1	protein_coding	40.1044	41.136	40.7653	48.7156	48.6684	48.0114	3.25513e-05	1.19171	http://www.ncbi.nlm.nih.gov/nuccore/XM_030243256.1
XM_006513537.4	mRNA	chr10:115298826-115317419	-	Rab21	protein_coding	5.30653	4.32046	4.96591	5.99618	5.89989	5.49202	0.0467759	1.19155	http://www.ncbi.nlm.nih.gov/nuccore/XM_006513537.4
XM_006537531.4	mRNA	chr4:53440387-53565313	+	Slc44a1	protein_coding	7.04789	5.80733	6.29557	7.67266	7.39982	7.74629	0.0312954	1.19153	http://www.ncbi.nlm.nih.gov/nuccore/XM_006537531.4
NM_011708.4	mRNA	chr6:125552948-125686679	+	Vwf	protein_coding	57.654	59.9761	60.017	69.8731	71.8709	69.9262	0.000373291	1.19152	http://www.ncbi.nlm.nih.gov/nuccore/NM_011708.4
NM_001272033.1	mRNA	chrX:12936873-12938541	+	AA414768	protein_coding	1.75886	1.47192	1.42	1.80008	1.96748	1.77273	0.0714712	1.19126	http://www.ncbi.nlm.nih.gov/nuccore/NM_001272033.1
XM_011247132.3	mRNA	chr19:61217191-61228436	-	Csf2ra	protein_coding	4.33981	4.24537	4.52582	5.49181	5.32104	4.80571	0.0197064	1.19126	http://www.ncbi.nlm.nih.gov/nuccore/XM_011247132.3
XM_006496111.2	mRNA	chr1:72159233-72198281	-	Mreg	protein_coding	2.37002	2.69702	2.51408	2.75651	3.05662	3.21512	0.0426587	1.19089	http://www.ncbi.nlm.nih.gov/nuccore/XM_006496111.2
NM_175677.4	mRNA	chr7:104338754-104353349	-	Trim12c	protein_coding	8.89631	8.9038	8.92064	11.0179	10.238	10.5596	0.0016895	1.19067	http://www.ncbi.nlm.nih.gov/nuccore/NM_175677.4
NM_053124.2	mRNA	chr8:80699943-80739459	-	Smarca5	protein_coding	14.895	13.0074	13.4614	16.1716	16.69	16.3795	0.011141	1.19044	http://www.ncbi.nlm.nih.gov/nuccore/NM_053124.2
NM_144863.4	mRNA	chr18:32837225-32853242	+	Wdr36	protein_coding	6.13028	6.62546	6.18383	7.6464	7.83571	7.06348	0.0127768	1.1904	http://www.ncbi.nlm.nih.gov/nuccore/NM_144863.4
NM_001348055.1	mRNA	chr18:64456542-64489098	-	Fech	protein_coding	9.93982	10.4104	9.97412	12.1236	12.1484	11.8159	0.000489873	1.19006	http://www.ncbi.nlm.nih.gov/nuccore/NM_001348055.1
NM_153578.3	mRNA	chr7:55978484-56019600	-	Nipa1	protein_coding	12.1841	10.7807	10.872	13.4254	13.1601	13.6807	0.0109307	1.19001	http://www.ncbi.nlm.nih.gov/nuccore/NM_153578.3
NM_146189.3	mRNA	chr7:44501699-44524669	-	Mybpc2	protein_coding	1.46428	1.79003	1.60734	1.76775	2.28164	1.73489	0.199959	1.18978	http://www.ncbi.nlm.nih.gov/nuccore/NM_146189.3
XM_030251237.1	mRNA	chrX:51120441-51205687	-	Mbnl3	protein_coding	1.26081	1.17877	1.45082	1.45545	1.50211	1.67075	0.0767826	1.18968	http://www.ncbi.nlm.nih.gov/nuccore/XM_030251237.1
NM_028924.3	mRNA	chr12:101645446-101711573	-	Tc2n	protein_coding	3.92435	3.09041	3.50405	3.93316	4.23764	4.34057	0.0697155	1.18943	http://www.ncbi.nlm.nih.gov/nuccore/NM_028924.3
NM_021788.2	mRNA	chr8:57482702-57487860	-	Sap30	protein_coding	6.39446	7.94956	7.74795	8.51511	9.43092	8.32723	0.0793345	1.18927	http://www.ncbi.nlm.nih.gov/nuccore/NM_021788.2
NM_025444.2	mRNA	chr3:108571699-108582068	+	Taf13	protein_coding	16.0584	13.9365	14.0222	18.2004	17.3721	16.7716	0.0263808	1.18918	http://www.ncbi.nlm.nih.gov/nuccore/NM_025444.2
NM_025344.2	mRNA	chr7:108934415-108941942	+	Eif3f	protein_coding	60.8354	56.0111	60.8406	69.0134	70.5414	71.7051	0.00332254	1.18894	http://www.ncbi.nlm.nih.gov/nuccore/NM_025344.2
NM_009270.3	mRNA	chr15:59315092-59331193	+	Sqle	protein_coding	22.9535	22.8802	22.4545	27.0748	26.4473	27.6631	0.000362269	1.18886	http://www.ncbi.nlm.nih.gov/nuccore/NM_009270.3
NM_026021.4	mRNA	chr2:24949777-24960870	+	Zmynd19	protein_coding	4.05066	3.77766	3.62055	4.33183	4.68107	4.59771	0.0117344	1.18882	http://www.ncbi.nlm.nih.gov/nuccore/NM_026021.4
XM_006520695.1	mRNA	chr15:80097494-80119501	+	Syngr1	protein_coding	1.74875	1.59938	1.51989	1.86981	1.89875	2.017	0.0193421	1.18848	http://www.ncbi.nlm.nih.gov/nuccore/XM_006520695.1
NM_001081236.1	mRNA	chr5:118245227-118263114	+	Spring1	protein_coding	2.39624	2.27147	2.43832	2.76341	2.78571	2.89624	0.00232352	1.18848	http://www.ncbi.nlm.nih.gov/nuccore/NM_001081236.1
XM_006520255.3	mRNA	chr15:103453783-103502860	+	Nckap1l	protein_coding	9.43488	9.52699	9.90113	11.6403	11.423	11.2383	0.000594067	1.18842	http://www.ncbi.nlm.nih.gov/nuccore/XM_006520255.3
NM_029423.2	mRNA	chr8:27138773-27174646	-	Rab11fip1	protein_coding	17.6124	17.9154	18.0324	21.9251	20.7147	21.0121	0.000946121	1.18842	http://www.ncbi.nlm.nih.gov/nuccore/NM_029423.2
XM_006497228.3	mRNA	chr1:193221686-193243494	-	Hsd11b1	protein_coding	53.2433	59.6972	54.4477	66.4216	65.7204	66.7631	0.00634104	1.18829	http://www.ncbi.nlm.nih.gov/nuccore/XM_006497228.3
XM_006530229.4	mRNA	chr5:113818549-113832528	-	Selplg	protein_coding	21.8911	22.242	22.8432	26.9752	26.6391	25.9633	0.000498329	1.18815	http://www.ncbi.nlm.nih.gov/nuccore/XM_006530229.4
XM_006502040.4	mRNA	chr3:95139521-95142416	-	Tnfaip8l2	protein_coding	6.71012	7.20753	6.64045	8.75257	7.93987	7.73208	0.0229468	1.18807	http://www.ncbi.nlm.nih.gov/nuccore/XM_006502040.4
NM_001289915.1	mRNA	chr13:43785112-43803133	+	Cd83	protein_coding	8.14779	9.19154	8.01491	9.68928	9.91857	10.5087	0.0234264	1.18783	http://www.ncbi.nlm.nih.gov/nuccore/NM_001289915.1
XM_011241169.2	mRNA	chr6:113746873-114041993	-	Atp2b2	protein_coding	0.813257	0.925171	0.811623	1.02081	0.979869	1.02832	0.0169091	1.18782	http://www.ncbi.nlm.nih.gov/nuccore/XM_011241169.2
NM_080467.3	mRNA	chr6:38048483-38124586	-	Atp6v0a4	protein_coding	1.04255	0.829631	1.06914	1.29115	1.03574	1.16677	0.156638	1.18779	http://www.ncbi.nlm.nih.gov/nuccore/NM_080467.3
NM_001163136.1	mRNA	chr12:119443410-119466934	+	Macc1	protein_coding	3.42047	3.88073	3.8067	4.18902	4.51794	4.48228	0.0171526	1.18738	http://www.ncbi.nlm.nih.gov/nuccore/NM_001163136.1
XM_006527472.3	mRNA	chr19:41272541-41370227	-	Pik3ap1	protein_coding	7.85435	8.61529	8.22862	9.88313	9.88828	9.55453	0.00329389	1.18737	http://www.ncbi.nlm.nih.gov/nuccore/XM_006527472.3
NM_008226.2	mRNA	chr10:79716634-79736108	+	Hcn2	protein_coding	0.506512	0.432507	0.411105	0.553132	0.544843	0.505112	0.0603021	1.18736	http://www.ncbi.nlm.nih.gov/nuccore/NM_008226.2
NM_023596.3	mRNA	chr10:60712072-60752782	-	Slc29a3	protein_coding	4.87675	5.05452	4.86616	5.80092	6.21381	5.5437	0.0108219	1.18659	http://www.ncbi.nlm.nih.gov/nuccore/NM_023596.3
XM_017317108.2	mRNA	chr1:169954929-169969242	-	Hsd17b7	protein_coding	1.52258	1.39365	1.40696	1.71868	1.80578	1.60435	0.0196306	1.18635	http://www.ncbi.nlm.nih.gov/nuccore/XM_017317108.2
NM_023284.3	mRNA	chr1:169497934-169531464	-	Nuf2	protein_coding	0.516406	0.478815	0.593637	0.698085	0.641563	0.545214	0.152766	1.1863	http://www.ncbi.nlm.nih.gov/nuccore/NM_023284.3
NM_001160165.1	mRNA	chr1:87584022-87597845	+	Neu2	protein_coding	0.688971	0.592904	0.686079	0.682437	0.882699	0.769371	0.137817	1.18626	http://www.ncbi.nlm.nih.gov/nuccore/NM_001160165.1
XM_006518441.3	mRNA	chr14:21052576-21321283	+	Adk	protein_coding	7.05927	6.88117	6.32897	8.50227	8.28195	7.25963	0.0463939	1.18621	http://www.ncbi.nlm.nih.gov/nuccore/XM_006518441.3
XM_030251825.1	mRNA	chr2:115580907-115778774	+	BC052040	protein_coding	0.600669	0.507012	0.557879	0.60789	0.729423	0.638383	0.0852847	1.18621	http://www.ncbi.nlm.nih.gov/nuccore/XM_030251825.1
XM_006500120.2	mRNA	chr2:69897295-69971989	+	Ubr3	protein_coding	5.54481	5.66576	5.27222	6.48524	6.16287	6.90377	0.0137803	1.1862	http://www.ncbi.nlm.nih.gov/nuccore/XM_006500120.2
NM_001310636.1	mRNA	chr5:73322198-73338947	-	Ociad2	protein_coding	4.18517	3.99577	3.78412	5.09786	4.73036	4.3573	0.0382487	1.18558	http://www.ncbi.nlm.nih.gov/nuccore/NM_001310636.1
XM_017315335.2	mRNA	chr13:3577113-3612884	-	Tasor2	protein_coding	1.60725	1.61493	1.53334	1.79341	1.93215	1.91209	0.00433403	1.1855	http://www.ncbi.nlm.nih.gov/nuccore/XM_017315335.2
XM_030252422.1	mRNA	chr1:85649954-85709998	+	Sp100	protein_coding	19.575	17.6171	18.4125	22.2476	22.0766	21.5873	0.00465888	1.18536	http://www.ncbi.nlm.nih.gov/nuccore/XM_030252422.1
XM_006528759.1	mRNA	chrX:167207093-167213479	-	Tmsb4x	protein_coding	1655.07	1629.52	1622.69	1930.5	1935.91	1950.44	1.23507e-05	1.18535	http://www.ncbi.nlm.nih.gov/nuccore/XM_006528759.1
NM_030261.4	mRNA	chr9:14276301-14326134	+	Sesn3	protein_coding	4.30763	4.6247	3.92981	5.11833	5.18829	4.93884	0.0206591	1.1853	http://www.ncbi.nlm.nih.gov/nuccore/NM_030261.4
NM_001253874.1	mRNA	chr7:127296260-127335137	+	Itgal	protein_coding	8.64121	8.52674	8.31138	10.2458	9.72787	10.2242	0.00127947	1.18519	http://www.ncbi.nlm.nih.gov/nuccore/NM_001253874.1
NM_021274.2	mRNA	chr5:92346638-92348889	-	Cxcl10	protein_coding	10.3573	10.1105	10.8666	12.3194	12.9361	11.879	0.00696792	1.18511	http://www.ncbi.nlm.nih.gov/nuccore/NM_021274.2
XM_006516622.4	mRNA	chr13:32968832-32979058	+	Serpinb6b	protein_coding	49.0209	49.6938	50.6855	58.9941	59.2819	58.74	5.46054e-05	1.18484	http://www.ncbi.nlm.nih.gov/nuccore/XM_006516622.4
NM_007929.2	mRNA	chr16:10281749-10313968	-	Emp2	protein_coding	204.487	209.689	206.85	246.042	243.934	245.789	2.024e-05	1.18475	http://www.ncbi.nlm.nih.gov/nuccore/NM_007929.2
XM_011240336.2	mRNA	chr3:106525426-106547770	-	Cept1	protein_coding	11.1702	12.8301	12.1778	15.6955	14.2355	12.9266	0.0757029	1.18463	http://www.ncbi.nlm.nih.gov/nuccore/XM_011240336.2
NM_009665.5	mRNA	chr10:40287458-40302188	-	Amd1	protein_coding	14.7324	14.8703	13.3685	16.3165	17.2888	17.2932	0.0103068	1.18448	http://www.ncbi.nlm.nih.gov/nuccore/NM_009665.5
NM_001172160.1	mRNA	chr2:140658198-140671476	-	Flrt3	protein_coding	12.9404	12.1069	12.5116	14.461	15.016	15.0063	0.00158588	1.18436	http://www.ncbi.nlm.nih.gov/nuccore/NM_001172160.1
NM_001360913.1	mRNA	chr1:162874317-162898493	-	Fmo2	protein_coding	91.8109	89.8175	89.7681	106.71	107.442	107.274	1.92978e-05	1.18434	http://www.ncbi.nlm.nih.gov/nuccore/NM_001360913.1
NM_001357319.1	mRNA	chr8:106150354-106164718	+	Pla2g15	protein_coding	12.5546	12.8339	11.9147	14.6879	14.6574	14.8221	0.00116783	1.18401	http://www.ncbi.nlm.nih.gov/nuccore/NM_001357319.1
NM_175362.2	mRNA	chr5:140872999-141000596	-	Card11	protein_coding	2.28812	2.08168	2.46514	2.62166	2.78057	2.69005	0.025051	1.18396	http://www.ncbi.nlm.nih.gov/nuccore/NM_175362.2
NM_001360615.1	mRNA	chr7:98213810-98321208	-	Acer3	protein_coding	7.03929	6.13234	5.87259	7.66105	7.61785	7.26761	0.0357481	1.1839	http://www.ncbi.nlm.nih.gov/nuccore/NM_001360615.1
NM_001177399.1	mRNA	chr2:178023284-178035859	+	Zfp971	protein_coding	2.4415	2.49015	2.19383	2.74731	2.77947	2.90482	0.0136541	1.1833	http://www.ncbi.nlm.nih.gov/nuccore/NM_001177399.1
NM_026185.4	mRNA	chr11:77515117-77520628	+	Abhd15	protein_coding	0.834018	0.933339	0.931585	1.14227	1.04722	1.00378	0.0347618	1.18316	http://www.ncbi.nlm.nih.gov/nuccore/NM_026185.4
NM_010095.6	mRNA	chr14:67233292-67430952	+	Ebf2	protein_coding	0.0204279	0.02778	0.0413301	0.0479625	0.0214744	0.0364989	0.607219	1.18314	http://www.ncbi.nlm.nih.gov/nuccore/NM_010095.6
NM_001033242.1	mRNA	chr14:103070216-103077630	+	Cln5	protein_coding	15.3801	14.2591	15.2397	17.0443	18.7548	17.2985	0.0127724	1.18313	http://www.ncbi.nlm.nih.gov/nuccore/NM_001033242.1
XM_030251695.1	mRNA	chr2:164597695-164610853	-	Wfdc8	protein_coding	0.236327	0.271166	0.179303	0.242755	0.279488	0.290296	0.240001	1.18309	http://www.ncbi.nlm.nih.gov/nuccore/XM_030251695.1
XM_030250996.1	mRNA	chr19:10423029-10453180	+	Syt7	protein_coding	1.62635	1.77344	1.80062	2.15439	1.89541	2.10224	0.0296532	1.18299	http://www.ncbi.nlm.nih.gov/nuccore/XM_030250996.1
NM_007793.3	mRNA	chr10:78425670-78427622	+	Cstb	protein_coding	114.656	124.464	120.145	138.929	142.808	143.255	0.00225365	1.18295	http://www.ncbi.nlm.nih.gov/nuccore/NM_007793.3
NM_001382499.1	mRNA	chr7:143830214-143848410	+	Dhcr7	protein_coding	5.27504	4.34326	4.27873	5.06668	6.00906	5.36368	0.117181	1.18294	http://www.ncbi.nlm.nih.gov/nuccore/NM_001382499.1
NM_010378.3	mRNA	chr17:34282744-34287823	-	H2-Aa	protein_coding	293.74	290.542	282.426	337.314	349.999	337.795	0.000589156	1.18276	http://www.ncbi.nlm.nih.gov/nuccore/NM_010378.3
XM_006529366.3	mRNA	chr1:143636851-143702888	-	Cdc73	protein_coding	4.26426	3.67092	4.45228	4.40896	5.12016	5.12012	0.087023	1.18259	http://www.ncbi.nlm.nih.gov/nuccore/XM_006529366.3
NM_027937.2	mRNA	chr17:24488783-24508909	+	Caskin1	protein_coding	0.2925	0.410203	0.309766	0.393455	0.422791	0.381073	0.186793	1.18257	http://www.ncbi.nlm.nih.gov/nuccore/NM_027937.2
NM_001037129.1	mRNA	chr4:58285962-58374303	+	Musk	protein_coding	0.0112243	0.0686878	0.0170319	0.0527068	0.0117993	0.0501365	0.806542	1.18256	http://www.ncbi.nlm.nih.gov/nuccore/NM_001037129.1
XM_006502810.4	mRNA	chr4:116507512-116543410	+	Ipp	protein_coding	2.17004	2.3291	1.95273	2.91778	2.321	2.38946	0.146222	1.18233	http://www.ncbi.nlm.nih.gov/nuccore/XM_006502810.4
NM_009114.3	mRNA	chr3:90692630-90695721	-	S100a9	protein_coding	51.6489	49.289	50.3668	61.8201	58.6991	58.3375	0.00211185	1.1821	http://www.ncbi.nlm.nih.gov/nuccore/NM_009114.3
NM_172935.4	mRNA	chr17:24155833-24163733	-	Amdhd2	protein_coding	13.8398	13.3285	15.0869	17.2438	16.6852	16.0179	0.0153159	1.18203	http://www.ncbi.nlm.nih.gov/nuccore/NM_172935.4
NM_011828.4	mRNA	chr3:144429701-144570216	-	Hs2st1	protein_coding	26.9384	25.4501	26.8821	30.5866	31.5066	31.5665	0.00117569	1.18152	http://www.ncbi.nlm.nih.gov/nuccore/NM_011828.4
XM_011242106.2	mRNA	chr8:33517444-33585585	+	Tex15	protein_coding	0.963273	0.998642	0.929342	1.05637	1.23348	1.12615	0.0340062	1.18149	http://www.ncbi.nlm.nih.gov/nuccore/XM_011242106.2
XM_006527395.4	mRNA	chr19:38578395-38783633	+	Plce1	protein_coding	4.09277	4.16387	3.90681	4.78663	4.68524	4.89798	0.0017014	1.1814	http://www.ncbi.nlm.nih.gov/nuccore/XM_006527395.4
NM_001382458.1	mRNA	chr7:102015074-102018232	-	Il18bp	protein_coding	4.44487	4.39772	3.75604	4.93682	4.47672	5.46885	0.103767	1.18127	http://www.ncbi.nlm.nih.gov/nuccore/NM_001382458.1
NM_019419.2	mRNA	chr7:118118890-118129625	-	Arl6ip1	protein_coding	83.9429	81.93	79.5097	94.1986	94.7474	100.833	0.0039748	1.18093	http://www.ncbi.nlm.nih.gov/nuccore/NM_019419.2
XM_006540064.1	mRNA	chr7:19881815-19887990	-	Ceacam19	protein_coding	0.135054	0.0918302	0.0683109	0.0528486	0.0946484	0.201086	0.731014	1.18086	http://www.ncbi.nlm.nih.gov/nuccore/XM_006540064.1
NM_011313.2	mRNA	chr3:90612894-90614414	+	S100a6	protein_coding	191.316	195.075	197.614	228.158	227.529	233.574	0.000188375	1.18023	http://www.ncbi.nlm.nih.gov/nuccore/NM_011313.2
NM_019418.3	mRNA	chr17:57189474-57194181	-	Tnfsf14	protein_coding	1.63105	1.70463	1.4361	1.70201	1.96863	1.96081	0.0732411	1.18015	http://www.ncbi.nlm.nih.gov/nuccore/NM_019418.3
NM_001291292.1	mRNA	chr8:84010228-84011720	-	Misp3	protein_coding	17.8009	16.8437	17.9761	21.5793	21.5481	18.9422	0.0287466	1.17957	http://www.ncbi.nlm.nih.gov/nuccore/NM_001291292.1
NM_010454.3	mRNA	chr6:52204858-52208672	-	Hoxa6	protein_coding	0.968426	1.02178	1.03879	1.4701	1.08825	1.01431	0.273269	1.17949	http://www.ncbi.nlm.nih.gov/nuccore/NM_010454.3
NM_012037.2	mRNA	chr11:101458748-101466199	-	Vat1	protein_coding	66.9221	65.4456	66.7339	79.7757	76.8959	78.1467	0.000237228	1.17939	http://www.ncbi.nlm.nih.gov/nuccore/NM_012037.2
XM_006515261.3	mRNA	chr12:34047580-34693861	-	Hdac9	protein_coding	0.182694	0.175042	0.179215	0.199308	0.199813	0.234101	0.0520688	1.17929	http://www.ncbi.nlm.nih.gov/nuccore/XM_006515261.3
NM_013683.2	mRNA	chr17:34187556-34197225	+	Tap1	protein_coding	22.6576	22.7448	22.8238	28.2162	26.0445	26.1792	0.00444553	1.17902	http://www.ncbi.nlm.nih.gov/nuccore/NM_013683.2
NM_008225.2	mRNA	chr16:36934983-36963214	+	Hcls1	protein_coding	14.1924	14.1328	14.5317	16.3108	17.6053	16.6108	0.00338358	1.17897	http://www.ncbi.nlm.nih.gov/nuccore/NM_008225.2
NM_009894.3	mRNA	chr14:55754052-55758424	-	Cideb	protein_coding	2.11217	2.41538	2.47662	3.15582	2.55679	2.54449	0.145003	1.17888	http://www.ncbi.nlm.nih.gov/nuccore/NM_009894.3
NM_026418.2	mRNA	chr7:128373625-128418172	-	Rgs10	protein_coding	14.7099	15.8804	15.2397	19.1874	18.086	16.7531	0.024925	1.17884	http://www.ncbi.nlm.nih.gov/nuccore/NM_026418.2
NM_025698.1	mRNA	chr18:46585928-46597535	-	Tmed7	protein_coding	28.0082	27.0096	26.6763	31.4339	32.5833	32.258	0.000765079	1.17848	http://www.ncbi.nlm.nih.gov/nuccore/NM_025698.1
NM_001347624.1	mRNA	chr18:33199138-33213862	-	Stard4	protein_coding	6.2867	5.91986	5.85722	6.88877	6.7281	7.67007	0.0284504	1.17843	http://www.ncbi.nlm.nih.gov/nuccore/NM_001347624.1
NM_001098227.1	mRNA	chr4:6365680-6396122	+	Sdcbp	protein_coding	114.143	114.96	110.413	129.741	135.24	135.079	0.000907643	1.17832	http://www.ncbi.nlm.nih.gov/nuccore/NM_001098227.1
NM_026528.3	mRNA	chr14:19811402-19823823	-	Rtraf	protein_coding	30.2077	29.2845	30.3504	36.4278	34.1657	35.2692	0.00189218	1.17831	http://www.ncbi.nlm.nih.gov/nuccore/NM_026528.3
NM_001317353.1	mRNA	chr8:13159161-13175338	+	Lamp1	protein_coding	260.326	242.452	246.764	292.781	290.572	299.807	0.00182771	1.17827	http://www.ncbi.nlm.nih.gov/nuccore/NM_001317353.1
NM_001301811.1	mRNA	chr8:120738639-120756694	+	Irf8	protein_coding	9.62291	8.27156	8.98061	10.4348	10.993	10.2365	0.0240542	1.1782	http://www.ncbi.nlm.nih.gov/nuccore/NM_001301811.1
XM_006497673.4	mRNA	chr2:25624665-25628390	-	Fcna	protein_coding	1.75261	1.55234	1.60966	1.65139	2.18178	1.95714	0.151295	1.17818	http://www.ncbi.nlm.nih.gov/nuccore/XM_006497673.4
NM_183201.4	mRNA	chr11:82952102-82964850	+	Slfn5	protein_coding	23.32	22.5414	23.1283	25.9895	27.1769	28.1087	0.00336439	1.17808	http://www.ncbi.nlm.nih.gov/nuccore/NM_183201.4
NM_001381962.1	mRNA	chr6:129831156-129876672	-	Klra17	protein_coding	0.284635	0.193538	0.527888	0.334145	0.398955	0.452054	0.601585	1.17801	http://www.ncbi.nlm.nih.gov/nuccore/NM_001381962.1
NM_025992.2	mRNA	chr6:57580992-57665136	+	Herc6	protein_coding	3.66441	4.32641	3.92691	4.55289	4.54911	4.93591	0.0378306	1.1779	http://www.ncbi.nlm.nih.gov/nuccore/NM_025992.2
NM_010330.4	mRNA	chr13:117220573-117274415	+	Emb	protein_coding	52.0173	55.6744	54.2983	63.7278	64.5955	62.473	0.0014601	1.17783	http://www.ncbi.nlm.nih.gov/nuccore/NM_010330.4
NM_177356.3	mRNA	chr16:19653381-19706365	-	Lamp3	protein_coding	178.482	173.278	176.525	204.585	205.815	211.807	0.000315099	1.17779	http://www.ncbi.nlm.nih.gov/nuccore/NM_177356.3
NM_010240.2	mRNA	chr7:45457944-45459886	-	Ftl1	protein_coding	2194.63	2229.66	2233.8	2643.28	2625.15	2573.36	8.49407e-05	1.17779	http://www.ncbi.nlm.nih.gov/nuccore/NM_010240.2
NM_011626.2	mRNA	chr5:76183880-76209244	+	Tmem165	protein_coding	31.1442	26.7035	29.3973	34.208	34.2838	34.2599	0.0161119	1.17774	http://www.ncbi.nlm.nih.gov/nuccore/NM_011626.2
NM_001172117.1	mRNA	chr2:153108468-153151441	+	Hck	protein_coding	25.3119	26.0915	25.8241	28.8278	31.2419	30.8572	0.00430816	1.17739	http://www.ncbi.nlm.nih.gov/nuccore/NM_001172117.1
NM_020600.4	mRNA	chr18:60774596-60778546	+	Rps14	protein_coding	596.802	598.086	602.12	712.158	701.929	701.547	1.00232e-05	1.17731	http://www.ncbi.nlm.nih.gov/nuccore/NM_020600.4
NM_012032.4	mRNA	chr2:163623273-163645143	-	Serinc3	protein_coding	153.576	152.283	149.672	178.245	178.13	179.812	2.94253e-05	1.17706	http://www.ncbi.nlm.nih.gov/nuccore/NM_012032.4
XM_030255403.1	mRNA	chr6:123123300-123142866	+	Clec4a2	protein_coding	2.73764	1.90238	2.00859	2.64877	2.97276	2.20381	0.318286	1.17699	http://www.ncbi.nlm.nih.gov/nuccore/XM_030255403.1
NM_001024624.2	mRNA	chrX:160784308-160994681	-	Cdkl5	protein_coding	4.60293	5.04942	5.03169	5.33553	6.02099	5.92468	0.0288515	1.17687	http://www.ncbi.nlm.nih.gov/nuccore/NM_001024624.2
XM_017321401.2	mRNA	chr6:82725030-82754051	-	Hk2	protein_coding	5.91039	5.46255	5.735	6.53714	6.44476	7.14644	0.0170153	1.17655	http://www.ncbi.nlm.nih.gov/nuccore/XM_017321401.2
NM_146075.2	mRNA	chr17:27189600-27204438	-	Lemd2	protein_coding	17.0344	14.1504	15.3989	17.6317	18.5623	18.598	0.0375021	1.17621	http://www.ncbi.nlm.nih.gov/nuccore/NM_146075.2
NM_001281472.1	mRNA	chr11:48945345-48946410	-	Psme2b	protein_coding	6.49611	5.29325	6.02687	6.88004	7.38559	6.68646	0.0622448	1.17601	http://www.ncbi.nlm.nih.gov/nuccore/NM_001281472.1
NM_021400.3	mRNA	chr1:150449412-150466165	-	Prg4	protein_coding	0.457462	0.394797	0.300357	0.382121	0.462401	0.510846	0.316662	1.17591	http://www.ncbi.nlm.nih.gov/nuccore/NM_021400.3
NM_175226.4	mRNA	chr15:58889229-58902390	+	Rnf139	protein_coding	6.76011	6.17974	6.56715	7.50922	7.3794	8.04968	0.0127953	1.1759	http://www.ncbi.nlm.nih.gov/nuccore/NM_175226.4
XM_011250085.3	mRNA	chr4:45196250-45285936	+	Frmpd1	protein_coding	0.683157	0.610653	0.7105	0.838033	0.790776	0.726878	0.0558228	1.17531	http://www.ncbi.nlm.nih.gov/nuccore/XM_011250085.3
XM_017318600.2	mRNA	chrX:140953898-141164194	+	Atg4a	protein_coding	5.88099	6.03169	6.56828	7.86819	6.7694	7.07358	0.0501867	1.17479	http://www.ncbi.nlm.nih.gov/nuccore/XM_017318600.2
XM_017321312.2	mRNA	chr6:128023322-128038268	-	Tspan9	protein_coding	0.0312778	0.055827	0.0237307	0.045898	0.0493202	0.0349278	0.577055	1.17423	http://www.ncbi.nlm.nih.gov/nuccore/XM_017321312.2
NM_010834.3	mRNA	chr1:53061640-53068079	+	Mstn	protein_coding	0.0139131	0	0	0.0163333	0	0	0.915627	1.17394	http://www.ncbi.nlm.nih.gov/nuccore/NM_010834.3
NM_001313985.1	mRNA	chr11:78343495-78349164	+	Unc119	protein_coding	12.2818	11.5544	11.3431	14.9936	12.5388	13.7454	0.0562554	1.17336	http://www.ncbi.nlm.nih.gov/nuccore/NM_001313985.1
XM_006540052.3	mRNA	chr7:16235820-16242199	-	C5ar2	protein_coding	1.16443	1.08105	1.1553	1.43708	1.36532	1.18696	0.0677467	1.17307	http://www.ncbi.nlm.nih.gov/nuccore/XM_006540052.3
NM_001109971.1	mRNA	chr11:16501638-16508484	-	Sec61g	protein_coding	31.4511	35.5764	30.1301	37.2054	39.2075	37.5491	0.033035	1.17296	http://www.ncbi.nlm.nih.gov/nuccore/NM_001109971.1
NM_016748.2	mRNA	chr4:120539868-120570276	-	Ctps	protein_coding	22.581	23.2864	22.1676	26.0189	26.5167	27.2577	0.0012842	1.17283	http://www.ncbi.nlm.nih.gov/nuccore/NM_016748.2
NM_028132.3	mRNA	chr4:99929451-99987294	+	Pgm1	protein_coding	23.3969	24.4059	24.3822	28.735	28.3755	27.5282	0.00105044	1.17252	http://www.ncbi.nlm.nih.gov/nuccore/NM_028132.3
NM_026560.4	mRNA	chr4:124918465-124936917	-	Cdca8	protein_coding	1.06471	0.944281	1.01853	1.19556	1.21658	1.13726	0.0147567	1.17238	http://www.ncbi.nlm.nih.gov/nuccore/NM_026560.4
NM_011347.2	mRNA	chr1:164115264-164150026	+	Selp	protein_coding	2.02516	2.02085	2.21754	2.31317	2.49714	2.53286	0.0186543	1.17237	http://www.ncbi.nlm.nih.gov/nuccore/NM_011347.2
NM_026001.3	mRNA	chr14:62332068-62372996	+	Rnaseh2b	protein_coding	5.37643	6.27793	4.78441	6.40012	6.04802	6.82306	0.125483	1.1723	http://www.ncbi.nlm.nih.gov/nuccore/NM_026001.3
NM_007876.2	mRNA	chr8:123186235-123201812	+	Dpep1	protein_coding	28.6583	27.9459	28.7576	33.7418	32.6311	33.6965	0.000382164	1.1723	http://www.ncbi.nlm.nih.gov/nuccore/NM_007876.2
XM_030247645.1	mRNA	chr14:74732151-74749858	+	Esd	protein_coding	53.0828	54.2767	55.1081	65.2146	61.2385	63.9942	0.00208505	1.17222	http://www.ncbi.nlm.nih.gov/nuccore/XM_030247645.1
NM_001160378.1	mRNA	chr9:85320439-85327124	-	Tent5a	protein_coding	3.34518	3.96531	3.73145	4.41089	4.09422	4.43664	0.0402798	1.17205	http://www.ncbi.nlm.nih.gov/nuccore/NM_001160378.1
XM_030252651.1	mRNA	chr3:79456249-79568151	-	Fnip2	protein_coding	4.79285	5.06882	5.18409	5.85869	6.02308	5.75081	0.0035731	1.17193	http://www.ncbi.nlm.nih.gov/nuccore/XM_030252651.1
NM_007722.4	mRNA	chr1:90203980-90215724	+	Ackr3	protein_coding	16.5646	18.0436	16.6448	20.1613	20.461	19.4338	0.00670515	1.17176	http://www.ncbi.nlm.nih.gov/nuccore/NM_007722.4
NM_008021.4	mRNA	chr6:128362994-128375886	+	Foxm1	protein_coding	0.456966	0.571598	0.503701	0.617427	0.507567	0.67012	0.207373	1.17154	http://www.ncbi.nlm.nih.gov/nuccore/NM_008021.4
NM_028712.4	mRNA	chr3:61364507-61368703	+	Rap2b	protein_coding	7.10197	7.1246	7.06875	8.40048	8.19163	8.35531	4.92764e-05	1.1715	http://www.ncbi.nlm.nih.gov/nuccore/NM_028712.4
NM_001324486.1	mRNA	chr9:45253837-45269149	-	Il10ra	protein_coding	5.05465	4.62775	4.99612	5.68083	5.95938	5.55545	0.00942709	1.17148	http://www.ncbi.nlm.nih.gov/nuccore/NM_001324486.1
NM_023418.2	mRNA	chr19:41911871-41918665	+	Pgam1	protein_coding	26.9321	28.2231	27.2603	32.3402	32.674	31.511	0.000823259	1.1712	http://www.ncbi.nlm.nih.gov/nuccore/NM_023418.2
NM_001164197.2	mRNA	chr10:128790910-128800827	+	Mmp19	protein_coding	17.1298	17.1433	17.7264	19.5568	19.866	21.4673	0.00896961	1.17097	http://www.ncbi.nlm.nih.gov/nuccore/NM_001164197.2
XM_006505871.3	mRNA	chr6:91684049-91759063	+	Slc6a6	protein_coding	20.0275	19.1082	19.7224	22.943	23.2883	22.6862	0.000478777	1.17091	http://www.ncbi.nlm.nih.gov/nuccore/XM_006505871.3
NM_001357387.1	mRNA	chr1:74236517-74268209	+	Arpc2	protein_coding	106.805	108.609	105.623	128.279	122.258	125.34	0.000711336	1.17082	http://www.ncbi.nlm.nih.gov/nuccore/NM_001357387.1
NM_001364528.1	mRNA	chr9:45172726-45204035	-	Tmprss4	protein_coding	12.2496	13.7231	12.8311	15.4417	14.9456	15.045	0.00827302	1.17082	http://www.ncbi.nlm.nih.gov/nuccore/NM_001364528.1
NM_008129.4	mRNA	chr3:122245557-122267215	+	Gclm	protein_coding	14.7307	13.5978	13.8084	16.76	16.4591	16.113	0.00371369	1.17076	http://www.ncbi.nlm.nih.gov/nuccore/NM_008129.4
XM_011248053.3	mRNA	chr1:92950755-92986262	+	Gpr35	protein_coding	0.630484	0.604998	0.651012	0.783949	0.698079	0.726556	0.019755	1.17073	http://www.ncbi.nlm.nih.gov/nuccore/XM_011248053.3
XM_006498981.4	mRNA	chr2:167930750-167979385	+	Ptpn1	protein_coding	14.0384	14.1299	13.7459	16.5998	16.731	15.7363	0.00200946	1.17066	http://www.ncbi.nlm.nih.gov/nuccore/XM_006498981.4
NM_175309.4	mRNA	chr5:136038496-136044993	+	Upk3b	protein_coding	22.5515	22.8877	22.5655	26.995	25.9414	26.6693	0.000304214	1.17059	http://www.ncbi.nlm.nih.gov/nuccore/NM_175309.4
NM_008744.2	mRNA	chr11:68209364-68386826	-	Ntn1	protein_coding	15.4528	14.3693	14.4213	17.7326	16.9408	17.1155	0.00414718	1.17055	http://www.ncbi.nlm.nih.gov/nuccore/NM_008744.2
NM_183103.2	mRNA	chr9:110844506-110856522	+	Prss46	protein_coding	0.0898211	0.30537	0.204444	0.316335	0.251793	0.133737	0.699279	1.17049	http://www.ncbi.nlm.nih.gov/nuccore/NM_183103.2
XM_006520258.4	mRNA	chr15:102296254-102324357	+	Espl1	protein_coding	0.467516	0.5101	0.379455	0.55522	0.50861	0.524502	0.132043	1.17041	http://www.ncbi.nlm.nih.gov/nuccore/XM_006520258.4
NM_029751.4	mRNA	chr8:70894722-70897443	-	Rpl18a	protein_coding	270.179	270.895	266.961	314.369	316.412	314.782	4.63835e-06	1.1702	http://www.ncbi.nlm.nih.gov/nuccore/NM_029751.4
XM_006539639.4	mRNA	chr7:24461944-24475970	+	Plaur	protein_coding	26.1626	27.3855	26.702	31.1302	32.0283	30.747	0.000932033	1.17016	http://www.ncbi.nlm.nih.gov/nuccore/XM_006539639.4
NM_001194921.1	mRNA	chr9:99690796-99717267	-	Cldn18	protein_coding	204.754	200.629	202.626	233.378	237.221	240.744	0.000145651	1.16996	http://www.ncbi.nlm.nih.gov/nuccore/NM_001194921.1
XM_011240455.3	mRNA	chr4:107802200-107876840	+	Lrp8	protein_coding	0.266331	0.325967	0.363721	0.466145	0.310518	0.341753	0.383414	1.16987	http://www.ncbi.nlm.nih.gov/nuccore/XM_011240455.3
NM_021325.3	mRNA	chr16:44765736-44794977	+	Cd200r1	protein_coding	4.09985	3.18691	3.91088	4.27562	4.64463	4.17824	0.112423	1.16975	http://www.ncbi.nlm.nih.gov/nuccore/NM_021325.3
NM_001160345.1	mRNA	chr7:51997161-52006018	-	Svip	protein_coding	3.6861	3.32094	3.26278	4.2263	3.68118	4.10527	0.0517521	1.16972	http://www.ncbi.nlm.nih.gov/nuccore/NM_001160345.1
NM_011409.1	mRNA	chr11:83191330-83215154	+	Slfn3	protein_coding	1.74083	1.71211	1.76104	1.70303	2.26572	2.12912	0.158184	1.16952	http://www.ncbi.nlm.nih.gov/nuccore/NM_011409.1
NM_174987.4	mRNA	chr8:126422501-126425435	+	Coa6	protein_coding	15.784	16.8532	15.9423	18.4717	19.6519	18.6835	0.00511048	1.16936	http://www.ncbi.nlm.nih.gov/nuccore/NM_174987.4
NM_026693.5	mRNA	chr8:111940703-111952915	+	Gabarapl2	protein_coding	46.6214	46.062	42.8601	54.0547	52.7238	51.7017	0.00486183	1.16922	http://www.ncbi.nlm.nih.gov/nuccore/NM_026693.5
XM_017318010.1	mRNA	chr18:7440079-7626886	-	Mpp7	protein_coding	5.16305	5.59713	5.00125	6.44233	6.21266	5.77281	0.0284685	1.16917	http://www.ncbi.nlm.nih.gov/nuccore/XM_017318010.1
XM_006506265.4	mRNA	chr6:136828163-136841920	+	BC049715	protein_coding	0.26562	0.186253	0.25191	0.350801	0.279227	0.192801	0.48658	1.16915	http://www.ncbi.nlm.nih.gov/nuccore/XM_006506265.4
NM_009584.4	mRNA	chr5:21757277-21785165	-	Dnajc2	protein_coding	8.49883	8.34785	8.43863	9.32647	9.96359	10.2664	0.00709725	1.16892	http://www.ncbi.nlm.nih.gov/nuccore/NM_009584.4
NM_008043.3	mRNA	chr19:41829970-41832583	+	Frat1	protein_coding	1.67011	1.20412	1.38728	1.65638	1.66486	1.65921	0.151834	1.1687	http://www.ncbi.nlm.nih.gov/nuccore/NM_008043.3
NM_145632.2	mRNA	chr16:20717826-20722265	+	Polr2h	protein_coding	7.98609	8.97439	7.76435	10.2735	9.35035	9.27048	0.0475533	1.16863	http://www.ncbi.nlm.nih.gov/nuccore/NM_145632.2
NM_008416.3	mRNA	chr8:84976909-84978748	-	Junb	protein_coding	50.9096	47.8978	49.2711	60.7975	56.0763	56.1516	0.00964875	1.16847	http://www.ncbi.nlm.nih.gov/nuccore/NM_008416.3
NM_001355058.1	mRNA	chr7:110122059-110143299	+	Wee1	protein_coding	4.71588	4.09425	4.71245	4.95556	5.4774	5.36383	0.0436252	1.16818	http://www.ncbi.nlm.nih.gov/nuccore/NM_001355058.1
NM_011594.3	mRNA	chr11:118301061-118355411	-	Timp2	protein_coding	98.5244	85.7252	89.7061	105.355	106.357	108.309	0.0167121	1.16815	http://www.ncbi.nlm.nih.gov/nuccore/NM_011594.3
XM_006526013.4	mRNA	chr18:65713554-65751624	+	Oacyl	protein_coding	0.146074	0.106418	0.110828	0.171483	0.131621	0.121175	0.362982	1.16778	http://www.ncbi.nlm.nih.gov/nuccore/XM_006526013.4
XM_006522713.4	mRNA	chr16:38505700-38522778	-	Timmdc1	protein_coding	5.60169	5.29011	6.20191	6.23509	7.19724	6.52413	0.0711399	1.16747	http://www.ncbi.nlm.nih.gov/nuccore/XM_006522713.4
NM_010581.3	mRNA	chr16:49855654-49911688	+	Cd47	protein_coding	43.5382	42.6856	41.529	50.697	48.1807	50.2483	0.00182436	1.1673	http://www.ncbi.nlm.nih.gov/nuccore/NM_010581.3
XM_011240070.3	mRNA	chr3:152280363-152340436	-	Miga1	protein_coding	3.84883	4.74026	3.71904	5.00851	4.40861	4.94673	0.140267	1.16702	http://www.ncbi.nlm.nih.gov/nuccore/XM_011240070.3
NM_130889.3	mRNA	chr4:46450926-46472657	+	Anp32b	protein_coding	35.5442	31.8287	34.5786	38.6457	40.9894	39.3443	0.0123881	1.16702	http://www.ncbi.nlm.nih.gov/nuccore/NM_130889.3
NM_021320.3	mRNA	chr10:93641049-93745972	+	Ntn4	protein_coding	19.2156	18.5636	18.5346	20.8171	22.9567	21.9356	0.00884275	1.16684	http://www.ncbi.nlm.nih.gov/nuccore/NM_021320.3
NM_008182.3	mRNA	chr9:78331020-78347145	-	Gsta2	protein_coding	2.06883	2.11005	1.70322	1.96362	2.77635	2.12346	0.307885	1.16683	http://www.ncbi.nlm.nih.gov/nuccore/NM_008182.3
NM_178920.4	mRNA	chr15:54571366-54602846	+	Mal2	protein_coding	120.676	110.258	110.481	131.127	131.021	136.194	0.00778465	1.16674	http://www.ncbi.nlm.nih.gov/nuccore/NM_178920.4
XM_030247231.1	mRNA	chr13:94057155-94191931	+	Lhfpl2	protein_coding	0.259552	0.231634	0.320001	0.45705	0.17053	0.318825	0.630758	1.16669	http://www.ncbi.nlm.nih.gov/nuccore/XM_030247231.1
NM_001204253.1	mRNA	chr6:129397297-129405413	+	Clec1b	protein_coding	1.26539	1.12407	1.08394	1.38966	1.45894	1.20337	0.1097	1.16657	http://www.ncbi.nlm.nih.gov/nuccore/NM_001204253.1
NM_172393.2	mRNA	chr10:43950307-44004846	-	Crybg1	protein_coding	2.88251	2.46376	2.53736	3.05028	3.19022	2.95594	0.0399845	1.16652	http://www.ncbi.nlm.nih.gov/nuccore/NM_172393.2
NM_001040695.1	mRNA	chr7:46923216-46958518	-	Uevld	protein_coding	3.00623	2.84951	2.58454	3.19349	3.41786	3.23298	0.0295013	1.16635	http://www.ncbi.nlm.nih.gov/nuccore/NM_001040695.1
XM_006497487.1	mRNA	chr2:5951447-6051633	+	Upf2	protein_coding	5.99632	6.06697	5.88666	6.60079	7.00836	7.32503	0.0100037	1.16625	http://www.ncbi.nlm.nih.gov/nuccore/XM_006497487.1
NM_001110322.1	mRNA	chr4:43447724-43454626	-	Cd72	protein_coding	3.62095	4.24562	3.39619	4.85327	3.41681	4.86493	0.315089	1.16623	http://www.ncbi.nlm.nih.gov/nuccore/NM_001110322.1
XM_030251385.1	mRNA	chrX:129749670-130043227	+	Diaph2	protein_coding	1.14046	1.12441	1.09601	1.14916	1.42866	1.34146	0.0899044	1.16615	http://www.ncbi.nlm.nih.gov/nuccore/XM_030251385.1
NM_001301204.1	mRNA	chr8:105984945-105991773	-	Dpep2	protein_coding	6.12308	6.89191	6.95183	8.08667	7.40226	7.79488	0.0292157	1.16613	http://www.ncbi.nlm.nih.gov/nuccore/NM_001301204.1
XM_030242604.1	mRNA	chr7:25463873-25477647	-	Ceacam1	protein_coding	8.39472	8.48346	7.73255	10.1864	8.41996	10.091	0.0931618	1.16605	http://www.ncbi.nlm.nih.gov/nuccore/XM_030242604.1
XM_006530500.4	mRNA	chr5:115631904-115645739	+	Rab35	protein_coding	4.82501	4.10097	4.67764	4.59437	5.1849	6.08253	0.196181	1.166	http://www.ncbi.nlm.nih.gov/nuccore/XM_006530500.4
NM_007696.2	mRNA	chr3:105973802-105987423	+	Ovgp1	protein_coding	0.432244	0.273636	0.248787	0.402445	0.297702	0.412779	0.482465	1.16577	http://www.ncbi.nlm.nih.gov/nuccore/NM_007696.2
NM_025378.2	mRNA	chr7:141009590-141010744	-	Ifitm3	protein_coding	388.024	380.059	382.834	444.542	446.366	450.414	2.60985e-05	1.16544	http://www.ncbi.nlm.nih.gov/nuccore/NM_025378.2
XM_006533548.2	mRNA	chr11:68432278-68497849	+	Pik3r5	protein_coding	5.90164	5.87572	6.17924	6.54617	7.60009	6.78088	0.041329	1.16543	http://www.ncbi.nlm.nih.gov/nuccore/XM_006533548.2
XM_017318617.1	mRNA	chrX:53344594-53370555	-	Mospd1	protein_coding	5.22348	4.31832	4.82463	5.33224	5.30349	6.10115	0.0995305	1.165	http://www.ncbi.nlm.nih.gov/nuccore/XM_017318617.1
NM_177260.2	mRNA	chr3:84666192-84704575	+	Tmem154	protein_coding	4.95494	5.38677	5.01531	5.44667	5.91906	6.51908	0.0674921	1.1646	http://www.ncbi.nlm.nih.gov/nuccore/NM_177260.2
NM_001360963.1	mRNA	chr6:56882400-56923932	-	Nt5c3	protein_coding	9.15329	9.09178	8.61072	11.3325	10.0565	9.8864	0.0390919	1.16457	http://www.ncbi.nlm.nih.gov/nuccore/NM_001360963.1
NM_144783.2	mRNA	chr2:105126529-105173614	+	Wt1	protein_coding	0.827679	0.608301	0.664904	0.885915	0.831694	0.728539	0.225262	1.16434	http://www.ncbi.nlm.nih.gov/nuccore/NM_144783.2
XM_030249494.1	mRNA	chr17:69156624-69289991	+	Epb41l3	protein_coding	2.79492	2.74249	3.12229	3.59788	3.04954	3.43534	0.0780606	1.16433	http://www.ncbi.nlm.nih.gov/nuccore/XM_030249494.1
NM_001363757.1	mRNA	chr6:91363981-91411353	-	Wnt7a	protein_coding	2.64084	2.66793	2.58287	3.42344	2.94716	2.81763	0.0806827	1.1643	http://www.ncbi.nlm.nih.gov/nuccore/NM_001363757.1
NM_145937.3	mRNA	chr6:108107021-108185583	-	Sumf1	protein_coding	17.5659	16.6911	17.1148	19.1266	20.0173	20.6564	0.00531476	1.16407	http://www.ncbi.nlm.nih.gov/nuccore/NM_145937.3
NM_025272.2	mRNA	chr17:26676396-26699647	+	Atp6v0e	protein_coding	96.8028	94.3492	91.43	107.266	111.243	110.398	0.00142643	1.16394	http://www.ncbi.nlm.nih.gov/nuccore/NM_025272.2
NM_007481.3	mRNA	chr12:69372150-69375980	+	Arf6	protein_coding	62.3485	48.6217	55.2482	66.3728	63.5384	63.5213	0.090004	1.16373	http://www.ncbi.nlm.nih.gov/nuccore/NM_007481.3
NM_001204252.1	mRNA	chr11:70166623-70170836	+	Clec10a	protein_coding	1.80528	2.19928	1.97842	2.32534	2.24041	2.39674	0.0562576	1.16372	http://www.ncbi.nlm.nih.gov/nuccore/NM_001204252.1
XM_006529416.2	mRNA	chr1:127977401-128103042	-	Zranb3	protein_coding	0.340164	0.37668	0.35886	0.418349	0.384834	0.448596	0.0505354	1.16368	http://www.ncbi.nlm.nih.gov/nuccore/XM_006529416.2
NM_009321.3	mRNA	chr13:94788920-94842923	+	Tbca	protein_coding	66.6482	60.7181	66.0375	70.4493	78.4787	76.1069	0.0255231	1.16355	http://www.ncbi.nlm.nih.gov/nuccore/NM_009321.3
NM_001276263.1	mRNA	chr16:78301671-78329968	+	Cxadr	protein_coding	11.4317	11.5487	10.8571	13.5796	12.2457	13.5359	0.0194166	1.16324	http://www.ncbi.nlm.nih.gov/nuccore/NM_001276263.1
NM_001379173.1	mRNA	chr3:144683665-144720169	-	Sh3glb1	protein_coding	23.6076	20.8359	22.071	24.7868	25.5221	27.0431	0.0255939	1.16294	http://www.ncbi.nlm.nih.gov/nuccore/NM_001379173.1
NM_010299.3	mRNA	chr11:55097985-55113029	+	Gm2a	protein_coding	22.9771	23.3538	23.8587	27.088	27.7787	26.7424	0.000664556	1.1627	http://www.ncbi.nlm.nih.gov/nuccore/NM_010299.3
NM_153564.2	mRNA	chr3:142496934-142522344	+	Gbp5	protein_coding	6.4656	5.2349	5.89794	7.18077	6.53491	6.74434	0.0772381	1.1626	http://www.ncbi.nlm.nih.gov/nuccore/NM_153564.2
NM_001162938.2	mRNA	chr1:173673665-173698393	+	Ifi208	protein_coding	4.49916	4.35874	4.1552	4.98752	5.42789	4.71351	0.0378132	1.16259	http://www.ncbi.nlm.nih.gov/nuccore/NM_001162938.2
NM_011577.2	mRNA	chr7:25687002-25705077	+	Tgfb1	protein_coding	26.3532	26.6489	27.7794	30.7747	31.7414	31.3956	0.00107886	1.16254	http://www.ncbi.nlm.nih.gov/nuccore/NM_011577.2
XM_006523863.4	mRNA	chr17:78850504-78882479	-	Eif2ak2	protein_coding	9.03609	8.52349	8.21379	10.1214	9.94067	9.89776	0.00500525	1.16243	http://www.ncbi.nlm.nih.gov/nuccore/XM_006523863.4
NM_001359101.1	mRNA	chr5:139017304-139150703	-	Prkar1b	protein_coding	7.44247	7.42141	7.45633	8.66616	7.74439	9.53487	0.0796272	1.16242	http://www.ncbi.nlm.nih.gov/nuccore/NM_001359101.1
NM_053262.3	mRNA	chr5:103989765-104021796	-	Hsd17b11	protein_coding	64.9254	62.3333	64.3514	73.0463	74.8647	74.8025	0.000463398	1.16233	http://www.ncbi.nlm.nih.gov/nuccore/NM_053262.3
NM_020519.2	mRNA	chr15:74726644-74728023	-	Slurp1	protein_coding	6.34461	6.91225	7.65815	8.88707	7.04858	8.37318	0.165004	1.16227	http://www.ncbi.nlm.nih.gov/nuccore/NM_020519.2
NM_145507.2	mRNA	chr1:128412118-128417416	-	Dars	protein_coding	9.72103	9.41624	8.5291	12.0495	9.81939	10.2854	0.123081	1.16221	http://www.ncbi.nlm.nih.gov/nuccore/NM_145507.2
NM_009007.2	mRNA	chr5:143505481-143527993	-	Rac1	protein_coding	92.6197	84.3659	84.7432	98.4493	100.782	104.895	0.0126211	1.16199	http://www.ncbi.nlm.nih.gov/nuccore/NM_009007.2
XM_006505089.4	mRNA	chr6:5221425-5256285	-	Pon3	protein_coding	23.7429	23.0568	24.7212	28.2064	28.0127	26.8803	0.0037204	1.16189	http://www.ncbi.nlm.nih.gov/nuccore/XM_006505089.4
NM_001324533.1	mRNA	chr9:106429411-106431568	+	Rpl29	protein_coding	284.445	295.11	293.488	343.203	347.094	324.04	0.00390063	1.16184	http://www.ncbi.nlm.nih.gov/nuccore/NM_001324533.1
XM_017313351.2	mRNA	chr9:110532500-110552417	+	Setd2	protein_coding	3.72855	3.61271	3.74826	4.22209	4.49116	4.1706	0.00519895	1.1618	http://www.ncbi.nlm.nih.gov/nuccore/XM_017313351.2
NM_173379.3	mRNA	chr16:25959284-26105813	-	P3h2	protein_coding	3.734	3.34538	3.30661	4.29024	3.63894	4.13679	0.0793683	1.16175	http://www.ncbi.nlm.nih.gov/nuccore/NM_173379.3
NM_010773.2	mRNA	chr18:70568292-70626131	+	Mbd2	protein_coding	47.0133	39.5262	44.5905	50.2474	48.4166	53.6491	0.058265	1.16154	http://www.ncbi.nlm.nih.gov/nuccore/NM_010773.2
NM_001329527.1	mRNA	chr9:108339080-108340342	+	Gpx1	protein_coding	177.701	178.185	168.94	208.484	206.282	194.824	0.00553483	1.16151	http://www.ncbi.nlm.nih.gov/nuccore/NM_001329527.1
NM_001033432.3	mRNA	chr10:17900466-17948067	-	Heca	protein_coding	9.31896	8.51024	8.7445	9.84354	10.6379	10.3789	0.0130372	1.16131	http://www.ncbi.nlm.nih.gov/nuccore/NM_001033432.3
NM_025451.2	mRNA	chr4:138455148-138460126	+	Camk2n1	protein_coding	14.8019	12.5046	13.0876	15.4323	15.9763	15.494	0.037913	1.16113	http://www.ncbi.nlm.nih.gov/nuccore/NM_025451.2
XM_006534633.4	mRNA	chr11:119389950-119468996	+	Rnf213	protein_coding	8.11676	8.0419	8.03073	9.55488	9.31119	9.21377	0.000246735	1.16083	http://www.ncbi.nlm.nih.gov/nuccore/XM_006534633.4
NM_183027.2	mRNA	chr1:79606876-79671972	-	Ap1s3	protein_coding	2.3162	2.26893	2.11474	2.55011	2.65496	2.57188	0.00640289	1.16076	http://www.ncbi.nlm.nih.gov/nuccore/NM_183027.2
NM_001013365.2	mRNA	chr11:4236785-4241026	+	Osm	protein_coding	1.14464	1.52977	1.13797	1.59859	1.68044	1.14599	0.387304	1.1607	http://www.ncbi.nlm.nih.gov/nuccore/NM_001013365.2
XM_006505881.3	mRNA	chr6:38918971-39037879	+	Tbxas1	protein_coding	3.06271	3.25611	4.17478	4.23533	3.9563	3.98821	0.187709	1.16069	http://www.ncbi.nlm.nih.gov/nuccore/XM_006505881.3
XM_030244076.1	mRNA	chr9:50533087-50553791	-	Bco2	protein_coding	0.448828	0.508636	0.302692	0.468355	0.489295	0.504917	0.338202	1.16062	http://www.ncbi.nlm.nih.gov/nuccore/XM_030244076.1
NM_008467.4	mRNA	chr3:69072221-69127092	-	Kpna4	protein_coding	16.3025	16.5758	16.5607	18.8773	19.2188	19.2832	6.73107e-05	1.16061	http://www.ncbi.nlm.nih.gov/nuccore/NM_008467.4
XM_011247844.2	mRNA	chrX:155323918-155342272	-	Prdx4	protein_coding	4.19937	3.76613	4.889	5.35481	4.84072	4.72176	0.144877	1.16047	http://www.ncbi.nlm.nih.gov/nuccore/XM_011247844.2
XM_006541527.1	mRNA	chrX:48411049-48453803	-	Elf4	protein_coding	3.51875	3.52535	3.44934	4.06502	3.81685	4.29519	0.0161063	1.16044	http://www.ncbi.nlm.nih.gov/nuccore/XM_006541527.1
XM_006515793.4	mRNA	chr12:111442451-111449224	+	Tnfaip2	protein_coding	8.6737	8.28427	8.0308	10.1609	8.98282	9.85006	0.0286816	1.16027	http://www.ncbi.nlm.nih.gov/nuccore/XM_006515793.4
NM_053102.2	mRNA	chr3:144570427-144597677	+	Selenof	protein_coding	182.842	182.875	182.859	211.954	213.326	211.214	1.18803e-06	1.16027	http://www.ncbi.nlm.nih.gov/nuccore/NM_053102.2
NM_201371.2	mRNA	chr6:127689009-127769159	-	Prmt8	protein_coding	7.2681	7.65155	7.67987	9.22812	8.80454	8.17896	0.0223141	1.15983	http://www.ncbi.nlm.nih.gov/nuccore/NM_201371.2
NM_009592.1	mRNA	chrX:104280565-104413846	-	Abcb7	protein_coding	4.10398	4.09245	4.25905	4.65674	5.0012	4.78723	0.00432783	1.15974	http://www.ncbi.nlm.nih.gov/nuccore/NM_009592.1
NM_029219.2	mRNA	chr4:129058144-129084526	+	Rnf19b	protein_coding	20.5231	19.8638	20.543	23.7274	24.1931	22.7347	0.0025954	1.15962	http://www.ncbi.nlm.nih.gov/nuccore/NM_029219.2
NM_011452.3	mRNA	chr13:33027414-33040588	+	Serpinb9b	protein_coding	0.672397	0.450667	0.787092	0.58638	0.787625	0.840967	0.463692	1.15958	http://www.ncbi.nlm.nih.gov/nuccore/NM_011452.3
NM_001166543.1	mRNA	chr17:27556574-27563672	+	Hmga1	protein_coding	10.2322	10.5257	9.29586	11.8573	11.3796	11.6126	0.015598	1.15957	http://www.ncbi.nlm.nih.gov/nuccore/NM_001166543.1
NM_001163616.1	mRNA	chr14:32785963-32817968	+	Tmem273	protein_coding	1.5841	1.69384	1.9191	1.67968	2.04127	2.30535	0.251571	1.15956	http://www.ncbi.nlm.nih.gov/nuccore/NM_001163616.1
NM_010258.3	mRNA	chr18:11052510-11085635	+	Gata6	protein_coding	11.4531	10.9603	10.996	13.39	12.4114	12.937	0.0054025	1.15951	http://www.ncbi.nlm.nih.gov/nuccore/NM_010258.3
NM_153541.3	mRNA	chr4:129425765-129440818	-	Zbtb8b	protein_coding	0.171693	0.280183	0.312635	0.295618	0.324879	0.265864	0.42614	1.15938	http://www.ncbi.nlm.nih.gov/nuccore/NM_153541.3
XM_030250316.1	mRNA	chr18:37864130-37935622	-	Diaph1	protein_coding	2.46192	2.57229	2.51203	2.9813	3.00402	2.7632	0.00851886	1.15932	http://www.ncbi.nlm.nih.gov/nuccore/XM_030250316.1
XM_017320114.2	mRNA	chr4:63831202-63861508	-	Tnfsf8	protein_coding	0.639476	0.805683	0.699222	0.905267	0.790865	0.789711	0.139799	1.15924	http://www.ncbi.nlm.nih.gov/nuccore/XM_017320114.2
NM_001357287.1	mRNA	chr8:85636718-85700924	-	Neto2	protein_coding	0.461657	0.30708	0.355338	0.494832	0.365738	0.44231	0.370076	1.15907	http://www.ncbi.nlm.nih.gov/nuccore/NM_001357287.1
NM_001378325.1	mRNA	chr13:51685529-51701736	-	Sema4d	protein_coding	1.01923	0.883609	0.947288	1.04695	1.23216	1.02435	0.119794	1.15906	http://www.ncbi.nlm.nih.gov/nuccore/NM_001378325.1
NM_133757.2	mRNA	chr11:117986857-118024011	+	Pgs1	protein_coding	29.905	29.2648	30.3308	34.8376	34.3465	34.514	0.000157511	1.15863	http://www.ncbi.nlm.nih.gov/nuccore/NM_133757.2
NM_001081454.2	mRNA	chr7:80389194-80405436	-	Furin	protein_coding	28.6301	28.6116	28.6977	32.8474	33.777	32.9364	0.000107214	1.1585	http://www.ncbi.nlm.nih.gov/nuccore/NM_001081454.2
NM_009789.2	mRNA	chrX:162961992-162964599	-	S100g	protein_coding	56.923	63.0154	53.7766	65.1676	67.9165	68.1536	0.0332241	1.15844	http://www.ncbi.nlm.nih.gov/nuccore/NM_009789.2
XM_011246129.3	mRNA	chr16:66655421-67620917	-	Cadm2	protein_coding	0.105683	0.131743	0.11285	0.114876	0.144015	0.146865	0.223224	1.15839	http://www.ncbi.nlm.nih.gov/nuccore/XM_011246129.3
NM_029075.1	mRNA	chr10:12939983-12964259	-	Stx11	protein_coding	9.9114	10.1249	10.094	11.5248	11.4264	11.9415	0.000755251	1.15806	http://www.ncbi.nlm.nih.gov/nuccore/NM_029075.1
NM_007568.5	mRNA	chr5:91357261-91402994	-	Btc	protein_coding	1.51796	1.6016	1.41976	1.72056	1.89836	1.63665	0.0627981	1.15779	http://www.ncbi.nlm.nih.gov/nuccore/NM_007568.5
XM_006517352.3	mRNA	chr13:77708678-78163590	+	Fam172a	protein_coding	3.81288	3.30134	3.64209	4.02528	4.55609	3.87187	0.0917457	1.15776	http://www.ncbi.nlm.nih.gov/nuccore/XM_006517352.3
XM_006539129.4	mRNA	chr4:154157485-154162306	-	Tprgl	protein_coding	30.5653	25.6737	30.2974	33.0879	33.2896	33.7996	0.046935	1.15763	http://www.ncbi.nlm.nih.gov/nuccore/XM_006539129.4
NM_201609.2	mRNA	chr11:95749067-95764715	+	Zfp652	protein_coding	7.02747	7.00919	6.65938	8.05106	7.25396	8.64806	0.0614857	1.15738	http://www.ncbi.nlm.nih.gov/nuccore/NM_201609.2
NM_007419.3	mRNA	chr19:56722117-56725150	+	Adrb1	protein_coding	15.4807	12.0064	13.6276	16.7464	15.1654	15.6694	0.123293	1.15728	http://www.ncbi.nlm.nih.gov/nuccore/NM_007419.3
NM_029364.4	mRNA	chr10:121365090-121397254	+	Gns	protein_coding	61.6342	59.8822	60.8767	70.2627	70.2592	70.5495	5.00868e-05	1.15723	http://www.ncbi.nlm.nih.gov/nuccore/NM_029364.4
XM_006539763.4	mRNA	chr7:4237643-4243690	+	Lilra5	protein_coding	0.624389	0.907485	0.971142	1.00787	0.968154	0.920374	0.297339	1.15716	http://www.ncbi.nlm.nih.gov/nuccore/XM_006539763.4
NM_027807.4	mRNA	chr9:53614581-53667507	-	Cul5	protein_coding	5.37911	5.38435	5.06235	5.79405	5.98305	6.53566	0.0282828	1.15714	http://www.ncbi.nlm.nih.gov/nuccore/NM_027807.4
NM_025443.2	mRNA	chr11:17203198-17211589	-	Pno1	protein_coding	12.2645	11.6504	12.2244	14.6801	13.2972	13.8353	0.0135332	1.15699	http://www.ncbi.nlm.nih.gov/nuccore/NM_025443.2
NM_026283.3	mRNA	chr14:21750531-21798726	+	Samd8	protein_coding	4.23784	4.3936	4.07622	4.99393	5.01463	4.69395	0.00860153	1.15698	http://www.ncbi.nlm.nih.gov/nuccore/NM_026283.3
NM_001164090.1	mRNA	chr12:31595354-31634658	-	Bcap29	protein_coding	11.8936	12.6879	11.8138	13.1237	15.242	13.7415	0.0504788	1.15694	http://www.ncbi.nlm.nih.gov/nuccore/NM_001164090.1
NM_007572.2	mRNA	chr4:136895916-136898844	-	C1qa	protein_coding	57.2178	55.7328	56.9496	64.2714	65.4143	66.8702	0.000541279	1.15689	http://www.ncbi.nlm.nih.gov/nuccore/NM_007572.2
NM_025323.2	mRNA	chr12:4817608-4827659	+	Sf3b6	protein_coding	21.2793	22.0129	20.3153	25.6537	23.2557	24.6739	0.0175106	1.15683	http://www.ncbi.nlm.nih.gov/nuccore/NM_025323.2
NM_021524.2	mRNA	chr12:32820335-32853369	+	Nampt	protein_coding	13.2596	12.8907	13.1372	14.9927	14.8873	15.5648	0.00097507	1.15673	http://www.ncbi.nlm.nih.gov/nuccore/NM_021524.2
XM_006516556.3	mRNA	chr13:23702730-23710625	-	Hfe	protein_coding	7.95882	8.69312	7.95485	9.67453	9.59778	9.19014	0.0111124	1.15669	http://www.ncbi.nlm.nih.gov/nuccore/XM_006516556.3
NM_146023.4	mRNA	chr11:79513385-79530609	-	Evi2	protein_coding	3.7692	3.72811	3.60166	3.76724	4.37149	4.69887	0.105004	1.15665	http://www.ncbi.nlm.nih.gov/nuccore/NM_146023.4
NM_022997.5	mRNA	chr8:85260385-85299517	-	Vps35	protein_coding	35.3741	34.4577	34.2898	40.3107	39.2659	40.8487	0.0006941	1.15658	http://www.ncbi.nlm.nih.gov/nuccore/NM_022997.5
XM_006538814.4	mRNA	chr4:148160198-148166420	+	Fbxo2	protein_coding	3.05608	3.63648	2.8554	3.42157	3.59934	4.01942	0.165563	1.1563	http://www.ncbi.nlm.nih.gov/nuccore/XM_006538814.4
NM_026826.1	mRNA	chr5:100798759-100804467	+	Mrps18c	protein_coding	24.8901	24.0098	23.776	28.8676	30.5786	24.5799	0.105633	1.15618	http://www.ncbi.nlm.nih.gov/nuccore/NM_026826.1
NM_008621.3	mRNA	chrX:75109733-75131016	-	Mpp1	protein_coding	19.8385	19.6106	18.1954	21.3121	22.124	23.2088	0.016296	1.15614	http://www.ncbi.nlm.nih.gov/nuccore/NM_008621.3
XM_017321609.2	mRNA	chr6:72318766-72345190	-	Usp39	protein_coding	12.9758	12.6288	12.6936	15.0278	15.2194	14.0259	0.00664351	1.15601	http://www.ncbi.nlm.nih.gov/nuccore/XM_017321609.2
NM_009187.3	mRNA	chr17:83501917-83514333	-	Cox7a2l	protein_coding	81.8562	76.8767	78.259	90.4083	91.1415	92.3658	0.0015008	1.1558	http://www.ncbi.nlm.nih.gov/nuccore/NM_009187.3
NM_007720.2	mRNA	chr9:120092133-120094906	+	Ccr8	protein_coding	0.683682	0.464871	0.37051	0.573289	0.513361	0.66894	0.487563	1.15571	http://www.ncbi.nlm.nih.gov/nuccore/NM_007720.2
NM_001356362.1	mRNA	chr11:96034885-96047430	+	Snf8	protein_coding	15.3133	16.8993	17.95	19.1659	19.0362	19.7603	0.0311503	1.15549	http://www.ncbi.nlm.nih.gov/nuccore/NM_001356362.1
XM_011242736.3	mRNA	chr9:70599014-70657856	-	Mindy2	protein_coding	7.48156	6.87415	7.28324	8.34002	8.46427	8.19664	0.00452986	1.15537	http://www.ncbi.nlm.nih.gov/nuccore/XM_011242736.3
NM_172416.3	mRNA	chr10:42678916-42702462	+	Ostm1	protein_coding	15.6719	16.3797	14.6328	18.7356	17.8027	17.3862	0.0201278	1.15509	http://www.ncbi.nlm.nih.gov/nuccore/NM_172416.3
XM_030251934.1	mRNA	chr2:51948498-51973489	-	Nmi	protein_coding	8.50583	8.38171	8.91566	9.70886	9.24421	10.8487	0.0570578	1.15496	http://www.ncbi.nlm.nih.gov/nuccore/XM_030251934.1
NM_009810.3	mRNA	chr8:46617291-46639698	+	Casp3	protein_coding	5.63442	5.452	5.49157	6.58058	6.15087	6.41455	0.00332928	1.1549	http://www.ncbi.nlm.nih.gov/nuccore/NM_009810.3
NM_001033813.4	mRNA	chr9:22188166-22202123	+	Zfp872	protein_coding	0.83916	0.946658	0.858548	1.07468	1.00244	0.976842	0.036574	1.1549	http://www.ncbi.nlm.nih.gov/nuccore/NM_001033813.4
NM_009256.3	mRNA	chr13:33004541-33017955	+	Serpinb9	protein_coding	40.7261	37.4585	38.7836	44.5196	45.7356	44.8254	0.00403258	1.15485	http://www.ncbi.nlm.nih.gov/nuccore/NM_009256.3
NM_001190451.2	mRNA	chr10:97479500-97518163	+	Dcn	protein_coding	47.5075	47.01	45.0932	52.6572	53.6732	54.8956	0.00182292	1.15483	http://www.ncbi.nlm.nih.gov/nuccore/NM_001190451.2
NM_153459.4	mRNA	chr9:106368632-106375724	+	Dusp7	protein_coding	29.7168	29.9864	29.5671	33.442	35.0809	34.5633	0.000766098	1.15477	http://www.ncbi.nlm.nih.gov/nuccore/NM_153459.4
NM_001037746.3	mRNA	chr12:57230412-57242168	+	Prps1l3	protein_coding	7.28087	6.33363	7.18482	7.60989	8.21678	8.19137	0.0408636	1.15475	http://www.ncbi.nlm.nih.gov/nuccore/NM_001037746.3
NM_172689.3	mRNA	chr4:40203777-40239825	-	Ddx58	protein_coding	14.6109	14.0013	14.5225	16.8664	16.7921	16.1408	0.00174803	1.15451	http://www.ncbi.nlm.nih.gov/nuccore/NM_172689.3
XM_006541248.2	mRNA	chr7:44496517-44501134	+	Fam71e1	protein_coding	0.915447	0.985562	0.926074	1.13439	1.01581	1.11315	0.0267952	1.15431	http://www.ncbi.nlm.nih.gov/nuccore/XM_006541248.2
NM_008062.3	mRNA	chrX:74409483-74428880	-	G6pdx	protein_coding	18.0449	18.2731	18.7714	21.0703	21.0676	21.4269	0.000325318	1.15385	http://www.ncbi.nlm.nih.gov/nuccore/NM_008062.3
NM_026124.3	mRNA	chr2:156863122-156873563	+	Rab5if	protein_coding	62.3431	54.3818	63.8185	71.5479	68.4354	68.2667	0.0415056	1.15346	http://www.ncbi.nlm.nih.gov/nuccore/NM_026124.3
XM_006507441.4	mRNA	chr7:116337265-116443453	-	Pik3c2a	protein_coding	6.64677	6.62461	6.70716	8.08659	7.24127	7.71551	0.0142012	1.15341	http://www.ncbi.nlm.nih.gov/nuccore/XM_006507441.4
NM_001377015.1	mRNA	chr8:88332804-88362172	-	Brd7	protein_coding	28.7485	27.6624	27.9564	32.1612	32.9392	32.199	0.000469444	1.15328	http://www.ncbi.nlm.nih.gov/nuccore/NM_001377015.1
NM_023149.3	mRNA	chr18:84667465-84685702	-	Cndp2	protein_coding	41.675	42.3067	42.8981	49.2153	47.8705	49.2293	0.000347649	1.15318	http://www.ncbi.nlm.nih.gov/nuccore/NM_023149.3
NM_007653.3	mRNA	chr10:128909866-128912822	+	Cd63	protein_coding	308.624	306.018	304.955	355.017	346.122	359.3	0.000310754	1.15316	http://www.ncbi.nlm.nih.gov/nuccore/NM_007653.3
XM_011240656.3	mRNA	chr4:111526721-111657510	+	Agbl4	protein_coding	0.0208967	0.0852527	0.063418	0.0735949	0.0659018	0.0560048	0.6815	1.15294	http://www.ncbi.nlm.nih.gov/nuccore/XM_011240656.3
XM_006528484.4	mRNA	chrX:134542334-134582534	-	Btk	protein_coding	2.66252	2.20182	2.56603	2.77084	3.14689	2.64858	0.138935	1.15288	http://www.ncbi.nlm.nih.gov/nuccore/XM_006528484.4
NM_007421.2	mRNA	chr12:112620047-112641355	+	Adssl1	protein_coding	13.2174	13.3308	13.424	15.8126	14.9328	15.3371	0.00145867	1.15286	http://www.ncbi.nlm.nih.gov/nuccore/NM_007421.2
NM_025536.2	mRNA	chr15:76899941-76901297	+	Commd5	protein_coding	13.3872	13.654	12.5603	15.2731	15.6587	14.7221	0.00913408	1.15283	http://www.ncbi.nlm.nih.gov/nuccore/NM_025536.2
NM_001206391.1	mRNA	chr13:55005985-55020819	-	Hk3	protein_coding	3.82333	3.44855	4.00584	3.72504	4.74374	4.53089	0.177265	1.15269	http://www.ncbi.nlm.nih.gov/nuccore/NM_001206391.1
XM_017322258.2	mRNA	chr7:140217983-140231145	+	Cd163l1	protein_coding	0.738291	0.671353	0.620885	0.845828	0.794814	0.69929	0.132859	1.15238	http://www.ncbi.nlm.nih.gov/nuccore/XM_017322258.2
NM_178058.4	mRNA	chr10:61715263-61739260	+	Aifm2	protein_coding	6.59245	6.02825	6.45818	7.62056	7.43466	6.92739	0.0225444	1.1522	http://www.ncbi.nlm.nih.gov/nuccore/NM_178058.4
NM_145222.2	mRNA	chr1:86303221-86307305	+	B3gnt7	protein_coding	2.62503	2.57379	2.42076	3.03056	2.56131	3.18724	0.122402	1.15218	http://www.ncbi.nlm.nih.gov/nuccore/NM_145222.2
NM_026958.3	mRNA	chr12:87443896-87449924	+	Slirp	protein_coding	27.7547	27.9414	26.714	30.8954	31.6315	32.4179	0.00199737	1.1521	http://www.ncbi.nlm.nih.gov/nuccore/NM_026958.3
XM_006496745.4	mRNA	chr1:159523729-159931729	+	Tnr	protein_coding	0.0255912	0.0358891	0.0339784	0.033798	0.0504416	0.0257198	0.575348	1.15191	http://www.ncbi.nlm.nih.gov/nuccore/XM_006496745.4
XM_030248918.1	mRNA	chr16:22466568-22657298	-	Dgkg	protein_coding	0.568303	0.654639	0.568137	0.588667	0.667701	0.806343	0.264534	1.15166	http://www.ncbi.nlm.nih.gov/nuccore/XM_030248918.1
NM_028632.2	mRNA	chr12:84970930-84983303	+	Fcf1	protein_coding	19.8162	20.6936	21.0565	23.3248	24.7545	22.8213	0.0105408	1.15161	http://www.ncbi.nlm.nih.gov/nuccore/NM_028632.2
NM_146149.1	mRNA	chr4:106733915-106748292	+	Fam151a	protein_coding	0.753891	0.991495	0.933234	1.02477	1.08449	0.974794	0.159075	1.15136	http://www.ncbi.nlm.nih.gov/nuccore/NM_146149.1
NM_023913.2	mRNA	chr11:106397620-106487796	-	Ern1	protein_coding	5.25338	5.32911	5.52263	6.02272	5.98023	6.53658	0.0143601	1.15116	http://www.ncbi.nlm.nih.gov/nuccore/NM_023913.2
XM_017316028.2	mRNA	chr14:32159879-32179253	+	Ncoa4	protein_coding	13.3022	13.9126	13.4981	15.3853	15.4303	16.0497	0.00184626	1.15112	http://www.ncbi.nlm.nih.gov/nuccore/XM_017316028.2
XM_030253592.1	mRNA	chr4:15957587-15991163	+	Nbn	protein_coding	3.96074	3.89307	3.73813	4.32159	4.67571	4.34447	0.0115315	1.15095	http://www.ncbi.nlm.nih.gov/nuccore/XM_030253592.1
NM_172694.2	mRNA	chr4:70431927-70534928	-	Megf9	protein_coding	8.59141	7.98539	8.19691	9.29225	9.17366	10.0469	0.0187402	1.15093	http://www.ncbi.nlm.nih.gov/nuccore/NM_172694.2
NM_001355687.1	mRNA	chr6:86386006-86397150	-	Pcyox1	protein_coding	16.3939	17.3879	16.6402	18.6181	19.9171	19.4946	0.00641116	1.15088	http://www.ncbi.nlm.nih.gov/nuccore/NM_001355687.1
NM_001378987.1	mRNA	chr3:109340761-109685694	+	Vav3	protein_coding	1.88515	1.83811	2.01382	2.15109	2.22745	2.22302	0.0076869	1.15068	http://www.ncbi.nlm.nih.gov/nuccore/NM_001378987.1
NM_001146052.1	mRNA	chr7:49759512-49773999	+	Htatip2	protein_coding	10.2774	9.14213	10.1456	12.4078	10.6811	10.929	0.0835999	1.15061	http://www.ncbi.nlm.nih.gov/nuccore/NM_001146052.1
NM_001290828.1	mRNA	chr19:37021291-37207471	-	Cpeb3	protein_coding	2.00899	1.92543	1.76134	2.1488	2.12531	2.27904	0.0304057	1.15053	http://www.ncbi.nlm.nih.gov/nuccore/NM_001290828.1
NM_010655.3	mRNA	chr11:106988629-106999525	-	Kpna2	protein_coding	19.7409	19.5504	19.1807	21.5704	22.8875	22.8158	0.00305295	1.15053	http://www.ncbi.nlm.nih.gov/nuccore/NM_010655.3
XM_030245042.1	mRNA	chr10:122081120-122096873	-	Rxylt1	protein_coding	7.87045	7.65199	6.94849	8.80749	8.7894	8.25471	0.0274303	1.15045	http://www.ncbi.nlm.nih.gov/nuccore/XM_030245042.1
NM_134041.3	mRNA	chr12:113156421-113165458	+	Tedc1	protein_coding	0.527227	0.491969	0.646826	0.737455	0.577821	0.601279	0.288892	1.15038	http://www.ncbi.nlm.nih.gov/nuccore/NM_134041.3
XM_006504450.2	mRNA	chr5:134600262-134619783	-	Lat2	protein_coding	9.38305	9.98955	9.84955	10.3513	11.323	11.9421	0.0423266	1.15037	http://www.ncbi.nlm.nih.gov/nuccore/XM_006504450.2
NM_007823.3	mRNA	chr4:115624698-115647721	-	Cyp4b1	protein_coding	169.21	168.277	162.744	194.933	192.779	187.681	0.00105255	1.15025	http://www.ncbi.nlm.nih.gov/nuccore/NM_007823.3
NM_021315.2	mRNA	chr19:38788128-38819237	-	Noc3l	protein_coding	3.17963	3.08856	3.24526	3.26612	3.93939	3.73666	0.0803837	1.15018	http://www.ncbi.nlm.nih.gov/nuccore/NM_021315.2
XM_030242764.1	mRNA	chr7:138846379-138883057	+	Ppp2r2d	protein_coding	8.50189	8.13177	8.80127	9.4928	9.6127	10.1438	0.0102845	1.14997	http://www.ncbi.nlm.nih.gov/nuccore/XM_030242764.1
XM_011241512.3	mRNA	chr6:115729131-115759282	-	Tmem40	protein_coding	1.26063	0.508943	0.856818	0.986606	0.883473	1.14965	0.600046	1.14977	http://www.ncbi.nlm.nih.gov/nuccore/XM_011241512.3
XM_030243163.1	mRNA	chr1:161241009-161251166	-	Prdx6	protein_coding	288.148	292.704	290.107	333.201	334.551	333.526	6.08672e-06	1.14963	http://www.ncbi.nlm.nih.gov/nuccore/XM_030243163.1
NM_177888.4	mRNA	chr7:6363308-6382605	+	Zfp78	protein_coding	0.338362	0.313731	0.303393	0.343052	0.363779	0.391587	0.0526126	1.14959	http://www.ncbi.nlm.nih.gov/nuccore/NM_177888.4
XM_006509684.2	mRNA	chr8:72477995-72492609	-	Slc35e1	protein_coding	4.83692	4.79395	4.65256	5.36388	5.26856	5.78587	0.0134212	1.14947	http://www.ncbi.nlm.nih.gov/nuccore/XM_006509684.2
NM_138664.2	mRNA	chr16:91614257-91618999	-	Dnajc28	protein_coding	1.96843	1.81374	1.84137	2.04823	2.38671	2.02828	0.0898875	1.14932	http://www.ncbi.nlm.nih.gov/nuccore/NM_138664.2
NM_177305.4	mRNA	chr1:88698225-88702191	-	Arl4c	protein_coding	18.3195	17.833	18.2754	20.5594	20.8137	21.1798	0.000338992	1.14928	http://www.ncbi.nlm.nih.gov/nuccore/NM_177305.4
NM_144784.3	mRNA	chr9:53580522-53610350	-	Acat1	protein_coding	19.6041	19.1641	19.7668	22.6343	22.2388	22.3977	0.000167589	1.14924	http://www.ncbi.nlm.nih.gov/nuccore/NM_144784.3
NM_026033.2	mRNA	chr5:3639961-3647936	-	Gatad1	protein_coding	17.7906	15.9297	17.2759	19.775	19.3699	19.4575	0.0111457	1.14915	http://www.ncbi.nlm.nih.gov/nuccore/NM_026033.2
XM_006504801.4	mRNA	chr5:147630201-147726438	-	Flt1	protein_coding	9.09646	9.27773	9.88274	11.2253	10.3384	10.9062	0.0162415	1.1491	http://www.ncbi.nlm.nih.gov/nuccore/XM_006504801.4
NM_001316674.1	mRNA	chr10:61098642-61147684	-	Sgpl1	protein_coding	19.1289	19.1593	19.5696	21.3433	22.8741	22.2538	0.00354169	1.14887	http://www.ncbi.nlm.nih.gov/nuccore/NM_001316674.1
NM_008829.2	mRNA	chr9:8899833-8968611	+	Pgr	protein_coding	0.202133	0.278597	0.30672	0.295013	0.321604	0.287947	0.300863	1.14873	http://www.ncbi.nlm.nih.gov/nuccore/NM_008829.2
NM_145944.5	mRNA	chr14:65837302-65866604	+	Ccdc25	protein_coding	10.089	9.04901	10.2317	10.7527	11.2809	11.7004	0.0347107	1.1486	http://www.ncbi.nlm.nih.gov/nuccore/NM_145944.5
NM_001081365.1	mRNA	chr18:36348624-36393370	+	Cystm1	protein_coding	39.3429	37.9334	38.6798	48.7852	43.885	40.5154	0.0777961	1.14859	http://www.ncbi.nlm.nih.gov/nuccore/NM_001081365.1
NM_026988.2	mRNA	chr6:124913675-124917946	-	Ptms	protein_coding	218.577	166.9	193.747	218.383	236.488	210.142	0.164493	1.14811	http://www.ncbi.nlm.nih.gov/nuccore/NM_026988.2
NM_175194.2	mRNA	chr10:62920633-62946494	+	Slc25a16	protein_coding	7.27299	7.19796	7.69984	8.87568	8.53987	8.03877	0.0193282	1.1481	http://www.ncbi.nlm.nih.gov/nuccore/NM_175194.2
NM_015759.2	mRNA	chr13:49263110-49309208	-	Fgd3	protein_coding	1.97251	2.07353	2.10253	2.71339	2.20077	2.14053	0.179667	1.14737	http://www.ncbi.nlm.nih.gov/nuccore/NM_015759.2
NM_010344.4	mRNA	chr8:33653238-33698162	+	Gsr	protein_coding	27.9587	26.1886	25.8396	30.9535	30.2793	30.5387	0.00457296	1.14733	http://www.ncbi.nlm.nih.gov/nuccore/NM_010344.4
NM_024225.5	mRNA	chr2:144250123-144270572	-	Snx5	protein_coding	30.0116	28.9752	28.7074	33.2046	33.4462	33.9412	0.00068743	1.14708	http://www.ncbi.nlm.nih.gov/nuccore/NM_024225.5
NM_001163791.1	mRNA	chr8:85299632-85308279	+	Orc6	protein_coding	5.03776	4.93666	4.32806	5.33424	5.55544	5.51534	0.0390562	1.14701	http://www.ncbi.nlm.nih.gov/nuccore/NM_001163791.1
NM_008599.4	mRNA	chr5:92321331-92328079	-	Cxcl9	protein_coding	2.0858	1.99523	2.10346	2.35736	2.32884	2.40732	0.00172547	1.14699	http://www.ncbi.nlm.nih.gov/nuccore/NM_008599.4
NM_025527.3	mRNA	chr18:34331145-34336599	+	Srp19	protein_coding	16.8413	16.8263	16.2327	18.6611	18.6524	19.9196	0.0063282	1.14695	http://www.ncbi.nlm.nih.gov/nuccore/NM_025527.3
NM_175285.3	mRNA	chr2:120977062-121007843	+	Tmem62	protein_coding	4.79135	5.46254	4.74073	5.37821	5.53358	6.28571	0.113987	1.14691	http://www.ncbi.nlm.nih.gov/nuccore/NM_175285.3
NM_010893.3	mRNA	chr17:34931253-34937297	+	Neu1	protein_coding	8.69027	8.19545	8.29177	9.34122	10.1733	9.36163	0.0169939	1.14691	http://www.ncbi.nlm.nih.gov/nuccore/NM_010893.3
NM_153789.3	mRNA	chr13:45389742-45411940	+	Mylip	protein_coding	10.5348	10.1914	10.5677	11.5823	12.3477	11.9586	0.00368286	1.14682	http://www.ncbi.nlm.nih.gov/nuccore/NM_153789.3
NM_029186.2	mRNA	chr19:46356880-46375254	+	Mfsd13a	protein_coding	4.19268	3.73749	3.34382	4.22437	4.54628	4.15845	0.113342	1.14681	http://www.ncbi.nlm.nih.gov/nuccore/NM_029186.2
NM_001033156.4	mRNA	chr12:59200655-59219483	-	Fbxo33	protein_coding	5.85385	5.29103	5.98258	6.35926	6.32595	6.95651	0.0468455	1.1468	http://www.ncbi.nlm.nih.gov/nuccore/NM_001033156.4
NM_024174.6	mRNA	chr11:88204388-88211507	+	Mrps23	protein_coding	16.9245	15.475	15.2845	19.0392	17.7915	17.8457	0.024051	1.14664	http://www.ncbi.nlm.nih.gov/nuccore/NM_024174.6
NM_008133.4	mRNA	chr14:34310727-34345033	+	Glud1	protein_coding	39.4465	35.9298	37.6138	44.2234	42.3442	42.9904	0.00877787	1.14663	http://www.ncbi.nlm.nih.gov/nuccore/NM_008133.4
XM_006524321.4	mRNA	chr17:27436316-27512880	-	Grm4	protein_coding	0.124826	0.159142	0.197305	0.195385	0.207766	0.148686	0.442112	1.14662	http://www.ncbi.nlm.nih.gov/nuccore/XM_006524321.4
NM_177687.3	mRNA	chr6:134830199-134857883	+	Crebl2	protein_coding	11.2935	10.9131	11.0906	12.6307	12.184	13.3638	0.0107638	1.1466	http://www.ncbi.nlm.nih.gov/nuccore/NM_177687.3
NM_026402.3	mRNA	chr16:45158829-45188538	+	Atg3	protein_coding	20.5843	19.0304	20.497	23.0016	23.3487	22.5647	0.00605014	1.14645	http://www.ncbi.nlm.nih.gov/nuccore/NM_026402.3
NM_001370830.1	mRNA	chr8:93351840-93379777	-	Ces1h	protein_coding	0.156405	0	0.0148332	0	0.143866	0.0523972	0.904384	1.14614	http://www.ncbi.nlm.nih.gov/nuccore/NM_001370830.1
NM_013484.2	mRNA	chr17:34862602-34882100	-	C2	protein_coding	13.2947	13.3999	12.7002	15.39	14.7987	14.9542	0.00240679	1.14591	http://www.ncbi.nlm.nih.gov/nuccore/NM_013484.2
XM_006500213.2	mRNA	chr2:152847979-152894019	+	Tpx2	protein_coding	1.14604	1.07483	1.32925	1.299	1.27399	1.49455	0.169275	1.14574	http://www.ncbi.nlm.nih.gov/nuccore/XM_006500213.2
XM_030252736.1	mRNA	chr3:37419903-37578892	+	Spata5	protein_coding	2.78823	2.69606	2.69239	2.98983	3.40054	2.97612	0.0498861	1.14551	http://www.ncbi.nlm.nih.gov/nuccore/XM_030252736.1
NM_008433.4	mRNA	chr7:24370263-24385212	+	Kcnn4	protein_coding	5.39847	4.89645	5.33924	6.2696	5.22913	6.40738	0.134299	1.14532	http://www.ncbi.nlm.nih.gov/nuccore/NM_008433.4
NM_001033168.2	mRNA	chr18:35726989-35730869	+	1700066B19Rik	protein_coding	0.22545	0.321919	0.319293	0.388176	0.268599	0.335678	0.422271	1.14514	http://www.ncbi.nlm.nih.gov/nuccore/NM_001033168.2
NM_175172.4	mRNA	chr19:58973358-59076069	-	Shtn1	protein_coding	7.03347	6.88832	6.47334	8.22171	7.63534	7.49723	0.0239386	1.14509	http://www.ncbi.nlm.nih.gov/nuccore/NM_175172.4
NM_022983.4	mRNA	chr3:146220961-146286214	+	Lpar3	protein_coding	8.75234	9.63474	9.23939	10.8771	11.1043	9.65237	0.061446	1.14505	http://www.ncbi.nlm.nih.gov/nuccore/NM_022983.4
XM_006531160.3	mRNA	chr8:104591747-104599026	+	Pdp2	protein_coding	1.54022	1.78265	1.59028	1.62732	2.00631	1.99217	0.175255	1.14505	http://www.ncbi.nlm.nih.gov/nuccore/XM_006531160.3
NM_009080.2	mRNA	chr11:68901566-68904534	+	Rpl26	protein_coding	353.478	367.45	361.42	406.339	413.772	419.186	0.000681244	1.14501	http://www.ncbi.nlm.nih.gov/nuccore/NM_009080.2
XM_006512657.4	mRNA	chr10:7773349-7780950	-	Ginm1	protein_coding	25.0731	24.2241	23.8078	27.8224	29.0307	26.8518	0.00848013	1.145	http://www.ncbi.nlm.nih.gov/nuccore/XM_006512657.4
XM_006531051.3	mRNA	chr8:92855315-92918505	+	Lpcat2	protein_coding	4.88637	5.06512	4.56984	5.90023	5.22056	5.50559	0.0454944	1.14496	http://www.ncbi.nlm.nih.gov/nuccore/XM_006531051.3
NM_021409.2	mRNA	chr2:168081004-168101203	+	Pard6b	protein_coding	20.2514	18.8707	17.9943	21.8373	21.5566	21.9989	0.0146089	1.1449	http://www.ncbi.nlm.nih.gov/nuccore/NM_021409.2
NM_172955.1	mRNA	chr13:89709948-89742512	-	Vcan	protein_coding	0.412026	0.430486	0.358354	0.542683	0.338055	0.493774	0.425987	1.1446	http://www.ncbi.nlm.nih.gov/nuccore/NM_172955.1
NM_030096.2	mRNA	chr11:83942090-83963088	+	Ddx52	protein_coding	7.60784	8.35353	7.93666	9.28006	8.54741	9.52575	0.0342087	1.14458	http://www.ncbi.nlm.nih.gov/nuccore/NM_030096.2
XM_006527761.1	mRNA	chrX:71998840-72010218	+	Cnga2	protein_coding	0.725745	0.608027	0.648953	0.623774	0.858289	0.787281	0.285336	1.14456	http://www.ncbi.nlm.nih.gov/nuccore/XM_006527761.1
XM_030249471.1	mRNA	chr17:86786184-86831609	+	Epas1	protein_coding	198.901	198.676	198.64	227.52	228.989	225.894	5.67991e-06	1.14456	http://www.ncbi.nlm.nih.gov/nuccore/XM_030249471.1
NM_023348.4	mRNA	chr16:17406000-17430826	+	Snap29	protein_coding	10.2751	9.79758	10.5913	11.9208	11.447	11.7264	0.00533202	1.14448	http://www.ncbi.nlm.nih.gov/nuccore/NM_023348.4
NM_009760.4	mRNA	chr7:138890836-138909506	-	Bnip3	protein_coding	20.9393	20.1325	19.9357	23.4997	23.3413	22.976	0.00103327	1.1444	http://www.ncbi.nlm.nih.gov/nuccore/NM_009760.4
NM_011623.2	mRNA	chr11:98992947-99024189	-	Top2a	protein_coding	2.33731	2.16316	2.06342	2.10025	2.3888	3.02252	0.328194	1.14438	http://www.ncbi.nlm.nih.gov/nuccore/NM_011623.2
XM_006496931.3	mRNA	chr1:170906715-170913829	-	Fcrlb	protein_coding	0.261627	0.186788	0.267972	0.337849	0.330036	0.151922	0.629418	1.14436	http://www.ncbi.nlm.nih.gov/nuccore/XM_006496931.3
NM_001357298.1	mRNA	chr16:32609122-32632794	+	Tfrc	protein_coding	15.9167	16.4639	15.9818	18.8442	18.3279	18.1669	0.000962515	1.14426	http://www.ncbi.nlm.nih.gov/nuccore/NM_001357298.1
XM_030246370.1	mRNA	chr11:54717451-54787548	-	Cdc42se2	protein_coding	29.9574	28.8933	29.6635	33.5425	33.0061	34.7201	0.00206054	1.1441	http://www.ncbi.nlm.nih.gov/nuccore/XM_030246370.1
NM_001358965.1	mRNA	chr10:62493833-62527445	-	Srgn	protein_coding	45.3326	44.7863	44.8136	52.6275	51.3101	50.4225	0.000621851	1.14398	http://www.ncbi.nlm.nih.gov/nuccore/NM_001358965.1
NM_173398.3	mRNA	chr3:59096448-59101821	-	Gpr171	protein_coding	1.28551	1.24212	1.48866	1.42969	1.65365	1.51108	0.127039	1.14395	http://www.ncbi.nlm.nih.gov/nuccore/NM_173398.3
NM_001001186.3	mRNA	chr13:67363584-67375763	-	Zfp456	protein_coding	0.821162	0.818705	0.812027	0.866515	0.940822	0.997353	0.0363611	1.14389	http://www.ncbi.nlm.nih.gov/nuccore/NM_001001186.3
NM_001195529.1	mRNA	chr7:99624067-99627103	-	Tpbgl	protein_coding	0.842668	1.01113	0.949605	1.19291	0.950972	1.06278	0.190995	1.14385	http://www.ncbi.nlm.nih.gov/nuccore/NM_001195529.1
NM_145571.2	mRNA	chr6:83326039-83340949	+	Mob1a	protein_coding	28.5034	27.1792	28.7368	31.8208	32.0658	32.6744	0.00178429	1.14383	http://www.ncbi.nlm.nih.gov/nuccore/NM_145571.2
XM_006533233.2	mRNA	chr11:80089379-80124131	+	Atad5	protein_coding	0.331879	0.406191	0.421763	0.496749	0.39249	0.437317	0.24673	1.14375	http://www.ncbi.nlm.nih.gov/nuccore/XM_006533233.2
NM_001163485.1	mRNA	chr15:34440505-34443276	-	Rpl30	protein_coding	322.421	315.684	310.757	366.401	353.642	364.813	0.000988235	1.14332	http://www.ncbi.nlm.nih.gov/nuccore/NM_001163485.1
NM_016767.2	mRNA	chr12:85686720-85709087	+	Batf	protein_coding	6.53617	7.26089	7.51752	8.99269	7.00231	8.36819	0.196872	1.14303	http://www.ncbi.nlm.nih.gov/nuccore/NM_016767.2
NM_026041.2	mRNA	chr1:186721086-186749358	-	Rrp15	protein_coding	8.34611	7.75295	8.61562	10.9634	8.96936	8.3153	0.231743	1.14297	http://www.ncbi.nlm.nih.gov/nuccore/NM_026041.2
NM_008969.4	mRNA	chr2:36230426-36252272	+	Ptgs1	protein_coding	32.043	32.4271	31.4621	36.091	37.5621	35.9904	0.0014045	1.14293	http://www.ncbi.nlm.nih.gov/nuccore/NM_008969.4
NM_008319.2	mRNA	chr9:21032038-21039036	+	Icam5	protein_coding	0.605795	0.489145	0.488347	0.725986	0.530691	0.552466	0.361125	1.14265	http://www.ncbi.nlm.nih.gov/nuccore/NM_008319.2
NM_007781.3	mRNA	chr15:78282507-78305721	-	Csf2rb2	protein_coding	3.24741	3.36881	3.23491	3.58858	3.82276	3.84449	0.00713891	1.14259	http://www.ncbi.nlm.nih.gov/nuccore/NM_007781.3
NM_001034862.2	mRNA	chr8:14027565-14090327	-	Erich1	protein_coding	4.0519	4.52161	4.10497	5.12046	4.93598	4.42893	0.0771505	1.14252	http://www.ncbi.nlm.nih.gov/nuccore/NM_001034862.2
XM_006496359.4	mRNA	chr1:53755512-53785237	-	Stk17b	protein_coding	9.42976	8.96915	8.58348	10.5771	10.1651	10.0854	0.0112685	1.14251	http://www.ncbi.nlm.nih.gov/nuccore/XM_006496359.4
XM_011244342.3	mRNA	chr13:29423853-29855683	-	Cdkal1	protein_coding	1.65947	1.44179	1.32122	1.63546	1.6691	1.74788	0.114698	1.14245	http://www.ncbi.nlm.nih.gov/nuccore/XM_011244342.3
NM_024472.4	mRNA	chr4:155864723-155869440	-	Cptp	protein_coding	3.57688	3.90772	3.9259	4.33184	4.62213	4.07955	0.049011	1.14224	http://www.ncbi.nlm.nih.gov/nuccore/NM_024472.4
XM_006501178.3	mRNA	chr3:90604661-90606045	+	S100a4	protein_coding	52.5547	50.3804	48.0828	58.9349	58.5674	54.9952	0.0164793	1.14223	http://www.ncbi.nlm.nih.gov/nuccore/XM_006501178.3
NM_133986.2	mRNA	chr9:108302955-108306159	-	Tcta	protein_coding	20.1266	21.5707	21.1361	24.4439	24.0603	23.261	0.00570592	1.14215	http://www.ncbi.nlm.nih.gov/nuccore/NM_133986.2
NM_001271709.1	mRNA	chr12:41451668-41486057	-	Lrrn3	protein_coding	1.88931	1.99303	2.33445	2.4841	2.41736	2.199	0.13882	1.14214	http://www.ncbi.nlm.nih.gov/nuccore/NM_001271709.1
NM_011291.5	mRNA	chr1:16101295-16104433	-	Rpl7	protein_coding	447.752	444.181	449.954	516.034	511.142	505.403	5.4206e-05	1.14211	http://www.ncbi.nlm.nih.gov/nuccore/NM_011291.5
NM_007567.2	mRNA	chr9:108096022-108190383	-	Bsn	protein_coding	0.148774	0.110793	0.148709	0.155246	0.146465	0.164553	0.230678	1.14203	http://www.ncbi.nlm.nih.gov/nuccore/NM_007567.2
NM_011971.4	mRNA	chr11:97703434-97713500	+	Psmb3	protein_coding	81.8601	87.2196	82.6541	97.4289	95.7956	94.2415	0.00334797	1.14194	http://www.ncbi.nlm.nih.gov/nuccore/NM_011971.4
NM_019491.5	mRNA	chr13:17880575-17944217	-	Rala	protein_coding	20.1606	18.212	21.1741	23.2857	22.7837	21.926	0.0420849	1.14188	http://www.ncbi.nlm.nih.gov/nuccore/NM_019491.5
XM_006510009.3	mRNA	chr9:32422204-32542632	-	Fli1	protein_coding	7.29105	6.49778	6.99975	7.67289	8.08624	7.97853	0.0200801	1.14186	http://www.ncbi.nlm.nih.gov/nuccore/XM_006510009.3
NM_026163.2	mRNA	chr16:16213345-16272712	+	Pkp2	protein_coding	14.0464	15.4151	14.0054	15.9548	16.7093	16.9678	0.0206639	1.14183	http://www.ncbi.nlm.nih.gov/nuccore/NM_026163.2
NM_008551.2	mRNA	chr1:131053700-131097843	-	Mapkapk2	protein_coding	50.2325	45.6315	48.127	53.938	55.2449	55.2278	0.00823589	1.14181	http://www.ncbi.nlm.nih.gov/nuccore/NM_008551.2
NM_021446.3	mRNA	chr12:85815447-85824893	-	Erg28	protein_coding	15.3373	14.9704	14.7124	16.8583	18.7674	15.7744	0.0759697	1.14171	http://www.ncbi.nlm.nih.gov/nuccore/NM_021446.3
XM_006516195.4	mRNA	chr12:111814166-111828388	+	Zfyve21	protein_coding	22.002	21.3156	22.8013	27.6094	24.0566	23.8183	0.0740804	1.14164	http://www.ncbi.nlm.nih.gov/nuccore/XM_006516195.4
XM_006507202.3	mRNA	chr7:118380713-118448583	-	Syt17	protein_coding	0.55496	0.551124	0.587256	0.600059	0.706208	0.626245	0.0784891	1.14124	http://www.ncbi.nlm.nih.gov/nuccore/XM_006507202.3
NM_024457.2	mRNA	chr10:117814597-117845974	-	Rap1b	protein_coding	91.0469	82.1008	88.9492	99.9728	97.4268	101.68	0.0142592	1.1411	http://www.ncbi.nlm.nih.gov/nuccore/NM_024457.2
NM_010685.4	mRNA	chrX:38419502-38456460	-	Lamp2	protein_coding	80.6525	79.191	79.3508	89.2795	91.9416	91.7128	0.000315425	1.14106	http://www.ncbi.nlm.nih.gov/nuccore/NM_010685.4
NM_001301309.1	mRNA	chr6:136923660-136941899	-	Arhgdib	protein_coding	30.2157	29.9944	29.3414	35.2459	34.6732	32.2478	0.0116883	1.14087	http://www.ncbi.nlm.nih.gov/nuccore/NM_001301309.1
XM_006501753.4	mRNA	chr3:89715012-89753449	+	Adar	protein_coding	8.23305	8.69927	8.47066	9.56371	9.79019	9.62663	0.00137541	1.14083	http://www.ncbi.nlm.nih.gov/nuccore/XM_006501753.4
NM_011300.3	mRNA	chr12:28630847-28635953	-	Rps7	protein_coding	335.661	337.357	344.43	394.875	382.003	383.516	0.000611163	1.1405	http://www.ncbi.nlm.nih.gov/nuccore/NM_011300.3
XM_011239099.1	mRNA	chr2:32069131-32085219	-	Fam78a	protein_coding	1.16868	1.15472	1.17763	1.11472	1.4589	1.41925	0.206742	1.14049	http://www.ncbi.nlm.nih.gov/nuccore/XM_011239099.1
XM_030249511.1	mRNA	chr17:36007084-36020799	-	H2-T24	protein_coding	5.41748	5.02312	5.2624	6.57663	5.86758	5.46304	0.100288	1.14037	http://www.ncbi.nlm.nih.gov/nuccore/XM_030249511.1
NM_138951.1	mRNA	chr9:44799400-44802951	-	Ttc36	protein_coding	6.60091	5.37591	6.12938	6.76601	6.57658	7.3052	0.112755	1.14037	http://www.ncbi.nlm.nih.gov/nuccore/NM_138951.1
NM_153806.1	mRNA	chr3:122274414-122285271	+	Dnttip2	protein_coding	13.4377	13.0985	12.5718	15.1133	14.5377	14.9429	0.00386045	1.14027	http://www.ncbi.nlm.nih.gov/nuccore/NM_153806.1
XM_011244153.3	mRNA	chr12:107910403-108004136	-	Bcl11b	protein_coding	0.518233	0.493027	0.561695	0.598152	0.576827	0.618586	0.0347594	1.14025	http://www.ncbi.nlm.nih.gov/nuccore/XM_011244153.3
XM_006530745.3	mRNA	chr8:84701423-84704714	+	Lyl1	protein_coding	4.43021	4.45204	4.18506	5.04785	5.27355	4.57858	0.05119	1.14025	http://www.ncbi.nlm.nih.gov/nuccore/XM_006530745.3
NM_146047.2	mRNA	chr13:73604002-73620639	+	Clptm1l	protein_coding	34.5014	31.1858	33.2369	35.7836	37.916	39.0932	0.0278026	1.14019	http://www.ncbi.nlm.nih.gov/nuccore/NM_146047.2
NM_172086.2	mRNA	chr6:115805514-115808743	-	Rpl32	protein_coding	377.247	379.128	385.592	447.25	427.108	427.674	0.00166714	1.14017	http://www.ncbi.nlm.nih.gov/nuccore/NM_172086.2
XM_006513954.2	mRNA	chr10:120227048-120232071	+	Llph	protein_coding	12.3178	13.3065	13.1444	15.2331	14.1844	14.7842	0.0137075	1.14014	http://www.ncbi.nlm.nih.gov/nuccore/XM_006513954.2
NM_007504.2	mRNA	chr7:126445860-126463073	-	Atp2a1	protein_coding	0.470438	0.345912	0.406728	0.385303	0.471536	0.537553	0.372216	1.14007	http://www.ncbi.nlm.nih.gov/nuccore/NM_007504.2
XM_006505602.4	mRNA	chr6:38687512-38876329	-	Hipk2	protein_coding	7.49736	6.98455	7.16613	7.91623	8.59084	8.17302	0.0150234	1.14006	http://www.ncbi.nlm.nih.gov/nuccore/XM_006505602.4
NM_001110159.1	mRNA	chr2:148672641-148676026	+	Nxt1	protein_coding	8.2272	7.42706	9.3232	9.41168	9.27431	9.78934	0.110583	1.14004	http://www.ncbi.nlm.nih.gov/nuccore/NM_001110159.1
NM_007378.1	mRNA	chr3:122044460-122180061	+	Abca4	protein_coding	0.88272	1.0486	0.984891	1.08503	1.10261	1.13649	0.0548666	1.13988	http://www.ncbi.nlm.nih.gov/nuccore/NM_007378.1
NM_001001180.2	mRNA	chr7:140809677-140822178	-	Zfp941	protein_coding	0.0962779	0.0981966	0.153398	0.113025	0.111331	0.172021	0.586415	1.13943	http://www.ncbi.nlm.nih.gov/nuccore/NM_001001180.2
XM_030248478.1	mRNA	chr15:63930942-64013109	-	Cyrib	protein_coding	1.51544	1.49763	1.64303	1.73168	1.87116	1.70231	0.0355358	1.1394	http://www.ncbi.nlm.nih.gov/nuccore/XM_030248478.1
NM_010302.2	mRNA	chr5:140759944-140830431	-	Gna12	protein_coding	22.4009	21.1934	22.3723	23.9708	24.2008	26.9866	0.0430536	1.13934	http://www.ncbi.nlm.nih.gov/nuccore/NM_010302.2
NM_021349.3	mRNA	chr11:61126755-61149609	+	Tnfrsf13b	protein_coding	2.42546	2.41882	2.16736	2.98972	2.42223	2.57609	0.161104	1.13925	http://www.ncbi.nlm.nih.gov/nuccore/NM_021349.3
NM_010819.4	mRNA	chr6:123262107-123275268	+	Clec4d	protein_coding	10.9581	10.056	11.0924	11.7729	12.6448	12.1551	0.0224497	1.13911	http://www.ncbi.nlm.nih.gov/nuccore/NM_010819.4
XM_030249914.1	mRNA	chr17:8283787-8297662	+	Mpc1	protein_coding	20.9623	22.5357	20.5404	24.6561	24.461	23.8243	0.0106845	1.13902	http://www.ncbi.nlm.nih.gov/nuccore/XM_030249914.1
NM_001382490.1	mRNA	chr11:62574513-62600303	+	Trpv2	protein_coding	6.51401	5.84385	5.90041	7.30375	6.41449	7.07822	0.0689059	1.13902	http://www.ncbi.nlm.nih.gov/nuccore/NM_001382490.1
XM_011247553.3	mRNA	chrX:102184942-102189304	-	Rps4x	protein_coding	298.991	292.555	297.997	337.389	342.735	333.061	0.000278017	1.139	http://www.ncbi.nlm.nih.gov/nuccore/XM_011247553.3
NM_133662.2	mRNA	chr17:35821713-35822911	+	Ier3	protein_coding	89.3573	89.342	88.7268	100.401	103.118	101.05	0.000126277	1.13889	http://www.ncbi.nlm.nih.gov/nuccore/NM_133662.2
XM_006497229.1	mRNA	chr1:192191038-192510159	+	Kcnh1	protein_coding	1.0147	0.689945	0.73727	0.907579	0.84657	1.02639	0.378992	1.13867	http://www.ncbi.nlm.nih.gov/nuccore/XM_006497229.1
NM_177242.4	mRNA	chr5:122284398-122324281	+	Pptc7	protein_coding	8.70071	8.37461	8.47144	9.62966	10.0216	9.43532	0.00395705	1.13856	http://www.ncbi.nlm.nih.gov/nuccore/NM_177242.4
NM_027191.2	mRNA	chr10:88146992-88178395	+	Nup37	protein_coding	3.69841	3.68158	3.90597	4.79327	4.01229	4.0441	0.120796	1.13855	http://www.ncbi.nlm.nih.gov/nuccore/NM_027191.2
XM_006541028.4	mRNA	chr7:78913778-78920396	+	Isg20	protein_coding	21.1863	21.0656	22.2737	25.6527	23.6986	24.1105	0.0136169	1.13849	http://www.ncbi.nlm.nih.gov/nuccore/XM_006541028.4
NM_010640.2	mRNA	chr7:43995877-43999875	+	Klk1b11	protein_coding	0.348876	0.489265	0.330869	0.255976	0.412592	0.662301	0.696097	1.13846	http://www.ncbi.nlm.nih.gov/nuccore/NM_010640.2
NM_001302346.1	mRNA	chr7:100996568-101012053	-	P2ry2	protein_coding	5.92012	6.22679	5.9454	6.74822	7.11245	6.72903	0.00633059	1.13804	http://www.ncbi.nlm.nih.gov/nuccore/NM_001302346.1
NM_173413.3	mRNA	chr9:66843664-66919705	-	Rab8b	protein_coding	11.8268	12.1918	11.8519	13.2051	13.8733	13.743	0.00219825	1.13802	http://www.ncbi.nlm.nih.gov/nuccore/NM_173413.3
NM_021297.3	mRNA	chr4:66827551-66846581	+	Tlr4	protein_coding	4.14935	3.99854	3.97316	4.50717	4.55243	4.73369	0.00323293	1.13796	http://www.ncbi.nlm.nih.gov/nuccore/NM_021297.3
XM_006535186.4	mRNA	chr5:110110028-110131536	+	Zfp605	protein_coding	0.964629	1.03563	0.984999	1.11539	1.08267	1.19869	0.0275645	1.13784	http://www.ncbi.nlm.nih.gov/nuccore/XM_006535186.4
XM_006514347.4	mRNA	chr10:60116293-60135198	+	Spock2	protein_coding	73.2788	71.9866	73.4936	81.3769	83.9512	83.5833	0.000418358	1.13783	http://www.ncbi.nlm.nih.gov/nuccore/XM_006514347.4
NM_016794.3	mRNA	chr6:72385221-72390667	-	Vamp8	protein_coding	215.085	210.678	212.919	244.178	243.318	239.2	0.000124298	1.13781	http://www.ncbi.nlm.nih.gov/nuccore/NM_016794.3
NM_001167988.1	mRNA	chrX:106206874-106221158	-	Taf9b	protein_coding	7.24038	6.62336	6.81852	8.13177	6.85801	8.53541	0.152535	1.13746	http://www.ncbi.nlm.nih.gov/nuccore/NM_001167988.1
NM_009454.2	mRNA	chr2:78869047-78920583	+	Ube2e3	protein_coding	18.2918	15.6383	18.4237	19.3491	20.7969	19.3996	0.0792477	1.13737	http://www.ncbi.nlm.nih.gov/nuccore/NM_009454.2
XM_017317849.2	mRNA	chr18:12190285-12236506	-	Npc1	protein_coding	18.8612	18.013	18.6762	20.6771	21.3231	21.1741	0.00141346	1.13724	http://www.ncbi.nlm.nih.gov/nuccore/XM_017317849.2
NM_053085.2	mRNA	chr5:30968677-30977018	+	Tcf23	protein_coding	0.293665	0.374397	0.320283	0.51712	0.328004	0.278745	0.586302	1.13712	http://www.ncbi.nlm.nih.gov/nuccore/NM_053085.2
NM_001163816.1	mRNA	chr17:57279100-57329236	+	Vav1	protein_coding	4.60799	4.54821	4.21507	5.10415	5.22494	4.87184	0.0190037	1.13683	http://www.ncbi.nlm.nih.gov/nuccore/NM_001163816.1
NM_033601.3	mRNA	chr7:19808462-19822755	-	Bcl3	protein_coding	14.1311	11.6306	12.7909	15.8909	14.3591	13.5769	0.150993	1.13681	http://www.ncbi.nlm.nih.gov/nuccore/NM_033601.3
NM_172411.4	mRNA	chr1:93151355-93160948	-	Mab21l4	protein_coding	16.4951	15.5348	16.562	18.0156	18.2373	18.9735	0.00737575	1.13653	http://www.ncbi.nlm.nih.gov/nuccore/NM_172411.4
NM_011139.2	mRNA	chr9:43123939-43205755	-	Pou2f3	protein_coding	0.0298454	0.0761004	0.0339658	0.0875921	0.0313743	0.0399939	0.795234	1.13615	http://www.ncbi.nlm.nih.gov/nuccore/NM_011139.2
XM_006537546.4	mRNA	chr4:19608395-19656891	-	Wwp1	protein_coding	16.2633	16.6566	15.817	17.6364	18.212	19.5225	0.0220821	1.13612	http://www.ncbi.nlm.nih.gov/nuccore/XM_006537546.4
NM_145489.2	mRNA	chr17:47436639-47470638	+	AI661453	protein_coding	7.41183	7.58242	6.86044	8.26207	8.20823	8.35193	0.0111728	1.13579	http://www.ncbi.nlm.nih.gov/nuccore/NM_145489.2
NM_145969.4	mRNA	chr14:26579550-26628409	+	Dennd6a	protein_coding	4.2066	3.9901	4.15969	4.59263	4.96749	4.47201	0.0266246	1.13562	http://www.ncbi.nlm.nih.gov/nuccore/NM_145969.4
NM_175353.2	mRNA	chr19:37550418-37683253	+	Exoc6	protein_coding	6.71023	6.67566	7.14631	7.40931	7.849	8.05836	0.0190291	1.13561	http://www.ncbi.nlm.nih.gov/nuccore/NM_175353.2
XM_006503352.1	mRNA	chr4:116150498-116155453	+	Pomgnt1	protein_coding	11.9098	11.0674	11.4658	12.4901	13.0486	13.5716	0.0170998	1.13551	http://www.ncbi.nlm.nih.gov/nuccore/XM_006503352.1
NM_011937.2	mRNA	chr18:38327537-38338993	-	Gnpda1	protein_coding	8.18153	6.90931	7.064	8.37527	7.861	8.91701	0.118152	1.13534	http://www.ncbi.nlm.nih.gov/nuccore/NM_011937.2
NM_024214.2	mRNA	chr8:126930664-126945921	-	Tomm20	protein_coding	12.4393	12.6487	12.181	14.3107	13.8939	14.1067	0.000749042	1.13529	http://www.ncbi.nlm.nih.gov/nuccore/NM_024214.2
NM_133999.1	mRNA	chr10:41188172-41303241	-	Fig4	protein_coding	8.05065	8.38754	8.28703	9.41039	9.4573	9.20136	0.000932781	1.13524	http://www.ncbi.nlm.nih.gov/nuccore/NM_133999.1
NM_019769.3	mRNA	chr2:119547707-119587024	+	Chp1	protein_coding	36.3738	35.827	35.7364	40.233	41.2242	41.0685	0.000186503	1.13516	http://www.ncbi.nlm.nih.gov/nuccore/NM_019769.3
XM_006510751.4	mRNA	chr9:65554384-65562263	-	Plekho2	protein_coding	8.32594	8.4003	8.14733	10.0772	9.23609	8.92163	0.0337269	1.13514	http://www.ncbi.nlm.nih.gov/nuccore/XM_006510751.4
XM_030244886.1	mRNA	chr10:51490902-51496613	+	Lilrb4a	protein_coding	36.6654	37.3774	36.5496	41.2389	40.6401	43.6573	0.00651514	1.13513	http://www.ncbi.nlm.nih.gov/nuccore/XM_030244886.1
XM_030255222.1	mRNA	chr6:5169880-5193987	-	Pon1	protein_coding	9.8381	10.1843	9.82822	10.8294	12.3538	10.6958	0.0692542	1.13495	http://www.ncbi.nlm.nih.gov/nuccore/XM_030255222.1
XM_017312373.2	mRNA	chr7:104299893-104315541	-	Trim12a	protein_coding	12.2727	11.0386	12.3636	14.4794	12.9659	13.0436	0.0695292	1.13494	http://www.ncbi.nlm.nih.gov/nuccore/XM_017312373.2
NM_026880.2	mRNA	chr4:138313409-138326296	-	Pink1	protein_coding	62.423	58.5749	60.8234	70.0333	68.479	67.8396	0.00319263	1.13492	http://www.ncbi.nlm.nih.gov/nuccore/NM_026880.2
NM_029688.5	mRNA	chr2:152105524-152111376	+	Srxn1	protein_coding	11.2022	9.76006	10.1645	11.8938	11.762	11.6695	0.0322228	1.13489	http://www.ncbi.nlm.nih.gov/nuccore/NM_029688.5
NM_009761.3	mRNA	chr14:66985240-67008877	-	Bnip3l	protein_coding	36.112	36.5114	36.837	40.6054	41.983	41.6088	0.000441576	1.13463	http://www.ncbi.nlm.nih.gov/nuccore/NM_009761.3
NM_133853.3	mRNA	chr3:104013259-104220406	-	Magi3	protein_coding	16.11	15.919	15.9246	18.111	18.4117	17.8841	0.000200721	1.13457	http://www.ncbi.nlm.nih.gov/nuccore/NM_133853.3
NM_054056.2	mRNA	chr10:108332189-108414391	+	Pawr	protein_coding	16.3058	14.6569	15.1049	17.6194	17.6389	16.9947	0.0183316	1.13427	http://www.ncbi.nlm.nih.gov/nuccore/NM_054056.2
XM_006529433.3	mRNA	chr1:131688682-131715443	+	Rab7b	protein_coding	3.77313	3.53582	3.82579	4.32668	4.25171	4.05116	0.0147667	1.13425	http://www.ncbi.nlm.nih.gov/nuccore/XM_006529433.3
NM_177627.3	mRNA	chr14:56886603-56903868	+	Zmym2	protein_coding	4.74676	4.81254	4.52319	5.37342	5.70278	4.89683	0.0651669	1.13425	http://www.ncbi.nlm.nih.gov/nuccore/NM_177627.3
NM_001305819.1	mRNA	chr7:19696244-19698398	-	Apoe	protein_coding	460.362	468.174	463.748	538.194	524.88	516.118	0.000789996	1.13425	http://www.ncbi.nlm.nih.gov/nuccore/NM_001305819.1
NM_133749.2	mRNA	chr2:112455025-112467436	+	Emc7	protein_coding	47.5002	43.577	46.2936	52.96	52.4801	50.3696	0.0119769	1.13423	http://www.ncbi.nlm.nih.gov/nuccore/NM_133749.2
NM_010218.2	mRNA	chr2:102449366-102451792	-	Fjx1	protein_coding	4.86914	4.66567	4.74134	5.82533	4.54804	5.81831	0.210648	1.13418	http://www.ncbi.nlm.nih.gov/nuccore/NM_010218.2
NM_001172207.1	mRNA	chr6:119315133-119329204	-	Lrtm2	protein_coding	2.08777	2.12937	2.39696	2.36015	2.49664	2.64472	0.0803778	1.13417	http://www.ncbi.nlm.nih.gov/nuccore/NM_001172207.1
XM_006508807.2	mRNA	chr8:14881335-14897939	+	Cln8	protein_coding	4.90387	5.6231	5.04152	6.16565	5.90243	5.58631	0.065935	1.13398	http://www.ncbi.nlm.nih.gov/nuccore/XM_006508807.2
NM_001177568.1	mRNA	chr2:177464742-177479194	+	Zfp970	protein_coding	4.20409	3.84344	4.50594	5.05851	4.84359	4.33245	0.123726	1.13391	http://www.ncbi.nlm.nih.gov/nuccore/NM_001177568.1
XM_006522874.2	mRNA	chr16:84985336-85173989	-	App	protein_coding	44.7117	46.0911	45.2863	52.6631	51.4484	50.1815	0.00178328	1.13376	http://www.ncbi.nlm.nih.gov/nuccore/XM_006522874.2
XM_030246102.1	mRNA	chr11:74383544-74591151	-	Rap1gap2	protein_coding	1.35645	1.37296	1.40089	1.41075	1.75125	1.5205	0.142992	1.1337	http://www.ncbi.nlm.nih.gov/nuccore/XM_030246102.1
NM_028351.3	mRNA	chr10:29453106-29535867	-	Rspo3	protein_coding	1.03626	0.576496	0.667093	0.774143	0.940798	0.869643	0.531963	1.13367	http://www.ncbi.nlm.nih.gov/nuccore/NM_028351.3
NM_008231.4	mRNA	chr3:87906321-87916132	+	Hdgf	protein_coding	47.8946	48.5413	49.006	54.5528	52.8858	57.4337	0.00904789	1.1336	http://www.ncbi.nlm.nih.gov/nuccore/NM_008231.4
NM_027412.3	mRNA	chr19:8809075-8819294	-	Ttc9c	protein_coding	5.52053	5.91815	6.08109	6.59539	6.24799	7.01498	0.0482494	1.13348	http://www.ncbi.nlm.nih.gov/nuccore/NM_027412.3
NM_001304719.2	mRNA	chr3:105942698-105959263	-	Atp5pb	protein_coding	100.736	104.453	99.6976	116.596	113.584	115.403	0.00130246	1.13348	http://www.ncbi.nlm.nih.gov/nuccore/NM_001304719.2
NM_013517.4	mRNA	chr8:3681737-3694174	-	Fcer2a	protein_coding	7.97708	8.76981	7.594	8.89149	9.07425	9.61687	0.0574774	1.13318	http://www.ncbi.nlm.nih.gov/nuccore/NM_013517.4
NM_030244.3	mRNA	chr2:30472631-30474199	-	Ier5l	protein_coding	8.27539	8.48923	8.08028	9.09535	9.1532	9.90003	0.0180372	1.13297	http://www.ncbi.nlm.nih.gov/nuccore/NM_030244.3
NM_146115.4	mRNA	chr2:25192720-25196813	-	Tor4a	protein_coding	12.0107	12.9891	12.1446	13.855	14.311	13.9174	0.00820522	1.13297	http://www.ncbi.nlm.nih.gov/nuccore/NM_146115.4
NM_001301284.1	mRNA	chr8:122424771-122432940	-	Cyba	protein_coding	67.8546	67.1027	64.5531	77.6939	74.5543	73.7681	0.00480124	1.13285	http://www.ncbi.nlm.nih.gov/nuccore/NM_001301284.1
NM_001357335.1	mRNA	chr3:63295211-63383713	+	Mme	protein_coding	18.0678	17.3935	16.9133	19.6841	19.5951	20.0429	0.00305707	1.13265	http://www.ncbi.nlm.nih.gov/nuccore/NM_001357335.1
NM_001039562.1	mRNA	chr8:45996908-45999850	-	Ankrd37	protein_coding	5.16233	6.24181	6.00138	6.84226	5.95196	6.9177	0.163322	1.13251	http://www.ncbi.nlm.nih.gov/nuccore/NM_001039562.1
NM_011076.3	mRNA	chr5:8567091-8748575	+	Abcb1a	protein_coding	6.40457	6.44323	6.05055	7.18578	7.1377	7.0789	0.00291546	1.1325	http://www.ncbi.nlm.nih.gov/nuccore/NM_011076.3
NM_010553.4	mRNA	chr1:40515362-40551705	+	Il18rap	protein_coding	1.8475	1.89216	2.19017	2.25019	2.39531	2.06997	0.140818	1.13249	http://www.ncbi.nlm.nih.gov/nuccore/NM_010553.4
XM_011248620.2	mRNA	chr19:4057470-4059605	-	Gstp3	protein_coding	4.13661	5.70812	4.64617	4.5705	5.4996	6.34027	0.406001	1.13246	http://www.ncbi.nlm.nih.gov/nuccore/XM_011248620.2
NM_008784.3	mRNA	chrX:100494291-100516125	+	Igbp1	protein_coding	21.2472	23.9464	21.7258	26.2819	24.4728	25.0279	0.0404246	1.13244	http://www.ncbi.nlm.nih.gov/nuccore/NM_008784.3
NM_025592.3	mRNA	chr2:39001581-39005131	-	Rpl35	protein_coding	426.142	436.672	435.764	494.989	478.87	496.661	0.000966344	1.13241	http://www.ncbi.nlm.nih.gov/nuccore/NM_025592.3
NM_011568.1	mRNA	chr11:120594516-120598365	-	Alyref	protein_coding	30.3208	29.806	30.1683	31.692	34.1109	36.4431	0.0447193	1.13235	http://www.ncbi.nlm.nih.gov/nuccore/NM_011568.1
NM_170669.2	mRNA	chr7:118104374-118116147	-	Rps15a	protein_coding	29.3694	30.2536	30.1773	34.4953	33.7549	33.4317	0.00072627	1.13231	http://www.ncbi.nlm.nih.gov/nuccore/NM_170669.2
NM_001313744.1	mRNA	chrX:50841371-50893098	+	Stk26	protein_coding	1.97604	1.7275	1.73054	1.97511	2.08914	2.08811	0.0574585	1.13218	http://www.ncbi.nlm.nih.gov/nuccore/NM_001313744.1
XM_030250890.1	mRNA	chr19:24919629-24961663	-	Cbwd1	protein_coding	2.49663	2.71844	2.66213	3.18835	3.0324	2.69756	0.0949798	1.13217	http://www.ncbi.nlm.nih.gov/nuccore/XM_030250890.1
NM_019986.3	mRNA	chr13:64161866-64186537	+	Habp4	protein_coding	13.9867	12.8	14.3715	15.473	15.4584	15.6647	0.0191795	1.13212	http://www.ncbi.nlm.nih.gov/nuccore/NM_019986.3
XM_030243773.1	mRNA	chr8:119425882-119446257	+	Osgin1	protein_coding	7.38447	7.59349	7.86902	8.91817	8.57571	8.37152	0.00906018	1.13211	http://www.ncbi.nlm.nih.gov/nuccore/XM_030243773.1
XM_030246236.1	mRNA	chr11:30930954-30954114	-	Erlec1	protein_coding	7.82809	8.10351	7.48748	8.58102	9.35446	8.57723	0.0303553	1.1321	http://www.ncbi.nlm.nih.gov/nuccore/XM_030246236.1
NM_001163687.1	mRNA	chr5:92257660-92278181	-	Naaa	protein_coding	21.6036	22.0658	21.9646	25.5807	23.5938	25.1258	0.00944158	1.13204	http://www.ncbi.nlm.nih.gov/nuccore/NM_001163687.1
NM_011290.5	mRNA	chr5:121204501-121209241	+	Rpl6	protein_coding	241.256	247.967	243.622	276.364	275.897	277.31	8.8126e-05	1.13199	http://www.ncbi.nlm.nih.gov/nuccore/NM_011290.5
XM_006519250.3	mRNA	chr14:54722215-54758420	-	Slc7a8	protein_coding	0.80158	0.863292	0.944143	0.967333	0.919248	1.06663	0.127903	1.13193	http://www.ncbi.nlm.nih.gov/nuccore/XM_006519250.3
NM_053009.3	mRNA	chr19:12766939-12796123	-	Zfp91	protein_coding	18.3915	17.1224	16.83	19.3535	18.8963	20.9917	0.0447027	1.13178	http://www.ncbi.nlm.nih.gov/nuccore/NM_053009.3
NM_009841.4	mRNA	chr18:36725064-36726815	-	Cd14	protein_coding	68.8805	69.791	71.6513	77.404	82.0081	78.6189	0.00447981	1.13174	http://www.ncbi.nlm.nih.gov/nuccore/NM_009841.4
NM_198622.1	mRNA	chr6:87980421-87981482	-	H1f10	protein_coding	2.44521	2.53009	2.41983	2.62093	2.64499	3.10255	0.112806	1.13162	http://www.ncbi.nlm.nih.gov/nuccore/NM_198622.1
NM_023331.2	mRNA	chr7:78775341-78783089	-	Mrpl46	protein_coding	12.9473	13.8022	13.1809	16.1011	13.4953	15.5855	0.104536	1.13151	http://www.ncbi.nlm.nih.gov/nuccore/NM_023331.2
NM_021876.3	mRNA	chr7:89954654-89980976	-	Eed	protein_coding	13.2453	12.764	13.1542	15.5493	13.7318	15.0318	0.0375553	1.13148	http://www.ncbi.nlm.nih.gov/nuccore/NM_021876.3
XM_006528114.3	mRNA	chrX:108737227-108834362	-	Brwd3	protein_coding	1.21964	1.33937	1.33605	1.27096	1.46126	1.67466	0.23793	1.1314	http://www.ncbi.nlm.nih.gov/nuccore/XM_006528114.3
NM_013876.3	mRNA	chr4:109452857-109476505	-	Rnf11	protein_coding	31.5803	29.4729	29.8531	32.5766	34.497	35.7662	0.0245418	1.13127	http://www.ncbi.nlm.nih.gov/nuccore/NM_013876.3
NM_029555.2	mRNA	chr6:42245935-42250441	+	Gstk1	protein_coding	27.6395	24.5994	24.5318	30.7845	29.4383	26.608	0.104382	1.13104	http://www.ncbi.nlm.nih.gov/nuccore/NM_029555.2
NM_001362674.1	mRNA	chr2:62147878-62326743	+	Slc4a10	protein_coding	0.00682041	0.0139127	0.0310482	0.0320272	0.0143396	0.0121861	0.824786	1.13077	http://www.ncbi.nlm.nih.gov/nuccore/NM_001362674.1
NM_153075.3	mRNA	chr2:121394355-121413792	-	Catsper2	protein_coding	0.51922	0.563732	0.444766	0.550548	0.563425	0.613477	0.168489	1.13074	http://www.ncbi.nlm.nih.gov/nuccore/NM_153075.3
NM_025954.4	mRNA	chr17:24470426-24473110	+	Pgp	protein_coding	12.2499	12.1091	13.1813	14.1081	14.6473	13.6924	0.0198258	1.13073	http://www.ncbi.nlm.nih.gov/nuccore/NM_025954.4
NM_020047.3	mRNA	chr6:67534059-67535822	-	Tacstd2	protein_coding	42.5634	41.3662	46.9101	50.5181	47.4577	49.9367	0.0418986	1.13049	http://www.ncbi.nlm.nih.gov/nuccore/NM_020047.3
NM_207523.2	mRNA	chr11:78180935-78183584	-	Rpl23a	protein_coding	555.923	543.56	538.752	615.937	627.074	608.97	0.000632302	1.13047	http://www.ncbi.nlm.nih.gov/nuccore/NM_207523.2
NM_001357463.1	mRNA	chr18:53176292-53220866	+	Snx2	protein_coding	39.549	39.9722	40.836	45.3364	46.0315	44.6796	0.000653635	1.13036	http://www.ncbi.nlm.nih.gov/nuccore/NM_001357463.1
NM_009008.3	mRNA	chr15:78559169-78572783	-	Rac2	protein_coding	10.45	10.3043	10.3268	11.6857	12.0279	11.4176	0.00177497	1.1303	http://www.ncbi.nlm.nih.gov/nuccore/NM_009008.3
NM_001379127.1	mRNA	chr4:150237224-150248879	+	Eno1	protein_coding	101.132	104.066	104.991	119.982	116.863	113.758	0.00325672	1.13029	http://www.ncbi.nlm.nih.gov/nuccore/NM_001379127.1
NM_008486.3	mRNA	chr7:79821803-79848210	-	Anpep	protein_coding	20.1903	20.4107	20.6804	23.3532	22.725	23.1818	0.00034749	1.1302	http://www.ncbi.nlm.nih.gov/nuccore/NM_008486.3
NM_001033273.3	mRNA	chr15:84943936-84987971	-	5031439G07Rik	protein_coding	6.67006	6.67345	6.90389	7.83028	7.47611	7.57668	0.00255333	1.13017	http://www.ncbi.nlm.nih.gov/nuccore/NM_001033273.3
XM_006507285.4	mRNA	chr7:126699774-126704658	-	Coro1a	protein_coding	50.0055	48.9103	52.5227	58.1146	57.7735	55.2562	0.00933172	1.13012	http://www.ncbi.nlm.nih.gov/nuccore/XM_006507285.4
XM_011248503.3	mRNA	chr8:88626561-88636133	-	Snx20	protein_coding	9.48937	8.08106	9.57623	10.5992	10.5324	9.54736	0.117581	1.13012	http://www.ncbi.nlm.nih.gov/nuccore/XM_011248503.3
NM_019788.3	mRNA	chr2:122738505-122749487	+	Bloc1s6	protein_coding	4.8471	4.93271	4.86251	5.41204	5.32187	5.81208	0.0142669	1.13001	http://www.ncbi.nlm.nih.gov/nuccore/NM_019788.3
XM_006523354.4	mRNA	chr17:7926871-7934841	+	Tagap	protein_coding	1.77793	1.681	1.61478	1.69108	1.8963	2.14482	0.190657	1.12979	http://www.ncbi.nlm.nih.gov/nuccore/XM_006523354.4
NM_011326.3	mRNA	chr7:121734479-121768482	+	Scnn1g	protein_coding	39.4553	38.6411	40.0213	43.6951	44.1158	45.6212	0.00196909	1.12965	http://www.ncbi.nlm.nih.gov/nuccore/NM_011326.3
NM_080557.2	mRNA	chr16:33251456-33299562	+	Snx4	protein_coding	35.8011	34.7069	35.4878	38.8261	40.4055	40.5055	0.00194431	1.12964	http://www.ncbi.nlm.nih.gov/nuccore/NM_080557.2
XM_006537950.2	mRNA	chr4:32615499-32653265	+	Casp8ap2	protein_coding	2.7063	2.32411	2.48444	2.66846	3.00464	2.81478	0.0927241	1.12948	http://www.ncbi.nlm.nih.gov/nuccore/XM_006537950.2
NM_017375.3	mRNA	chr19:18580364-18631813	-	Ostf1	protein_coding	60.4049	60.3545	60.623	67.6899	68.2312	68.93	2.90418e-05	1.12939	http://www.ncbi.nlm.nih.gov/nuccore/NM_017375.3
XM_011245123.2	mRNA	chr14:86655363-87141235	-	Diaph3	protein_coding	0.849345	0.756935	0.619378	0.900279	0.832176	0.780868	0.271467	1.12925	http://www.ncbi.nlm.nih.gov/nuccore/XM_011245123.2
NM_133706.2	mRNA	chr11:78541817-78550735	-	Tmem97	protein_coding	12.9309	12.7854	11.9528	14.5835	14.3056	13.6453	0.0170937	1.12916	http://www.ncbi.nlm.nih.gov/nuccore/NM_133706.2
NM_001077705.2	mRNA	chr6:124720707-124738709	-	Ptpn6	protein_coding	16.8265	18.337	17.986	20.0517	19.3807	20.5726	0.016207	1.12898	http://www.ncbi.nlm.nih.gov/nuccore/NM_001077705.2
NM_001368742.1	mRNA	chr17:35424850-35430055	+	H2-Q6	protein_coding	57.1658	57.1486	57.3715	63.6531	66.3421	63.8123	0.00108072	1.12885	http://www.ncbi.nlm.nih.gov/nuccore/NM_001368742.1
NM_008086.2	mRNA	chr13:60174405-60177535	-	Gas1	protein_coding	11.8038	10.1755	11.6642	12.3894	13.432	12.1557	0.0911352	1.12881	http://www.ncbi.nlm.nih.gov/nuccore/NM_008086.2
XM_017320746.2	mRNA	chr5:146833176-146837032	+	Rpl21	protein_coding	94.9563	96.6582	93.5711	107.209	107.262	107.445	0.000165821	1.1288	http://www.ncbi.nlm.nih.gov/nuccore/XM_017320746.2
NM_010022.4	mRNA	chr3:116513070-116549981	+	Dbt	protein_coding	6.69245	6.7793	7.24013	7.33458	7.94616	8.09728	0.0369247	1.12873	http://www.ncbi.nlm.nih.gov/nuccore/NM_010022.4
XM_006498855.2	mRNA	chr2:118528757-118549675	-	Bmf	protein_coding	10.738	11.1559	10.6524	12.6715	12.053	12.0072	0.00621266	1.1286	http://www.ncbi.nlm.nih.gov/nuccore/XM_006498855.2
XM_006521721.3	mRNA	chr16:44085402-44139702	-	Atp6v1a	protein_coding	39.7187	39.0809	38.9417	44.4953	43.5271	44.8562	0.000403625	1.12856	http://www.ncbi.nlm.nih.gov/nuccore/XM_006521721.3
XM_030252574.1	mRNA	chr3:88410495-88425115	-	Slc25a44	protein_coding	5.31763	5.63918	4.74352	6.05977	6.16308	5.49592	0.114283	1.12856	http://www.ncbi.nlm.nih.gov/nuccore/XM_030252574.1
NM_023731.3	mRNA	chr19:10941481-10949266	-	Ccdc86	protein_coding	3.14565	3.15721	3.0332	3.41329	3.66251	3.45956	0.00973275	1.12846	http://www.ncbi.nlm.nih.gov/nuccore/NM_023731.3
XM_017319514.2	mRNA	chr3:28781032-28798846	+	Eif5a2	protein_coding	1.8528	1.79786	1.86455	2.02404	2.12355	2.07476	0.00262119	1.12822	http://www.ncbi.nlm.nih.gov/nuccore/XM_017319514.2
XM_006497233.2	mRNA	chr1:193294353-193343878	+	Lamb3	protein_coding	32.3071	32.8451	32.7322	36.9636	37.283	36.1825	0.000333491	1.12816	http://www.ncbi.nlm.nih.gov/nuccore/XM_006497233.2
NM_013640.3	mRNA	chr8:105935728-105938392	-	Psmb10	protein_coding	43.7693	45.8807	44.0001	50.2694	52.1796	48.3144	0.0118262	1.12805	http://www.ncbi.nlm.nih.gov/nuccore/NM_013640.3
NM_001037741.4	mRNA	chr10:80054011-80056439	+	Gpx4	protein_coding	161.893	165.42	163.437	183.26	185.532	184.737	6.74654e-05	1.12792	http://www.ncbi.nlm.nih.gov/nuccore/NM_001037741.4
NM_008828.3	mRNA	chrX:106187100-106203699	+	Pgk1	protein_coding	52.5447	52.3298	50.5679	59.5058	56.0386	59.7818	0.00814517	1.12792	http://www.ncbi.nlm.nih.gov/nuccore/NM_008828.3
NM_011267.3	mRNA	chr1:153740353-153745468	+	Rgs16	protein_coding	2.85285	2.94258	2.83705	3.65183	2.64318	3.44135	0.299505	1.12788	http://www.ncbi.nlm.nih.gov/nuccore/NM_011267.3
NM_010062.4	mRNA	chr8:84908755-84911703	+	Dnase2a	protein_coding	9.37658	9.80416	9.63737	11.335	10.7366	10.4277	0.0139852	1.12774	http://www.ncbi.nlm.nih.gov/nuccore/NM_010062.4
XM_006523057.1	mRNA	chr16:77069053-77116783	+	Usp25	protein_coding	13.7036	13.3553	13.4889	15.1258	15.8651	14.7317	0.00767297	1.12762	http://www.ncbi.nlm.nih.gov/nuccore/XM_006523057.1
NM_001099742.1	mRNA	chr7:140845565-140846769	+	Scgb1c1	protein_coding	9.12887	6.41215	8.9517	9.40246	9.59652	8.61696	0.324363	1.12752	http://www.ncbi.nlm.nih.gov/nuccore/NM_001099742.1
XM_006529250.4	mRNA	chr1:91415977-91446017	-	Per2	protein_coding	4.27894	4.22135	4.31444	4.90814	4.70427	4.83614	0.00114716	1.1275	http://www.ncbi.nlm.nih.gov/nuccore/XM_006529250.4
NM_023423.3	mRNA	chr4:123735195-123750299	-	Akirin1	protein_coding	20.4849	21.5734	20.7588	24.3091	22.4691	24.0458	0.0156307	1.12746	http://www.ncbi.nlm.nih.gov/nuccore/NM_023423.3
NM_001145957.1	mRNA	chr9:38718268-38743337	+	Vwa5a	protein_coding	21.3029	20.5799	20.4027	23.6118	22.7238	23.8836	0.0040365	1.12738	http://www.ncbi.nlm.nih.gov/nuccore/NM_001145957.1
XM_017314322.2	mRNA	chr11:60486855-60528194	+	Myo15	protein_coding	0.187829	0.171407	0.180009	0.191488	0.244216	0.172214	0.357572	1.12735	http://www.ncbi.nlm.nih.gov/nuccore/XM_017314322.2
XM_011245728.2	mRNA	chr15:100304744-100330001	+	Mettl7a1	protein_coding	54.63	56.7487	53.6	64.1882	59.7012	62.0976	0.0117423	1.12734	http://www.ncbi.nlm.nih.gov/nuccore/XM_011245728.2
XM_030250992.1	mRNA	chr19:55316030-55499304	+	Vti1a	protein_coding	5.5406	5.48358	5.48037	5.82983	6.42845	6.34299	0.0205006	1.12704	http://www.ncbi.nlm.nih.gov/nuccore/XM_030250992.1
NM_025994.3	mRNA	chr4:141858142-141874920	-	Efhd2	protein_coding	44.5266	43.7696	46.7704	50.8244	49.3998	51.9926	0.00817711	1.12698	http://www.ncbi.nlm.nih.gov/nuccore/NM_025994.3
XM_017321842.1	mRNA	chr6:120836217-120892842	+	Bcl2l13	protein_coding	3.96825	3.94067	3.72062	4.41298	4.21782	4.47435	0.0110933	1.12688	http://www.ncbi.nlm.nih.gov/nuccore/XM_017321842.1
NM_030712.4	mRNA	chr9:123806477-123811754	+	Cxcr6	protein_coding	2.46526	2.69689	2.60953	3.03412	2.86325	2.85952	0.0208324	1.12677	http://www.ncbi.nlm.nih.gov/nuccore/NM_030712.4
NM_011734.4	mRNA	chr9:37613821-37648258	+	Siae	protein_coding	4.48432	4.16713	4.78839	5.03037	5.15635	4.95569	0.0396295	1.12668	http://www.ncbi.nlm.nih.gov/nuccore/NM_011734.4
NM_001001885.2	mRNA	chr19:5079333-5085491	-	Tmem151a	protein_coding	2.93445	2.24712	2.57944	3.05469	3.08478	2.60454	0.263366	1.12666	http://www.ncbi.nlm.nih.gov/nuccore/NM_001001885.2
NM_001113379.2	mRNA	chr7:98489991-98501831	+	Lrrc32	protein_coding	9.82991	10.2796	9.51314	10.9218	11.3195	11.1331	0.0075101	1.12665	http://www.ncbi.nlm.nih.gov/nuccore/NM_001113379.2
NM_011949.3	mRNA	chr16:16983382-17047453	+	Mapk1	protein_coding	20.445	17.7283	19.0789	21.7138	20.7708	22.0099	0.0498684	1.1265	http://www.ncbi.nlm.nih.gov/nuccore/NM_011949.3
NM_053273.2	mRNA	chr11:114675468-114720984	+	Ttyh2	protein_coding	3.52829	3.33203	3.24702	3.47724	3.88075	4.02758	0.081983	1.12647	http://www.ncbi.nlm.nih.gov/nuccore/NM_053273.2
NM_025647.3	mRNA	chr4:114960613-114987228	-	Cmpk1	protein_coding	31.3292	29.8505	29.6931	33.7236	33.355	35.2847	0.00828562	1.12645	http://www.ncbi.nlm.nih.gov/nuccore/NM_025647.3
NM_008152.3	mRNA	chr12:98268635-98276722	+	Gpr65	protein_coding	2.13855	1.5733	1.88852	2.09898	2.06384	2.14539	0.226493	1.12639	http://www.ncbi.nlm.nih.gov/nuccore/NM_008152.3
NM_031872.2	mRNA	chr4:155859268-155863353	-	Tas1r3	protein_coding	0.16065	0.262163	0.146264	0.25146	0.236432	0.153086	0.641114	1.12635	http://www.ncbi.nlm.nih.gov/nuccore/NM_031872.2
NM_024182.4	mRNA	chr18:12128850-12157367	+	Riok3	protein_coding	20.7142	21.3472	20.5673	23.4243	23.5584	23.5562	0.000411594	1.1263	http://www.ncbi.nlm.nih.gov/nuccore/NM_024182.4
NM_013671.3	mRNA	chr17:13007839-13018119	+	Sod2	protein_coding	32.2614	32.4627	33.3329	36.7177	36.2833	37.4286	0.000918798	1.12618	http://www.ncbi.nlm.nih.gov/nuccore/NM_013671.3
XM_006518704.1	mRNA	chr14:75131105-75230842	+	Lcp1	protein_coding	69.9427	71.5989	69.9251	81.3538	79.0472	77.7193	0.00176481	1.12604	http://www.ncbi.nlm.nih.gov/nuccore/XM_006518704.1
NM_001167750.1	mRNA	chr6:3498393-3603531	+	Vps50	protein_coding	4.00926	4.57379	4.46138	4.81124	4.90928	4.96795	0.0372745	1.12603	http://www.ncbi.nlm.nih.gov/nuccore/NM_001167750.1
XM_030246623.1	mRNA	chr12:24572232-24617391	+	Grhl1	protein_coding	1.53166	1.51755	1.4526	1.72102	1.79414	1.55402	0.0655111	1.12603	http://www.ncbi.nlm.nih.gov/nuccore/XM_030246623.1
NM_015774.3	mRNA	chr14:45283087-45318572	-	Ero1a	protein_coding	7.16412	6.91591	6.8832	7.69025	8.27439	7.64056	0.0165777	1.12603	http://www.ncbi.nlm.nih.gov/nuccore/NM_015774.3
NM_027927.4	mRNA	chr3:133091855-133110988	+	Ints12	protein_coding	5.13427	5.05001	5.61641	5.84123	5.35883	6.59139	0.172172	1.12599	http://www.ncbi.nlm.nih.gov/nuccore/NM_027927.4
XM_006534735.4	mRNA	chr5:99955935-99979130	-	Hnrnpd	protein_coding	10.1616	8.95521	8.72139	9.92596	10.3957	11.0207	0.0997771	1.12588	http://www.ncbi.nlm.nih.gov/nuccore/XM_006534735.4
NM_172413.2	mRNA	chrX:51003912-51018018	-	Rap2c	protein_coding	8.64173	8.81394	8.97295	10.3817	9.63128	9.74028	0.0118532	1.1258	http://www.ncbi.nlm.nih.gov/nuccore/NM_172413.2
NM_001346760.2	mRNA	chr11:45851969-45910625	+	Clint1	protein_coding	23.4195	23.207	24.6109	26.878	26.6852	26.628	0.00253721	1.12569	http://www.ncbi.nlm.nih.gov/nuccore/NM_001346760.2
NM_001378887.1	mRNA	chr11:118181099-118248558	-	Cyth1	protein_coding	4.89846	4.99608	5.95634	6.46934	6.5287	4.84494	0.36255	1.12568	http://www.ncbi.nlm.nih.gov/nuccore/NM_001378887.1
NM_138948.4	mRNA	chr11:4736892-4747179	-	Cabp7	protein_coding	0.410022	0.228105	0.292233	0.335481	0.378781	0.332996	0.519943	1.12565	http://www.ncbi.nlm.nih.gov/nuccore/NM_138948.4
XM_006516161.4	mRNA	chr12:108203599-108277852	-	Ccdc85c	protein_coding	3.21205	3.1427	3.17458	3.65064	3.69335	3.38247	0.0159028	1.12562	http://www.ncbi.nlm.nih.gov/nuccore/XM_006516161.4
NM_001167918.1	mRNA	chr4:123403601-123411911	-	D830031N03Rik	protein_coding	2.83927	3.02055	2.9272	3.19493	3.47979	3.21611	0.0251965	1.12562	http://www.ncbi.nlm.nih.gov/nuccore/NM_001167918.1
NM_001205339.1	mRNA	chr19:15905123-15924622	-	Psat1	protein_coding	4.55884	4.46571	4.51638	5.17857	4.36141	5.69881	0.220516	1.12539	http://www.ncbi.nlm.nih.gov/nuccore/NM_001205339.1
NM_007604.3	mRNA	chr6:17637010-17666972	+	Capza2	protein_coding	40.244	39.7002	38.5877	44.2519	44.6857	44.4447	0.000599527	1.12529	http://www.ncbi.nlm.nih.gov/nuccore/NM_007604.3
NM_026774.2	mRNA	chr3:107278858-107284082	+	Lamtor5	protein_coding	31.7599	30.352	29.846	37.3343	33.1631	32.975	0.0665825	1.12522	http://www.ncbi.nlm.nih.gov/nuccore/NM_026774.2
NM_011482.4	mRNA	chr15:82041345-82047598	-	Snu13	protein_coding	31.7967	35.484	33.7559	37.3978	38.3041	37.9814	0.0184518	1.12517	http://www.ncbi.nlm.nih.gov/nuccore/NM_011482.4
NM_011930.4	mRNA	chr17:25133391-25162103	+	Clcn7	protein_coding	10.7819	10.9025	10.6358	12.1363	11.9758	12.2508	0.00026338	1.12508	http://www.ncbi.nlm.nih.gov/nuccore/NM_011930.4
XM_006516932.4	mRNA	chr13:43195240-43303232	-	Gfod1	protein_coding	2.34217	2.50566	2.31143	2.58151	2.71499	2.75746	0.0205564	1.12497	http://www.ncbi.nlm.nih.gov/nuccore/XM_006516932.4
XM_017319212.2	mRNA	chr2:34852087-34870965	-	Psmd5	protein_coding	11.1034	10.9965	11.6749	12.2083	12.6872	13.1	0.0133908	1.12497	http://www.ncbi.nlm.nih.gov/nuccore/XM_017319212.2
NM_172733.1	mRNA	chr6:137754577-137837872	+	Dera	protein_coding	7.60281	7.25404	6.47877	8.32328	7.3126	8.36555	0.136753	1.12495	http://www.ncbi.nlm.nih.gov/nuccore/NM_172733.1
NM_001362432.1	mRNA	chr14:16249314-16311537	+	Ngly1	protein_coding	12.7097	12.9935	12.8459	13.4794	14.5411	15.3397	0.0422817	1.1248	http://www.ncbi.nlm.nih.gov/nuccore/NM_001362432.1
NM_025507.2	mRNA	chr12:87449910-87472299	-	Snw1	protein_coding	23.7283	23.6739	25.1761	26.779	28.2568	26.5904	0.0138714	1.12466	http://www.ncbi.nlm.nih.gov/nuccore/NM_025507.2
XM_006530494.4	mRNA	chr5:124483388-124493586	+	Snrnp35	protein_coding	2.46192	2.34632	2.58746	2.86646	2.6835	2.76724	0.024603	1.1246	http://www.ncbi.nlm.nih.gov/nuccore/XM_006530494.4
NM_026724.2	mRNA	chr3:130726827-130730337	-	Rpl34	protein_coding	229.825	238.99	231.978	264.807	261.948	261.316	0.000607025	1.12454	http://www.ncbi.nlm.nih.gov/nuccore/NM_026724.2
NM_001310603.1	mRNA	chr14:61531851-61556886	-	Spryd7	protein_coding	3.69738	3.98004	3.67435	4.27492	4.01407	4.47621	0.0469533	1.12451	http://www.ncbi.nlm.nih.gov/nuccore/NM_001310603.1
NM_025494.3	mRNA	chr15:38661904-38692444	+	Atp6v1c1	protein_coding	28.5402	28.4137	27.4107	31.5883	31.4354	31.8267	0.000737356	1.12429	http://www.ncbi.nlm.nih.gov/nuccore/NM_025494.3
NM_026472.4	mRNA	chr1:118321843-118333831	+	Nifk	protein_coding	9.4187	8.99839	9.39235	9.89067	11.0919	10.2782	0.0386213	1.1241	http://www.ncbi.nlm.nih.gov/nuccore/NM_026472.4
XM_006526931.4	mRNA	chr19:10208271-10240777	-	Myrf	protein_coding	6.58179	7.01933	6.67508	7.86772	7.61367	7.3111	0.0158963	1.1241	http://www.ncbi.nlm.nih.gov/nuccore/XM_006526931.4
NM_026559.3	mRNA	chr11:72207554-72210487	+	Txndc17	protein_coding	22.4092	23.7849	23.5777	26.5211	25.3083	26.5996	0.008508	1.12408	http://www.ncbi.nlm.nih.gov/nuccore/NM_026559.3
NM_011294.3	mRNA	chr15:11981339-11996007	-	Sub1	protein_coding	20.2171	20.0305	18.5029	20.6074	22.9563	22.4751	0.0539442	1.12406	http://www.ncbi.nlm.nih.gov/nuccore/NM_011294.3
NM_026572.4	mRNA	chr8:116981967-116993498	-	Gcsh	protein_coding	9.53703	10.4658	9.61721	11.3022	10.3429	11.6476	0.0670791	1.12399	http://www.ncbi.nlm.nih.gov/nuccore/NM_026572.4
NM_001301269.1	mRNA	chr2:118745758-118748810	+	Inafm2	protein_coding	12.2163	10.2218	11.2701	12.5323	13.0624	12.2901	0.0879123	1.12391	http://www.ncbi.nlm.nih.gov/nuccore/NM_001301269.1
NM_025485.3	mRNA	chr9:98588730-98601679	-	Mrps22	protein_coding	5.32338	4.76656	5.3069	5.63168	5.92144	5.75105	0.0342476	1.12388	http://www.ncbi.nlm.nih.gov/nuccore/NM_025485.3
NM_178729.4	mRNA	chr5:43757749-43782149	-	Fbxl5	protein_coding	20.2088	20.4847	19.6257	23.3955	21.048	23.3448	0.0377867	1.12383	http://www.ncbi.nlm.nih.gov/nuccore/NM_178729.4
XM_006495490.4	mRNA	chr1:13625893-13660583	-	Lactb2	protein_coding	11.4941	11.6213	12.5662	12.7906	14.0967	13.2097	0.0453663	1.12375	http://www.ncbi.nlm.nih.gov/nuccore/XM_006495490.4
NM_019580.4	mRNA	chr7:118688558-118705738	-	Gde1	protein_coding	87.7002	88.5693	87.2866	96.078	100.525	99.5672	0.00149491	1.12375	http://www.ncbi.nlm.nih.gov/nuccore/NM_019580.4
NM_001301281.1	mRNA	chr4:148077061-148088064	-	Agtrap	protein_coding	9.83879	10.3048	10.4765	11.5169	11.2569	11.635	0.00462546	1.12373	http://www.ncbi.nlm.nih.gov/nuccore/NM_001301281.1
NM_001364913.1	mRNA	chr17:29493085-29496111	+	Pim1	protein_coding	19.7536	18.172	18.3666	19.3246	21.0822	22.8373	0.109525	1.1235	http://www.ncbi.nlm.nih.gov/nuccore/NM_001364913.1
XM_017316892.2	mRNA	chr16:15637444-15808027	+	Prkdc	protein_coding	1.1587	1.05403	1.11407	1.24179	1.24	1.25583	0.0111984	1.12349	http://www.ncbi.nlm.nih.gov/nuccore/XM_017316892.2
NM_015811.2	mRNA	chr1:144244669-144249104	-	Rgs1	protein_coding	6.87618	6.63801	6.82719	8.07225	7.16894	7.60908	0.0366008	1.12334	http://www.ncbi.nlm.nih.gov/nuccore/NM_015811.2
NM_008907.2	mRNA	chr11:6415867-6419817	+	Ppia	protein_coding	545.658	549.688	554.429	620.08	615.879	617.266	1.77369e-05	1.12332	http://www.ncbi.nlm.nih.gov/nuccore/NM_008907.2
NM_201239.3	mRNA	chr14:51096000-51106151	+	Rnase4	protein_coding	141.83	143.939	143.57	162.007	159.079	161.195	8.46715e-05	1.12331	http://www.ncbi.nlm.nih.gov/nuccore/NM_201239.3
XM_011247927.1	mRNA	chr1:153122756-153186237	-	Lamc2	protein_coding	37.9871	38.5256	39.2566	43.5884	44.0206	42.4355	0.00136228	1.12331	http://www.ncbi.nlm.nih.gov/nuccore/XM_011247927.1
NM_011595.2	mRNA	chr10:86300412-86349505	+	Timp3	protein_coding	102.936	101.33	101.381	113.979	113.28	116.041	0.000216112	1.12319	http://www.ncbi.nlm.nih.gov/nuccore/NM_011595.2
XM_017317514.1	mRNA	chr17:48099816-48146307	-	9830107B12Rik	protein_coding	0.0679578	0.0277248	0.010312	0.0319115	0.0142878	0.0728527	0.866758	1.12319	http://www.ncbi.nlm.nih.gov/nuccore/XM_017317514.1
XM_030248661.1	mRNA	chr15:38488183-38519284	-	Azin1	protein_coding	27.3008	26.1179	25.8516	29.753	28.9114	30.3691	0.00608034	1.12316	http://www.ncbi.nlm.nih.gov/nuccore/XM_030248661.1
NM_133241.2	mRNA	chr15:88955884-88978553	-	Mlc1	protein_coding	26.5013	27.0459	26.531	29.4417	29.5236	30.9653	0.00334031	1.12303	http://www.ncbi.nlm.nih.gov/nuccore/NM_133241.2
XM_006524033.4	mRNA	chr17:57105287-57107758	+	Tnfsf9	protein_coding	2.79641	2.16881	2.98358	2.94087	3.1234	2.86251	0.275383	1.12303	http://www.ncbi.nlm.nih.gov/nuccore/XM_006524033.4
XM_011244518.3	mRNA	chr13:85221853-85289272	-	Rasa1	protein_coding	6.23157	5.52069	6.01172	6.71746	6.77076	6.46099	0.034344	1.12301	http://www.ncbi.nlm.nih.gov/nuccore/XM_011244518.3
XM_006519279.4	mRNA	chr14:32959563-33185319	-	Wdfy4	protein_coding	2.0492	2.2599	2.1206	2.4184	2.31783	2.48401	0.0283906	1.12295	http://www.ncbi.nlm.nih.gov/nuccore/XM_006519279.4
XM_006510967.3	mRNA	chr9:96258239-96323646	+	Tfdp2	protein_coding	5.67097	5.61086	5.67367	6.08894	6.49151	6.45762	0.00601302	1.12283	http://www.ncbi.nlm.nih.gov/nuccore/XM_006510967.3
NM_008344.3	mRNA	chr15:102144186-102149512	+	Igfbp6	protein_coding	68.584	67.5088	72.9466	76.5378	80.1082	78.0677	0.0119611	1.12282	http://www.ncbi.nlm.nih.gov/nuccore/NM_008344.3
NM_016897.3	mRNA	chr14:32180166-32201891	-	Timm23	protein_coding	28.0158	27.7152	26.7355	32.3186	30.4724	29.8022	0.0162562	1.1228	http://www.ncbi.nlm.nih.gov/nuccore/NM_016897.3
NM_011975.3	mRNA	chr7:109519195-109522369	+	Rpl27a	protein_coding	232.782	235.557	236.161	269.936	263.35	257.725	0.00143051	1.1228	http://www.ncbi.nlm.nih.gov/nuccore/NM_011975.3
XM_030248719.1	mRNA	chr15:37001838-37007358	-	Zfp706	protein_coding	54.2828	55.6865	53.2169	63.725	58.8054	60.6879	0.014042	1.12276	http://www.ncbi.nlm.nih.gov/nuccore/XM_030248719.1
NM_152812.4	mRNA	chr4:14809505-14826413	-	Otud6b	protein_coding	10.6988	11.8577	10.7829	11.6576	13.1578	12.6094	0.0771441	1.12254	http://www.ncbi.nlm.nih.gov/nuccore/NM_152812.4
NM_001347239.1	mRNA	chr16:44139791-44163462	+	Naa50	protein_coding	12.8259	13.5277	13.1305	14.4672	15.1012	14.7515	0.00415586	1.12247	http://www.ncbi.nlm.nih.gov/nuccore/NM_001347239.1
NM_008910.3	mRNA	chr12:72761211-72794940	+	Ppm1a	protein_coding	24.8156	22.5713	23.7728	26.36	26.4132	27.0997	0.0136473	1.12244	http://www.ncbi.nlm.nih.gov/nuccore/NM_008910.3
XM_030253064.1	mRNA	chr4:109061650-109202238	-	Osbpl9	protein_coding	45.7096	44.5185	47.8428	51.0605	51.5273	52.3627	0.00573892	1.12225	http://www.ncbi.nlm.nih.gov/nuccore/XM_030253064.1
NM_001037941.3	mRNA	chr5:29735898-29757968	+	Dnajb6	protein_coding	19.5232	18.7812	18.9425	22.0513	20.488	21.7039	0.0112977	1.12221	http://www.ncbi.nlm.nih.gov/nuccore/NM_001037941.3
NM_001357933.1	mRNA	chr9:109051157-109057792	+	Shisa5	protein_coding	80.2316	76.8349	77.9563	88.5869	86.526	88.6282	0.00140974	1.12219	http://www.ncbi.nlm.nih.gov/nuccore/NM_001357933.1
NM_001159544.1	mRNA	chr10:34483400-34611232	+	Frk	protein_coding	2.53772	2.84393	2.49587	3.12626	3.05471	2.65893	0.152903	1.12217	http://www.ncbi.nlm.nih.gov/nuccore/NM_001159544.1
XM_017320640.1	mRNA	chr5:115845232-116000896	+	Cit	protein_coding	0.724331	0.671046	0.696103	0.687346	0.780473	0.878959	0.212473	1.12207	http://www.ncbi.nlm.nih.gov/nuccore/XM_017320640.1
NM_173423.4	mRNA	chr18:46504606-46525971	-	Fem1c	protein_coding	6.76275	6.01357	6.41617	7.09123	6.88833	7.55487	0.0560671	1.12202	http://www.ncbi.nlm.nih.gov/nuccore/NM_173423.4
NM_007478.3	mRNA	chr15:98737626-98763118	-	Arf3	protein_coding	57.4634	57.7264	58.4532	65.8724	64.2487	64.7028	0.000239221	1.12198	http://www.ncbi.nlm.nih.gov/nuccore/NM_007478.3
XM_011248039.2	mRNA	chr1:136466301-136555938	+	Kif14	protein_coding	0.124423	0.0966877	0.107886	0.111288	0.130797	0.127033	0.253271	1.12195	http://www.ncbi.nlm.nih.gov/nuccore/XM_011248039.2
NM_001358563.1	mRNA	chr10:24149289-24188961	+	Stx7	protein_coding	41.242	39.7212	40.7914	45.3199	45.197	46.0852	0.000730677	1.12195	http://www.ncbi.nlm.nih.gov/nuccore/NM_001358563.1
NM_008197.3	mRNA	chr15:79028212-79030504	+	H1f0	protein_coding	63.5676	64.0978	65.7999	73.6229	73.4495	69.985	0.00447676	1.12195	http://www.ncbi.nlm.nih.gov/nuccore/NM_008197.3
XM_006502475.4	mRNA	chr3:107438298-107460287	-	Kcnc4	protein_coding	0.0984742	0.0639142	0.074713	0.0893298	0.0846972	0.0919714	0.407874	1.12188	http://www.ncbi.nlm.nih.gov/nuccore/XM_006502475.4
NM_023141.2	mRNA	chr1:156653617-156674339	-	Tor3a	protein_coding	18.2187	17.8065	18.9602	20.4414	20.2537	20.9877	0.00519253	1.1218	http://www.ncbi.nlm.nih.gov/nuccore/NM_023141.2
XM_006504725.3	mRNA	chr5:140505569-140525238	+	Chst12	protein_coding	15.5242	15.0894	14.8536	17.606	17.0651	16.331	0.0116073	1.12173	http://www.ncbi.nlm.nih.gov/nuccore/XM_006504725.3
NM_133349.3	mRNA	chr5:139471216-139484491	-	Zfand2a	protein_coding	9.93585	9.35527	9.84587	11.2232	11.4256	10.0345	0.0656722	1.12171	http://www.ncbi.nlm.nih.gov/nuccore/NM_133349.3
XM_011247477.2	mRNA	chrX:20425312-20519939	+	Jade3	protein_coding	2.11174	2.20082	2.14402	2.34384	2.51053	2.38733	0.00967293	1.1216	http://www.ncbi.nlm.nih.gov/nuccore/XM_011247477.2
XM_011241158.3	mRNA	chr6:86750472-86793634	-	Anxa4	protein_coding	61.4254	57.7629	60.2165	68.1535	64.5721	68.4828	0.0116962	1.12153	http://www.ncbi.nlm.nih.gov/nuccore/XM_011241158.3
NM_177712.4	mRNA	chr13:67440431-67451624	-	Zfp874a	protein_coding	2.81101	2.76041	2.80252	2.94543	3.26029	3.18574	0.0243864	1.12151	http://www.ncbi.nlm.nih.gov/nuccore/NM_177712.4
NM_001291162.1	mRNA	chr2:167035793-167043495	-	Znfx1	protein_coding	12.7867	12.9675	12.8366	15.1491	13.8418	14.2889	0.0156714	1.12151	http://www.ncbi.nlm.nih.gov/nuccore/NM_001291162.1
XM_030247909.1	mRNA	chr14:46808149-46822259	-	Gmfb	protein_coding	22.5846	23.3461	23.0557	25.3429	25.167	26.8587	0.00859187	1.12151	http://www.ncbi.nlm.nih.gov/nuccore/XM_030247909.1
NM_028744.3	mRNA	chr5:52741574-52769344	+	Pi4k2b	protein_coding	32.1134	31.8418	32.6503	35.486	35.8564	36.9902	0.00156969	1.12139	http://www.ncbi.nlm.nih.gov/nuccore/NM_028744.3
NM_001357543.1	mRNA	chr11:90645690-90687601	-	Tom1l1	protein_coding	12.539	12.7704	12.7579	13.7841	15.1433	13.7594	0.0292899	1.12135	http://www.ncbi.nlm.nih.gov/nuccore/NM_001357543.1
NM_001358428.1	mRNA	chr16:22381313-22438368	-	Etv5	protein_coding	31.4077	31.9389	32.9266	36.8799	35.0009	36.0749	0.00519402	1.12135	http://www.ncbi.nlm.nih.gov/nuccore/NM_001358428.1
XM_006521277.4	mRNA	chr15:91672791-91794322	+	Lrrk2	protein_coding	8.84377	8.7615	8.82281	10.042	9.92485	9.66622	0.000715685	1.12127	http://www.ncbi.nlm.nih.gov/nuccore/XM_006521277.4
NM_019760.3	mRNA	chr10:57515774-57532529	-	Serinc1	protein_coding	61.4396	60.4241	61.4718	67.4155	68.586	69.567	0.00047779	1.12127	http://www.ncbi.nlm.nih.gov/nuccore/NM_019760.3
NM_001010834.2	mRNA	chr3:10331734-10335656	-	Slc10a5	protein_coding	1.0265	1.0176	1.019	0.934759	1.17993	1.31984	0.333154	1.12126	http://www.ncbi.nlm.nih.gov/nuccore/NM_001010834.2
NM_013632.4	mRNA	chr14:50944303-50953412	+	Pnp	protein_coding	28.1399	28.6093	29.0006	32.5239	31.9087	31.7124	0.000576471	1.12123	http://www.ncbi.nlm.nih.gov/nuccore/NM_013632.4
XM_011245339.3	mRNA	chr15:36595665-36609581	-	Pabpc1	protein_coding	92.8425	95.1112	93.3585	105.604	104.396	105.415	0.000130485	1.12122	http://www.ncbi.nlm.nih.gov/nuccore/XM_011245339.3
NM_001357679.1	mRNA	chr7:104244457-104262239	+	Trim34a	protein_coding	6.63722	7.00597	7.76245	7.72367	8.02838	8.24679	0.0765784	1.12115	http://www.ncbi.nlm.nih.gov/nuccore/NM_001357679.1
NM_001359657.1	mRNA	chr10:127325642-127329947	+	Arhgap9	protein_coding	8.20811	9.0619	8.31443	9.73837	9.40884	9.5365	0.022323	1.12114	http://www.ncbi.nlm.nih.gov/nuccore/NM_001359657.1
NM_021332.2	mRNA	chr17:30901867-30936510	+	Glp1r	protein_coding	8.54417	9.23316	9.06781	11.5827	9.06207	9.45038	0.252356	1.12107	http://www.ncbi.nlm.nih.gov/nuccore/NM_021332.2
NM_175175.4	mRNA	chr4:10988662-11007619	-	Plekhf2	protein_coding	12.0381	10.4376	11.803	13.2393	12.6954	12.4929	0.064603	1.12104	http://www.ncbi.nlm.nih.gov/nuccore/NM_175175.4
XM_011239204.3	mRNA	chr2:52397949-52424561	-	Arl5a	protein_coding	12.2762	11.669	11.45	12.9831	12.7083	13.9838	0.0360873	1.12092	http://www.ncbi.nlm.nih.gov/nuccore/XM_011239204.3
NM_010170.4	mRNA	chr13:95696920-95702768	+	F2rl2	protein_coding	0.534589	0.56082	0.614188	0.645508	0.738595	0.532159	0.343138	1.12089	http://www.ncbi.nlm.nih.gov/nuccore/NM_010170.4
NM_001289547.1	mRNA	chr2:32606985-32620809	+	St6galnac6	protein_coding	7.60741	8.32675	7.78957	9.20296	8.35472	9.03389	0.0471695	1.12088	http://www.ncbi.nlm.nih.gov/nuccore/NM_001289547.1
NM_021529.4	mRNA	chr12:55280856-55303000	-	Ppp2r3c	protein_coding	4.0626	4.02937	4.44146	4.61906	4.92646	4.50097	0.0511935	1.12072	http://www.ncbi.nlm.nih.gov/nuccore/NM_021529.4
XM_006509093.4	mRNA	chr8:33234372-33385543	-	Wrn	protein_coding	3.34168	2.97023	3.42808	3.62596	3.63656	3.6528	0.0495554	1.12067	http://www.ncbi.nlm.nih.gov/nuccore/XM_006509093.4
NM_011296.3	mRNA	chr17:33951998-33955665	-	Rps18	protein_coding	449.77	468.172	463.365	518.186	511.149	518.286	0.000760519	1.1204	http://www.ncbi.nlm.nih.gov/nuccore/NM_011296.3
XM_030246049.1	mRNA	chr11:101070090-101077665	+	Naglu	protein_coding	10.0259	11.0822	10.4099	11.0601	12.3403	11.9123	0.060099	1.1204	http://www.ncbi.nlm.nih.gov/nuccore/XM_030246049.1
NM_001163333.1	mRNA	chr3:105001915-105052953	-	Cttnbp2nl	protein_coding	20.1889	19.2799	18.5394	22.2096	21.5016	21.2797	0.0136231	1.12038	http://www.ncbi.nlm.nih.gov/nuccore/NM_001163333.1
NM_010496.3	mRNA	chr12:25093799-25096092	-	Id2	protein_coding	55.2099	57.2154	53.7631	60.4369	64.1033	61.6395	0.0105972	1.12029	http://www.ncbi.nlm.nih.gov/nuccore/NM_010496.3
XM_030254372.1	mRNA	chr5:9266100-9481827	+	Elapor2	protein_coding	0.839777	0.927195	0.862928	0.957137	0.925651	1.06342	0.0987639	1.12027	http://www.ncbi.nlm.nih.gov/nuccore/XM_030254372.1
XM_006521682.3	mRNA	chr16:36793744-36828315	-	Eaf2	protein_coding	0.559332	0.448233	0.909362	0.515919	0.881978	0.749524	0.683934	1.12024	http://www.ncbi.nlm.nih.gov/nuccore/XM_006521682.3
NM_198025.2	mRNA	chr1:191024909-191026190	-	Flvcr1	protein_coding	3.75763	2.84444	3.80868	3.9977	4.22787	3.43559	0.347358	1.12011	http://www.ncbi.nlm.nih.gov/nuccore/NM_198025.2
XM_017313824.2	mRNA	chr10:80665323-80676222	-	Mknk2	protein_coding	35.1451	36.2034	37.1093	40.3183	41.5233	39.6383	0.00537543	1.12007	http://www.ncbi.nlm.nih.gov/nuccore/XM_017313824.2
NM_025481.3	mRNA	chr11:106820061-106920715	-	Smurf2	protein_coding	17.7803	15.9902	16.3326	18.5705	18.4613	19.0862	0.0261039	1.12005	http://www.ncbi.nlm.nih.gov/nuccore/NM_025481.3
XM_011242657.3	mRNA	chr9:70679172-70780229	+	Adam10	protein_coding	21.223	22.2677	21.6087	23.8066	23.8203	25.287	0.0107805	1.12004	http://www.ncbi.nlm.nih.gov/nuccore/XM_011242657.3
NM_019946.5	mRNA	chr6:138140527-138156755	+	Mgst1	protein_coding	235.613	239.465	241.544	265.458	264.526	272.595	0.000746981	1.11995	http://www.ncbi.nlm.nih.gov/nuccore/NM_019946.5
NM_008740.4	mRNA	chr11:103821782-103954056	-	Nsf	protein_coding	10.0234	9.91732	10.5011	11.544	11.2722	11.2756	0.00374948	1.1199	http://www.ncbi.nlm.nih.gov/nuccore/NM_008740.4
NM_175096.3	mRNA	chr5:92603051-92606579	+	Stbd1	protein_coding	17.3481	18.4287	18.3839	19.4977	20.6286	20.5117	0.0127633	1.11959	http://www.ncbi.nlm.nih.gov/nuccore/NM_175096.3
NM_008760.5	mRNA	chr13:49608015-49624501	+	Ogn	protein_coding	48.2575	47.6229	48.213	53.4533	52.6491	55.1642	0.00174178	1.11918	http://www.ncbi.nlm.nih.gov/nuccore/NM_008760.5
XM_006538049.1	mRNA	chr4:46604390-46620513	-	Tbc1d2	protein_coding	4.89124	5.60395	5.54166	6.15769	6.10677	5.68169	0.0803864	1.11906	http://www.ncbi.nlm.nih.gov/nuccore/XM_006538049.1
XM_011247843.3	mRNA	chrX:142318345-142390801	-	Acsl4	protein_coding	35.5174	36.4834	34.6955	39.3264	40.055	40.0168	0.00173421	1.11905	http://www.ncbi.nlm.nih.gov/nuccore/XM_011247843.3
NM_019883.4	mRNA	chr8:70508263-70510417	-	Uba52	protein_coding	404.972	403.85	402.835	468.065	452.841	434.99	0.00738603	1.11904	http://www.ncbi.nlm.nih.gov/nuccore/NM_019883.4
XM_030251893.1	mRNA	chr2:53134706-53191187	-	Prpf40a	protein_coding	6.65058	6.63062	6.53221	6.88747	7.83673	7.4474	0.0474225	1.11902	http://www.ncbi.nlm.nih.gov/nuccore/XM_030251893.1
NM_001159557.1	mRNA	chr5:17781690-17849792	-	Cd36	protein_coding	143.766	145.084	141.404	156.415	160.305	164.677	0.00287075	1.11887	http://www.ncbi.nlm.nih.gov/nuccore/NM_001159557.1
XM_030246842.1	mRNA	chr12:69965009-69988141	-	Sav1	protein_coding	14.5884	12.2674	14.1634	15.2	15.0677	15.6273	0.0909436	1.11887	http://www.ncbi.nlm.nih.gov/nuccore/XM_030246842.1
NM_053272.2	mRNA	chr4:106561038-106589113	+	Dhcr24	protein_coding	22.9286	23.2426	23.0813	26.4562	24.3095	26.7186	0.0233609	1.11887	http://www.ncbi.nlm.nih.gov/nuccore/NM_053272.2
XM_017314862.2	mRNA	chr11:34227194-34709507	-	Dock2	protein_coding	6.31698	6.49434	6.11675	7.12795	7.07268	6.97684	0.0031103	1.11884	http://www.ncbi.nlm.nih.gov/nuccore/XM_017314862.2
NM_001310723.1	mRNA	chr5:124445499-124462311	+	Kmt5a	protein_coding	14.5377	13.5941	14.0811	15.4236	15.2253	16.5801	0.0292072	1.11883	http://www.ncbi.nlm.nih.gov/nuccore/NM_001310723.1
NM_024266.3	mRNA	chr9:44407714-44410406	+	Rps25	protein_coding	300.64	302.647	299.65	335.947	337.847	336.412	4.45215e-06	1.1188	http://www.ncbi.nlm.nih.gov/nuccore/NM_024266.3
NM_013765.2	mRNA	chr10:128624529-128626506	-	Rps26	protein_coding	333.927	355.49	351.188	409.073	383.443	371.488	0.0332347	1.11858	http://www.ncbi.nlm.nih.gov/nuccore/NM_013765.2
NM_029347.2	mRNA	chr4:95579421-95821569	+	Fggy	protein_coding	1.63545	1.9293	1.56972	1.73487	2.07136	1.93632	0.241547	1.11843	http://www.ncbi.nlm.nih.gov/nuccore/NM_029347.2
NM_001110227.2	mRNA	chr1:87384577-87394729	-	Kcnj13	protein_coding	3.75612	4.1073	3.37303	4.38056	3.96148	4.22469	0.144278	1.11839	http://www.ncbi.nlm.nih.gov/nuccore/NM_001110227.2
XM_011243443.3	mRNA	chr10:58811908-59110840	+	Sh3rf3	protein_coding	1.06035	1.08148	1.04245	1.14837	1.31877	1.09403	0.141147	1.11836	http://www.ncbi.nlm.nih.gov/nuccore/XM_011243443.3
NM_007569.2	mRNA	chr10:96617001-96622813	+	Btg1	protein_coding	25.6008	22.0044	24.9006	26.3237	27.7099	27.0449	0.0712466	1.11823	http://www.ncbi.nlm.nih.gov/nuccore/NM_007569.2
NM_007644.4	mRNA	chr5:92441311-92505657	-	Scarb2	protein_coding	69.7376	69.0459	70.0391	77.5913	77.6008	78.2888	2.53301e-05	1.11808	http://www.ncbi.nlm.nih.gov/nuccore/NM_007644.4
NM_001001806.2	mRNA	chr17:84183924-84187947	-	Zfp36l2	protein_coding	29.1653	24.6133	28.118	30.0539	30.9838	30.5227	0.0832076	1.118	http://www.ncbi.nlm.nih.gov/nuccore/NM_001001806.2
NM_025334.3	mRNA	chr4:108834678-108862120	+	Txndc12	protein_coding	23.2304	24.3858	23.1119	26.9247	25.0411	27.1082	0.0230213	1.118	http://www.ncbi.nlm.nih.gov/nuccore/NM_025334.3
NM_001113248.2	mRNA	chr8:72723270-72739914	+	Sin3b	protein_coding	39.8637	36.8086	38.5356	44.308	42.586	41.9065	0.016339	1.11798	http://www.ncbi.nlm.nih.gov/nuccore/NM_001113248.2
XM_011248059.2	mRNA	chr1:151367698-151428482	-	Swt1	protein_coding	6.876	6.72993	6.45168	7.52403	6.96299	7.93482	0.0626863	1.11787	http://www.ncbi.nlm.nih.gov/nuccore/XM_011248059.2
NM_001370998.1	mRNA	chr5:108312813-108342416	+	Pigg	protein_coding	5.34774	5.12142	4.75264	5.89479	5.79325	5.32696	0.0721903	1.1178	http://www.ncbi.nlm.nih.gov/nuccore/NM_001370998.1
NM_008030.2	mRNA	chr1:162953799-162984528	-	Fmo3	protein_coding	25.139	24.0094	25.3333	27.786	26.8325	28.6144	0.0115027	1.1175	http://www.ncbi.nlm.nih.gov/nuccore/NM_008030.2
NM_172785.3	mRNA	chr10:7832470-7870397	+	Zc3h12d	protein_coding	1.16776	1.25668	1.00459	1.28453	1.20825	1.33895	0.181047	1.11744	http://www.ncbi.nlm.nih.gov/nuccore/NM_172785.3
NM_153139.4	mRNA	chr11:55204340-55236330	+	Slc36a1	protein_coding	3.90337	4.50518	4.04975	4.84203	4.38089	4.69834	0.0978647	1.11743	http://www.ncbi.nlm.nih.gov/nuccore/NM_153139.4
XM_006522571.1	mRNA	chr16:35068567-35109190	+	Hacd2	protein_coding	2.3725	2.45293	2.27675	2.75975	2.56237	2.61307	0.0236596	1.11729	http://www.ncbi.nlm.nih.gov/nuccore/XM_006522571.1
NM_001356482.1	mRNA	chr1:37890477-37898338	+	Mrpl30	protein_coding	19.5528	19.6647	18.8845	22.7621	20.8407	21.3115	0.0223706	1.11725	http://www.ncbi.nlm.nih.gov/nuccore/NM_001356482.1
NM_010730.2	mRNA	chr19:20373434-20390671	-	Anxa1	protein_coding	201.907	205.848	207.062	228.255	228.416	230.169	0.000136811	1.11714	http://www.ncbi.nlm.nih.gov/nuccore/NM_010730.2
XM_006505697.4	mRNA	chr6:83305704-83326011	-	Mthfd2	protein_coding	3.24647	3.01334	2.55435	2.74244	3.46696	3.63683	0.370599	1.11709	http://www.ncbi.nlm.nih.gov/nuccore/XM_006505697.4
XM_006516805.4	mRNA	chr13:13359368-13393644	-	Gpr137b	protein_coding	11.8904	13.1974	12.3278	14.2113	14.0549	13.5303	0.0285548	1.11709	http://www.ncbi.nlm.nih.gov/nuccore/XM_006516805.4
NM_008410.3	mRNA	chr14:73362226-73385289	-	Itm2b	protein_coding	495.961	502.169	500.918	561.739	556.173	556.515	2.36933e-05	1.11699	http://www.ncbi.nlm.nih.gov/nuccore/NM_008410.3
NM_025380.2	mRNA	chr13:38645691-38659028	-	Eef1e1	protein_coding	8.47603	7.0194	8.9317	8.58966	8.301	10.3874	0.33655	1.11671	http://www.ncbi.nlm.nih.gov/nuccore/NM_025380.2
NM_011851.4	mRNA	chr9:88327609-88372089	+	Nt5e	protein_coding	26.1974	26.9875	27.0624	30.2606	28.965	30.3815	0.00419578	1.11664	http://www.ncbi.nlm.nih.gov/nuccore/NM_011851.4
XM_030252585.1	mRNA	chr3:96104518-96161129	+	Otud7b	protein_coding	11.4167	11.4107	11.7623	13.1452	12.5084	12.9665	0.00378807	1.11652	http://www.ncbi.nlm.nih.gov/nuccore/XM_030252585.1
NM_026114.3	mRNA	chr12:78862072-78887010	+	Eif2s1	protein_coding	13.2057	13.0305	12.4289	14.9981	13.9952	14.1761	0.0180046	1.1165	http://www.ncbi.nlm.nih.gov/nuccore/NM_026114.3
NM_013647.2	mRNA	chr7:28350689-28352698	+	Rps16	protein_coding	453.824	459.996	451.524	520.838	511.424	492.132	0.00385562	1.11649	http://www.ncbi.nlm.nih.gov/nuccore/NM_013647.2
XM_006535374.3	mRNA	chr3:35892474-35937472	-	Dcun1d1	protein_coding	7.64229	8.03165	7.86503	8.89523	8.30745	9.07814	0.0240795	1.11648	http://www.ncbi.nlm.nih.gov/nuccore/XM_006535374.3
NM_001355060.1	mRNA	chr1:195098711-195131570	-	Cr1l	protein_coding	23.7778	22.2785	23.2118	24.243	27.1478	25.9446	0.0472108	1.11647	http://www.ncbi.nlm.nih.gov/nuccore/NM_001355060.1
XM_006510503.3	mRNA	chr9:14779782-14784526	-	Ankrd49	protein_coding	3.16043	2.80296	3.03494	3.11869	3.25813	3.66904	0.148754	1.11641	http://www.ncbi.nlm.nih.gov/nuccore/XM_006510503.3
NM_013886.4	mRNA	chr7:81881256-81934459	-	Hdgfl3	protein_coding	3.46335	3.238	3.17753	3.96037	3.37782	3.68989	0.113237	1.11633	http://www.ncbi.nlm.nih.gov/nuccore/NM_013886.4
NM_023517.2	mRNA	chr11:69682577-69685554	-	Tnfsf13	protein_coding	18.2235	18.2438	18.163	20.8408	20.4766	19.6643	0.00371307	1.11626	http://www.ncbi.nlm.nih.gov/nuccore/NM_023517.2
NM_029491.2	mRNA	chr18:20846145-20896078	-	Trappc8	protein_coding	5.84784	6.12059	5.546	7.04484	6.07423	6.43075	0.107766	1.11621	http://www.ncbi.nlm.nih.gov/nuccore/NM_029491.2
XM_006526070.3	mRNA	chr18:69924858-69969488	+	Ccdc68	protein_coding	4.53197	5.1247	4.49986	5.0427	5.17841	5.58012	0.102113	1.11618	http://www.ncbi.nlm.nih.gov/nuccore/XM_006526070.3
NM_020495.2	mRNA	chr6:141629518-141686646	+	Slco1b2	protein_coding	0.193467	0.0928577	0.103613	0.10688	0.155524	0.172835	0.707856	1.11618	http://www.ncbi.nlm.nih.gov/nuccore/NM_020495.2
NM_001083918.1	mRNA	chr4:147132093-147180579	+	Zfp991	protein_coding	1.63749	1.11342	1.13885	1.52184	1.31972	1.49944	0.455469	1.11601	http://www.ncbi.nlm.nih.gov/nuccore/NM_001083918.1
NM_027015.4	mRNA	chr3:90212667-90213648	-	Rps27	protein_coding	351.986	373.311	366.745	407.465	406.264	404.819	0.00267201	1.11584	http://www.ncbi.nlm.nih.gov/nuccore/NM_027015.4
XM_006502989.4	mRNA	chr4:108638805-108780928	-	Zfyve9	protein_coding	5.49725	5.32684	5.11078	5.9135	5.80227	6.0642	0.0104118	1.11579	http://www.ncbi.nlm.nih.gov/nuccore/XM_006502989.4
NM_001361577.1	mRNA	chr6:51545293-51590670	+	Snx10	protein_coding	9.48809	7.68672	8.18579	8.62395	9.80736	9.86534	0.219154	1.11577	http://www.ncbi.nlm.nih.gov/nuccore/NM_001361577.1
XM_006496149.3	mRNA	chr1:59684961-59711510	+	Nop58	protein_coding	10.6322	10.7543	9.86968	10.7251	12.5277	11.6213	0.110177	1.11575	http://www.ncbi.nlm.nih.gov/nuccore/XM_006496149.3
NM_001368280.1	mRNA	chr1:52922324-52953350	-	1700019D03Rik	protein_coding	0.23225	0.204577	0.152181	0.235469	0.23305	0.18862	0.462591	1.11567	http://www.ncbi.nlm.nih.gov/nuccore/NM_001368280.1
XM_006513454.2	mRNA	chr10:88469513-88503965	-	Chpt1	protein_coding	10.7029	11.3478	10.5348	12.4021	11.6276	12.3245	0.0228383	1.11566	http://www.ncbi.nlm.nih.gov/nuccore/XM_006513454.2
NM_009349.3	mRNA	chr6:55170627-55174990	-	Inmt	protein_coding	436.243	456.155	447.457	491.999	506.121	496.041	0.00195874	1.11517	http://www.ncbi.nlm.nih.gov/nuccore/NM_009349.3
NM_001313894.1	mRNA	chr5:149046702-149051616	-	Hmgb1	protein_coding	55.9008	54.9406	54.897	60.2382	61.906	62.6789	0.00129872	1.11515	http://www.ncbi.nlm.nih.gov/nuccore/NM_001313894.1
NM_001362944.1	mRNA	chr11:113244855-113565815	-	Slc39a11	protein_coding	4.90383	5.46438	5.37538	5.77401	5.38586	6.39476	0.151779	1.11503	http://www.ncbi.nlm.nih.gov/nuccore/NM_001362944.1
NM_144541.1	mRNA	chr5:31698050-32084739	+	Babam2	protein_coding	14.4862	15.1294	14.5737	17.176	16.7206	15.3743	0.0426135	1.115	http://www.ncbi.nlm.nih.gov/nuccore/NM_144541.1
NM_023158.7	mRNA	chr11:70455189-70459984	-	Cxcl16	protein_coding	55.6837	57.5904	54.6025	62.2328	62.8822	62.0636	0.00209733	1.11498	http://www.ncbi.nlm.nih.gov/nuccore/NM_023158.7
NM_001135657.1	mRNA	chr2:90429756-90479174	-	Ptprj	protein_coding	6.47706	7.03558	6.8989	7.61423	7.55286	7.58705	0.00988225	1.11477	http://www.ncbi.nlm.nih.gov/nuccore/NM_001135657.1
NM_001163567.1	mRNA	chr3:108970997-109027607	-	Fam102b	protein_coding	8.83783	8.52926	8.68337	9.64677	9.6722	9.71734	0.000404376	1.11462	http://www.ncbi.nlm.nih.gov/nuccore/NM_001163567.1
NM_025430.3	mRNA	chr6:71812997-71823784	-	Mrpl35	protein_coding	3.07599	2.72175	2.85926	3.18059	3.31923	3.14832	0.0461064	1.11449	http://www.ncbi.nlm.nih.gov/nuccore/NM_025430.3
NM_001033240.4	mRNA	chr2:164579519-164585447	-	Wfdc6a	protein_coding	0.236401	0.241112	0.215231	0.277522	0.198809	0.295667	0.439039	1.11441	http://www.ncbi.nlm.nih.gov/nuccore/NM_001033240.4
NM_153801.3	mRNA	chr5:83278122-83355195	-	Tecrl	protein_coding	0.396492	0.372042	0.457248	0.651644	0.416804	0.297536	0.684992	1.11438	http://www.ncbi.nlm.nih.gov/nuccore/NM_153801.3
NM_001302261.1	mRNA	chr11:63128982-63159547	+	Pmp22	protein_coding	163.401	165.713	161.164	179.885	182.231	184.209	0.000499943	1.11432	http://www.ncbi.nlm.nih.gov/nuccore/NM_001302261.1
XM_006531764.4	mRNA	chr19:4082265-4087340	+	Cabp2	protein_coding	0.0588968	0.0600705	0.178741	0.138283	0.061914	0.13154	0.819855	1.1143	http://www.ncbi.nlm.nih.gov/nuccore/XM_006531764.4
NM_007452.2	mRNA	chr19:60864066-60874538	-	Prdx3	protein_coding	29.0923	29.5923	28.8306	31.8596	34.2788	31.3646	0.0229838	1.11413	http://www.ncbi.nlm.nih.gov/nuccore/NM_007452.2
XM_006532275.2	mRNA	chr11:75161377-75168646	-	Hic1	protein_coding	5.05083	4.84772	4.76822	5.32289	5.68016	5.33753	0.0178796	1.11412	http://www.ncbi.nlm.nih.gov/nuccore/XM_006532275.2
XM_006535573.3	mRNA	chr3:35754044-35829689	+	Atp11b	protein_coding	7.84014	7.27599	6.73434	8.13978	8.39028	7.81382	0.0822802	1.11411	http://www.ncbi.nlm.nih.gov/nuccore/XM_006535573.3
NM_001178059.1	mRNA	chr6:89643988-89675529	+	Txnrd3	protein_coding	3.5613	3.70922	4.07587	4.58821	3.98168	4.07125	0.150567	1.11411	http://www.ncbi.nlm.nih.gov/nuccore/NM_001178059.1
NM_010074.3	mRNA	chr2:62330073-62412231	-	Dpp4	protein_coding	13.981	13.7933	13.6103	15.3645	16.0565	14.6855	0.0184747	1.1141	http://www.ncbi.nlm.nih.gov/nuccore/NM_010074.3
XM_006529572.3	mRNA	chr1:140245681-140596063	+	Kcnt2	protein_coding	0.0482872	0.00984989	0.0366358	0.0680238	0.0203043	0.0172551	0.865727	1.11407	http://www.ncbi.nlm.nih.gov/nuccore/XM_006529572.3
XM_006511731.4	mRNA	chr9:103007061-103090452	+	Slco2a1	protein_coding	35.9951	36.9233	38.1277	40.989	41.7747	40.9384	0.00332486	1.11397	http://www.ncbi.nlm.nih.gov/nuccore/XM_006511731.4
NM_025397.3	mRNA	chr11:70451918-70453732	+	Med11	protein_coding	16.2477	18.3048	17.9563	19.6092	20.4787	18.403	0.0849708	1.11392	http://www.ncbi.nlm.nih.gov/nuccore/NM_025397.3
NM_029858.2	mRNA	chr17:88626555-88645724	+	Ston1	protein_coding	7.78439	7.45053	8.07896	8.75335	8.43516	8.78014	0.0141339	1.11387	http://www.ncbi.nlm.nih.gov/nuccore/NM_029858.2
NM_001033194.3	mRNA	chr1:54395877-54439026	-	Gtf3c3	protein_coding	3.50755	3.21487	3.68612	3.83945	3.82841	3.92392	0.0485875	1.11368	http://www.ncbi.nlm.nih.gov/nuccore/NM_001033194.3
XM_006526021.4	mRNA	chr18:66056855-66090199	-	Ccbe1	protein_coding	1.11818	1.12125	1.13911	1.31269	1.10283	1.34688	0.170044	1.11362	http://www.ncbi.nlm.nih.gov/nuccore/XM_006526021.4
NM_008798.2	mRNA	chr1:94038305-94052553	-	Pdcd1	protein_coding	0.994501	0.914876	1.10961	0.915678	1.20944	1.23685	0.384956	1.11361	http://www.ncbi.nlm.nih.gov/nuccore/NM_008798.2
XM_030250018.1	mRNA	chr17:78916695-78920505	+	Cebpzos	protein_coding	5.66466	5.81711	5.7991	7.05992	6.11799	6.06574	0.115686	1.11358	http://www.ncbi.nlm.nih.gov/nuccore/XM_030250018.1
NM_025665.2	mRNA	chr6:86675169-86684491	-	Snrnp27	protein_coding	13.1002	13.7286	12.535	13.8463	15.4277	14.5586	0.0599654	1.11352	http://www.ncbi.nlm.nih.gov/nuccore/NM_025665.2
NM_001382387.1	mRNA	chr7:80294476-80316259	+	Prc1	protein_coding	1.09164	1.2356	0.878739	1.1565	1.02161	1.39148	0.463672	1.11342	http://www.ncbi.nlm.nih.gov/nuccore/NM_001382387.1
NM_010357.3	mRNA	chr9:78191966-78209349	+	Gsta4	protein_coding	71.1059	73.204	70.4013	79.3698	79.0022	80.6846	0.00118165	1.11339	http://www.ncbi.nlm.nih.gov/nuccore/NM_010357.3
NM_027534.2	mRNA	chr1:106720410-106759742	-	Kdsr	protein_coding	8.19853	7.26854	7.26381	8.21576	8.41299	8.67944	0.0641629	1.11338	http://www.ncbi.nlm.nih.gov/nuccore/NM_027534.2
NM_001164804.1	mRNA	chr4:46536937-46601929	-	Coro2a	protein_coding	4.97669	5.45113	5.32586	5.85373	5.69984	5.98562	0.0222745	1.11334	http://www.ncbi.nlm.nih.gov/nuccore/NM_001164804.1
NM_007509.3	mRNA	chr8:69088736-69113718	+	Atp6v1b2	protein_coding	57.3996	56.3316	55.4522	63.6941	61.0182	63.6381	0.00364985	1.11329	http://www.ncbi.nlm.nih.gov/nuccore/NM_007509.3
NM_001048167.1	mRNA	chr7:99267447-99320352	+	Map6	protein_coding	4.80108	4.13865	4.62088	5.32457	5.15069	4.6211	0.151833	1.11325	http://www.ncbi.nlm.nih.gov/nuccore/NM_001048167.1
NM_001357291.1	mRNA	chr9:107539011-107542193	-	Cyb561d2	protein_coding	2.32226	3.02783	2.5793	3.09158	2.86907	2.86596	0.244306	1.11315	http://www.ncbi.nlm.nih.gov/nuccore/NM_001357291.1
NM_009850.2	mRNA	chr9:44969572-44980431	-	Cd3g	protein_coding	5.11366	5.21556	5.66613	5.48489	6.53583	5.78435	0.165148	1.11314	http://www.ncbi.nlm.nih.gov/nuccore/NM_009850.2
NM_133809.1	mRNA	chr1:175632193-175660853	+	Kmo	protein_coding	1.00943	1.06028	0.994473	1.02583	1.09281	1.2921	0.233593	1.1131	http://www.ncbi.nlm.nih.gov/nuccore/NM_133809.1
NM_009720.3	mRNA	chr11:55446637-55461208	-	Atox1	protein_coding	74.6843	81.6242	75.4402	89.9961	85.1298	82.811	0.045917	1.113	http://www.ncbi.nlm.nih.gov/nuccore/NM_009720.3
NM_001286983.1	mRNA	chr2:136873780-136891406	-	Mkks	protein_coding	3.98023	3.93202	4.11076	4.20776	4.18413	4.98924	0.168731	1.11296	http://www.ncbi.nlm.nih.gov/nuccore/NM_001286983.1
XM_011249684.1	mRNA	chr3:27218700-27245266	+	Nceh1	protein_coding	15.6391	14.9618	15.6824	17.62	16.8759	17.0144	0.00594351	1.11294	http://www.ncbi.nlm.nih.gov/nuccore/XM_011249684.1
NM_011479.4	mRNA	chr12:87305058-87388355	-	Sptlc2	protein_coding	24.4768	23.8834	24.1623	26.1401	27.9653	26.6066	0.00891498	1.11292	http://www.ncbi.nlm.nih.gov/nuccore/NM_011479.4
NM_028038.3	mRNA	chr8:106009616-106011486	-	Ddx28	protein_coding	5.04885	4.41089	4.94467	5.19504	5.37093	5.46282	0.0635461	1.11277	http://www.ncbi.nlm.nih.gov/nuccore/NM_028038.3
NM_009219.3	mRNA	chr2:148395377-148396764	+	Sstr4	protein_coding	1.27439	1.43806	1.48118	1.17775	1.93825	1.55027	0.528278	1.1127	http://www.ncbi.nlm.nih.gov/nuccore/NM_009219.3
NM_001253822.1	mRNA	chr8:91798511-91801654	-	Irx3	protein_coding	43.0342	42.0237	43.2357	49.4915	46.009	47.238	0.0114063	1.11259	http://www.ncbi.nlm.nih.gov/nuccore/NM_001253822.1
NM_028870.4	mRNA	chr13:54592386-54611373	-	Cltb	protein_coding	42.3099	42.5506	42.7669	48.6392	45.9321	47.4018	0.00382025	1.1124	http://www.ncbi.nlm.nih.gov/nuccore/NM_028870.4
NM_172565.2	mRNA	chr11:100462612-100472782	-	Klhl11	protein_coding	4.31042	4.93207	4.64178	5.02392	5.39201	5.02391	0.0756571	1.11204	http://www.ncbi.nlm.nih.gov/nuccore/NM_172565.2
XM_030242182.1	mRNA	chr7:142481346-142494604	+	Lsp1	protein_coding	29.2808	27.7827	27.5216	30.3168	30.7236	33.0138	0.034566	1.11195	http://www.ncbi.nlm.nih.gov/nuccore/XM_030242182.1
NM_011814.2	mRNA	chr11:69632971-69653297	+	Fxr2	protein_coding	21.7067	19.8129	20.4108	22.5221	22.2059	24.135	0.0475941	1.11194	http://www.ncbi.nlm.nih.gov/nuccore/NM_011814.2
NM_001083887.2	mRNA	chr4:106651069-106655282	+	Pars2	protein_coding	0.966256	0.935612	1.21565	1.13433	1.19576	1.13638	0.270048	1.11193	http://www.ncbi.nlm.nih.gov/nuccore/NM_001083887.2
XM_011241680.3	mRNA	chr7:83643063-83744838	-	Il16	protein_coding	3.78093	3.42351	3.44924	3.70921	4.10207	4.03431	0.0762709	1.11188	http://www.ncbi.nlm.nih.gov/nuccore/XM_011241680.3
XM_006514330.1	mRNA	chr10:79821019-79830452	+	Misp	protein_coding	3.72057	4.04283	4.00624	4.19976	4.58811	4.29537	0.0475887	1.11161	http://www.ncbi.nlm.nih.gov/nuccore/XM_006514330.1
NM_029295.3	mRNA	chr8:104250861-104263447	+	Cklf	protein_coding	4.79607	4.89165	4.32376	5.16665	4.86382	5.54478	0.119404	1.11161	http://www.ncbi.nlm.nih.gov/nuccore/NM_029295.3
NM_001277756.1	mRNA	chr6:17281185-17282684	+	Cav2	protein_coding	26.5064	28.5136	26.7373	29.9294	31.7284	29.223	0.0359915	1.11159	http://www.ncbi.nlm.nih.gov/nuccore/NM_001277756.1
NM_009095.2	mRNA	chr7:12922311-12926686	+	Rps5	protein_coding	342.886	354.232	351.831	395.125	390.712	380.15	0.00227115	1.11158	http://www.ncbi.nlm.nih.gov/nuccore/NM_009095.2
NM_011359.2	mRNA	chr14:70520941-70524081	-	Sftpc	protein_coding	15743.7	15760.9	15950.5	17705.1	17509.7	17534.8	4.0406e-05	1.11157	http://www.ncbi.nlm.nih.gov/nuccore/NM_011359.2
XM_017321722.2	mRNA	chr6:127887509-127943194	+	Tspan11	protein_coding	16.3987	17.4339	16.8274	19.4841	18.0994	18.7279	0.0197027	1.11155	http://www.ncbi.nlm.nih.gov/nuccore/XM_017321722.2
NM_178114.4	mRNA	chr15:97244074-97247287	-	Amigo2	protein_coding	8.09142	7.61968	7.58714	8.75656	8.53055	8.60937	0.00790625	1.11152	http://www.ncbi.nlm.nih.gov/nuccore/NM_178114.4
NM_007812.4	mRNA	chr7:26835339-26843264	+	Cyp2a5	protein_coding	32.6317	32.7895	31.7007	36.6333	36.0104	35.3075	0.00213253	1.1115	http://www.ncbi.nlm.nih.gov/nuccore/NM_007812.4
NM_021385.2	mRNA	chr6:112619851-112696670	-	Rad18	protein_coding	0.793864	0.749708	0.870003	1.01824	0.849987	0.814271	0.281292	1.11142	http://www.ncbi.nlm.nih.gov/nuccore/NM_021385.2
NM_001368740.1	mRNA	chr17:35342307-35346764	+	H2-Q2	protein_coding	3.05559	3.07777	3.34065	3.67622	3.07247	3.78094	0.21495	1.11142	http://www.ncbi.nlm.nih.gov/nuccore/NM_001368740.1
NM_001316678.1	mRNA	chr7:135537824-135686294	+	Ptpre	protein_coding	6.76844	5.96293	6.43365	7.16678	7.35015	6.78296	0.0683994	1.11139	http://www.ncbi.nlm.nih.gov/nuccore/NM_001316678.1
NM_001289582.1	mRNA	chr16:21953817-21995542	-	Liph	protein_coding	8.16946	8.25137	8.01858	9.34608	8.69219	9.12281	0.0112047	1.11136	http://www.ncbi.nlm.nih.gov/nuccore/NM_001289582.1
NM_024243.4	mRNA	chr4:135920726-135940300	+	Fuca1	protein_coding	32.4589	33.7752	33.6242	37.352	36.8189	36.8064	0.00121623	1.11135	http://www.ncbi.nlm.nih.gov/nuccore/NM_024243.4
XM_006504269.2	mRNA	chr5:73998726-74035636	-	Usp46	protein_coding	11.0767	10.3691	10.5864	11.8543	11.8698	11.8745	0.0047469	1.11134	http://www.ncbi.nlm.nih.gov/nuccore/XM_006504269.2
NM_023565.3	mRNA	chr2:166906096-166946389	+	Cse1l	protein_coding	10.4217	10.2246	10.4423	11.8054	11.2959	11.4466	0.00227091	1.11127	http://www.ncbi.nlm.nih.gov/nuccore/NM_023565.3
XM_030248437.1	mRNA	chr15:100691808-100726876	-	Galnt6	protein_coding	6.25176	5.82953	6.36308	6.76602	6.79345	6.93642	0.0161041	1.11123	http://www.ncbi.nlm.nih.gov/nuccore/XM_030248437.1
NM_026455.5	mRNA	chr8:72219745-72225034	+	Fam32a	protein_coding	25.9819	25.3475	26.1542	27.9886	29.6004	28.5119	0.0057856	1.11122	http://www.ncbi.nlm.nih.gov/nuccore/NM_026455.5
XM_006539543.3	mRNA	chr7:19302696-19310118	-	Fosb	protein_coding	0.65391	0.759287	0.679311	0.826705	0.761438	0.736959	0.135383	1.11116	http://www.ncbi.nlm.nih.gov/nuccore/XM_006539543.3
XM_006521741.1	mRNA	chr16:36603870-36642800	-	Cd86	protein_coding	2.5839	2.37758	1.88584	2.58824	2.43578	2.58434	0.299586	1.11115	http://www.ncbi.nlm.nih.gov/nuccore/XM_006521741.1
NM_011755.2	mRNA	chr18:23989634-24005371	+	Zfp35	protein_coding	4.02036	4.30297	4.19883	4.69055	4.94375	4.2789	0.0924502	1.11109	http://www.ncbi.nlm.nih.gov/nuccore/NM_011755.2
XM_006521797.3	mRNA	chr16:30066265-30067796	+	Hes1	protein_coding	27.4364	19.5914	22.1691	25.7082	26.0136	25.1533	0.332263	1.11096	http://www.ncbi.nlm.nih.gov/nuccore/XM_006521797.3
NM_007665.3	mRNA	chr8:106510852-106556911	+	Cdh3	protein_coding	0.52245	0.580438	0.396386	0.547613	0.617866	0.500072	0.436679	1.11091	http://www.ncbi.nlm.nih.gov/nuccore/NM_007665.3
NM_025900.2	mRNA	chr13:47084767-47106221	-	Dek	protein_coding	23.3303	24.223	24.4388	26.2168	27.1255	26.631	0.00344109	1.11086	http://www.ncbi.nlm.nih.gov/nuccore/NM_025900.2
XM_006496408.2	mRNA	chr1:77367182-77515102	-	Epha4	protein_coding	3.74732	3.33889	3.58005	3.86421	3.93928	4.04401	0.0383851	1.11075	http://www.ncbi.nlm.nih.gov/nuccore/XM_006496408.2
NM_009096.3	mRNA	chr4:86854099-86857367	-	Rps6	protein_coding	254.806	257.268	263.008	287.084	282.617	291.21	0.00118376	1.11074	http://www.ncbi.nlm.nih.gov/nuccore/NM_009096.3
XM_006499056.4	mRNA	chr2:120567655-120601255	+	Snap23	protein_coding	16.3127	15.2583	15.0152	16.0719	17.8302	17.8402	0.0726981	1.11068	http://www.ncbi.nlm.nih.gov/nuccore/XM_006499056.4
NM_001316995.1	mRNA	chr3:137864487-137866922	+	H2az1	protein_coding	94.8403	97.3828	96.0269	112.309	104.486	103.353	0.0216976	1.11066	http://www.ncbi.nlm.nih.gov/nuccore/NM_001316995.1
NM_146035.2	mRNA	chr12:69184158-69186773	+	Mgat2	protein_coding	21.3208	21.775	21.9285	24.337	23.5624	24.3165	0.00157012	1.1106	http://www.ncbi.nlm.nih.gov/nuccore/NM_146035.2
NM_001289726.1	mRNA	chr6:125161852-125166467	-	Gapdh	protein_coding	225.042	237.119	234.55	258.534	258.65	256.542	0.00235058	1.11054	http://www.ncbi.nlm.nih.gov/nuccore/NM_001289726.1
NM_019745.4	mRNA	chr3:75516490-75556852	-	Pdcd10	protein_coding	17.3203	16.7473	17.7144	19.2073	20.1827	18.1133	0.0446569	1.11049	http://www.ncbi.nlm.nih.gov/nuccore/NM_019745.4
NM_022992.2	mRNA	chr6:97210792-97233315	+	Arl6ip5	protein_coding	57.4504	55.1839	58.3021	65.1338	61.6344	63.0498	0.0102801	1.11046	http://www.ncbi.nlm.nih.gov/nuccore/NM_022992.2
NM_024495.5	mRNA	chr3:14641727-14663002	+	Car13	protein_coding	3.63418	3.38937	3.21682	3.86275	3.73431	3.7731	0.041254	1.11033	http://www.ncbi.nlm.nih.gov/nuccore/NM_024495.5
XM_017316534.1	mRNA	chr15:66532819-66561236	-	Tmem71	protein_coding	1.6598	1.41729	1.71812	1.9032	1.73131	1.6897	0.193463	1.11032	http://www.ncbi.nlm.nih.gov/nuccore/XM_017316534.1
NM_010124.2	mRNA	chr10:61432497-61452669	-	Eif4ebp2	protein_coding	18.965	15.6248	16.867	19.5675	18.6075	18.9568	0.135615	1.11029	http://www.ncbi.nlm.nih.gov/nuccore/NM_010124.2
NM_011710.3	mRNA	chr12:108860030-108893211	-	Wars	protein_coding	28.9107	27.1529	29.143	32.2606	30.6925	31.6502	0.0156847	1.11028	http://www.ncbi.nlm.nih.gov/nuccore/NM_011710.3
NM_022315.2	mRNA	chr17:14279506-14404790	+	Smoc2	protein_coding	2.87047	3.1852	2.56098	3.08896	3.2131	3.2648	0.166614	1.11028	http://www.ncbi.nlm.nih.gov/nuccore/NM_022315.2
NM_001136060.2	mRNA	chr5:27261935-27727500	+	Dpp6	protein_coding	0.224265	0.415111	0.302492	0.331532	0.357997	0.356176	0.570266	1.11025	http://www.ncbi.nlm.nih.gov/nuccore/NM_001136060.2
XM_006539992.3	mRNA	chr7:25757273-25788669	-	Axl	protein_coding	18.856	19.3985	19.2232	20.8603	21.3382	21.6126	0.0014803	1.11019	http://www.ncbi.nlm.nih.gov/nuccore/XM_006539992.3
XM_030248359.1	mRNA	chr15:74955721-74959332	+	Ly6e	protein_coding	192.874	197.11	197.404	213.468	217.41	221.23	0.00128613	1.11018	http://www.ncbi.nlm.nih.gov/nuccore/XM_030248359.1
XM_006516037.4	mRNA	chr12:81714957-81772615	-	Map3k9	protein_coding	1.662	1.59792	1.6167	1.75867	1.79923	1.85594	0.00623958	1.11016	http://www.ncbi.nlm.nih.gov/nuccore/XM_006516037.4
XM_030251923.1	mRNA	chr2:38511660-38586651	+	Nek6	protein_coding	13.1365	14.1126	13.3677	15.3484	13.973	15.7679	0.0730259	1.11012	http://www.ncbi.nlm.nih.gov/nuccore/XM_030251923.1
XM_006541410.4	mRNA	chrX:36827161-36864303	-	C330007P06Rik	protein_coding	4.49434	4.39807	4.2854	4.99091	4.68201	4.95551	0.0135512	1.11008	http://www.ncbi.nlm.nih.gov/nuccore/XM_006541410.4
XM_006508097.4	mRNA	chr7:125603252-125634397	+	Il21r	protein_coding	1.2021	1.47756	1.41094	1.65243	1.4473	1.44105	0.237753	1.11005	http://www.ncbi.nlm.nih.gov/nuccore/XM_006508097.4
NM_028532.3	mRNA	chr8:95311598-95321329	+	Tepp	protein_coding	0.228091	0.290796	0.259581	0.267766	0.239776	0.356592	0.510679	1.11004	http://www.ncbi.nlm.nih.gov/nuccore/NM_028532.3
NM_026821.5	mRNA	chr4:80910686-80954301	+	Lurap1l	protein_coding	32.7839	31.5846	31.9824	36.3801	35.6975	34.8682	0.00326781	1.10996	http://www.ncbi.nlm.nih.gov/nuccore/NM_026821.5
XM_011238499.2	mRNA	chr1:64691041-64723511	+	Ccnyl1	protein_coding	1.85937	1.86131	2.05076	1.96048	2.15371	2.29168	0.140121	1.10992	http://www.ncbi.nlm.nih.gov/nuccore/XM_011238499.2
XM_030254461.1	mRNA	chr5:143464484-143504200	+	Daglb	protein_coding	5.74094	5.64242	5.83398	6.88931	5.82777	6.39275	0.112918	1.10992	http://www.ncbi.nlm.nih.gov/nuccore/XM_030254461.1
NM_026734.2	mRNA	chr7:90468833-90475995	-	Tmem126b	protein_coding	8.77274	9.48441	10.117	10.2472	10.7438	10.5018	0.0659465	1.10991	http://www.ncbi.nlm.nih.gov/nuccore/NM_026734.2
NM_001271511.1	mRNA	chr17:27751232-27820542	-	Ilrun	protein_coding	33.2265	29.3371	31.038	34.1731	33.929	35.7838	0.0537992	1.10987	http://www.ncbi.nlm.nih.gov/nuccore/NM_001271511.1
XM_030246254.1	mRNA	chr11:59407141-59449923	-	Snap47	protein_coding	12.5135	12.3767	12.6539	13.4678	14.6869	13.5129	0.0278613	1.10983	http://www.ncbi.nlm.nih.gov/nuccore/XM_030246254.1
XM_006524135.4	mRNA	chr17:44134762-44280169	+	Clic5	protein_coding	89.5057	89.6936	88.1168	97.9423	98.8579	99.8729	0.000196164	1.10982	http://www.ncbi.nlm.nih.gov/nuccore/XM_006524135.4
NM_025848.3	mRNA	chr9:50596340-50603849	-	Sdhd	protein_coding	47.7101	47.3764	46.8196	52.3989	52.0631	53.0095	0.000166195	1.10969	http://www.ncbi.nlm.nih.gov/nuccore/NM_025848.3
XM_006521054.4	mRNA	chr15:103313895-103323583	-	Zfp385a	protein_coding	4.15992	3.81022	3.93592	4.44304	4.23583	4.53242	0.0320603	1.10963	http://www.ncbi.nlm.nih.gov/nuccore/XM_006521054.4
XM_017312731.1	mRNA	chr8:93256236-93279765	-	Ces1f	protein_coding	2.58803	2.49855	3.08772	3.15416	3.07366	2.8415	0.220897	1.10949	http://www.ncbi.nlm.nih.gov/nuccore/XM_017312731.1
NM_053100.2	mRNA	chr19:46501648-46516455	+	Trim8	protein_coding	38.5989	35.9216	37.5404	42.4229	42.0166	39.8769	0.0211295	1.10937	http://www.ncbi.nlm.nih.gov/nuccore/NM_053100.2
NM_198301.2	mRNA	chr15:27655071-27681542	-	Otulinl	protein_coding	4.26885	4.39461	4.97424	4.90211	5.20051	5.02541	0.100838	1.10928	http://www.ncbi.nlm.nih.gov/nuccore/NM_198301.2
NM_026483.2	mRNA	chr7:64376541-64392236	-	Mphosph10	protein_coding	8.01582	8.15813	8.07862	8.38685	9.82787	8.68785	0.115589	1.10927	http://www.ncbi.nlm.nih.gov/nuccore/NM_026483.2
NM_028974.1	mRNA	chr9:65388684-65391652	-	Kbtbd13	protein_coding	0.354928	0.219786	0.18273	0.267857	0.266507	0.305753	0.636004	1.10915	http://www.ncbi.nlm.nih.gov/nuccore/NM_028974.1
NM_007836.1	mRNA	chr6:67035096-67037407	-	Gadd45a	protein_coding	15.0663	15.053	14.067	16.0627	17.0341	15.9043	0.0294817	1.10897	http://www.ncbi.nlm.nih.gov/nuccore/NM_007836.1
NM_080419.2	mRNA	chr1:172312367-172319843	+	Igsf8	protein_coding	12.8751	13.5694	14.3646	16.3549	14.9055	13.9942	0.141671	1.10893	http://www.ncbi.nlm.nih.gov/nuccore/NM_080419.2
XM_006534925.4	mRNA	chr5:105077630-105110351	-	Gbp9	protein_coding	12.0489	11.9456	11.9176	13.2503	12.9921	13.5816	0.0017411	1.10893	http://www.ncbi.nlm.nih.gov/nuccore/XM_006534925.4
NM_010582.3	mRNA	chr2:10094591-10130683	-	Itih2	protein_coding	1.96493	1.88114	1.49081	1.93878	2.17964	1.79846	0.351882	1.10868	http://www.ncbi.nlm.nih.gov/nuccore/NM_010582.3
NM_008437.1	mRNA	chr7:44572445-44586846	+	Napsa	protein_coding	180.032	180.61	182.714	198.324	201.266	202.729	0.000212009	1.10852	http://www.ncbi.nlm.nih.gov/nuccore/NM_008437.1
NM_008466.5	mRNA	chr14:61365186-61439947	-	Kpna3	protein_coding	8.36334	8.2076	8.25029	8.74723	9.50386	9.25459	0.0170348	1.10815	http://www.ncbi.nlm.nih.gov/nuccore/NM_008466.5
NM_028773.4	mRNA	chrX:48146436-48161565	+	Sash3	protein_coding	5.77811	5.00425	5.54653	5.6444	6.04456	6.4053	0.13755	1.10811	http://www.ncbi.nlm.nih.gov/nuccore/NM_028773.4
XM_017313783.2	mRNA	chr10:44268322-44319558	+	Atg5	protein_coding	7.45123	6.91274	6.51567	7.46242	8.4525	7.22073	0.180557	1.10805	http://www.ncbi.nlm.nih.gov/nuccore/XM_017313783.2
NM_029752.2	mRNA	chr5:125441568-125460885	+	Bri3bp	protein_coding	1.81497	1.8017	1.75295	1.98526	2.04949	1.91491	0.0110237	1.10802	http://www.ncbi.nlm.nih.gov/nuccore/NM_029752.2
NM_010497.3	mRNA	chr1:65158616-65179142	-	Idh1	protein_coding	40.6618	39.5724	40.0361	43.8105	45.5421	43.9026	0.00256662	1.10796	http://www.ncbi.nlm.nih.gov/nuccore/NM_010497.3
NM_001002764.2	mRNA	chr11:74925854-75164448	+	Smg6	protein_coding	5.57053	5.30541	5.95917	6.11416	6.4	6.13823	0.0452774	1.10795	http://www.ncbi.nlm.nih.gov/nuccore/NM_001002764.2
XM_006496719.4	mRNA	chr1:156428145-156474308	-	Soat1	protein_coding	21.9198	21.8154	22.007	23.4708	24.0983	25.2563	0.0109074	1.10774	http://www.ncbi.nlm.nih.gov/nuccore/XM_006496719.4
NM_007625.2	mRNA	chr11:119077571-119086237	-	Cbx4	protein_coding	6.28578	5.86448	6.30198	6.65655	7.07217	6.70878	0.0269525	1.10759	http://www.ncbi.nlm.nih.gov/nuccore/NM_007625.2
XM_030252773.1	mRNA	chr3:96727672-96791153	+	Rnf115	protein_coding	12.1879	12.6278	12.7513	13.0297	14.5661	14.0103	0.0487384	1.10751	http://www.ncbi.nlm.nih.gov/nuccore/XM_030252773.1
XM_006522924.2	mRNA	chr16:91406157-91425834	+	Il10rb	protein_coding	32.3849	32.1289	32.5636	35.6584	35.4646	36.3769	0.000337963	1.10736	http://www.ncbi.nlm.nih.gov/nuccore/XM_006522924.2
XM_011242539.3	mRNA	chr9:22071435-22086296	-	Ecsit	protein_coding	3.62254	4.29658	3.60655	4.34887	4.34228	4.0709	0.168022	1.10727	http://www.ncbi.nlm.nih.gov/nuccore/XM_011242539.3
NM_018866.2	mRNA	chr5:95956939-95961068	+	Cxcl13	protein_coding	2.81777	2.31235	3.02249	2.73758	2.96212	3.32743	0.344488	1.10727	http://www.ncbi.nlm.nih.gov/nuccore/NM_018866.2
NM_001164558.1	mRNA	chr4:115088708-115093894	+	Pdzk1ip1	protein_coding	22.6904	25.0943	23.6797	25.7814	25.9123	27.4345	0.0434663	1.10724	http://www.ncbi.nlm.nih.gov/nuccore/NM_001164558.1
NM_027439.4	mRNA	chrX:12587759-12617051	+	Atp6ap2	protein_coding	31.4685	28.9671	27.8666	34.069	31.8275	31.8609	0.0721734	1.10708	http://www.ncbi.nlm.nih.gov/nuccore/NM_027439.4
NM_001243073.1	mRNA	chr5:13398997-13603485	+	Sema3a	protein_coding	10.4255	11.5896	11.3647	11.9019	12.5429	12.5073	0.0447884	1.10702	http://www.ncbi.nlm.nih.gov/nuccore/NM_001243073.1
NM_001289460.2	mRNA	chr5:16553495-16573944	+	Hgf	protein_coding	1.05371	1.0568	0.985997	1.09268	1.23692	1.09823	0.103388	1.107	http://www.ncbi.nlm.nih.gov/nuccore/NM_001289460.2
NM_011309.3	mRNA	chr3:90511034-90514330	-	S100a1	protein_coding	102.318	106.729	106.926	117.961	117.595	114.204	0.0042323	1.10693	http://www.ncbi.nlm.nih.gov/nuccore/NM_011309.3
NM_018851.4	mRNA	chr2:157097534-157135096	-	Samhd1	protein_coding	39.4787	40.0611	38.1023	44.5461	42.1015	43.5666	0.0102792	1.10687	http://www.ncbi.nlm.nih.gov/nuccore/NM_018851.4
NM_025961.5	mRNA	chr2:122594473-122611277	-	Gatm	protein_coding	1.27739	1.38427	1.40529	1.55582	1.3764	1.5691	0.120856	1.1068	http://www.ncbi.nlm.nih.gov/nuccore/NM_025961.5
XM_006500198.3	mRNA	chr2:150583080-150601980	-	Apmap	protein_coding	12.9334	13.1055	13.357	14.037	15.2403	14.3208	0.0217115	1.10666	http://www.ncbi.nlm.nih.gov/nuccore/XM_006500198.3
NM_025366.3	mRNA	chr14:20703027-20704425	+	Chchd1	protein_coding	27.5779	28.4501	29.3218	30.8156	31.6504	31.9828	0.0077071	1.10661	http://www.ncbi.nlm.nih.gov/nuccore/NM_025366.3
NM_013470.2	mRNA	chr5:96793385-96845968	+	Anxa3	protein_coding	155.088	161.352	162.509	176.864	172.745	180.381	0.0059591	1.10657	http://www.ncbi.nlm.nih.gov/nuccore/NM_013470.2
XM_006502863.4	mRNA	chr4:129820469-129849978	+	Ptp4a2	protein_coding	47.3977	45.5815	45.9802	51.0021	51.326	51.439	0.000955278	1.10656	http://www.ncbi.nlm.nih.gov/nuccore/XM_006502863.4
XM_006512827.4	mRNA	chr10:13500570-13515628	+	Fuca2	protein_coding	24.0313	24.8616	23.2001	26.2415	26.2231	27.3041	0.0128701	1.10647	http://www.ncbi.nlm.nih.gov/nuccore/XM_006512827.4
NM_138741.1	mRNA	chr1:51289126-51302960	+	Cavin2	protein_coding	134.23	132.256	135.311	146.385	148.138	150.015	0.000493867	1.10637	http://www.ncbi.nlm.nih.gov/nuccore/NM_138741.1
NM_001134717.2	mRNA	chr5:124328089-124341852	+	2810006K23Rik	protein_coding	3.13255	2.85509	2.84865	3.3123	3.12954	3.33437	0.0513204	1.10637	http://www.ncbi.nlm.nih.gov/nuccore/NM_001134717.2
NM_153798.2	mRNA	chr5:77310484-77349328	+	Polr2b	protein_coding	14.1674	14.2786	14.5466	15.7741	16.1698	15.6201	0.00155346	1.10633	http://www.ncbi.nlm.nih.gov/nuccore/NM_153798.2
NM_001025379.1	mRNA	chr14:31217873-31229511	+	Sema3g	protein_coding	23.6368	24.6701	23.1158	27.1969	25.9424	25.8774	0.0156307	1.10632	http://www.ncbi.nlm.nih.gov/nuccore/NM_001025379.1
NM_026055.2	mRNA	chrX:37082518-37085222	-	Rpl39	protein_coding	234.829	231.283	225.339	255.621	256.613	252.704	0.00123525	1.10628	http://www.ncbi.nlm.nih.gov/nuccore/NM_026055.2
XM_006516356.2	mRNA	chr12:116405351-116463532	+	Ncapg2	protein_coding	0.88513	0.914343	0.951368	0.93252	0.924509	1.18611	0.33035	1.10626	http://www.ncbi.nlm.nih.gov/nuccore/XM_006516356.2
NM_009888.3	mRNA	chr1:140085855-140183411	-	Cfh	protein_coding	44.1102	43.4942	43.1089	48.1795	47.1221	49.2808	0.00255442	1.1061	http://www.ncbi.nlm.nih.gov/nuccore/NM_009888.3
NM_026635.3	mRNA	chr9:66126611-66138968	+	Ciao2a	protein_coding	23.8485	22.8533	22.082	26.1633	24.6598	25.2497	0.0225381	1.10597	http://www.ncbi.nlm.nih.gov/nuccore/NM_026635.3
NM_001252058.1	mRNA	chr15:75045473-75048663	-	Ly6c1	protein_coding	54.0305	56.0845	58.1984	57.8671	63.1777	65.1031	0.0742574	1.10596	http://www.ncbi.nlm.nih.gov/nuccore/NM_001252058.1
NM_029730.4	mRNA	chrX:164936169-164980375	-	Mospd2	protein_coding	11.9936	11.5483	11.7284	12.6125	12.9944	13.3993	0.00887955	1.10592	http://www.ncbi.nlm.nih.gov/nuccore/NM_029730.4
NM_183316.2	mRNA	chr9:64179297-64182688	+	Snapc5	protein_coding	23.1943	20.1257	20.2992	21.4811	25.3183	23.5483	0.206687	1.10576	http://www.ncbi.nlm.nih.gov/nuccore/NM_183316.2
NM_028878.4	mRNA	chr13:73679745-73700780	-	Slc6a19	protein_coding	0.00956175	0	0.00725456	0	0.0100516	0.00854205	0.895957	1.10569	http://www.ncbi.nlm.nih.gov/nuccore/NM_028878.4
XM_006520037.3	mRNA	chr15:10276640-10337012	+	Prlr	protein_coding	0.0772239	0.0511958	0.0498017	0.0815909	0.0568259	0.0586402	0.627358	1.10569	http://www.ncbi.nlm.nih.gov/nuccore/XM_006520037.3
NM_001253768.2	mRNA	chr3:146404642-146440144	+	Ssx2ip	protein_coding	8.41649	8.08598	8.22335	9.22339	8.55879	9.5555	0.0476346	1.10563	http://www.ncbi.nlm.nih.gov/nuccore/NM_001253768.2
NM_008161.4	mRNA	chr11:54902854-54910387	+	Gpx3	protein_coding	341.485	342.59	342.085	378.068	380.346	376.088	9.12407e-06	1.10558	http://www.ncbi.nlm.nih.gov/nuccore/NM_008161.4
NM_011327.4	mRNA	chr4:108043830-108118547	-	Scp2	protein_coding	75.9341	77.015	78.2125	85.8752	83.1655	86.5022	0.00261451	1.10547	http://www.ncbi.nlm.nih.gov/nuccore/NM_011327.4
XM_017318262.2	mRNA	chr19:6830330-6842145	-	Rps6ka4	protein_coding	8.12093	7.34528	7.66343	9.08293	8.21841	8.26552	0.086866	1.10537	http://www.ncbi.nlm.nih.gov/nuccore/XM_017318262.2
NM_009658.3	mRNA	chr6:34303930-34317489	-	Akr1b3	protein_coding	47.272	47.3379	46.9246	51.9022	51.3586	53.1661	0.000837953	1.10522	http://www.ncbi.nlm.nih.gov/nuccore/NM_009658.3
NM_028864.2	mRNA	chr6:38315672-38354603	-	Zc3hav1	protein_coding	10.3618	10.9865	10.6615	11.0193	12.2207	12.1378	0.0583544	1.10522	http://www.ncbi.nlm.nih.gov/nuccore/NM_028864.2
XM_011240004.1	mRNA	chr3:144729697-144756694	-	Clca3a1	protein_coding	1.5627	1.54071	1.55449	1.58992	1.588	1.96998	0.268363	1.1052	http://www.ncbi.nlm.nih.gov/nuccore/XM_011240004.1
XM_030247985.1	mRNA	chr14:75896928-75982865	-	Gtf2f2	protein_coding	4.63332	4.2038	4.89558	4.97208	5.19937	5.0026	0.0879639	1.10496	http://www.ncbi.nlm.nih.gov/nuccore/XM_030247985.1
XM_030244035.1	mRNA	chr9:79755405-79771422	-	Cox7a2	protein_coding	30.3349	28.5663	28.7967	32.7434	31.8583	32.2964	0.00739408	1.10491	http://www.ncbi.nlm.nih.gov/nuccore/XM_030244035.1
NM_030250.2	mRNA	chr10:52417547-52440192	+	Nus1	protein_coding	15.5712	15.2575	15.131	16.9965	17.132	16.6505	0.00116308	1.10486	http://www.ncbi.nlm.nih.gov/nuccore/NM_030250.2
XM_006526664.3	mRNA	chr19:10199138-10204185	-	Fen1	protein_coding	3.84471	3.78611	3.74684	3.52129	4.45977	4.58946	0.304333	1.10484	http://www.ncbi.nlm.nih.gov/nuccore/XM_006526664.3
NM_009429.3	mRNA	chr14:75845256-75848303	+	Tpt1	protein_coding	976.743	974.997	981.566	1069.45	1088.16	1082.88	6.49799e-05	1.10472	http://www.ncbi.nlm.nih.gov/nuccore/NM_009429.3
NM_053200.2	mRNA	chr8:93166072-93197804	-	Ces1d	protein_coding	210.515	219.63	212.557	237.447	235.788	236.65	0.00133049	1.10453	http://www.ncbi.nlm.nih.gov/nuccore/NM_053200.2
NM_001355756.1	mRNA	chr3:121758904-121814909	-	Abcd3	protein_coding	35.269	36.357	37.5297	39.4608	40.0535	41.0445	0.00895137	1.10447	http://www.ncbi.nlm.nih.gov/nuccore/NM_001355756.1
XM_006515322.4	mRNA	chr12:103311013-103317067	+	Fam181a	protein_coding	0.551429	0.984232	0.753071	0.809184	0.782565	0.935984	0.583331	1.10443	http://www.ncbi.nlm.nih.gov/nuccore/XM_006515322.4
NM_001037859.2	mRNA	chr18:61105572-61131139	+	Csf1r	protein_coding	25.3296	25.6263	26.0707	28.0139	27.9443	29.1097	0.00350696	1.1044	http://www.ncbi.nlm.nih.gov/nuccore/NM_001037859.2
NM_023142.2	mRNA	chr5:145114256-145128186	+	Arpc1b	protein_coding	157.431	162.623	159.431	180.23	176.414	172.877	0.00306251	1.10435	http://www.ncbi.nlm.nih.gov/nuccore/NM_023142.2
NM_011289.3	mRNA	chr11:101442245-101445596	+	Rpl27	protein_coding	250.114	260.955	251.967	284.29	277.103	281.248	0.00253998	1.10433	http://www.ncbi.nlm.nih.gov/nuccore/NM_011289.3
XM_006525866.4	mRNA	chr18:46237981-46281089	-	Pggt1b	protein_coding	6.04808	6.29276	5.92782	6.52853	6.74979	6.8915	0.0136108	1.10407	http://www.ncbi.nlm.nih.gov/nuccore/XM_006525866.4
NM_024166.6	mRNA	chr5:129881161-129887470	-	Chchd2	protein_coding	146.611	152.781	153.156	165.802	167.686	166.149	0.0020386	1.10405	http://www.ncbi.nlm.nih.gov/nuccore/NM_024166.6
NM_013635.3	mRNA	chr12:32953945-32979502	+	Sypl	protein_coding	24.4911	24.7616	23.2565	26.8826	26.0562	27.1127	0.0111431	1.10402	http://www.ncbi.nlm.nih.gov/nuccore/NM_013635.3
NM_001145780.1	mRNA	chr8:71366848-71369732	+	Use1	protein_coding	54.107	54.3578	55.7966	59.0052	61.0687	61.2561	0.00310969	1.10391	http://www.ncbi.nlm.nih.gov/nuccore/NM_001145780.1
XM_006533969.2	mRNA	chr11:71020196-71027371	+	Mis12	protein_coding	5.29116	5.75637	4.97172	5.59037	6.33237	5.75711	0.15874	1.10366	http://www.ncbi.nlm.nih.gov/nuccore/XM_006533969.2
NM_030259.1	mRNA	chr5:124463265-124478235	-	Rilpl2	protein_coding	23.6862	25.2854	22.1633	25.0712	26.4067	27.0306	0.0833451	1.10366	http://www.ncbi.nlm.nih.gov/nuccore/NM_030259.1
XM_030255276.1	mRNA	chr6:125314271-125344943	+	Scnn1a	protein_coding	63.9351	64.2871	62.384	69.0805	71.6404	69.641	0.00247996	1.10365	http://www.ncbi.nlm.nih.gov/nuccore/XM_030255276.1
NM_013778.2	mRNA	chr13:4191187-4205603	+	Akr1c13	protein_coding	5.07096	5.26548	4.35726	4.91304	5.84454	5.45804	0.259373	1.10358	http://www.ncbi.nlm.nih.gov/nuccore/NM_013778.2
XM_006518845.4	mRNA	chr14:54541785-54554139	-	Haus4	protein_coding	2.20852	2.85015	2.47924	2.61914	2.9613	2.73804	0.285609	1.10355	http://www.ncbi.nlm.nih.gov/nuccore/XM_006518845.4
NM_001033222.3	mRNA	chr19:59296084-59345780	-	Pdzd8	protein_coding	5.99948	5.99427	6.33142	6.6497	6.68702	6.88491	0.00901785	1.10349	http://www.ncbi.nlm.nih.gov/nuccore/NM_001033222.3
XM_011240120.3	mRNA	chr3:101813679-101836283	-	Mab21l3	protein_coding	2.02928	1.84116	1.81355	1.87073	2.19867	2.20214	0.203897	1.10337	http://www.ncbi.nlm.nih.gov/nuccore/XM_011240120.3
XM_006498793.4	mRNA	chr2:129299609-129309564	-	Il1a	protein_coding	2.40763	2.40022	2.11511	2.31639	2.70224	2.61986	0.19118	1.10336	http://www.ncbi.nlm.nih.gov/nuccore/XM_006498793.4
XM_006501001.2	mRNA	chr3:100162544-100206983	+	Gdap2	protein_coding	4.14954	4.33483	4.54116	4.33991	5.142	4.88652	0.162994	1.1031	http://www.ncbi.nlm.nih.gov/nuccore/XM_006501001.2
XM_030246956.1	mRNA	chr12:78842982-78862008	-	Atp6v1d	protein_coding	35.0723	35.9953	36.2017	40.8578	38.4085	39.0507	0.0105039	1.10299	http://www.ncbi.nlm.nih.gov/nuccore/XM_030246956.1
NM_175088.5	mRNA	chr6:15720661-15802169	+	Mdfic	protein_coding	22.8659	22.7517	22.8681	25.8786	24.4634	25.1941	0.00460381	1.10295	http://www.ncbi.nlm.nih.gov/nuccore/NM_175088.5
XM_006527156.4	mRNA	chr19:23972750-24031436	-	Fam189a2	protein_coding	29.857	29.7788	29.7617	33.0145	32.4069	33.1706	0.000198881	1.10285	http://www.ncbi.nlm.nih.gov/nuccore/XM_006527156.4
NM_001294269.1	mRNA	chr8:71592184-71596267	+	Pgls	protein_coding	30.5724	32.5302	34.1326	37.4804	35.4948	34.2554	0.0750976	1.1028	http://www.ncbi.nlm.nih.gov/nuccore/NM_001294269.1
NM_030203.2	mRNA	chr10:34297421-34301320	+	Tspyl4	protein_coding	8.83941	9.55689	8.42708	9.81055	9.76902	10.0002	0.0529323	1.10276	http://www.ncbi.nlm.nih.gov/nuccore/NM_030203.2
NM_001291040.1	mRNA	chr2:132263148-132296193	+	Cds2	protein_coding	8.42035	10.3735	11.3117	11.0188	11.4216	10.7578	0.303192	1.10273	http://www.ncbi.nlm.nih.gov/nuccore/NM_001291040.1
NM_013897.2	mRNA	chr9:50603901-50605320	+	Timm8b	protein_coding	31.6363	35.6172	35.0016	36.6362	38.7372	37.3856	0.0643641	1.10272	http://www.ncbi.nlm.nih.gov/nuccore/NM_013897.2
NM_009831.2	mRNA	chr11:40748552-40755286	-	Ccng1	protein_coding	52.4646	52.8276	53.3493	59.0057	58.0341	57.8903	0.000235543	1.10268	http://www.ncbi.nlm.nih.gov/nuccore/NM_009831.2
NM_010726.2	mRNA	chr2:4918996-4938743	+	Phyh	protein_coding	23.1581	22.1352	21.1346	23.7093	25.4717	24.0643	0.0458753	1.10263	http://www.ncbi.nlm.nih.gov/nuccore/NM_010726.2
NM_144923.3	mRNA	chr7:27447978-27465981	+	Blvrb	protein_coding	26.3663	23.8742	22.1499	28.0923	27.6255	24.0987	0.231663	1.10258	http://www.ncbi.nlm.nih.gov/nuccore/NM_144923.3
XM_030244028.1	mRNA	chr9:35184397-35199938	-	Tirap	protein_coding	3.9447	3.71257	3.49169	3.85905	4.25635	4.17583	0.0996627	1.10246	http://www.ncbi.nlm.nih.gov/nuccore/XM_030244028.1
NM_008947.3	mRNA	chr12:100110202-100123364	+	Psmc1	protein_coding	56.0266	56.6831	57.7733	61.4775	63.2429	63.2138	0.00168327	1.10236	http://www.ncbi.nlm.nih.gov/nuccore/NM_008947.3
NM_001142335.1	mRNA	chr2:103970287-103981878	+	Lmo2	protein_coding	22.5959	22.1112	23.8733	24.1995	24.1181	27.2691	0.114959	1.10216	http://www.ncbi.nlm.nih.gov/nuccore/NM_001142335.1
NM_001310525.1	mRNA	chr5:30921559-30931248	+	Khk	protein_coding	8.66746	8.60755	10.6212	10.309	10.2204	10.2138	0.225093	1.10206	http://www.ncbi.nlm.nih.gov/nuccore/NM_001310525.1
NM_013844.2	mRNA	chr5:138603652-138619743	-	Zfp68	protein_coding	6.59468	6.36099	6.28296	7.26552	6.85726	7.07822	0.0122309	1.102	http://www.ncbi.nlm.nih.gov/nuccore/NM_013844.2
NM_029635.3	mRNA	chr2:101886262-101901639	+	Commd9	protein_coding	12.6838	13.8839	13.5601	14.8901	14.6804	14.6504	0.0203944	1.102	http://www.ncbi.nlm.nih.gov/nuccore/NM_029635.3
NM_001111073.2	mRNA	chr7:31032723-31041839	-	Fxyd5	protein_coding	44.516	42.6024	43.2844	44.409	49.0378	50.2447	0.0763526	1.10191	http://www.ncbi.nlm.nih.gov/nuccore/NM_001111073.2
NM_008944.2	mRNA	chr13:14613242-14625673	+	Psma2	protein_coding	72.167	70.5619	72.0791	80.7035	77.6623	78.3318	0.00233075	1.1019	http://www.ncbi.nlm.nih.gov/nuccore/NM_008944.2
NM_001289901.1	mRNA	chr4:49521176-49531558	+	Zfp189	protein_coding	1.28242	1.53487	1.40983	1.52085	1.58197	1.55482	0.1282	1.10185	http://www.ncbi.nlm.nih.gov/nuccore/NM_001289901.1
NM_001361252.1	mRNA	chr12:11265886-11285799	+	Smc6	protein_coding	4.72308	4.38126	4.06987	5.04286	4.71791	4.75398	0.106038	1.10175	http://www.ncbi.nlm.nih.gov/nuccore/NM_001361252.1
XM_006526525.4	mRNA	chr18:80407961-80478739	-	Ctdp1	protein_coding	1.58706	1.35347	1.36058	1.52979	1.63066	1.57801	0.150243	1.10168	http://www.ncbi.nlm.nih.gov/nuccore/XM_006526525.4
NM_023126.2	mRNA	chr8:72161200-72181366	+	Rab8a	protein_coding	26.2996	25.2975	26.0136	29.6007	28.0992	27.7896	0.0143305	1.10152	http://www.ncbi.nlm.nih.gov/nuccore/NM_023126.2
NM_015818.2	mRNA	chr1:36068400-36106446	+	Hs6st1	protein_coding	9.44165	9.0002	8.9447	10.3355	9.54236	10.2881	0.0370576	1.10149	http://www.ncbi.nlm.nih.gov/nuccore/NM_015818.2
NM_027909.2	mRNA	chr9:44309237-44320282	-	C2cd2l	protein_coding	6.60828	6.61597	5.79117	7.1461	6.91029	6.88877	0.0875812	1.10148	http://www.ncbi.nlm.nih.gov/nuccore/NM_027909.2
NM_001369056.1	mRNA	chr2:125736986-125767986	-	Secisbp2l	protein_coding	24.3193	24.8304	25.2372	27.2266	27.3081	27.396	0.000739617	1.10141	http://www.ncbi.nlm.nih.gov/nuccore/NM_001369056.1
XM_006508212.2	mRNA	chr7:118740178-118841489	+	Vps35l	protein_coding	11.5784	11.5219	11.8711	12.3679	13.5861	12.5615	0.0397518	1.10134	http://www.ncbi.nlm.nih.gov/nuccore/XM_006508212.2
XM_006539082.3	mRNA	chr4:131919971-131923956	+	Tmem200b	protein_coding	7.53649	8.3796	8.48707	9.34822	8.43745	9.08995	0.111386	1.10132	http://www.ncbi.nlm.nih.gov/nuccore/XM_006539082.3
NM_013899.2	mRNA	chr2:84827021-84830213	+	Timm10	protein_coding	8.19382	8.41474	9.0035	8.55767	10.1581	9.49076	0.173722	1.1013	http://www.ncbi.nlm.nih.gov/nuccore/NM_013899.2
NM_025358.3	mRNA	chr6:126821863-126849144	-	Ndufa9	protein_coding	36.5817	35.5395	36.956	41.2405	38.366	40.5137	0.0186364	1.10124	http://www.ncbi.nlm.nih.gov/nuccore/NM_025358.3
XM_006495989.4	mRNA	chr1:74738922-74749461	-	Prkag3	protein_coding	0.961479	1.31176	0.994746	0.982136	1.37827	1.23822	0.531169	1.10117	http://www.ncbi.nlm.nih.gov/nuccore/XM_006495989.4
NM_153150.2	mRNA	chr16:17925211-17928219	-	Slc25a1	protein_coding	27.6095	27.9538	27.5159	31.9118	30.6507	28.9129	0.033462	1.10106	http://www.ncbi.nlm.nih.gov/nuccore/NM_153150.2
NM_010657.3	mRNA	chr4:119814678-120135411	+	Hivep3	protein_coding	1.14311	1.27652	1.11101	1.28807	1.35078	1.24855	0.113038	1.10105	http://www.ncbi.nlm.nih.gov/nuccore/NM_010657.3
XM_006517510.4	mRNA	chr13:93146282-93192420	-	Tent2	protein_coding	7.12142	7.27536	7.63049	7.73729	8.10596	8.40538	0.0390995	1.10085	http://www.ncbi.nlm.nih.gov/nuccore/XM_006517510.4
NM_183249.2	mRNA	chr11:83746940-83752646	+	Wfdc21	protein_coding	15.0368	13.5837	12.7124	13.6176	18.0653	13.8171	0.4346	1.10082	http://www.ncbi.nlm.nih.gov/nuccore/NM_183249.2
NM_001033525.3	mRNA	chr7:29221928-29232522	-	Kcnk6	protein_coding	3.34104	3.81128	4.12702	3.85737	4.26689	4.29211	0.230661	1.10081	http://www.ncbi.nlm.nih.gov/nuccore/NM_001033525.3
XM_030253314.1	mRNA	chr4:149649201-149658375	-	Pik3cd	protein_coding	5.285	5.3112	5.28259	5.87416	5.9737	5.63102	0.00643012	1.10077	http://www.ncbi.nlm.nih.gov/nuccore/XM_030253314.1
NM_134007.4	mRNA	chr10:71330494-71344849	-	Cisd1	protein_coding	31.785	30.8671	32.371	35.1162	36.4062	33.0641	0.0404332	1.10064	http://www.ncbi.nlm.nih.gov/nuccore/NM_134007.4
NM_001007583.1	mRNA	chr10:116986314-117025040	+	Best3	protein_coding	0.346038	0.225877	0.430567	0.422478	0.334663	0.346231	0.634525	1.10064	http://www.ncbi.nlm.nih.gov/nuccore/NM_001007583.1
XM_006531436.2	mRNA	chr8:117379346-117461506	+	Cmip	protein_coding	16.9447	16.7889	16.5273	19.0717	17.841	18.4038	0.0109692	1.10059	http://www.ncbi.nlm.nih.gov/nuccore/XM_006531436.2
NM_198606.2	mRNA	chr15:39112874-39146856	+	Dcaf13	protein_coding	14.5464	14.6371	14.7029	16.1884	16.6514	15.4589	0.0136757	1.10054	http://www.ncbi.nlm.nih.gov/nuccore/NM_198606.2
XM_030252386.1	mRNA	chr3:105727261-105777453	-	Rap1a	protein_coding	37.4756	37.5884	35.2661	40.5137	40.5349	40.3715	0.00816928	1.10052	http://www.ncbi.nlm.nih.gov/nuccore/XM_030252386.1
NM_008448.3	mRNA	chr18:6201005-6241524	-	Kif5b	protein_coding	32.255	32.6305	32.8915	35.8214	35.4427	36.3313	0.00049579	1.10042	http://www.ncbi.nlm.nih.gov/nuccore/NM_008448.3
XM_011242830.3	mRNA	chr9:99038407-99139677	-	Pik3cb	protein_coding	6.32173	6.8222	6.60708	7.54318	6.88053	7.30903	0.052571	1.10034	http://www.ncbi.nlm.nih.gov/nuccore/XM_011242830.3
NM_013610.3	mRNA	chr13:49187529-49196251	+	Ninj1	protein_coding	31.548	30.5411	31.2355	35.1531	33.2673	34.2647	0.00734727	1.1003	http://www.ncbi.nlm.nih.gov/nuccore/NM_013610.3
XM_011239519.3	mRNA	chr2:147012755-147060010	+	Xrn2	protein_coding	3.58537	3.28729	3.38455	3.73052	3.81268	3.74247	0.0199532	1.10027	http://www.ncbi.nlm.nih.gov/nuccore/XM_011239519.3
NM_001359201.1	mRNA	chr5:148504631-148551673	-	Ubl3	protein_coding	46.8139	45.9832	43.9753	50.163	48.9414	51.3525	0.0139893	1.10005	http://www.ncbi.nlm.nih.gov/nuccore/NM_001359201.1
NM_016899.4	mRNA	chr3:88542029-88548279	-	Rab25	protein_coding	20.9478	22.0533	22.3313	25.3001	23.8871	22.6787	0.0660028	1.1	http://www.ncbi.nlm.nih.gov/nuccore/NM_016899.4
NM_001286437.1	mRNA	chr5:74204816-74531742	-	Scfd2	protein_coding	2.03834	2.15476	2.2231	2.19349	2.45525	2.40899	0.0922427	1.09999	http://www.ncbi.nlm.nih.gov/nuccore/NM_001286437.1
NM_173028.4	mRNA	chr19:16615366-16780933	-	Vps13a	protein_coding	3.88352	3.78212	3.79816	4.08809	4.12144	4.39995	0.0211876	1.09994	http://www.ncbi.nlm.nih.gov/nuccore/NM_173028.4
NM_023617.2	mRNA	chr1:58113136-58200452	+	Aox3	protein_coding	32.4128	32.3191	32.2869	34.7574	36.4143	35.5417	0.00253636	1.09992	http://www.ncbi.nlm.nih.gov/nuccore/NM_023617.2
NM_145442.2	mRNA	chr12:56328306-56345894	-	Mbip	protein_coding	21.3739	24.0638	22.3474	24.3305	25.4053	24.8207	0.0558207	1.0999	http://www.ncbi.nlm.nih.gov/nuccore/NM_145442.2
NM_172400.3	mRNA	chr4:132535559-132553742	+	Dnajc8	protein_coding	50.3152	49.7461	46.3591	51.9894	52.4096	56.6156	0.0648805	1.09967	http://www.ncbi.nlm.nih.gov/nuccore/NM_172400.3
XM_030241943.1	mRNA	chr7:82648611-82777847	+	Efl1	protein_coding	3.99655	4.4096	4.3123	4.60507	4.75554	4.62543	0.0338516	1.09967	http://www.ncbi.nlm.nih.gov/nuccore/XM_030241943.1
NM_027044.3	mRNA	chr15:102326116-102331490	+	Pfdn5	protein_coding	115.067	118.038	115.057	132.87	122.535	127.455	0.0212545	1.09966	http://www.ncbi.nlm.nih.gov/nuccore/NM_027044.3
NM_009826.4	mRNA	chr1:6214662-6276104	+	Rb1cc1	protein_coding	9.30995	9.4301	8.80204	9.81322	10.0845	10.388	0.0227999	1.09962	http://www.ncbi.nlm.nih.gov/nuccore/NM_009826.4
XM_011244695.3	mRNA	chr13:100802645-100833471	-	Slc30a5	protein_coding	13.2536	13.5651	13.8011	14.8908	14.5797	15.1919	0.00475581	1.09953	http://www.ncbi.nlm.nih.gov/nuccore/XM_011244695.3
XM_017314961.2	mRNA	chr12:73907840-73946892	+	Hif1a	protein_coding	13.962	12.8853	12.8104	14.4224	14.0127	15.1657	0.0589873	1.09943	http://www.ncbi.nlm.nih.gov/nuccore/XM_017314961.2
XM_030244394.1	mRNA	chr9:87022008-87077381	+	Cyb5r4	protein_coding	12.925	12.8279	13.6174	14.5835	13.4043	15.2919	0.0971676	1.0993	http://www.ncbi.nlm.nih.gov/nuccore/XM_030244394.1
XM_006539659.3	mRNA	chr7:25092461-25132532	-	Pou2f2	protein_coding	1.6786	1.63204	1.73776	1.84166	2.01196	1.69579	0.158051	1.09924	http://www.ncbi.nlm.nih.gov/nuccore/XM_006539659.3
XM_011244157.3	mRNA	chr12:69316367-69357201	-	Nemf	protein_coding	10.9045	10.0123	11.1015	11.6488	12.3695	11.1756	0.0932773	1.09918	http://www.ncbi.nlm.nih.gov/nuccore/XM_011244157.3
XM_006516927.1	mRNA	chr13:53346370-53377417	-	Sptlc1	protein_coding	7.16654	7.87834	7.78152	7.88415	8.88702	8.31912	0.108254	1.09918	http://www.ncbi.nlm.nih.gov/nuccore/XM_006516927.1
NM_001110142.1	mRNA	chrX:38531616-38576196	-	Cul4b	protein_coding	6.76702	6.37096	6.57288	7.36794	6.91044	7.3873	0.028009	1.09917	http://www.ncbi.nlm.nih.gov/nuccore/NM_001110142.1
NM_181392.3	mRNA	chr17:6079828-6085488	+	Gtf2h5	protein_coding	19.5548	18.4405	19.263	19.7575	19.7815	23.3976	0.205874	1.09917	http://www.ncbi.nlm.nih.gov/nuccore/NM_181392.3
NM_010442.2	mRNA	chr8:75093618-75100593	+	Hmox1	protein_coding	36.1545	36.4853	37.5586	40.481	41.7721	38.8696	0.0179656	1.09913	http://www.ncbi.nlm.nih.gov/nuccore/NM_010442.2
NM_001357485.1	mRNA	chr9:123529753-123592600	+	Sacm1l	protein_coding	16.3043	16.4353	17.2814	18.5453	18.072	18.3579	0.00793418	1.09904	http://www.ncbi.nlm.nih.gov/nuccore/NM_001357485.1
NM_027733.5	mRNA	chr18:35660016-35662186	-	Spata24	protein_coding	6.94393	7.08231	7.72163	8.52515	8.41411	6.96108	0.267825	1.09897	http://www.ncbi.nlm.nih.gov/nuccore/NM_027733.5
NM_025310.3	mRNA	chr11:106249138-106256084	-	Ftsj3	protein_coding	9.36997	10.4089	10.496	11.0138	11.1549	11.1005	0.0518048	1.09891	http://www.ncbi.nlm.nih.gov/nuccore/NM_025310.3
XM_006526211.4	mRNA	chr18:24653504-24701577	+	Mocos	protein_coding	4.02427	4.27069	4.10903	4.26803	4.91573	4.44628	0.118597	1.09884	http://www.ncbi.nlm.nih.gov/nuccore/XM_006526211.4
NM_001035122.2	mRNA	chr13:59634996-59675784	-	Golm1	protein_coding	15.5323	16.8993	16.5046	18.2837	17.963	17.5244	0.0251599	1.0988	http://www.ncbi.nlm.nih.gov/nuccore/NM_001035122.2
XM_011250239.2	mRNA	chr4:151989631-151995118	-	Phf13	protein_coding	3.58019	3.86485	3.70576	4.15961	4.268	3.82487	0.0791388	1.0988	http://www.ncbi.nlm.nih.gov/nuccore/XM_011250239.2
XM_017315470.2	mRNA	chr13:52594299-52630665	+	Syk	protein_coding	1.10801	1.16801	0.992985	1.17852	1.20385	1.20907	0.108619	1.09864	http://www.ncbi.nlm.nih.gov/nuccore/XM_017315470.2
NM_194060.1	mRNA	chr4:120267078-120287261	-	Foxo6	protein_coding	1.19098	1.01732	1.34411	1.18843	1.15809	1.55606	0.503514	1.09857	http://www.ncbi.nlm.nih.gov/nuccore/NM_194060.1
XM_011242445.3	mRNA	chr9:45318988-45344891	+	Tmprss13	protein_coding	0.382798	0.554816	0.687863	0.662249	0.529484	0.593956	0.608613	1.09856	http://www.ncbi.nlm.nih.gov/nuccore/XM_011242445.3
XM_006533919.3	mRNA	chr11:51685380-51688532	-	0610009B22Rik	protein_coding	7.81586	7.49505	8.50818	9.32498	8.03763	8.80383	0.177476	1.09855	http://www.ncbi.nlm.nih.gov/nuccore/XM_006533919.3
NM_026579.3	mRNA	chr10:83360221-83368835	+	D10Wsu102e	protein_coding	4.15069	3.8396	4.31279	4.38163	4.66774	4.46498	0.0681695	1.09845	http://www.ncbi.nlm.nih.gov/nuccore/NM_026579.3
NM_001362641.1	mRNA	chr11:101009441-101027502	+	Atp6v0a1	protein_coding	12.545	11.6393	11.5751	14.3471	11.2308	13.7017	0.305726	1.09844	http://www.ncbi.nlm.nih.gov/nuccore/NM_001362641.1
XM_017313845.2	mRNA	chr10:76351264-76417553	-	Pcnt	protein_coding	10.1839	10.894	10.6855	12.0125	11.628	11.2449	0.0271969	1.09829	http://www.ncbi.nlm.nih.gov/nuccore/XM_017313845.2
XM_006507078.3	mRNA	chr6:147531359-147632613	+	Ccdc91	protein_coding	10.7906	11.259	10.107	11.0636	12.0615	12.192	0.0973804	1.09829	http://www.ncbi.nlm.nih.gov/nuccore/XM_006507078.3
XM_030249953.1	mRNA	chr17:22285871-22314875	-	Gm7072	protein_coding	3.43438	3.26705	3.18194	3.59241	3.95746	3.30413	0.186296	1.09821	http://www.ncbi.nlm.nih.gov/nuccore/XM_030249953.1
NM_029342.4	mRNA	chr1:74967346-75125226	-	Nhej1	protein_coding	1.87792	1.75899	1.62833	1.79965	1.89355	2.08851	0.197464	1.09809	http://www.ncbi.nlm.nih.gov/nuccore/NM_029342.4
NM_019972.3	mRNA	chr3:108284064-108361519	+	Sort1	protein_coding	42.0757	41.3689	40.9771	44.9964	44.428	47.1863	0.0107115	1.09797	http://www.ncbi.nlm.nih.gov/nuccore/NM_019972.3
NM_030564.1	mRNA	chr5:122850188-122868945	+	Rnf34	protein_coding	10.6511	10.0775	10.6675	10.8306	11.5612	12.079	0.0671457	1.09793	http://www.ncbi.nlm.nih.gov/nuccore/NM_030564.1
XM_006498811.2	mRNA	chr2:60598292-60673749	-	Itgb6	protein_coding	22.4823	22.1712	22.6492	23.9332	25.1564	24.7897	0.00485828	1.09772	http://www.ncbi.nlm.nih.gov/nuccore/XM_006498811.2
NM_001171187.1	mRNA	chr2:127633226-127656695	-	Mal	protein_coding	10.93	11.1773	11.2903	11.5278	12.6117	12.5211	0.0401234	1.0977	http://www.ncbi.nlm.nih.gov/nuccore/NM_001171187.1
XM_006503847.2	mRNA	chr5:72755738-72789709	-	Tec	protein_coding	4.10217	4.0704	3.64313	5.03971	4.09503	3.83516	0.38496	1.09768	http://www.ncbi.nlm.nih.gov/nuccore/XM_006503847.2
NM_001033258.4	mRNA	chr10:18588011-18743758	-	Arfgef3	protein_coding	1.86893	1.99027	1.88715	2.09722	2.17654	2.03382	0.0287525	1.09767	http://www.ncbi.nlm.nih.gov/nuccore/NM_001033258.4
XM_017321370.1	mRNA	chr6:72538282-72562981	+	Capg	protein_coding	55.1183	57.9999	58.574	61.4291	65.1	61.9272	0.023599	1.09764	http://www.ncbi.nlm.nih.gov/nuccore/XM_017321370.1
XM_006512876.4	mRNA	chr10:56083835-56116880	+	Msl3l2	protein_coding	5.63815	6.12099	5.32017	6.34077	6.22582	6.1797	0.0795632	1.0976	http://www.ncbi.nlm.nih.gov/nuccore/XM_006512876.4
NM_001361505.1	mRNA	chr19:20492583-20643463	+	Aldh1a1	protein_coding	313.349	315.591	311.469	341.796	342.895	347.358	0.000124229	1.09745	http://www.ncbi.nlm.nih.gov/nuccore/NM_001361505.1
NM_001159393.1	mRNA	chr11:53770014-53778374	+	Irf1	protein_coding	21.3542	23.763	21.6602	23.5538	25.1798	24.541	0.0722915	1.0973	http://www.ncbi.nlm.nih.gov/nuccore/NM_001159393.1
XM_006531517.3	mRNA	chr8:86841136-86885296	-	N4bp1	protein_coding	6.86191	6.74554	6.86782	7.31987	7.25909	7.88715	0.0312477	1.09723	http://www.ncbi.nlm.nih.gov/nuccore/XM_006531517.3
NM_028696.3	mRNA	chr1:51469488-51478399	-	Nabp1	protein_coding	8.97777	7.96645	8.69296	9.01376	9.50739	9.60784	0.0780549	1.0972	http://www.ncbi.nlm.nih.gov/nuccore/NM_028696.3
NM_008850.2	mRNA	chr11:75588079-75628804	+	Pitpna	protein_coding	36.4698	33.6212	35.2939	39.5868	37.4168	38.6216	0.0302423	1.09717	http://www.ncbi.nlm.nih.gov/nuccore/NM_008850.2
XM_006496358.4	mRNA	chr1:37987391-37997294	-	Txndc9	protein_coding	26.034	26.2396	26.4571	29.4009	29.0177	27.9519	0.00481985	1.09704	http://www.ncbi.nlm.nih.gov/nuccore/XM_006496358.4
XM_011249547.3	mRNA	chr5:109554709-109559128	-	Crlf2	protein_coding	21.2188	22.8426	20.5659	24.1507	24.6359	22.1118	0.111692	1.09704	http://www.ncbi.nlm.nih.gov/nuccore/XM_011249547.3
NM_019821.2	mRNA	chr5:114669490-114690935	-	Gltp	protein_coding	36.4742	36.467	36.7626	41.2924	40.2464	38.8068	0.00816623	1.09701	http://www.ncbi.nlm.nih.gov/nuccore/NM_019821.2
XM_006528922.1	mRNA	chrX:166457251-166465117	-	Rab9	protein_coding	24.5203	24.7072	23.1175	25.3513	28.2297	25.7814	0.0850617	1.097	http://www.ncbi.nlm.nih.gov/nuccore/XM_006528922.1
XM_006503071.4	mRNA	chr4:99189159-99259789	+	Atg4c	protein_coding	1.07733	1.08421	1.06331	1.1528	1.16259	1.22221	0.00985236	1.09698	http://www.ncbi.nlm.nih.gov/nuccore/XM_006503071.4
NM_173405.2	mRNA	chr5:140724127-140753312	+	Amz1	protein_coding	3.01361	2.85922	3.30737	3.12643	3.71318	3.23067	0.254987	1.09696	http://www.ncbi.nlm.nih.gov/nuccore/NM_173405.2
NM_146200.1	mRNA	chr7:126546911-126566366	-	Eif3c	protein_coding	62.9819	62.652	62.0518	68.633	68.0204	69.1913	0.000153423	1.09675	http://www.ncbi.nlm.nih.gov/nuccore/NM_146200.1
NM_001356481.1	mRNA	chr4:19519252-19570108	-	Cpne3	protein_coding	14.3409	14.7011	14.4002	15.8708	15.8071	15.9671	0.000315958	1.09674	http://www.ncbi.nlm.nih.gov/nuccore/NM_001356481.1
NM_025383.4	mRNA	chr4:141066512-141078357	-	Necap2	protein_coding	29.0655	28.2752	27.9997	32.4523	31.9452	29.1939	0.0606106	1.09668	http://www.ncbi.nlm.nih.gov/nuccore/NM_025383.4
NM_177464.4	mRNA	chr19:42518805-42592256	+	R3hcc1l	protein_coding	5.52372	5.55662	6.15715	6.44012	5.96577	6.49785	0.105139	1.09667	http://www.ncbi.nlm.nih.gov/nuccore/NM_177464.4
XM_030246509.1	mRNA	chr12:76254406-76319803	+	Mthfd1	protein_coding	19.5799	19.7994	19.13	21.9598	21.1791	21.0218	0.00579589	1.09659	http://www.ncbi.nlm.nih.gov/nuccore/XM_030246509.1
NM_001357369.1	mRNA	chr17:72837536-72850444	+	Ypel5	protein_coding	16.199	16.8204	16.8189	17.7184	18.277	18.656	0.00936973	1.09657	http://www.ncbi.nlm.nih.gov/nuccore/NM_001357369.1
NM_001362879.1	mRNA	chr11:4701968-4704344	-	Uqcr10	protein_coding	78.9806	83.1032	80.8358	91.9188	88.2009	86.2524	0.0187465	1.09654	http://www.ncbi.nlm.nih.gov/nuccore/NM_001362879.1
XM_017315592.2	mRNA	chr13:8972070-8996116	-	Gtpbp4	protein_coding	10.6197	11.1483	11.9286	12.3757	11.8444	12.7267	0.0774556	1.09645	http://www.ncbi.nlm.nih.gov/nuccore/XM_017315592.2
XM_017320361.2	mRNA	chr4:129335595-129346850	+	Zbtb8os	protein_coding	5.95852	6.21132	6.21605	6.4292	6.44799	7.2801	0.114263	1.09635	http://www.ncbi.nlm.nih.gov/nuccore/XM_017320361.2
[truncated: 9,351 more rows]
