# Supplementary material for: Targeting the Secretin Receptor in Macrophages Attenuates Silica‐Induced Pulmonary Fibrosis
Source: Cell Prolif. 2025 Sep 18;58(12):e70131. doi: 10.1111/cpr.70131 (PMC12686129; doi:10.1111/cpr.70131)
Supplement: Supplementary file 9 — Table S8: Supporting Tables. [file CPR-58-e70131-s003.xlsx]

## Sheet: Table S6 DEGs_over expression o
gene	gene_type	Position	Strand	GeneID	C1	C2	C3	A1	A2	A3	log2(Fold_change)	p-value	q-value	Regulation	Description	Website
Phlda3	protein_coding	chr1:135766085-135769134	+	27280	1.05284	0	0	1121.56	1032.59	1064.62	11.5789	1.0212e-22	1.28998e-21	up	pleckstrin homology like domain, family A, member 3	http://www.ncbi.nlm.nih.gov/gene/?term=27280
Peg12	protein_coding	chr7:62461871-62464510	-	27412	0	0	0	479.889	475.366	476.481	11.3724	6.70957e-22	8.14135e-21	up	paternally expressed 12	http://www.ncbi.nlm.nih.gov/gene/?term=27412
B630019K06Rik	transcribed_pseudogene	chrX:8892353-8894964	+	102941	0	0	0.992704	601.228	606.535	593.916	10.7422	9.79021e-20	1.0795e-18	up	RIKEN cDNA B630019K06 gene	http://www.ncbi.nlm.nih.gov/gene/?term=102941
Psma8	protein_coding	chr18:14706135-14762301	+	73677	0	0	0.992704	555.316	431.971	426.426	10.3905	1.72139e-18	1.79721e-17	up	proteasome subunit alpha 8	http://www.ncbi.nlm.nih.gov/gene/?term=73677
Shisa3	protein_coding	chr5:67607883-67613987	+	330096	0	0	0.992704	370.575	484.242	419.688	10.2441	5.14347e-18	5.21965e-17	up	shisa family member 3	http://www.ncbi.nlm.nih.gov/gene/?term=330096
Slc43a1	protein_coding	chr2:84838855-84863586	+	72401	0	0	0	153.04	147.935	150.164	9.70609	3.63254e-16	3.29291e-15	up	solute carrier family 43, member 1	http://www.ncbi.nlm.nih.gov/gene/?term=72401
Eid2	protein_coding	chr7:28267881-28269168	+	386655	0	0	0	100.569	141.032	178.079	9.60537	1.05713e-15	9.27856e-15	up	EP300 interacting inhibitor of differentiation 2	http://www.ncbi.nlm.nih.gov/gene/?term=386655
Sparc	protein_coding	chr11:55394159-55420080	-	20692	0	3.58685	0	1351.12	957.635	0.962587	9.31209	0.000388608	0.00114435	up	secreted acidic cysteine rich glycoprotein	http://www.ncbi.nlm.nih.gov/gene/?term=20692
Trp53i11	protein_coding	chr2:93187349-93201757	+	277414	0	0.896712	0	216.442	229.793	192.517	9.24574	7.04679e-15	5.88423e-14	up	transformation related protein 53 inducible protein 11	http://www.ncbi.nlm.nih.gov/gene/?term=277414
Gja1	protein_coding	chr10:56377300-56390419	+	14609	0	0	2.97811	585.924	598.645	556.375	9.21467	4.20561e-28	6.59473e-27	up	gap junction protein, alpha 1	http://www.ncbi.nlm.nih.gov/gene/?term=14609
Slc16a12	protein_coding	chr19:34668401-34747493	-	240638	5.26422	7.17369	1.98541	2534.99	2434.03	2475.77	8.98953	4.77203e-126	7.07476e-124	up	solute carrier family 16 (monocarboxylic acid transporters), member 12	http://www.ncbi.nlm.nih.gov/gene/?term=240638
9430085M18Rik	lncRNA	chr5:101703549-101763231	+	77361	0	0	0	72.1473	92.7062	64.4933	8.73054	4.43555e-13	3.28945e-12	up	RIKEN cDNA 9430085M18 gene, transcript variant X6	http://www.ncbi.nlm.nih.gov/gene/?term=77361
Dnal1	protein_coding	chr12:84114279-84143517	+	105000	0	0	0	78.7062	74.9539	64.4933	8.65669	6.7702e-13	4.93776e-12	up	dynein, axonemal, light chain 1	http://www.ncbi.nlm.nih.gov/gene/?term=105000
Gm15345	lncRNA	chr18:56795433-56801861	+	105246452	0	0	0	74.3336	80.8714	62.5682	8.65487	7.00507e-13	5.09994e-12	up	predicted gene 15345, transcript variant X1	http://www.ncbi.nlm.nih.gov/gene/?term=105246452
Ccn1	protein_coding	chr3:145646971-145649985	-	16007	0	0.896712	0	241.584	142.018	2.88776	8.52117	5.41235e-05	0.000181279	up	cellular communication network factor 1	http://www.ncbi.nlm.nih.gov/gene/?term=16007
Slc16a7	protein_coding	chr10:125219270-125389586	-	20503	0	0	1.98541	220.815	268.256	208.881	8.48138	1.99196e-16	1.8353e-15	up	solute carrier family 16 (monocarboxylic acid transporters), member 7	http://www.ncbi.nlm.nih.gov/gene/?term=20503
Slc24a3	protein_coding	chr2:145167775-145642166	+	94249	0	1.79342	0	185.834	250.504	246.422	8.45309	2.7609e-16	2.52098e-15	up	solute carrier family 24 (sodium/potassium/calcium exchanger), member 3	http://www.ncbi.nlm.nih.gov/gene/?term=94249
Isl2	protein_coding	chr9:55538677-55547667	+	104360	0	0	0	40.4462	93.6924	51.9797	8.43195	5.36354e-12	3.66745e-11	up	insulin related protein 2 (islet 2)	http://www.ncbi.nlm.nih.gov/gene/?term=104360
Acot6	protein_coding	chr12:84100654-84109783	+	217700	0	0	0.992704	122.432	94.6787	143.425	8.42139	1.99913e-12	1.40707e-11	up	acyl-CoA thioesterase 6	http://www.ncbi.nlm.nih.gov/gene/?term=217700
Gm51759	lncRNA	chr10:14112530-14127294	-	115487381	0	0	0	66.6816	39.4494	61.6056	8.27697	1.06152e-11	7.089e-11	up	predicted gene, 51759	http://www.ncbi.nlm.nih.gov/gene/?term=115487381
Eda2r	protein_coding	chrX:97333837-97377234	-	245527	0	0.896712	0	102.755	110.458	101.072	8.22319	6.26508e-12	4.25712e-11	up	ectodysplasin A2 receptor	http://www.ncbi.nlm.nih.gov/gene/?term=245527
Ly86	protein_coding	chr13:37345345-37419036	+	17084	6.31706	5.38027	1.98541	1365.33	1220.96	1266.76	8.13818	1.34779e-95	1.2418e-93	up	lymphocyte antigen 86	http://www.ncbi.nlm.nih.gov/gene/?term=17084
Vgll3	protein_coding	chr16:65815189-65866368	+	73569	0	0	0	74.3336	71.009	0	8.07201	0.0389057	0.077308	up	vestigial like family member 3	http://www.ncbi.nlm.nih.gov/gene/?term=73569
Trim55	protein_coding	chr3:19644344-19692584	+	381485	0	0	0	38.2599	56.2155	42.3538	7.98694	6.53696e-11	4.1065e-10	up	tripartite motif-containing 55	http://www.ncbi.nlm.nih.gov/gene/?term=381485
Rgs16	protein_coding	chr1:153740353-153745468	+	19734	0	0	0	31.7011	52.2705	48.1293	7.93804	9.578e-11	5.92782e-10	up	regulator of G-protein signaling 16	http://www.ncbi.nlm.nih.gov/gene/?term=19734
Gm33993	lncRNA	chr5:37825755-37852040	+	102637093	0	0	0	37.1668	41.4219	47.1668	7.86522	1.34431e-10	8.1986e-10	up	predicted gene, 33993, transcript variant X1	http://www.ncbi.nlm.nih.gov/gene/?term=102637093
Fn1	protein_coding	chr1:71585473-71653280	-	14268	3.15853	4.48356	2.97811	1193.71	1257.45	1.92517	7.84966	4.60542e-06	1.79163e-05	up	fibronectin 1	http://www.ncbi.nlm.nih.gov/gene/?term=14268
Prr5	protein_coding	chr15:84663206-84706409	+	109270	2.10569	0	1.98541	275.472	243.6	319.579	7.74563	5.82585e-26	8.52089e-25	up	proline rich 5 (renal)	http://www.ncbi.nlm.nih.gov/gene/?term=109270
Psd4	protein_coding	chr2:24367558-24409870	+	215632	4.21138	2.69014	11.9125	1309.58	1365.94	1267.73	7.73113	1.06179e-115	1.3423e-113	up	pleckstrin and Sec7 domain containing 4	http://www.ncbi.nlm.nih.gov/gene/?term=215632
Bglap2	protein_coding	chr3:88377736-88378701	-	12097	0	0	0	22.956	44.3806	38.5035	7.61895	8.1368e-10	4.66251e-09	up	bone gamma-carboxyglutamate protein 2	http://www.ncbi.nlm.nih.gov/gene/?term=12097
Slc17a9	protein_coding	chr2:180724576-180742280	+	228993	3.15853	0	2.97811	312.638	430.985	404.287	7.61446	1.73085e-36	3.67057e-35	up	solute carrier family 17, member 9	http://www.ncbi.nlm.nih.gov/gene/?term=228993
D630045J12Rik	protein_coding	chr6:38123174-38254139	-	330286	1.05284	0	0	61.2159	71.9952	70.2688	7.59725	3.02563e-10	1.79621e-09	up	RIKEN cDNA D630045J12 gene	http://www.ncbi.nlm.nih.gov/gene/?term=330286
Rn7s2	scRNA	chr12:69361183-69361481	-	103949	100.02	95.0515	100.263	26849.7	30287.3	32.728	7.59676	4.83028e-06	1.87374e-05	up	7S RNA 2	http://www.ncbi.nlm.nih.gov/gene/?term=103949
Rn7s1	scRNA	chr12:69159295-69159593	+	103948	102.126	53.8027	83.3872	20418.8	25526.7	29.8402	7.58593	4.92715e-06	1.90996e-05	up	7S RNA 1	http://www.ncbi.nlm.nih.gov/gene/?term=103948
Abca5	protein_coding	chr11:110269369-110337723	-	217265	0	0	0	33.8874	34.5183	30.8028	7.52076	1.18536e-09	6.68427e-09	up	ATP-binding cassette, sub-family A (ABC1), member 5	http://www.ncbi.nlm.nih.gov/gene/?term=217265
Prdm13	protein_coding	chr4:21675865-21685963	-	230025	0	0.896712	0	48.0982	58.1879	69.3063	7.38598	1.12516e-09	6.35575e-09	up	PR domain containing 13	http://www.ncbi.nlm.nih.gov/gene/?term=230025
Ebf1	protein_coding	chr11:44618100-45008096	+	13591	0	0	0	37.1668	52.2705	0	7.37151	0.0593754	0.111799	up	early B cell factor 1	http://www.ncbi.nlm.nih.gov/gene/?term=13591
Col1a1	protein_coding	chr11:94936224-94953042	+	12842	13.687	13.4507	4.96352	3185.41	2014.88	1.92517	7.34017	3.76674e-05	0.000128942	up	collagen, type I, alpha 1	http://www.ncbi.nlm.nih.gov/gene/?term=12842
Gm36809	lncRNA	chr7:24953524-24954476	-	102640835	0	0	0	27.3285	20.711	32.728	7.22503	8.33155e-09	4.33677e-08	up	predicted gene, 36809	http://www.ncbi.nlm.nih.gov/gene/?term=102640835
Zxda	transcribed_pseudogene	chrX:94791285-94798289	-	668171	0	0.896712	0	32.7942	63.1191	57.7552	7.19517	4.01645e-09	2.14896e-08	up	zinc finger, X-linked, duplicated A	http://www.ncbi.nlm.nih.gov/gene/?term=668171
D430036J16Rik	lncRNA	chr9:81631930-81645156	+	319405	0	0	0	31.7011	25.6421	18.2892	7.12593	1.58293e-08	8.00944e-08	up	RIKEN cDNA D430036J16 gene	http://www.ncbi.nlm.nih.gov/gene/?term=319405
Fhl1	protein_coding	chrX:56731209-56793346	+	14199	0	0	0	32.7942	41.4219	0	7.10234	0.069329	0.127797	up	four and a half LIM domains 1	http://www.ncbi.nlm.nih.gov/gene/?term=14199
Eva1b	protein_coding	chr4:126145709-126149875	+	230752	0	0	2.97811	157.412	99.6098	118.398	6.99798	4.07207e-16	3.67297e-15	up	eva-1 homolog B (C. elegans)	http://www.ncbi.nlm.nih.gov/gene/?term=230752
Sspo	protein_coding	chr6:48446230-48501262	+	243369	0	0.896712	0	40.4462	38.4632	53.9049	6.98211	1.14487e-08	5.87124e-08	up	SCO-spondin	http://www.ncbi.nlm.nih.gov/gene/?term=243369
Lama4	protein_coding	chr10:38965515-39110188	+	16775	2.10569	0.896712	0	115.873	112.431	111.66	6.8575	1.17359e-15	1.02567e-14	up	laminin, alpha 4	http://www.ncbi.nlm.nih.gov/gene/?term=16775
Chst1	protein_coding	chr2:92599632-92615252	+	76969	32.6382	17.0375	14.8906	2929.62	2189.44	2235.13	6.84324	7.30444e-100	7.09052e-98	up	carbohydrate sulfotransferase 1	http://www.ncbi.nlm.nih.gov/gene/?term=76969
Hmx3	protein_coding	chr7:131541532-131546027	+	15373	2.10569	0	0	64.4953	78.8989	79.8947	6.83629	7.39194e-11	4.61162e-10	up	H6 homeobox 3	http://www.ncbi.nlm.nih.gov/gene/?term=15373
Prrx1	protein_coding	chr1:163245119-163315145	-	18933	0	2.69014	0	175.996	131.169	0.962587	6.80872	0.00286436	0.00731704	up	paired related homeobox 1	http://www.ncbi.nlm.nih.gov/gene/?term=18933
Ebf3	protein_coding	chr7:137193671-137322805	-	13593	0	0	0	29.5148	28.6008	0	6.74945	0.0844225	0.151309	up	early B cell factor 3	http://www.ncbi.nlm.nih.gov/gene/?term=13593
Meis1	protein_coding	chr11:18880428-19019651	-	17268	0	0	0	33.8874	21.6972	0	6.68512	0.0874431	0.155798	up	Meis homeobox 1	http://www.ncbi.nlm.nih.gov/gene/?term=17268
Zfp449	protein_coding	chrX:56346397-56365674	+	78619	0	0	0	7.65199	17.7522	29.8402	6.68394	3.70991e-07	1.63208e-06	up	zinc finger protein 449	http://www.ncbi.nlm.nih.gov/gene/?term=78619
Fam171a2	protein_coding	chr11:102436981-102447677	-	217219	0	0	0	15.304	18.7385	18.2892	6.60018	3.28055e-07	1.45299e-06	up	family with sequence similarity 171, member A2	http://www.ncbi.nlm.nih.gov/gene/?term=217219
Ccdc166	protein_coding	chr15:75979872-75982285	-	223648	2.10569	0.896712	0	84.1719	105.527	89.5206	6.57478	2.50772e-14	2.02856e-13	up	coiled-coil domain containing 166	http://www.ncbi.nlm.nih.gov/gene/?term=223648
Qprt	protein_coding	chr7:127107770-127122029	-	67375	3.15853	3.58685	7.94163	476.61	454.655	454.341	6.56316	1.45769e-64	7.13872e-63	up	quinolinate phosphoribosyltransferase	http://www.ncbi.nlm.nih.gov/gene/?term=67375
Pak6	protein_coding	chr2:118663045-118698020	+	214230	0	0.896712	0	18.5834	26.6284	51.9797	6.5356	1.97826e-07	8.999e-07	up	p21 (RAC1) activated kinase 6	http://www.ncbi.nlm.nih.gov/gene/?term=214230
Etv2	protein_coding	chr7:30633616-30636509	-	14008	0	0	0	12.0246	15.7798	21.1769	6.50701	6.25959e-07	2.67509e-06	up	ets variant 2	http://www.ncbi.nlm.nih.gov/gene/?term=14008
Twist2	protein_coding	chr1:91801461-91848034	+	13345	0	0	0	19.6765	28.6008	0	6.48193	0.0975625	0.171357	up	twist basic helix-loop-helix transcription factor 2	http://www.ncbi.nlm.nih.gov/gene/?term=13345
Prkar2b	protein_coding	chr12:31958450-32061648	-	19088	1.05284	2.69014	1.98541	183.648	184.426	143.425	6.44782	9.24313e-26	1.33751e-24	up	protein kinase, cAMP dependent regulatory, type II beta	http://www.ncbi.nlm.nih.gov/gene/?term=19088
Cmah	protein_coding	chr13:24327404-24477289	+	12763	1.05284	0	0	22.956	30.5733	35.6157	6.40864	2.65595e-07	1.19189e-06	up	cytidine monophospho-N-acetylneuraminic acid hydroxylase	http://www.ncbi.nlm.nih.gov/gene/?term=12763
D930003E18Rik	lncRNA	chr2:84838850-84840208	-	115489522	0	0	0	19.6765	9.86236	15.4014	6.37524	1.37198e-06	5.65862e-06	up	RIKEN cDNA D930003E18 gene	http://www.ncbi.nlm.nih.gov/gene/?term=115489522
Map2k6	protein_coding	chr11:110399102-110525522	+	26399	0	0	0	16.3971	13.8073	14.4388	6.36793	1.23734e-06	5.12274e-06	up	mitogen-activated protein kinase kinase 6	http://www.ncbi.nlm.nih.gov/gene/?term=26399
Fcho1	protein_coding	chr8:71708387-71729330	-	74015	6.31706	5.38027	6.94893	485.355	506.925	478.406	6.30848	3.17324e-74	1.97516e-72	up	FCH domain only 1	http://www.ncbi.nlm.nih.gov/gene/?term=74015
Kdelr3	protein_coding	chr15:79516408-79527739	+	105785	1.05284	1.79342	2.97811	156.319	129.197	173.266	6.29146	2.01693e-24	2.73675e-23	up	KDEL (Lys-Asp-Glu-Leu) endoplasmic reticulum protein retention receptor 3	http://www.ncbi.nlm.nih.gov/gene/?term=105785
Snhg18	lncRNA	chr15:32240568-32244662	-	100616095	0	0	0	16.3971	17.7522	7.7007	6.27292	2.66032e-06	1.06387e-05	up	small nucleolar RNA host gene 18	http://www.ncbi.nlm.nih.gov/gene/?term=100616095
Zfhx3	protein_coding	chr8:108279311-108961636	+	11906	0	1.79342	0.992704	118.059	99.6098	1.92517	6.27208	0.000316404	0.000944865	up	zinc finger homeobox 3	http://www.ncbi.nlm.nih.gov/gene/?term=11906
Rgl3	protein_coding	chr9:21971179-21989468	-	71746	0	0	0	16.3971	11.8348	13.4762	6.26889	2.21774e-06	8.97443e-06	up	ral guanine nucleotide dissociation stimulator-like 3	http://www.ncbi.nlm.nih.gov/gene/?term=71746
Hoxa11	protein_coding	chr6:52242105-52245810	-	15396	0	0	0	31.7011	9.86236	0	6.26549	0.109356	0.188598	up	homeobox A11	http://www.ncbi.nlm.nih.gov/gene/?term=15396
Hoxa11os	lncRNA	chr6:52245243-52249769	+	15397	0	0	0	31.7011	9.86236	0	6.26549	0.109356	0.188598	up	homeobox A11, opposite strand	http://www.ncbi.nlm.nih.gov/gene/?term=15397
Sox12	protein_coding	chr2:152393611-152398046	-	20667	0	0	0	21.8628	18.7385	0.962587	6.2649	0.00344053	0.00866402	up	SRY (sex determining region Y)-box 12	http://www.ncbi.nlm.nih.gov/gene/?term=20667
Hoxc8	protein_coding	chr15:102990539-102994275	+	15426	0	0	0	10.9314	30.5733	0	6.264	0.109441	0.188724	up	homeobox C8	http://www.ncbi.nlm.nih.gov/gene/?term=15426
Speer9-ps1	transcribed_pseudogene	chr7:3128146-3144992	+	73949	0	0	0	21.8628	9.86236	9.62587	6.25147	3.16309e-06	1.25355e-05	up	spermatogenesis associated glutamate (E)-rich protein 9, pseudogene 1	http://www.ncbi.nlm.nih.gov/gene/?term=73949
Cacna2d4	protein_coding	chr6:119236524-119352407	+	319734	0	0.896712	0	26.2354	22.6834	30.8028	6.24464	6.03256e-07	2.58348e-06	up	calcium channel, voltage-dependent, alpha 2/delta subunit 4	http://www.ncbi.nlm.nih.gov/gene/?term=319734
Timp1	protein_coding	chrX:20870166-20874737	+	21857	0	1.79342	3.97082	139.922	128.211	153.051	6.16886	1.63984e-23	2.13088e-22	up	tissue inhibitor of metalloproteinase 1	http://www.ncbi.nlm.nih.gov/gene/?term=21857
Fbn1	protein_coding	chr2:125300594-125506485	-	14118	0	0	0	13.1177	25.6421	0	6.1652	0.115192	0.197162	up	fibrillin 1	http://www.ncbi.nlm.nih.gov/gene/?term=14118
Gm52902	lncRNA	chr6:52227504-52232651	+	115490408	0	0	0	10.9314	17.7522	9.62587	6.14955	4.80961e-06	1.86617e-05	up	predicted gene, 52902	http://www.ncbi.nlm.nih.gov/gene/?term=115490408
Cd79a	protein_coding	chr7:24897497-24901858	+	12518	0	0	0	9.83827	14.7935	13.4762	6.14378	4.57605e-06	1.78106e-05	up	CD79A antigen (immunoglobulin-associated alpha)	http://www.ncbi.nlm.nih.gov/gene/?term=12518
Gdf15	protein_coding	chr8:70629393-70632470	-	23886	6.31706	6.27698	9.92704	407.742	603.576	568.889	6.13812	2.87702e-78	1.92289e-76	up	growth differentiation factor 15	http://www.ncbi.nlm.nih.gov/gene/?term=23886
Twist1	protein_coding	chr12:33957671-33959831	+	22160	0	0	0	18.5834	18.7385	0	6.11046	0.114337	0.196028	up	twist basic helix-loop-helix transcription factor 1	http://www.ncbi.nlm.nih.gov/gene/?term=22160
Alpl	protein_coding	chr4:137741731-137796384	-	11647	0	1.79342	0	37.1668	44.3806	50.0545	6.08191	1.45486e-08	7.38204e-08	up	alkaline phosphatase, liver/bone/kidney	http://www.ncbi.nlm.nih.gov/gene/?term=11647
Rn7sk	snRNA	chr9:78175302-78175633	-	19817	127.394	190.103	236.264	17390.8	18574.8	84.7077	6.02456	4.93352e-05	0.000166334	up	RNA, 7SK, nuclear	http://www.ncbi.nlm.nih.gov/gene/?term=19817
Inka2	protein_coding	chr3:105704599-105720842	+	109050	0	0.896712	2.97811	78.7062	88.7612	85.6702	6.01944	2.00037e-15	1.72695e-14	up	inka box actin regulator 2	http://www.ncbi.nlm.nih.gov/gene/?term=109050
Gm12865	lncRNA	chr4:118897977-118998037	-	105244672	0	0	0	7.65199	10.8486	14.4388	5.93494	1.50944e-05	5.49097e-05	up	predicted gene 12865, transcript variant X4	http://www.ncbi.nlm.nih.gov/gene/?term=105244672
Ssbp2	protein_coding	chr13:91460305-91706175	+	66970	0	0	0	13.1177	18.7385	0.962587	5.92445	0.00420743	0.0104325	up	single-stranded DNA binding protein 2	http://www.ncbi.nlm.nih.gov/gene/?term=66970
Ctag2l1	protein_coding	chrX:74480117-74481562	-	628456	0	0	0	12.0246	6.90365	13.4762	5.90637	1.7738e-05	6.39006e-05	up	CTAG2 like 1	http://www.ncbi.nlm.nih.gov/gene/?term=628456
Cbs	protein_coding	chr17:31612623-31637233	-	12411	0	0	0.992704	17.4903	24.6559	19.2517	5.86891	4.07726e-06	1.59491e-05	up	cystathionine beta-synthase	http://www.ncbi.nlm.nih.gov/gene/?term=12411
Gm46347	lncRNA	chr12:34773455-34787766	-	108167997	0	0.896712	0	18.5834	24.6559	17.3266	5.84814	4.54626e-06	1.77031e-05	up	predicted gene, 46347, transcript variant X2	http://www.ncbi.nlm.nih.gov/gene/?term=108167997
Fzd2	protein_coding	chr11:102604431-102608058	+	57265	0	0	0.992704	25.1423	28.6008	2.88776	5.74633	1.93531e-05	6.9365e-05	up	frizzled class receptor 2	http://www.ncbi.nlm.nih.gov/gene/?term=57265
Btg3	protein_coding	chr16:78359860-78377181	-	12228	2.10569	0	2.97811	86.3582	78.8989	97.2213	5.74578	4.77134e-17	4.54769e-16	up	BTG anti-proliferation factor 3	http://www.ncbi.nlm.nih.gov/gene/?term=12228
Sfrp1	protein_coding	chr8:23411383-23449632	+	20377	0	0	0	22.956	5.91742	0	5.73963	0.142745	0.234909	up	secreted frizzled-related protein 1	http://www.ncbi.nlm.nih.gov/gene/?term=20377
Six2	protein_coding	chr17:85662736-85688254	-	20472	0	0	0	13.1177	14.7935	0	5.69122	0.131725	0.220371	up	sine oculis-related homeobox 2	http://www.ncbi.nlm.nih.gov/gene/?term=20472
Svip	protein_coding	chr7:51997161-52006018	-	75744	2.10569	0.896712	1.98541	87.4513	77.9127	85.6702	5.682	1.10538e-16	1.03186e-15	up	small VCP/p97-interacting protein	http://www.ncbi.nlm.nih.gov/gene/?term=75744
Gm24407	snRNA	chr5:115490254-115490394	+	115490316	0	0.896712	0	25.1423	28.6008	0	5.67462	0.0286206	0.0592767	up	U4 spliceosomal RNA	http://www.ncbi.nlm.nih.gov/gene/?term=115490316
Nefh	protein_coding	chr11:4938754-4948064	-	380684	0	1.79342	0	42.6325	27.6146	26.9524	5.64009	2.62951e-07	1.18067e-06	up	neurofilament, heavy polypeptide	http://www.ncbi.nlm.nih.gov/gene/?term=380684
Zfp354a	protein_coding	chr11:51059225-51072799	+	21408	0	0	0	8.74513	2.95871	14.4388	5.59868	0.000120607	0.000384752	up	zinc finger protein 354A	http://www.ncbi.nlm.nih.gov/gene/?term=21408
Cspg4	protein_coding	chr9:56865104-56899870	+	121021	0	0.896712	0	15.304	21.6972	13.4762	5.58523	1.66265e-05	6.01074e-05	up	chondroitin sulfate proteoglycan 4	http://www.ncbi.nlm.nih.gov/gene/?term=121021
Chchd10	protein_coding	chr10:75933130-75937750	+	103172	11.5813	14.3474	4.96352	448.188	518.76	524.61	5.57949	2.69755e-90	2.24447e-88	up	coiled-coil-helix-coiled-coil-helix domain containing 10	http://www.ncbi.nlm.nih.gov/gene/?term=103172
Col1a2	protein_coding	chr6:4505618-4541543	+	12843	0	0	0.992704	30.608	18.7385	0	5.55107	0.0318319	0.0649433	up	collagen, type I, alpha 2	http://www.ncbi.nlm.nih.gov/gene/?term=12843
Gm35037	lncRNA	chr7:3452310-3475833	+	102638484	4.21138	0.896712	3.97082	144.295	119.335	149.201	5.55047	5.43331e-27	8.28873e-26	up	predicted gene, 35037, transcript variant X1	http://www.ncbi.nlm.nih.gov/gene/?term=102638484
9530053A07Rik	protein_coding	chr7:28129466-28164811	+	319482	0	0	0.992704	15.304	17.7522	15.4014	5.5263	2.05605e-05	7.34341e-05	up	RIKEN cDNA 9530053A07 gene	http://www.ncbi.nlm.nih.gov/gene/?term=319482
2700069I18Rik	lncRNA	chr3:5177824-5220823	-	72608	2.10569	0	0	34.9805	30.5733	25.0273	5.52621	4.22558e-07	1.84946e-06	up	RIKEN cDNA 2700069I18 gene	http://www.ncbi.nlm.nih.gov/gene/?term=72608
Dmwd	protein_coding	chr7:19076112-19082778	+	13401	7.36991	3.58685	1.98541	184.741	199.22	192.517	5.50394	1.17995e-37	2.60739e-36	up	dystrophia myotonica-containing WD repeat motif	http://www.ncbi.nlm.nih.gov/gene/?term=13401
Fam83h	protein_coding	chr15:76001092-76014336	-	105732	10.5284	3.58685	2.97811	231.746	227.821	284.926	5.48508	3.03462e-47	9.04727e-46	up	family with sequence similarity 83, member H	http://www.ncbi.nlm.nih.gov/gene/?term=105732
Bnc2	protein_coding	chr4:84266804-84676029	-	242509	0	0	0	13.1177	10.8486	0	5.47114	0.141796	0.233742	up	basonuclin 2	http://www.ncbi.nlm.nih.gov/gene/?term=242509
Runx1t1	protein_coding	chr4:13742628-13895056	+	12395	0	0	0	10.9314	12.8211	0	5.4584	0.142307	0.234323	up	RUNX1 translocation partner 1	http://www.ncbi.nlm.nih.gov/gene/?term=12395
Capn3	protein_coding	chr2:120463593-120504919	+	12335	0	2.69014	0	45.9119	43.3944	34.6531	5.40919	1.96436e-09	1.08409e-08	up	calpain 3	http://www.ncbi.nlm.nih.gov/gene/?term=12335
Prkd1	protein_coding	chr12:50341226-50649271	-	18760	0	0	0	12.0246	10.8486	0	5.40381	0.14466	0.237555	up	protein kinase D1	http://www.ncbi.nlm.nih.gov/gene/?term=18760
Angpt1	protein_coding	chr15:42424667-42676977	-	11600	0	0	0	10.9314	11.8348	0	5.39715	0.145046	0.237992	up	angiopoietin 1	http://www.ncbi.nlm.nih.gov/gene/?term=11600
Mrc2	protein_coding	chr11:105292093-105351146	+	17534	0	0	0	10.9314	11.8348	0	5.39715	0.145046	0.237992	up	mannose receptor, C type 2	http://www.ncbi.nlm.nih.gov/gene/?term=17534
Cdh11	protein_coding	chr8:102632095-102785493	-	12552	0	1.79342	0	52.4708	24.6559	0.962587	5.39068	0.00761438	0.0179263	up	cadherin 11	http://www.ncbi.nlm.nih.gov/gene/?term=12552
Chst13	protein_coding	chr6:90308351-90325185	-	71797	0	0.896712	0.992704	18.5834	39.4494	22.1395	5.36602	1.47395e-06	6.06386e-06	up	carbohydrate sulfotransferase 13	http://www.ncbi.nlm.nih.gov/gene/?term=71797
Fst	protein_coding	chr13:114452262-114458989	-	14313	0	0	0	12.0246	9.86236	0	5.34013	0.148126	0.242316	up	follistatin	http://www.ncbi.nlm.nih.gov/gene/?term=14313
Samd4	protein_coding	chr14:46882965-47105817	+	74480	0	0	0	12.0246	9.86236	0	5.34013	0.148126	0.242316	up	sterile alpha motif domain containing 4	http://www.ncbi.nlm.nih.gov/gene/?term=74480
Gm46950	lncRNA	chr6:7724273-7725056	+	108169129	0	0	0	13.1177	0.986236	7.7007	5.32843	0.000572851	0.00164213	up	predicted gene, 46950	http://www.ncbi.nlm.nih.gov/gene/?term=108169129
Cacna1c	protein_coding	chr6:118587240-119197384	-	12288	0	0	0	5.46571	15.7798	0	5.29791	0.162233	0.261381	up	calcium channel, voltage-dependent, L type, alpha 1C subunit	http://www.ncbi.nlm.nih.gov/gene/?term=12288
Gm24576	lncRNA	chr7:15946093-15947790	+	102634407	1.05284	0	0	14.2108	9.86236	15.4014	5.22945	8.29547e-05	0.000270295	up	predicted gene, 24576	http://www.ncbi.nlm.nih.gov/gene/?term=102634407
Ltbp1	protein_coding	chr17:75005480-75392512	+	268977	0	0.896712	0	16.3971	22.6834	0	5.21493	0.0381615	0.0760805	up	latent transforming growth factor beta binding protein 1	http://www.ncbi.nlm.nih.gov/gene/?term=268977
Lrrc10	protein_coding	chr10:117045341-117046768	+	237560	0	0	0	3.27942	12.8211	3.85035	5.21126	0.000718689	0.00202564	up	leucine rich repeat containing 10	http://www.ncbi.nlm.nih.gov/gene/?term=237560
Ehd2	protein_coding	chr7:15946963-15967535	-	259300	17.8984	17.9342	12.9052	593.576	686.42	491.882	5.18163	6.96407e-108	7.62216e-106	up	EH-domain containing 2	http://www.ncbi.nlm.nih.gov/gene/?term=259300
Gm16214	lncRNA	chr9:42022615-42038956	+	102640140	0	0.896712	0	7.65199	20.711	9.62587	5.17843	0.000127851	0.000405958	up	predicted gene 16214	http://www.ncbi.nlm.nih.gov/gene/?term=102640140
Bicc1	protein_coding	chr10:70922830-71159690	-	83675	0	0.896712	0	15.304	19.7247	1.92517	5.13082	0.000250528	0.000760538	up	BicC family RNA binding protein 1	http://www.ncbi.nlm.nih.gov/gene/?term=83675
Pappa	protein_coding	chr4:65124174-65357509	+	18491	0	0	0	0	18.7385	0	5.11738	0.191867	0.298994	up	pregnancy-associated plasma protein A	http://www.ncbi.nlm.nih.gov/gene/?term=18491
Nckap1	protein_coding	chr2:80500512-80581182	-	50884	8.42275	10.7605	1.98541	209.883	269.242	252.198	5.09315	5.01804e-50	1.62369e-48	up	NCK-associated protein 1	http://www.ncbi.nlm.nih.gov/gene/?term=50884
Chn1	protein_coding	chr2:73610660-73775367	-	108699	0	0	0	2.18628	10.8486	4.81293	5.05225	0.00138353	0.00373306	up	chimerin 1	http://www.ncbi.nlm.nih.gov/gene/?term=108699
Nr2f2	protein_coding	chr7:70351946-70366746	-	11819	1.05284	0	0.992704	32.7942	30.5733	1.92517	5.04698	2.8879e-05	0.000100783	up	nuclear receptor subfamily 2, group F, member 2	http://www.ncbi.nlm.nih.gov/gene/?term=11819
Rny3	Y_RNA	chr6:47781624-47781724	+	19874	1.05284	0	0	13.1177	18.7385	2.88776	5.04279	0.000295881	0.000888296	up	RNA, Y3 small cytoplasmic (associated with Ro protein)	http://www.ncbi.nlm.nih.gov/gene/?term=19874
Podxl	protein_coding	chr6:31519493-31563937	-	27205	1.05284	0.896712	0	17.4903	13.8073	32.728	5.03892	9.37241e-06	3.49441e-05	up	podocalyxin-like	http://www.ncbi.nlm.nih.gov/gene/?term=27205
Gm5751	protein_coding	chrX:8871573-8875890	+	436188	0	0	0	7.65199	5.91742	3.85035	5.00737	0.0012769	0.00346542	up	predicted gene 5751	http://www.ncbi.nlm.nih.gov/gene/?term=436188
Slc10a4	protein_coding	chr5:73006904-73012955	+	231290	0	0	0	7.65199	4.93118	4.81293	5.00576	0.0012563	0.00341291	up	solute carrier family 10 (sodium/bile acid cotransporter family), member 4	http://www.ncbi.nlm.nih.gov/gene/?term=231290
Fzd4	protein_coding	chr7:89404366-89410110	+	14366	0	0	0.992704	14.2108	17.7522	1.92517	5.00563	0.000391541	0.00115257	up	frizzled class receptor 4	http://www.ncbi.nlm.nih.gov/gene/?term=14366
Smtn	protein_coding	chr11:3517522-3539292	-	29856	0	0	0	6.55885	3.94494	6.73811	4.99566	0.00132714	0.0035934	up	smoothelin	http://www.ncbi.nlm.nih.gov/gene/?term=29856
Nrn1	protein_coding	chr13:36725622-36734477	-	68404	0	0	0	5.46571	4.93118	6.73811	4.98867	0.00132896	0.00359713	up	neuritin 1	http://www.ncbi.nlm.nih.gov/gene/?term=68404
Robo3	protein_coding	chr9:37416045-37433436	-	19649	0	0	0	5.46571	4.93118	6.73811	4.98867	0.00132896	0.00359713	up	roundabout guidance receptor 3	http://www.ncbi.nlm.nih.gov/gene/?term=19649
Lpar1	protein_coding	chr4:58435252-58554027	-	14745	0	0	0	13.1177	3.94494	0	4.9801	0.18384	0.289193	up	lysophosphatidic acid receptor 1	http://www.ncbi.nlm.nih.gov/gene/?term=14745
Tex12	protein_coding	chr9:50557148-50561268	-	66654	1.05284	0.896712	0	17.4903	27.6146	16.364	4.97787	1.08311e-05	4.0071e-05	up	testis expressed 12	http://www.ncbi.nlm.nih.gov/gene/?term=66654
Otog	protein_coding	chr7:46240987-46311434	+	18419	0	0	0	3.27942	4.93118	8.66328	4.97113	0.00161361	0.0043012	up	otogelin	http://www.ncbi.nlm.nih.gov/gene/?term=18419
Gm15651	lncRNA	chr16:22540027-22563183	+	102631543	0	5.38027	0	63.4022	61.1466	48.1293	4.94973	1.45859e-05	5.31901e-05	up	predicted gene 15651, transcript variant X7	http://www.ncbi.nlm.nih.gov/gene/?term=102631543
Igfbp7	protein_coding	chr5:77349240-77408045	-	29817	1.05284	2.69014	0	42.6325	72.9815	0	4.93705	0.0263835	0.0550277	up	insulin-like growth factor binding protein 7	http://www.ncbi.nlm.nih.gov/gene/?term=29817
Mzb1	protein_coding	chr18:35647265-35650266	-	69816	0	0	0	7.65199	8.87612	0	4.93501	0.169277	0.270776	up	marginal zone B and B1 cell-specific protein 1	http://www.ncbi.nlm.nih.gov/gene/?term=69816
Gm2065	lncRNA	chr9:83098137-83125776	+	102639511	0	0	0	8.74513	0.986236	6.73811	4.92565	0.00256515	0.00661592	up	predicted gene 2065, transcript variant X7	http://www.ncbi.nlm.nih.gov/gene/?term=102639511
Cilp2	protein_coding	chr8:69880366-69887392	-	68709	0	0	0	7.65199	3.94494	4.81293	4.92092	0.00182888	0.00483942	up	cartilage intermediate layer protein 2	http://www.ncbi.nlm.nih.gov/gene/?term=68709
Clstn3	protein_coding	chr6:124430756-124464784	-	232370	37.9024	28.6948	21.8395	847.185	880.709	841.301	4.86877	2.36845e-176	8.39666e-174	up	calsyntenin 3	http://www.ncbi.nlm.nih.gov/gene/?term=232370
Prr29	protein_coding	chr11:106374762-106377114	+	75573	0	0	0	12.0246	0.986236	2.88776	4.86791	0.00376228	0.00941754	up	proline rich 29	http://www.ncbi.nlm.nih.gov/gene/?term=75573
Id4	protein_coding	chr13:48261116-48266028	+	15904	0	0	0	9.83827	5.91742	0	4.86537	0.176434	0.28011	up	inhibitor of DNA binding 4	http://www.ncbi.nlm.nih.gov/gene/?term=15904
Gm30427	lncRNA	chrX:96105199-96109114	+	102632324	0	0	0	10.9314	2.95871	1.92517	4.86083	0.00316045	0.00801068	up	predicted gene, 30427	http://www.ncbi.nlm.nih.gov/gene/?term=102632324
Npnt	protein_coding	chr3:132881745-132950291	-	114249	1.05284	0	0	10.9314	10.8486	8.66328	4.85379	0.00039841	0.00117119	up	nephronectin	http://www.ncbi.nlm.nih.gov/gene/?term=114249
Slit2	protein_coding	chr5:47981291-48307735	+	20563	0	0	0	7.65199	5.91742	1.92517	4.83643	0.00294202	0.00750016	up	slit guidance ligand 2	http://www.ncbi.nlm.nih.gov/gene/?term=20563
Zp3	protein_coding	chr5:135980105-135988624	+	22788	1.05284	0	0	6.55885	9.86236	13.4762	4.83407	0.000468144	0.00135821	up	zona pellucida glycoprotein 3	http://www.ncbi.nlm.nih.gov/gene/?term=22788
Frem2	protein_coding	chr3:53513938-53658593	-	242022	0	0	0	7.65199	3.94494	3.85035	4.83257	0.00265143	0.00681905	up	Fras1 related extracellular matrix protein 2	http://www.ncbi.nlm.nih.gov/gene/?term=242022
Gm3604	protein_coding	chr13:62367716-62411972	-	100041979	1.05284	0	0	10.9314	5.91742	12.5136	4.80238	0.000534332	0.00153738	up	predicted gene 3604	http://www.ncbi.nlm.nih.gov/gene/?term=100041979
Matn1	protein_coding	chr4:130944385-130955476	+	17180	0	0.896712	1.98541	21.8628	28.6008	28.8776	4.76398	3.25016e-07	1.43992e-06	up	matrilin 1, cartilage matrix protein	http://www.ncbi.nlm.nih.gov/gene/?term=17180
Ptx3	protein_coding	chr3:66219887-66225806	+	19288	0	0	0	8.74513	5.91742	0	4.76161	0.180944	0.285823	up	pentraxin related gene	http://www.ncbi.nlm.nih.gov/gene/?term=19288
Gm24497	snRNA	chr1:72244213-72244403	+	115487688	1.05284	0.896712	0	29.5148	22.6834	0.962587	4.76112	0.000132844	0.000420584	up	U2 spliceosomal RNA	http://www.ncbi.nlm.nih.gov/gene/?term=115487688
Gm28857	lncRNA	chr1:130739918-130741291	-	102640440	0	0	0	8.74513	3.94494	1.92517	4.7493	0.00423693	0.0105025	up	predicted gene 28857	http://www.ncbi.nlm.nih.gov/gene/?term=102640440
Glt1d1	protein_coding	chr5:127632070-127709374	+	319804	0	4.48356	9.92704	126.804	133.142	127.061	4.73559	5.11368e-12	3.50395e-11	up	glycosyltransferase 1 domain containing 1	http://www.ncbi.nlm.nih.gov/gene/?term=319804
Gm39211	lncRNA	chr8:84641793-84643273	+	105243237	0	0	0	6.55885	3.94494	3.85035	4.72802	0.00386068	0.00964755	up	predicted gene, 39211	http://www.ncbi.nlm.nih.gov/gene/?term=105243237
Gm12648	lncRNA	chr4:94088138-94425588	-	108168967	0	1.79342	0	16.3971	11.8348	22.1395	4.70346	5.21801e-05	0.000175382	up	predicted gene 12648	http://www.ncbi.nlm.nih.gov/gene/?term=108168967
Epop	protein_coding	chr11:97627387-97629716	-	103551	1.05284	2.69014	0.992704	68.8679	31.5596	25.9898	4.69356	5.24242e-10	3.04247e-09	up	elongin BC and polycomb repressive complex 2 associated protein	http://www.ncbi.nlm.nih.gov/gene/?term=103551
Osr1	protein_coding	chr12:9574442-9581500	+	23967	0	0	0	1.09314	12.8211	0	4.6879	0.232466	0.349858	up	odd-skipped related transcription factor 1	http://www.ncbi.nlm.nih.gov/gene/?term=23967
Pcdh18	protein_coding	chr3:49743291-49757383	-	73173	0	0	0	7.65199	5.91742	0	4.64984	0.186667	0.292676	up	protocadherin 18	http://www.ncbi.nlm.nih.gov/gene/?term=73173
Dync2li1	protein_coding	chr17:84626475-84655568	+	213575	7.36991	2.69014	5.95623	145.388	108.486	138.613	4.64553	8.53177e-30	1.43292e-28	up	dynein cytoplasmic 2 light intermediate chain 1	http://www.ncbi.nlm.nih.gov/gene/?term=213575
Pfn2	protein_coding	chr3:57841895-57847757	-	18645	1.05284	0	1.98541	28.4217	46.3531	0	4.63377	0.0301727	0.0620108	up	profilin 2	http://www.ncbi.nlm.nih.gov/gene/?term=18645
Ptch2	protein_coding	chr4:117096056-117116101	+	19207	2.10569	1.79342	0	26.2354	36.4907	33.6905	4.62868	1.35449e-08	6.89422e-08	up	patched 2	http://www.ncbi.nlm.nih.gov/gene/?term=19207
Bglap3	protein_coding	chr3:88368616-88372741	-	12095	6.31706	0.896712	0.992704	65.5885	71.9952	54.8675	4.61411	1.39526e-15	1.21354e-14	up	bone gamma-carboxyglutamate protein 3	http://www.ncbi.nlm.nih.gov/gene/?term=12095
Il11ra1	protein_coding	chr4:41760443-41769473	+	16157	5.26422	5.38027	5.95623	142.108	128.211	129.949	4.59073	2.618e-31	4.63062e-30	up	interleukin 11 receptor, alpha chain 1	http://www.ncbi.nlm.nih.gov/gene/?term=16157
Ntf5	protein_coding	chr7:45413695-45417179	+	78405	0	0	0	2.18628	3.94494	6.73811	4.58078	0.00725599	0.0171568	up	neurotrophin 5	http://www.ncbi.nlm.nih.gov/gene/?term=78405
Gm38514	lncRNA	chr11:118132015-118137775	-	102639067	3.15853	2.69014	0	45.9119	35.5045	55.83	4.55121	1.38385e-11	9.15529e-11	up	predicted gene, 38514, transcript variant X3	http://www.ncbi.nlm.nih.gov/gene/?term=102639067
Tmem125	protein_coding	chr4:118540941-118544920	-	230678	1.05284	0	0.992704	8.74513	21.6972	15.4014	4.54951	0.000102868	0.000331667	up	transmembrane protein 125	http://www.ncbi.nlm.nih.gov/gene/?term=230678
Kcnk5	protein_coding	chr14:20140057-20181782	-	16529	0	3.58685	5.95623	83.0787	82.8438	61.6056	4.54424	3.66244e-18	3.7517e-17	up	potassium channel, subfamily K, member 5	http://www.ncbi.nlm.nih.gov/gene/?term=16529
Zfa-ps	transcribed_pseudogene	chr10:52542320-52545739	-	22639	0	0	0	7.65199	4.93118	0	4.54066	0.195505	0.303445	up	zinc finger protein, autosomal, pseudogene	http://www.ncbi.nlm.nih.gov/gene/?term=22639
Kbtbd6	protein_coding	chr14:79451835-79454816	+	432879	1.05284	0	0	7.65199	6.90365	9.62587	4.52409	0.00146345	0.00393049	up	kelch repeat and BTB (POZ) domain containing 6	http://www.ncbi.nlm.nih.gov/gene/?term=432879
Fmnl2	protein_coding	chr2:52857717-53134202	+	71409	0	0	0	5.46571	6.90365	0	4.51668	0.194879	0.302589	up	formin-like 2	http://www.ncbi.nlm.nih.gov/gene/?term=71409
Klf12	protein_coding	chr14:99866181-100285891	-	16597	0	0	0	5.46571	6.90365	0	4.51668	0.194879	0.302589	up	Kruppel-like factor 12	http://www.ncbi.nlm.nih.gov/gene/?term=16597
Stbd1	protein_coding	chr5:92603051-92606579	+	52331	0	0	0	6.55885	1.97247	3.85035	4.51317	0.00906088	0.0210102	up	starch binding domain 1	http://www.ncbi.nlm.nih.gov/gene/?term=52331
Gm19765	lncRNA	chr7:101547872-101557701	+	102638993	0	0	0	5.46571	5.91742	0.962587	4.51023	0.0103541	0.023679	up	predicted gene, 19765	http://www.ncbi.nlm.nih.gov/gene/?term=102638993
Zfp423	protein_coding	chr8:87661810-87962053	-	94187	0	0	0	4.37257	7.88989	0	4.50457	0.200658	0.30988	up	zinc finger protein 423	http://www.ncbi.nlm.nih.gov/gene/?term=94187
Gpr62	protein_coding	chr9:106463962-106465985	-	436090	0	0	0	5.46571	1.97247	4.81293	4.50083	0.00926682	0.0214268	up	G protein-coupled receptor 62	http://www.ncbi.nlm.nih.gov/gene/?term=436090
Adra1b	protein_coding	chr11:43774605-43901250	-	11548	0	0	0	3.27942	8.87612	0	4.49234	0.211366	0.323348	up	adrenergic receptor, alpha 1b	http://www.ncbi.nlm.nih.gov/gene/?term=11548
Cygb	protein_coding	chr11:116645595-116654504	-	114886	0	0	0	3.27942	7.88989	0.962587	4.48978	0.0117637	0.0265931	up	cytoglobin	http://www.ncbi.nlm.nih.gov/gene/?term=114886
Reps2	protein_coding	chrX:162411952-162643705	-	194590	0	0	0	3.27942	7.88989	0.962587	4.48978	0.0117637	0.0265931	up	RALBP1 associated Eps domain containing protein 2	http://www.ncbi.nlm.nih.gov/gene/?term=194590
Gm23971	snRNA	chr11:101645740-101645930	-	115487918	5.26422	22.4178	8.93434	380.413	437.889	3.85035	4.48595	0.002315	0.00602603	up	U2 spliceosomal RNA	http://www.ncbi.nlm.nih.gov/gene/?term=115487918
Dmd	protein_coding	chrX:82814664-85205050	+	13405	0	0	0.992704	8.74513	14.7935	0	4.48335	0.0601499	0.112997	up	dystrophin, muscular dystrophy	http://www.ncbi.nlm.nih.gov/gene/?term=13405
Palm3	protein_coding	chr8:84021157-84030671	+	74337	0	0	0	3.27942	2.95871	5.77552	4.47827	0.00970162	0.0223308	up	paralemmin 3	http://www.ncbi.nlm.nih.gov/gene/?term=74337
Ar	protein_coding	chrX:98148757-98323218	+	11835	0	0	0	9.83827	1.97247	0	4.44843	0.234942	0.352673	up	androgen receptor	http://www.ncbi.nlm.nih.gov/gene/?term=11835
Fgfr1	protein_coding	chr8:25518759-25575718	+	14182	0	0	0	9.83827	1.97247	0	4.44843	0.234942	0.352673	up	fibroblast growth factor receptor 1	http://www.ncbi.nlm.nih.gov/gene/?term=14182
Bmp1	protein_coding	chr14:70474555-70520716	-	12153	0	0.896712	0.992704	22.956	16.766	2.88776	4.44749	0.000304136	0.000910901	up	bone morphogenetic protein 1	http://www.ncbi.nlm.nih.gov/gene/?term=12153
Smarca1	protein_coding	chrX:47809370-47892613	-	93761	1.05284	0	0	8.74513	13.8073	0	4.42145	0.0616506	0.115576	up	SWI/SNF related, matrix associated, actin dependent regulator of chromatin, subfamily a, member 1	http://www.ncbi.nlm.nih.gov/gene/?term=93761
Gm10747	lncRNA	chr10:117042240-117044685	+	100038610	0	0.896712	0	9.83827	7.88989	4.81293	4.417	0.00227916	0.00594032	up	predicted gene 10747, transcript variant X1	http://www.ncbi.nlm.nih.gov/gene/?term=100038610
Col5a2	protein_coding	chr1:45374331-45503282	-	12832	0	0	0.992704	6.55885	9.86236	5.77552	4.40014	0.00237113	0.00615836	up	collagen, type V, alpha 2	http://www.ncbi.nlm.nih.gov/gene/?term=12832
Msantd3	protein_coding	chr4:48539854-48565892	+	66665	27.3739	21.5211	12.9052	413.207	422.109	459.154	4.39513	3.59123e-95	3.27183e-93	up	Myb/SANT-like DNA-binding domain containing 3	http://www.ncbi.nlm.nih.gov/gene/?term=66665
Serpinb7	protein_coding	chr1:107422689-107452689	+	116872	0	0	0	6.55885	1.97247	2.88776	4.39486	0.0134824	0.0301111	up	serine (or cysteine) peptidase inhibitor, clade B, member 7	http://www.ncbi.nlm.nih.gov/gene/?term=116872
Avil	protein_coding	chr10:127000065-127020994	+	11567	261.105	164.098	473.52	5188.05	6494.36	7184.75	4.39224	1.01317e-21	1.2167e-20	up	advillin	http://www.ncbi.nlm.nih.gov/gene/?term=11567
Zdhhc23	protein_coding	chr16:43965033-43979820	-	332175	11.5813	12.554	13.8979	244.864	265.298	282.038	4.38004	1.51076e-60	6.65879e-59	up	zinc finger, DHHC domain containing 23	http://www.ncbi.nlm.nih.gov/gene/?term=332175
Gm33363	lncRNA	chr3:121369047-121388729	+	102636241	3.15853	2.69014	0.992704	55.7502	41.4219	45.2416	4.37848	2.80093e-12	1.95454e-11	up	predicted gene, 33363, transcript variant X2	http://www.ncbi.nlm.nih.gov/gene/?term=102636241
Ighd	C_region	chr12:113407535-113416324	-	380797	0	0	0	10.9314	0	0	4.33618	0.270049	0.39344	up	immunoglobulin heavy constant delta	http://www.ncbi.nlm.nih.gov/gene/?term=380797
Hoxc9	protein_coding	chr15:102977032-102984444	+	15427	1.05284	0	0	4.37257	16.766	0	4.32922	0.0806524	0.145319	up	homeobox C9	http://www.ncbi.nlm.nih.gov/gene/?term=15427
Gm35383	lncRNA	chr5:147659690-147668446	+	102638948	1.05284	0	0	5.46571	7.88989	7.7007	4.32619	0.00300977	0.00766208	up	predicted gene, 35383, transcript variant X3	http://www.ncbi.nlm.nih.gov/gene/?term=102638948
Lrtm2	protein_coding	chr6:119315133-119332270	-	211187	1.05284	0	0	4.37257	6.90365	9.62587	4.31801	0.00326543	0.00825111	up	leucine-rich repeats and transmembrane domains 2	http://www.ncbi.nlm.nih.gov/gene/?term=211187
Gm46754	lncRNA	chr2:94806263-94807044	+	108168778	1.05284	0	0	20.7697	0	0	4.30182	0.272435	0.396225	up	predicted gene, 46754	http://www.ncbi.nlm.nih.gov/gene/?term=108168778
Hspa1b	protein_coding	chr17:34956429-34959238	-	15511	16.8455	11.6573	12.9052	284.217	222.889	291.664	4.28103	8.96981e-59	3.74117e-57	up	heat shock protein 1B	http://www.ncbi.nlm.nih.gov/gene/?term=15511
Nim1k	protein_coding	chr13:119710094-119755882	-	245269	1.05284	2.69014	4.96352	55.7502	56.2155	57.7552	4.27319	1.48049e-14	1.21386e-13	up	NIM1 serine/threonine protein kinase	http://www.ncbi.nlm.nih.gov/gene/?term=245269
Trp53inp1	protein_coding	chr4:11156441-11174379	+	60599	6.31706	9.86383	7.94163	150.854	172.591	144.388	4.26283	6.9285e-37	1.4926e-35	up	transformation related protein 53 inducible nuclear protein 1	http://www.ncbi.nlm.nih.gov/gene/?term=60599
Jazf1	protein_coding	chr6:52768065-53068624	-	231986	0	0	0	5.46571	4.93118	0	4.26078	0.0298452	0.0613997	up	JAZF zinc finger 1	http://www.ncbi.nlm.nih.gov/gene/?term=231986
Slit3	protein_coding	chr11:35121456-35708507	+	20564	0	0	0	4.37257	5.91742	0	4.24822	0.0310804	0.0635955	up	slit guidance ligand 3	http://www.ncbi.nlm.nih.gov/gene/?term=20564
Hoxa10	protein_coding	chr6:52231197-52240854	-	15395	1.05284	0.896712	2.97811	20.7697	45.3669	25.9898	4.23901	3.24623e-08	1.59697e-07	up	homeobox A10	http://www.ncbi.nlm.nih.gov/gene/?term=15395
Gm33357	lncRNA	chr9:97292048-97294369	+	102636229	0	0	0.992704	2.18628	9.86236	7.7007	4.23842	0.00492904	0.0120749	up	predicted gene, 33357	http://www.ncbi.nlm.nih.gov/gene/?term=102636229
Gm31439	lncRNA	chr18:69636963-69654782	-	102633669	0	0	0	4.37257	1.97247	3.85035	4.23629	0.0208056	0.0445039	up	predicted gene, 31439	http://www.ncbi.nlm.nih.gov/gene/?term=102633669
Tbx20	protein_coding	chr9:24720812-24774303	-	57246	0	0	0	3.27942	5.91742	0.962587	4.23248	0.0238819	0.050338	up	T-box 20	http://www.ncbi.nlm.nih.gov/gene/?term=57246
1700052K11Rik	lncRNA	chr11:105179020-105181433	-	73431	5.26422	6.27698	3.97082	111.5	90.7337	91.4458	4.23181	6.87364e-24	9.0692e-23	up	RIKEN cDNA 1700052K11 gene	http://www.ncbi.nlm.nih.gov/gene/?term=73431
Prkg1	protein_coding	chr19:30564487-31765268	-	19091	0	0	0.992704	10.9314	8.87612	0	4.22761	0.00815045	0.0190617	up	protein kinase, cGMP-dependent, type I	http://www.ncbi.nlm.nih.gov/gene/?term=19091
Prss41	protein_coding	chr17:23836785-23844219	-	71003	0	0	0	3.27942	3.94494	2.88776	4.22686	0.0207468	0.0443898	up	protease, serine 41	http://www.ncbi.nlm.nih.gov/gene/?term=71003
Prss40	protein_coding	chr1:34536448-34561004	-	21756	0	0	0	2.18628	2.95871	4.81293	4.20894	0.0227682	0.0482589	up	protease, serine 40	http://www.ncbi.nlm.nih.gov/gene/?term=21756
Gm32401	lncRNA	chr13:41486911-41525087	+	102634940	0	0	0	1.09314	2.95871	5.77552	4.1932	0.0264431	0.055138	up	predicted gene, 32401, transcript variant X3	http://www.ncbi.nlm.nih.gov/gene/?term=102634940
Sncg	protein_coding	chr14:34370274-34374669	-	20618	0	0	0	0	6.90365	2.88776	4.18774	0.0370951	0.0743086	up	synuclein, gamma	http://www.ncbi.nlm.nih.gov/gene/?term=20618
Notum	protein_coding	chr11:120653788-120661193	-	77583	0	0	0	0	3.94494	5.77552	4.17889	0.0369171	0.0740158	up	notum palmitoleoyl-protein carboxylesterase	http://www.ncbi.nlm.nih.gov/gene/?term=77583
Plekhh2	protein_coding	chr17:84511895-84622143	+	213556	3.15853	0	0	10.9314	24.6559	17.3266	4.16147	2.86634e-05	0.000100138	up	pleckstrin homology domain containing, family H (with MyTH4 domain) member 2	http://www.ncbi.nlm.nih.gov/gene/?term=213556
Nrxn3	protein_coding	chr12:88722701-90334935	+	18191	0	0	0	6.55885	2.95871	0	4.1297	0.0424541	0.0833443	up	neurexin III	http://www.ncbi.nlm.nih.gov/gene/?term=18191
Lcn2	protein_coding	chr2:32384637-32387739	-	16819	17.8984	22.4178	53.606	423.046	573.003	639.158	4.1222	2.47407e-17	2.40591e-16	up	lipocalin 2	http://www.ncbi.nlm.nih.gov/gene/?term=16819
4930594O21Rik	lncRNA	chr3:37609891-37615276	+	75947	1.05284	0	0	7.65199	3.94494	6.73811	4.12097	0.00614529	0.0147574	up	RIKEN cDNA 4930594O21 gene	http://www.ncbi.nlm.nih.gov/gene/?term=75947
Tac4	protein_coding	chr11:95261529-95269265	+	93670	1.05284	1.79342	4.96352	55.7502	48.3256	31.7654	4.11618	1.44781e-11	9.54749e-11	up	tachykinin 4	http://www.ncbi.nlm.nih.gov/gene/?term=93670
Col12a1	protein_coding	chr9:79598987-79721141	-	12816	0	0	0	5.46571	3.94494	0	4.11579	0.0430271	0.0842765	up	collagen, type XII, alpha 1	http://www.ncbi.nlm.nih.gov/gene/?term=12816
Mmp11	protein_coding	chr10:75923221-75932502	-	17385	0	0	0	4.37257	2.95871	1.92517	4.09463	0.0310215	0.0635072	up	matrix metallopeptidase 11	http://www.ncbi.nlm.nih.gov/gene/?term=17385
Pou5f2	protein_coding	chr13:78024902-78026296	+	75507	0	0	0	4.37257	0	4.81293	4.08597	0.0461319	0.0896899	up	POU domain class 5, transcription factor 2	http://www.ncbi.nlm.nih.gov/gene/?term=75507
Gm35458	lncRNA	chr18:9465050-9471153	-	102639051	0	0	0	3.27942	4.93118	0.962587	4.08428	0.0348329	0.0702951	up	predicted gene, 35458	http://www.ncbi.nlm.nih.gov/gene/?term=102639051
Gm35946	lncRNA	chr2:105611515-105620482	+	102639693	0	2.69014	0	18.5834	21.6972	8.66328	4.08064	6.30657e-05	0.000209423	up	predicted gene, 35946, transcript variant X2	http://www.ncbi.nlm.nih.gov/gene/?term=102639693
Mansc1	protein_coding	chr6:134609207-134632488	-	67729	0	0.896712	0	2.18628	2.95871	12.5136	4.07815	0.00947888	0.0218646	up	MANSC domain containing 1	http://www.ncbi.nlm.nih.gov/gene/?term=67729
Gm41433	lncRNA	chr16:22584406-22590154	+	105246087	0	0	0	3.27942	2.95871	2.88776	4.07801	0.0315697	0.0644831	up	predicted gene, 41433	http://www.ncbi.nlm.nih.gov/gene/?term=105246087
Ptprg	protein_coding	chr14:11553440-12242041	+	19270	1.05284	1.79342	0.992704	36.0737	28.6008	0.962587	4.0722	3.63635e-05	0.000124872	up	protein tyrosine phosphatase, receptor type, G	http://www.ncbi.nlm.nih.gov/gene/?term=19270
Lynx1	protein_coding	chr15:74747856-74752979	-	23936	0	0	0	3.27942	0.986236	4.81293	4.07181	0.0359045	0.072252	up	Ly6/neurotoxin 1	http://www.ncbi.nlm.nih.gov/gene/?term=23936
Col5a3	protein_coding	chr9:20770050-20815117	-	53867	0	0	0	1.09314	3.94494	3.85035	4.0471	0.0376696	0.0752561	up	collagen, type V, alpha 3	http://www.ncbi.nlm.nih.gov/gene/?term=53867
Gm46777	lncRNA	chr2:166713829-166726737	+	108168817	0	0	0	0	8.87612	0	4.04007	0.304812	0.433436	up	predicted gene, 46777	http://www.ncbi.nlm.nih.gov/gene/?term=108168817
Il6	protein_coding	chr5:30013114-30019975	+	16193	0	0	0	0	6.90365	1.92517	4.03786	0.0546581	0.104131	up	interleukin 6	http://www.ncbi.nlm.nih.gov/gene/?term=16193
Hpn	protein_coding	chr7:31098725-31115326	-	15451	6.31706	7.17369	12.9052	128.991	145.963	154.977	4.02858	3.89255e-34	7.5035e-33	up	hepsin	http://www.ncbi.nlm.nih.gov/gene/?term=15451
Adig	protein_coding	chr2:158502612-158508198	+	246747	0	0	0	0	0.986236	7.7007	4.01729	0.0619339	0.116027	up	adipogenin	http://www.ncbi.nlm.nih.gov/gene/?term=246747
Acap1	protein_coding	chr11:69881566-69895568	-	216859	28.4268	32.2816	26.803	486.448	446.765	467.817	3.99528	1.05032e-105	1.11225e-103	up	ArfGAP with coiled-coil, ankyrin repeat and PH domains 1	http://www.ncbi.nlm.nih.gov/gene/?term=216859
Nrep	protein_coding	chr18:33437019-33464365	-	27528	0	0	1.98541	9.83827	21.6972	0	3.99438	0.124695	0.210553	up	neuronal regeneration related protein	http://www.ncbi.nlm.nih.gov/gene/?term=27528
C5ar1	protein_coding	chr7:16246743-16259540	-	12273	48.4308	35.8685	29.7811	593.576	618.37	591.028	3.99096	1.35852e-132	2.17203e-130	up	complement component 5a receptor 1	http://www.ncbi.nlm.nih.gov/gene/?term=12273
Jam3	protein_coding	chr9:27097384-27155421	-	83964	1.05284	2.69014	1.98541	40.4462	24.6559	27.915	3.98954	1.60965e-08	8.13987e-08	up	junction adhesion molecule 3	http://www.ncbi.nlm.nih.gov/gene/?term=83964
Sh2d6	protein_coding	chr6:72513641-72534206	-	71130	29.4796	17.0375	34.7447	401.183	398.439	474.555	3.98871	3.16626e-90	2.62108e-88	up	SH2 domain containing 6	http://www.ncbi.nlm.nih.gov/gene/?term=71130
Gm12977	lncRNA	chr4:133871964-133879122	+	102631939	0	0	0	7.65199	0	0.962587	3.98289	0.0658281	0.122437	up	predicted gene 12977	http://www.ncbi.nlm.nih.gov/gene/?term=102631939
Stpg4	protein_coding	chr17:87389570-87428081	-	75467	0	0	0	6.55885	0	1.92517	3.96338	0.0636724	0.118861	up	sperm tail PG rich repeat containing 4	http://www.ncbi.nlm.nih.gov/gene/?term=75467
Hsf4	protein_coding	chr8:105269414-105275845	+	26386	1.05284	3.58685	3.97082	41.5394	37.477	56.7926	3.95627	8.45976e-12	5.68915e-11	up	heat shock transcription factor 4	http://www.ncbi.nlm.nih.gov/gene/?term=26386
Hoatz	protein_coding	chr9:51081310-51105834	-	235345	0	0	0	5.46571	2.95871	0	3.95465	0.0627941	0.11741	up	HOATZ cilia and flagella associated protein	http://www.ncbi.nlm.nih.gov/gene/?term=235345
Taf7l	protein_coding	chrX:134460116-134476505	-	74469	1.05284	0.896712	1.98541	17.4903	19.7247	22.1395	3.92576	5.31368e-06	2.05199e-05	up	TATA-box binding protein associated factor 7 like	http://www.ncbi.nlm.nih.gov/gene/?term=74469
Adamts2	protein_coding	chr11:50602085-50807573	+	216725	0	0	0	3.27942	4.93118	0	3.92321	0.0671892	0.124415	up	a disintegrin-like and metallopeptidase (reprolysin type) with thrombospondin type 1 motif, 2	http://www.ncbi.nlm.nih.gov/gene/?term=216725
Shbg	protein_coding	chr11:69610282-69618026	-	20415	0	0	0	3.27942	4.93118	0	3.92321	0.0671892	0.124415	up	sex hormone binding globulin	http://www.ncbi.nlm.nih.gov/gene/?term=20415
Timp3	protein_coding	chr10:86300412-86349505	+	21859	0	0	0	3.27942	4.93118	0	3.92321	0.0671892	0.124415	up	tissue inhibitor of metalloproteinase 3	http://www.ncbi.nlm.nih.gov/gene/?term=21859
Snord21	snoRNA	chr5:107904555-107904648	+	108638	0	0	0	3.27942	1.97247	2.88776	3.91207	0.0491037	0.094756	up	small nucleolar RNA SNORD21	http://www.ncbi.nlm.nih.gov/gene/?term=108638
Crlf1	protein_coding	chr8:70493097-70504078	+	12931	0	0	0	3.27942	0.986236	3.85035	3.90863	0.0528024	0.100997	up	cytokine receptor-like factor 1	http://www.ncbi.nlm.nih.gov/gene/?term=12931
Hoxa9	protein_coding	chr6:52223097-52227370	-	15405	0	0	0	2.18628	5.91742	0	3.90722	0.0716922	0.131686	up	homeobox A9	http://www.ncbi.nlm.nih.gov/gene/?term=15405
Ctla2a	protein_coding	chr13:60934155-60936625	-	13024	0	0	0	2.18628	4.93118	0.962587	3.90363	0.0550009	0.104711	up	cytotoxic T lymphocyte-associated protein 2 alpha	http://www.ncbi.nlm.nih.gov/gene/?term=13024
Gjd3	protein_coding	chr11:98979947-98983020	-	353155	0	0	0	1.09314	6.90365	0	3.89086	0.0793603	0.143371	up	gap junction protein, delta 3	http://www.ncbi.nlm.nih.gov/gene/?term=353155
Ldb2	protein_coding	chr5:44435955-44799759	-	16826	0	0	0	1.09314	6.90365	0	3.89086	0.0793603	0.143371	up	LIM domain binding 2	http://www.ncbi.nlm.nih.gov/gene/?term=16826
Rfx3	protein_coding	chr19:27761721-28014669	-	19726	0	0	0	1.09314	6.90365	0	3.89086	0.0793603	0.143371	up	regulatory factor X, 3 (influences HLA class II expression)	http://www.ncbi.nlm.nih.gov/gene/?term=19726
BE949265	lncRNA	chr17:45730919-45732218	+	768271	0	0	0	2.18628	0	5.77552	3.88521	0.075006	0.136777	up	cDNA sequence BE949265	http://www.ncbi.nlm.nih.gov/gene/?term=768271
Paox	protein_coding	chr7:140115735-140134334	+	212503	17.8984	13.4507	23.8249	289.682	257.408	260.861	3.88174	1.07916e-61	4.94351e-60	up	polyamine oxidase (exo-N4-amino)	http://www.ncbi.nlm.nih.gov/gene/?term=212503
Gm26800	lncRNA	chr16:57279208-57311248	+	105246122	0	0	0	1.09314	1.97247	4.81293	3.87352	0.0588169	0.11091	up	predicted gene, 26800	http://www.ncbi.nlm.nih.gov/gene/?term=105246122
Gm29724	lncRNA	chr9:30985423-31003720	-	101055798	0	0	0	0	7.88989	0	3.87339	0.106135	0.184074	up	predicted gene, 29724, transcript variant X1	http://www.ncbi.nlm.nih.gov/gene/?term=101055798
Gm6568	transcribed_pseudogene	chrX:157540804-157541750	+	625253	0	0	0	0	3.94494	3.85035	3.85977	0.0761265	0.13848	up	predicted pseudogene 6568	http://www.ncbi.nlm.nih.gov/gene/?term=625253
2410004P03Rik	protein_coding	chr12:17004958-17011758	-	73667	0	0	0	0	1.97247	5.77552	3.85201	0.080294	0.144737	up	RIKEN cDNA 2410004P03 gene	http://www.ncbi.nlm.nih.gov/gene/?term=73667
Gm52526	lncRNA	chr2:134527820-134529954	+	115489475	0	0	3.97082	21.8628	14.7935	19.2517	3.83202	1.61514e-05	5.84935e-05	up	predicted gene, 52526	http://www.ncbi.nlm.nih.gov/gene/?term=115489475
Gm16141	lncRNA	chr11:18989652-19018330	+	101055656	0	0.896712	0	12.0246	2.95871	0	3.81886	0.0269565	0.0561008	up	predicted gene 16141, transcript variant X2	http://www.ncbi.nlm.nih.gov/gene/?term=101055656
Gm11532	lncRNA	chr11:97020508-97026418	-	100127433	0	0	0.992704	0	11.8348	2.88776	3.81459	0.0268476	0.0558902	up	predicted gene 11532	http://www.ncbi.nlm.nih.gov/gene/?term=100127433
Tmem59l	protein_coding	chr8:70483855-70487348	-	67937	2.10569	0	0	4.37257	8.87612	14.4388	3.81019	0.0028325	0.00724133	up	transmembrane protein 59-like	http://www.ncbi.nlm.nih.gov/gene/?term=67937
Inpp4b	protein_coding	chr8:81342266-82134312	+	234515	0	2.69014	0	9.83827	18.7385	11.551	3.80219	0.000277909	0.000836804	up	inositol polyphosphate-4-phosphatase, type II	http://www.ncbi.nlm.nih.gov/gene/?term=234515
Fbn2	protein_coding	chr18:58008623-58210572	-	14119	0	0	0	5.46571	1.97247	0	3.77336	0.0927657	0.164294	up	fibrillin 2	http://www.ncbi.nlm.nih.gov/gene/?term=14119
Ptchd4	protein_coding	chr17:42315851-42507742	+	627626	0	0	0	5.46571	1.97247	0	3.77336	0.0927657	0.164294	up	patched domain containing 4	http://www.ncbi.nlm.nih.gov/gene/?term=627626
Unc5a	protein_coding	chr13:54945151-55006018	+	107448	1.05284	0	0	6.55885	6.90365	0.962587	3.77197	0.0209307	0.0447245	up	unc-5 netrin receptor A	http://www.ncbi.nlm.nih.gov/gene/?term=107448
Gm15889	lncRNA	chr8:94377875-94380317	+	115486954	0	0	0	5.46571	0	1.92517	3.76535	0.0941931	0.166353	up	predicted gene 15889	http://www.ncbi.nlm.nih.gov/gene/?term=115486954
Gp9	protein_coding	chr6:87776131-87779786	+	54368	0	0	0.992704	5.46571	4.93118	3.85035	3.75747	0.017955	0.0389221	up	glycoprotein 9 (platelet)	http://www.ncbi.nlm.nih.gov/gene/?term=54368
4930550C14Rik	protein_coding	chr9:53402713-53434426	+	75311	1.05284	0	0	5.46571	4.93118	3.85035	3.75746	0.0178551	0.0387364	up	RIKEN cDNA 4930550C14 gene	http://www.ncbi.nlm.nih.gov/gene/?term=75311
Gm22513	snRNA	chr12:54696782-54696945	+	115488051	1.05284	0	0	5.46571	3.94494	4.81293	3.75558	0.0179335	0.038885	up	U1 spliceosomal RNA	http://www.ncbi.nlm.nih.gov/gene/?term=115488051
Omd	protein_coding	chr13:49582462-49592612	+	27047	0	0	0	4.37257	2.95871	0	3.75542	0.0940237	0.166125	up	osteomodulin	http://www.ncbi.nlm.nih.gov/gene/?term=27047
Tbx18	protein_coding	chr9:87702800-87731260	-	76365	0	0	0	4.37257	2.95871	0	3.75542	0.0940237	0.166125	up	T-box18	http://www.ncbi.nlm.nih.gov/gene/?term=76365
Hnf1b	protein_coding	chr11:83850209-83905917	+	21410	0	2.69014	0	13.1177	13.8073	11.551	3.73778	0.000340955	0.00101207	up	HNF1 homeobox B	http://www.ncbi.nlm.nih.gov/gene/?term=21410
Gm46724	lncRNA	chr4:130236674-130249804	+	108168712	0	0	0	3.27942	3.94494	0	3.73741	0.0973579	0.17109	up	predicted gene, 46724, transcript variant X3	http://www.ncbi.nlm.nih.gov/gene/?term=108168712
Rora	protein_coding	chr9:68653404-69388246	+	19883	0	0	0	3.27942	2.95871	0.962587	3.73264	0.0774481	0.14053	up	RAR-related orphan receptor alpha	http://www.ncbi.nlm.nih.gov/gene/?term=19883
Ttc30a1	protein_coding	chr2:75979106-75981967	-	78802	1.05284	0	0	2.18628	6.90365	4.81293	3.73035	0.0208235	0.0445363	up	tetratricopeptide repeat domain 30A1	http://www.ncbi.nlm.nih.gov/gene/?term=78802
Ddr2	protein_coding	chr1:169972307-170110836	-	18214	27.3739	27.7981	43.679	409.928	461.558	437.014	3.72976	5.57149e-95	5.04777e-93	up	discoidin domain receptor family, member 2	http://www.ncbi.nlm.nih.gov/gene/?term=18214
Gm35187	lncRNA	chr3:145876198-145890679	-	102638682	0	0	0	3.27942	0.986236	2.88776	3.72466	0.0787185	0.142448	up	predicted gene, 35187, transcript variant X2	http://www.ncbi.nlm.nih.gov/gene/?term=102638682
Sstr5	protein_coding	chr17:25489875-25497288	-	20609	1.05284	0	0	2.18628	3.94494	7.7007	3.72443	0.0216327	0.0460978	up	somatostatin receptor 5	http://www.ncbi.nlm.nih.gov/gene/?term=20609
Arhgef9	protein_coding	chrX:95048930-95196853	-	236915	0	0	0	2.18628	4.93118	0	3.71919	0.102864	0.17922	up	CDC42 guanine nucleotide exchange factor (GEF) 9	http://www.ncbi.nlm.nih.gov/gene/?term=236915
Gria1	protein_coding	chr11:57011571-57330244	+	14799	0	0	0	2.18628	4.93118	0	3.71919	0.102864	0.17922	up	glutamate receptor, ionotropic, AMPA1 (alpha 1)	http://www.ncbi.nlm.nih.gov/gene/?term=14799
Mir421	miRNA	chrX:103572921-103572996	-	100124494	0	0	0	2.18628	4.93118	0	3.71919	0.102864	0.17922	up	microRNA 421	http://www.ncbi.nlm.nih.gov/gene/?term=100124494
A930038B10Rik	lncRNA	chr14:34760195-34770101	+	320323	0	2.69014	5.95623	47.0051	34.5183	33.6905	3.71333	5.1675e-10	3.0022e-09	up	RIKEN cDNA A930038B10 gene, transcript variant X2	http://www.ncbi.nlm.nih.gov/gene/?term=320323
4933433G15Rik	lncRNA	chr9:75410184-75415537	+	71274	0	0	0	2.18628	2.95871	1.92517	3.71092	0.0780716	0.141403	up	RIKEN cDNA 4933433G15 gene	http://www.ncbi.nlm.nih.gov/gene/?term=71274
4930596I21Rik	lncRNA	chr1:138977657-138979246	+	78229	0	0	0	2.18628	0.986236	3.85035	3.70278	0.0835771	0.149926	up	RIKEN cDNA 4930596I21 gene	http://www.ncbi.nlm.nih.gov/gene/?term=78229
Gm13528	lncRNA	chr2:33175317-33185010	+	105244118	0	0	0	2.18628	0.986236	3.85035	3.70278	0.0835771	0.149926	up	predicted gene 13528, transcript variant X1	http://www.ncbi.nlm.nih.gov/gene/?term=105244118
Mospd4	transcribed_pseudogene	chr18:46464934-46465816	-	72076	0	0	0	2.18628	0.986236	3.85035	3.70278	0.0835771	0.149926	up	motile sperm domain containing 4	http://www.ncbi.nlm.nih.gov/gene/?term=72076
A930001C03Rik	lncRNA	chr19:4439323-4448325	+	319314	0	0	0	1.09314	3.94494	1.92517	3.69288	0.085284	0.152618	up	RIKEN cDNA A930001C03 gene	http://www.ncbi.nlm.nih.gov/gene/?term=319314
Gm36033	lncRNA	chr9:63935908-63944101	-	102639808	0	0	0	1.09314	1.97247	3.85035	3.68465	0.0866907	0.154745	up	predicted gene, 36033, transcript variant X9	http://www.ncbi.nlm.nih.gov/gene/?term=102639808
n-TLtag3	tRNA	chr11:69124241-69124322	+	102467433	0	0	0	1.09314	1.97247	3.85035	3.68465	0.0866907	0.154745	up	tRNA-Leu	http://www.ncbi.nlm.nih.gov/gene/?term=102467433
C230057M02Rik	lncRNA	chr8:122724944-122752650	-	319463	0	0	0	0	5.91742	0.962587	3.67734	0.116942	0.199503	up	RIKEN cDNA C230057M02 gene, transcript variant X14	http://www.ncbi.nlm.nih.gov/gene/?term=319463
Gm4961	transcribed_pseudogene	chr5:30092940-30097686	+	242914	0	0	0	0	2.95871	3.85035	3.66481	0.111655	0.192014	up	predicted pseudogene 4961	http://www.ncbi.nlm.nih.gov/gene/?term=242914
Col27a1	protein_coding	chr4:63214009-63334991	+	373864	7.36991	0.896712	0.992704	55.7502	28.6008	28.8776	3.66428	3.44799e-09	1.85638e-08	up	collagen, type XXVII, alpha 1	http://www.ncbi.nlm.nih.gov/gene/?term=373864
Gm33302	lncRNA	chr9:97275739-97281893	+	102636155	1.05284	5.38027	4.96352	61.2159	45.3669	41.3912	3.66235	1.72399e-12	1.21973e-11	up	predicted gene, 33302	http://www.ncbi.nlm.nih.gov/gene/?term=102636155
Zbtb16	protein_coding	chr9:48651797-48836225	-	235320	0	0	0.992704	4.37257	8.87612	0	3.65299	0.0368152	0.0738477	up	zinc finger and BTB domain containing 16	http://www.ncbi.nlm.nih.gov/gene/?term=235320
Fam117a	protein_coding	chr11:95337018-95381872	+	215512	42.1138	35.8685	46.6571	556.409	487.201	515.947	3.65016	2.27555e-112	2.70873e-110	up	family with sequence similarity 117, member A	http://www.ncbi.nlm.nih.gov/gene/?term=215512
Marcks	protein_coding	chr10:37133243-37138926	-	17118	1.05284	5.38027	4.96352	61.2159	78.8989	2.88776	3.64091	0.00471069	0.0115818	up	myristoylated alanine rich protein kinase C substrate	http://www.ncbi.nlm.nih.gov/gene/?term=17118
Zfp133-ps	transcribed_pseudogene	chr2:144459280-144467794	+	668917	0	0	0.992704	4.37257	2.95871	5.77552	3.64017	0.0252448	0.0529236	up	zinc finger protein 133, pseudogene	http://www.ncbi.nlm.nih.gov/gene/?term=668917
Gm52401	lncRNA	chr19:7492794-7493794	-	115489038	0	0	1.98541	9.83827	6.90365	7.7007	3.63709	0.00476139	0.0116994	up	predicted gene, 52401	http://www.ncbi.nlm.nih.gov/gene/?term=115489038
Pecam1	protein_coding	chr11:106654213-106715281	-	18613	25.2683	26.0046	34.7447	380.413	351.1	330.167	3.62554	2.04442e-78	1.37203e-76	up	platelet/endothelial cell adhesion molecule 1	http://www.ncbi.nlm.nih.gov/gene/?term=18613
Gprc5d	protein_coding	chr6:135105991-135118283	-	93746	0	0	0.992704	2.18628	5.91742	4.81293	3.62402	0.0272475	0.0566559	up	G protein-coupled receptor, family C, group 5, member D	http://www.ncbi.nlm.nih.gov/gene/?term=93746
Slc16a9	protein_coding	chr10:70245276-70285951	+	66859	0	0.896712	0	1.09314	5.91742	5.77552	3.61217	0.0310092	0.063498	up	solute carrier family 16 (monocarboxylic acid transporters), member 9	http://www.ncbi.nlm.nih.gov/gene/?term=66859
Gtpbp10	protein_coding	chr5:5537454-5559541	-	207704	25.2683	23.3145	25.8103	297.334	317.568	285.888	3.60079	1.82215e-68	9.97168e-67	up	GTP-binding protein 10 (putative)	http://www.ncbi.nlm.nih.gov/gene/?term=207704
Rybp-ps	transcribed_pseudogene	chr13:66007640-66012021	+	628746	1.05284	0.896712	0	12.0246	6.90365	4.81293	3.59721	0.00557569	0.0135209	up	RING1 and YY1 binding protein, pseudogene	http://www.ncbi.nlm.nih.gov/gene/?term=628746
Nqo1	protein_coding	chr8:107388225-107403205	-	18104	1.05284	3.58685	4.96352	44.8188	29.5871	43.3164	3.59453	3.19238e-10	1.89108e-09	up	NAD(P)H dehydrogenase, quinone 1	http://www.ncbi.nlm.nih.gov/gene/?term=18104
Aox1	protein_coding	chr1:58029809-58106410	+	11761	4.21138	7.17369	9.92704	86.3582	88.7612	82.7825	3.58734	3.66569e-21	4.32562e-20	up	aldehyde oxidase 1	http://www.ncbi.nlm.nih.gov/gene/?term=11761
Thbs1	protein_coding	chr2:118111876-118127133	+	21825	2.10569	0	0	10.9314	13.8073	0	3.58257	0.155411	0.252033	up	thrombospondin 1	http://www.ncbi.nlm.nih.gov/gene/?term=21825
Cdc42bpa	protein_coding	chr1:179960079-180165606	+	226751	0	0.896712	0	8.74513	0.986236	2.88776	3.57309	0.0362035	0.0727909	up	CDC42 binding protein kinase alpha	http://www.ncbi.nlm.nih.gov/gene/?term=226751
Olfr856-ps1	transcribed_pseudogene	chr9:19657039-19658680	-	624341	0	0	0	5.46571	0.986236	0	3.56624	0.139306	0.230475	up	olfactory receptor 856, pseudogene 1	http://www.ncbi.nlm.nih.gov/gene/?term=624341
Slc4a11	protein_coding	chr2:130684107-130697519	-	269356	2.10569	1.79342	2.97811	25.1423	29.5871	25.9898	3.56093	1.28431e-07	5.94169e-07	up	solute carrier family 4, sodium bicarbonate transporter-like, member 11	http://www.ncbi.nlm.nih.gov/gene/?term=269356
Slc9a3r2	protein_coding	chr17:24639281-24650305	-	65962	83.1747	84.2909	125.081	1082.21	1217.02	1142.59	3.55878	6.97313e-207	3.446e-204	up	solute carrier family 9 (sodium/hydrogen exchanger), member 3 regulator 2	http://www.ncbi.nlm.nih.gov/gene/?term=65962
Gpr173	protein_coding	chrX:152343598-152368736	-	70771	0	0	0	4.37257	1.97247	0	3.54517	0.138556	0.229468	up	G-protein coupled receptor 173	http://www.ncbi.nlm.nih.gov/gene/?term=70771
Tenm3	protein_coding	chr8:48225665-49522824	-	23965	0	0	0	4.37257	1.97247	0	3.54517	0.138556	0.229468	up	teneurin transmembrane protein 3	http://www.ncbi.nlm.nih.gov/gene/?term=23965
Tnk2os	lncRNA	chr16:32665223-32668197	-	675921	0	0	0	4.37257	1.97247	0	3.54517	0.138556	0.229468	up	tyrosine kinase, non-receptor 2, opposite strand	http://www.ncbi.nlm.nih.gov/gene/?term=675921
Tulp2	protein_coding	chr7:45482026-45523646	+	56734	1.05284	3.58685	1.98541	29.5148	27.6146	22.1395	3.5421	2.07861e-07	9.43447e-07	up	tubby-like protein 2	http://www.ncbi.nlm.nih.gov/gene/?term=56734
Bcl6b	protein_coding	chr11:70224127-70229798	-	12029	8.42275	5.38027	8.93434	88.5445	84.8163	88.558	3.5403	1.63368e-21	1.94184e-20	up	B cell CLL/lymphoma 6, member B	http://www.ncbi.nlm.nih.gov/gene/?term=12029
Htr1b	protein_coding	chr9:81628291-81633832	-	15551	0	0	0	4.37257	0.986236	0.962587	3.53917	0.118152	0.201171	up	5-hydroxytryptamine (serotonin) receptor 1B	http://www.ncbi.nlm.nih.gov/gene/?term=15551
Kdm4d	protein_coding	chr9:14462548-14500522	-	244694	0	0	0	4.37257	0	1.92517	3.53577	0.140746	0.232293	up	lysine (K)-specific demethylase 4D	http://www.ncbi.nlm.nih.gov/gene/?term=244694
Meltf	protein_coding	chr16:31878629-31899020	+	30060	0	0.896712	0	4.37257	4.93118	2.88776	3.53331	0.0331252	0.0672985	up	melanotransferrin	http://www.ncbi.nlm.nih.gov/gene/?term=30060
Rasgrp2	protein_coding	chr19:6398957-6415216	+	19395	0	0.896712	0	3.27942	7.88989	0.962587	3.528	0.0397864	0.0787614	up	RAS, guanyl releasing protein 2	http://www.ncbi.nlm.nih.gov/gene/?term=19395
Gm24265	snRNA	chr5:115489459-115489599	+	115490317	0	2.69014	0	9.83827	21.6972	0	3.52728	0.184979	0.29062	up	U4 spliceosomal RNA	http://www.ncbi.nlm.nih.gov/gene/?term=115490317
3300002P13Rik	lncRNA	chr7:3421665-3423445	-	70230	0	0	0	3.27942	2.95871	0	3.52417	0.142094	0.234138	up	RIKEN cDNA 3300002P13 gene	http://www.ncbi.nlm.nih.gov/gene/?term=70230
Gm23143	snRNA	chr4:117202528-117202643	+	115490088	0	0	0	3.27942	2.95871	0	3.52417	0.142094	0.234138	up	U5 spliceosomal RNA	http://www.ncbi.nlm.nih.gov/gene/?term=115490088
G0s2	protein_coding	chr1:193272160-193273188	-	14373	0	0	0	3.27942	1.97247	0.962587	3.5185	0.117773	0.200645	up	G0/G1 switch gene 2	http://www.ncbi.nlm.nih.gov/gene/?term=14373
Gm19897	lncRNA	chr7:28774899-28781514	-	100503790	2.10569	0.896712	0.992704	18.5834	9.86236	16.364	3.51056	0.000115504	0.000369558	up	predicted gene, 19897	http://www.ncbi.nlm.nih.gov/gene/?term=100503790
Pi15	protein_coding	chr1:17601901-17630939	+	94227	0	0	0	3.27942	0	2.88776	3.50985	0.145503	0.238622	up	peptidase inhibitor 15	http://www.ncbi.nlm.nih.gov/gene/?term=94227
4930546K05Rik	lncRNA	chr9:42182238-42209231	-	78194	1.05284	0.896712	0	6.55885	9.86236	5.77552	3.50845	0.00717403	0.0169852	up	RIKEN cDNA 4930546K05 gene	http://www.ncbi.nlm.nih.gov/gene/?term=78194
Lama2	protein_coding	chr10:26981285-27617191	-	16773	0	0	0	2.18628	3.94494	0	3.50295	0.148685	0.24301	up	laminin, alpha 2	http://www.ncbi.nlm.nih.gov/gene/?term=16773
Trib2	protein_coding	chr12:15791725-15816962	-	217410	0	0	0	2.18628	3.94494	0	3.50295	0.148685	0.24301	up	tribbles pseudokinase 2	http://www.ncbi.nlm.nih.gov/gene/?term=217410
A330009N23Rik	lncRNA	chr15:101221191-101225186	-	380977	0	0.896712	6.94893	18.5834	36.4907	33.6905	3.5024	0.000888177	0.00247174	up	RIKEN cDNA A330009N23 gene	http://www.ncbi.nlm.nih.gov/gene/?term=380977
Rapgef4	protein_coding	chr2:71981215-72257474	+	56508	0	0	0	2.18628	1.97247	1.92517	3.49312	0.119876	0.203724	up	Rap guanine nucleotide exchange factor (GEF) 4	http://www.ncbi.nlm.nih.gov/gene/?term=56508
Zfp507	protein_coding	chr7:35772343-35803000	-	668501	0	0	0	2.18628	1.97247	1.92517	3.49312	0.119876	0.203724	up	zinc finger protein 507	http://www.ncbi.nlm.nih.gov/gene/?term=668501
Cabp1	protein_coding	chr5:115168691-115194381	-	29867	0	0	0	2.18628	0.986236	2.88776	3.4884	0.124304	0.210089	up	calcium binding protein 1	http://www.ncbi.nlm.nih.gov/gene/?term=29867
Cacna1g	protein_coding	chr11:94408391-94474400	-	12291	0	0	0	1.09314	4.93118	0	3.48128	0.159823	0.258161	up	calcium channel, voltage-dependent, T type, alpha 1G subunit	http://www.ncbi.nlm.nih.gov/gene/?term=12291
Gm32525	lncRNA	chr13:21222586-21254198	-	102635104	0	0	0	1.09314	4.93118	0	3.48128	0.159823	0.258161	up	predicted gene, 32525, transcript variant X2	http://www.ncbi.nlm.nih.gov/gene/?term=102635104
Gm3225	lncRNA	chr12:72071174-72072015	+	100041239	0	0	0	1.09314	3.94494	0.962587	3.47678	0.131776	0.22041	up	predicted gene 3225	http://www.ncbi.nlm.nih.gov/gene/?term=100041239
Gm41507	lncRNA	chr16:94723328-94725144	-	105246173	0	0	0	1.09314	2.95871	1.92517	3.47208	0.127979	0.215274	up	predicted gene, 41507	http://www.ncbi.nlm.nih.gov/gene/?term=105246173
Pof1b	protein_coding	chrX:112638427-112698711	-	69693	0	0	0	1.09314	2.95871	1.92517	3.47208	0.127979	0.215274	up	premature ovarian failure 1B	http://www.ncbi.nlm.nih.gov/gene/?term=69693
Pnma1	protein_coding	chr12:84146131-84148489	-	70481	2.10569	0	2.97811	19.6765	13.8073	21.1769	3.47147	2.19767e-05	7.79768e-05	up	paraneoplastic antigen MA1	http://www.ncbi.nlm.nih.gov/gene/?term=70481
Zfp459	protein_coding	chr13:67405033-67443302	-	328274	0	0	0	1.09314	1.97247	2.88776	3.46728	0.129058	0.216686	up	zinc finger protein 459	http://www.ncbi.nlm.nih.gov/gene/?term=328274
Pcdh9	protein_coding	chr14:93013700-93892834	-	211712	0	0	0.992704	8.74513	2.95871	0	3.46311	0.0564245	0.107059	up	protocadherin 9	http://www.ncbi.nlm.nih.gov/gene/?term=211712
Cachd1	protein_coding	chr4:100776679-101003749	+	320508	0	0	0	0	5.91742	0	3.45827	0.200635	0.309873	up	cache domain containing 1	http://www.ncbi.nlm.nih.gov/gene/?term=320508
Gsc	protein_coding	chr12:104471209-104473236	-	14836	0	0	0	0	5.91742	0	3.45827	0.200635	0.309873	up	goosecoid homeobox	http://www.ncbi.nlm.nih.gov/gene/?term=14836
Gm4107	misc_RNA	chr18:46351446-46491048	-	100042916	0	0	0	0	3.94494	1.92517	3.44935	0.162188	0.261333	up	predicted gene 4107	http://www.ncbi.nlm.nih.gov/gene/?term=100042916
Sytl2	protein_coding	chr7:90302211-90410719	+	83671	2.10569	2.69014	0.992704	19.6765	22.6834	21.1769	3.44356	3.44585e-06	1.35934e-05	up	synaptotagmin-like 2	http://www.ncbi.nlm.nih.gov/gene/?term=83671
Kctd1	protein_coding	chr18:14968685-15151446	-	106931	0	0.896712	0	6.55885	4.93118	0	3.44097	0.0571501	0.108184	up	potassium channel tetramerisation domain containing 1	http://www.ncbi.nlm.nih.gov/gene/?term=106931
Sh2d2a	protein_coding	chr3:87846755-87855722	+	27371	3.15853	4.48356	6.94893	57.9365	53.2567	47.1668	3.43371	2.31387e-13	1.74374e-12	up	SH2 domain containing 2A	http://www.ncbi.nlm.nih.gov/gene/?term=27371
Cdhr3	protein_coding	chr12:33033795-33092901	-	68764	2.10569	0	2.97811	12.0246	24.6559	16.364	3.43155	3.65549e-05	0.000125423	up	cadherin-related family member 3	http://www.ncbi.nlm.nih.gov/gene/?term=68764
Tpm2	protein_coding	chr4:43513726-43523583	-	22004	9.4756	16.1408	10.9197	118.059	160.756	119.361	3.42991	1.68008e-29	2.77877e-28	up	tropomyosin 2, beta	http://www.ncbi.nlm.nih.gov/gene/?term=22004
Zfp521	protein_coding	chr18:13687013-13972749	-	225207	0	0	0.992704	5.46571	5.91742	0	3.42989	0.0578421	0.109291	up	zinc finger protein 521	http://www.ncbi.nlm.nih.gov/gene/?term=225207
Cysrt1	protein_coding	chr2:25238819-25239897	-	67859	0	0	0	0	0	5.77552	3.42706	0.209441	0.321132	up	cysteine rich tail 1	http://www.ncbi.nlm.nih.gov/gene/?term=67859
Mrap	protein_coding	chr16:90738207-90749785	+	77037	1.05284	6.27698	9.92704	59.0296	69.0365	59.6804	3.42299	4.08238e-15	3.45667e-14	up	melanocortin 2 receptor accessory protein	http://www.ncbi.nlm.nih.gov/gene/?term=77037
Lpin3	protein_coding	chr2:160880670-160906000	+	64899	41.0609	56.4928	72.4674	541.105	619.356	668.035	3.42286	1.91172e-112	2.29237e-110	up	lipin 3	http://www.ncbi.nlm.nih.gov/gene/?term=64899
BC048644	lncRNA	chr8:121907833-121916881	+	407789	0	0.896712	0	4.37257	5.91742	0.962587	3.41581	0.0490809	0.0947232	up	cDNA sequence BC048644	http://www.ncbi.nlm.nih.gov/gene/?term=407789
Nxnl1	protein_coding	chr8:71560555-71566649	-	234404	1.05284	2.69014	0	20.7697	10.8486	9.62587	3.408	0.000314839	0.000940711	up	nucleoredoxin-like 1	http://www.ncbi.nlm.nih.gov/gene/?term=234404
Gm46115	lncRNA	chr9:57202289-57203195	-	108167655	7.36991	2.69014	1.98541	47.0051	41.4219	36.5783	3.40496	1.19716e-10	7.32855e-10	up	predicted gene, 46115	http://www.ncbi.nlm.nih.gov/gene/?term=108167655
Mirlet7c-1	miRNA	chr16:77599657-77599750	+	387246	0	0	0.992704	2.18628	5.91742	2.88776	3.38931	0.0483538	0.0934859	up	microRNA let7c-1	http://www.ncbi.nlm.nih.gov/gene/?term=387246
Amy1	protein_coding	chr3:113555952-113577750	-	11722	0	0	0.992704	2.18628	4.93118	3.85035	3.38691	0.0475892	0.0921341	up	amylase 1, salivary	http://www.ncbi.nlm.nih.gov/gene/?term=11722
C1qtnf1	protein_coding	chr11:118428457-118451782	+	56745	0	0	2.97811	4.37257	10.8486	15.4014	3.38596	0.00247489	0.00640347	up	C1q and tumor necrosis factor related protein 1	http://www.ncbi.nlm.nih.gov/gene/?term=56745
Fbxl16	protein_coding	chr17:25808461-25821262	+	214931	0	0	0.992704	1.09314	4.93118	4.81293	3.3732	0.0525793	0.100641	up	F-box and leucine-rich repeat protein 16	http://www.ncbi.nlm.nih.gov/gene/?term=214931
Sec16b	protein_coding	chr1:157506733-157568425	+	89867	6.31706	13.4507	16.876	133.363	120.321	127.061	3.36212	4.11863e-29	6.68324e-28	up	SEC16 homolog B (S. cerevisiae)	http://www.ncbi.nlm.nih.gov/gene/?term=89867
Egfl7	protein_coding	chr2:26581083-26592682	+	353156	44.2195	63.6665	51.6206	653.699	457.614	528.46	3.35072	2.35951e-91	1.99373e-89	up	EGF-like domain 7	http://www.ncbi.nlm.nih.gov/gene/?term=353156
Wfikkn2	protein_coding	chr11:94235951-94247793	-	278507	0	1.79342	0	9.83827	2.95871	6.73811	3.34827	0.015583	0.0343323	up	WAP, follistatin/kazal, immunoglobulin, kunitz and netrin domain containing 2	http://www.ncbi.nlm.nih.gov/gene/?term=278507
Gm26316	snRNA	chr11:101604850-101605040	+	115487919	0	0.896712	0	7.65199	2.95871	0	3.32223	0.0745206	0.135968	up	U2 spliceosomal RNA	http://www.ncbi.nlm.nih.gov/gene/?term=115487919
Gm29808	protein_coding	chr3:80991555-81001585	+	101056241	0	0	0.992704	6.55885	2.95871	0.962587	3.30582	0.0621955	0.116451	up	predicted gene, 29808	http://www.ncbi.nlm.nih.gov/gene/?term=101056241
Txlnb	protein_coding	chr10:17796219-17845663	+	378431	6.31706	0.896712	4.96352	43.7257	48.3256	25.0273	3.30398	2.13214e-09	1.17271e-08	up	taxilin beta	http://www.ncbi.nlm.nih.gov/gene/?term=378431
Adcy6	protein_coding	chr15:98589978-98610287	-	11512	38.9552	26.0046	22.8322	270.006	292.912	295.514	3.3017	2.265e-61	1.02038e-59	up	adenylate cyclase 6	http://www.ncbi.nlm.nih.gov/gene/?term=11512
Kcnh2	protein_coding	chr5:24319589-24351684	-	16511	0	1.79342	4.96352	10.9314	28.6008	26.9524	3.29202	8.70176e-06	3.26001e-05	up	potassium voltage-gated channel, subfamily H (eag-related), member 2	http://www.ncbi.nlm.nih.gov/gene/?term=16511
Adgrb2	protein_coding	chr4:129984773-130022633	+	230775	0	0.896712	0	4.37257	4.93118	0.962587	3.28232	0.0645576	0.120334	up	adhesion G protein-coupled receptor B2	http://www.ncbi.nlm.nih.gov/gene/?term=230775
Cxcl2	protein_coding	chr5:90903899-90905938	+	20310	37.9024	62.7698	21.8395	264.54	502.98	426.426	3.28132	9.71274e-12	6.51029e-11	up	chemokine (C-X-C motif) ligand 2	http://www.ncbi.nlm.nih.gov/gene/?term=20310
Nyap1	protein_coding	chr5:137730882-137741168	-	243300	3.15853	13.4507	1.98541	68.8679	46.3531	68.3437	3.2781	4.27754e-06	1.66885e-05	up	neuronal tyrosine-phosphorylated phosphoinositide 3-kinase adaptor 1	http://www.ncbi.nlm.nih.gov/gene/?term=243300
LOC108169175	lncRNA	chr6:136554091-136555545	+	108169175	0	0.896712	0	4.37257	1.97247	3.85035	3.27412	0.0613841	0.115116	up	uncharacterized LOC108169175	http://www.ncbi.nlm.nih.gov/gene/?term=108169175
Gipr	protein_coding	chr7:19156063-19170248	-	381853	4.21138	0.896712	3.97082	22.956	30.5733	31.7654	3.27105	1.3588e-07	6.27566e-07	up	gastric inhibitory polypeptide receptor	http://www.ncbi.nlm.nih.gov/gene/?term=381853
Gm52043	lncRNA	chr13:83592977-83625269	-	115488158	1.05284	0	0	3.27942	1.97247	4.81293	3.25971	0.0628166	0.117425	up	predicted gene, 52043	http://www.ncbi.nlm.nih.gov/gene/?term=115488158
Cox6a2	protein_coding	chr7:128205435-128206366	-	12862	202.146	156.028	294.833	2103.2	1932.04	2193.74	3.25474	6.63607e-33	1.22146e-31	up	cytochrome c oxidase subunit 6A2	http://www.ncbi.nlm.nih.gov/gene/?term=12862
Enho	protein_coding	chr4:41638144-41640302	-	69638	0	0	0.992704	1.09314	5.91742	2.88776	3.24098	0.0703725	0.129457	up	energy homeostasis associated	http://www.ncbi.nlm.nih.gov/gene/?term=69638
Bcl2a1a	protein_coding	chr9:88956920-88962416	+	12044	0	0.896712	0	1.09314	5.91742	2.88776	3.24093	0.0710704	0.130608	up	B cell leukemia/lymphoma 2 related protein A1a	http://www.ncbi.nlm.nih.gov/gene/?term=12044
Rnf208	protein_coding	chr2:25242929-25244261	+	68846	1.05284	4.48356	1.98541	22.956	26.6284	23.1021	3.23073	1.1656e-06	4.83434e-06	up	ring finger protein 208	http://www.ncbi.nlm.nih.gov/gene/?term=68846
Maged1	protein_coding	chrX:94535474-94542025	-	94275	2.10569	2.69014	0	16.3971	28.6008	0	3.22497	0.103781	0.180538	up	melanoma antigen, family D, 1	http://www.ncbi.nlm.nih.gov/gene/?term=94275
Alox5	protein_coding	chr6:116410071-116461178	-	11689	310.589	282.464	315.68	2713.18	2838.39	2876.21	3.21622	0	0	up	arachidonate 5-lipoxygenase	http://www.ncbi.nlm.nih.gov/gene/?term=11689
4921511C10Rik	lncRNA	chr3:79212919-79253913	+	70924	1.05284	2.69014	0	2.18628	17.7522	15.4014	3.20601	0.00188443	0.0049719	up	RIKEN cDNA 4921511C10 gene	http://www.ncbi.nlm.nih.gov/gene/?term=70924
Ltbp4	protein_coding	chr7:27305140-27339720	-	108075	20.004	17.9342	19.8541	178.182	183.44	167.49	3.19783	1.24804e-39	2.93272e-38	up	latent transforming growth factor beta binding protein 4	http://www.ncbi.nlm.nih.gov/gene/?term=108075
Lat	protein_coding	chr7:126363827-126369705	-	16797	8.42275	4.48356	3.97082	52.4708	62.1329	37.5409	3.18924	5.50743e-12	3.75953e-11	up	linker for activation of T cells	http://www.ncbi.nlm.nih.gov/gene/?term=16797
Gm38880	lncRNA	chr6:116413203-116448279	+	105242748	13.687	8.07041	7.94163	80.8925	73.9677	109.735	3.17196	1.8164e-19	1.9814e-18	up	predicted gene, 38880	http://www.ncbi.nlm.nih.gov/gene/?term=105242748
Hcn2	protein_coding	chr10:79716634-79736108	+	15166	55.8007	51.1126	51.6206	392.438	505.939	519.797	3.16531	1.15399e-85	8.75312e-84	up	hyperpolarization-activated, cyclic nucleotide-gated K+ 2	http://www.ncbi.nlm.nih.gov/gene/?term=15166
Pla2g1b	protein_coding	chr5:115466142-115474722	+	18778	0	1.79342	0.992704	12.0246	4.93118	8.66328	3.14213	0.00552971	0.0134194	up	phospholipase A2, group IB, pancreas	http://www.ncbi.nlm.nih.gov/gene/?term=18778
Tarm1	protein_coding	chr7:3486499-3502754	-	245126	14.7398	18.8309	15.8833	88.5445	191.33	156.902	3.13992	2.92232e-25	4.12974e-24	up	T cell-interacting, activating receptor on myeloid cells 1	http://www.ncbi.nlm.nih.gov/gene/?term=245126
Kcnma1	protein_coding	chr14:23292288-24005110	-	16531	6.31706	5.38027	9.92704	79.7993	95.6649	14.4388	3.13581	0.000179949	0.000557274	up	potassium large conductance calcium-activated channel, subfamily M, alpha member 1	http://www.ncbi.nlm.nih.gov/gene/?term=16531
P2rx3	protein_coding	chr2:84996549-85037108	-	228139	9.4756	6.27698	8.93434	57.9365	74.9539	80.8573	3.1294	1.69191e-16	1.56504e-15	up	purinergic receptor P2X, ligand-gated ion channel, 3	http://www.ncbi.nlm.nih.gov/gene/?term=228139
Gm40826	lncRNA	chr13:17682710-17685778	-	105245356	0	0.896712	0	4.37257	1.97247	2.88776	3.12908	0.0825581	0.148359	up	predicted gene, 40826	http://www.ncbi.nlm.nih.gov/gene/?term=105245356
Acer2	protein_coding	chr4:86874348-86932524	+	230379	0	2.69014	0	2.18628	18.7385	3.85035	3.12859	0.0125656	0.0282647	up	alkaline ceramidase 2	http://www.ncbi.nlm.nih.gov/gene/?term=230379
Osbpl10	protein_coding	chr9:114978485-115233273	+	74486	0	0.896712	0	2.18628	6.90365	0	3.11183	0.111301	0.191546	up	oxysterol binding protein-like 10	http://www.ncbi.nlm.nih.gov/gene/?term=74486
Gm34172	lncRNA	chr7:99516529-99529574	-	102637333	2.10569	0	0	6.55885	3.94494	6.73811	3.11012	0.0253313	0.0530912	up	predicted gene, 34172	http://www.ncbi.nlm.nih.gov/gene/?term=102637333
Grid2ip	protein_coding	chr5:143357330-143391779	+	170935	0	0	0.992704	3.27942	0	5.77552	3.1069	0.107795	0.186495	up	glutamate receptor, ionotropic, delta 2 (Grid2) interacting protein 1	http://www.ncbi.nlm.nih.gov/gene/?term=170935
Rin1	protein_coding	chr19:5049999-5057071	+	225870	18.9512	27.7981	47.6498	232.839	314.609	260.861	3.09667	5.24258e-18	5.31361e-17	up	Ras and Rab interactor 1	http://www.ncbi.nlm.nih.gov/gene/?term=225870
Fut4	protein_coding	chr9:14748459-14752122	-	14345	4.21138	2.69014	3.97082	25.1423	37.477	28.8776	3.08867	6.99125e-08	3.32497e-07	up	fucosyltransferase 4	http://www.ncbi.nlm.nih.gov/gene/?term=14345
Oasl1	protein_coding	chr5:114923143-114937911	+	231655	49.4837	83.3942	55.5914	402.276	597.659	591.028	3.073	5.82455e-26	8.52089e-25	up	2'-5' oligoadenylate synthetase-like 1	http://www.ncbi.nlm.nih.gov/gene/?term=231655
B130046B21Rik	lncRNA	chr15:98806315-98810380	+	115488471	0	0	0.992704	1.09314	0	7.7007	3.07194	0.124568	0.210404	up	RIKEN cDNA B130046B21 gene	http://www.ncbi.nlm.nih.gov/gene/?term=115488471
Artn	protein_coding	chr4:117925908-117930795	-	11876	2.10569	3.58685	2.97811	16.3971	38.4632	18.2892	3.0659	3.58465e-06	1.41102e-05	up	artemin	http://www.ncbi.nlm.nih.gov/gene/?term=11876
Gm17102	lncRNA	chr7:41393698-41397453	+	102638296	0	0	0.992704	8.74513	0	0	3.05175	0.438323	0.571534	up	predicted gene 17102	http://www.ncbi.nlm.nih.gov/gene/?term=102638296
2900052L18Rik	lncRNA	chr11:120225529-120231617	-	102640779	3.15853	7.17369	7.94163	65.5885	33.532	52.9423	3.0374	3.09935e-11	1.99307e-10	up	RIKEN cDNA 2900052L18 gene	http://www.ncbi.nlm.nih.gov/gene/?term=102640779
Prr19	protein_coding	chr7:25301359-25304140	+	623131	0	2.69014	0	6.55885	11.8348	4.81293	3.02333	0.0110273	0.0250778	up	proline rich 19	http://www.ncbi.nlm.nih.gov/gene/?term=623131
Hif3a	protein_coding	chr7:17030993-17062427	-	53417	5.26422	0.896712	3.97082	26.2354	20.711	32.728	3.01518	8.99935e-07	3.77764e-06	up	hypoxia inducible factor 3, alpha subunit	http://www.ncbi.nlm.nih.gov/gene/?term=53417
Ajuba	protein_coding	chr14:54567469-54577661	-	16475	1.05284	1.79342	2.97811	22.956	13.8073	10.5885	3.00971	0.000173047	0.000537023	up	ajuba LIM protein	http://www.ncbi.nlm.nih.gov/gene/?term=16475
Gm34801	lncRNA	chr17:83555639-83567901	-	102638174	0	1.79342	0	6.55885	3.94494	4.81293	3.00391	0.0381702	0.0760836	up	predicted gene, 34801, transcript variant X7	http://www.ncbi.nlm.nih.gov/gene/?term=102638174
Ly6e	protein_coding	chr15:74955025-74959904	+	17069	2122.53	2118.93	2212.74	18023.7	16655.6	16955	2.99999	0	0	up	lymphocyte antigen 6 complex, locus E	http://www.ncbi.nlm.nih.gov/gene/?term=17069
Actg2	protein_coding	chr6:83512909-83536251	-	11468	3.15853	3.58685	4.96352	25.1423	22.6834	45.2416	2.99353	1.66409e-07	7.61874e-07	up	actin, gamma 2, smooth muscle, enteric	http://www.ncbi.nlm.nih.gov/gene/?term=11468
Gm41896	lncRNA	chrX:76273647-76275280	+	105246634	3.15853	0	0	3.27942	9.86236	10.5885	2.99048	0.0112868	0.0256144	up	predicted gene, 41896	http://www.ncbi.nlm.nih.gov/gene/?term=105246634
Igf1r	protein_coding	chr7:67952257-68233668	+	16001	0	1.79342	0.992704	13.1177	9.86236	0	2.99011	0.0198776	0.0426869	up	insulin-like growth factor I receptor	http://www.ncbi.nlm.nih.gov/gene/?term=16001
Zfp462	protein_coding	chr4:54944491-55083563	+	242466	2.10569	1.79342	7.94163	41.5394	28.6008	23.1021	2.98246	2.32796e-07	1.05106e-06	up	zinc finger protein 462	http://www.ncbi.nlm.nih.gov/gene/?term=242466
Ramp2	protein_coding	chr11:101246334-101248250	+	54409	0	3.58685	0	4.37257	9.86236	15.4014	2.97084	0.00507238	0.0123929	up	receptor (calcitonin) activity modifying protein 2	http://www.ncbi.nlm.nih.gov/gene/?term=54409
Gm41754	lncRNA	chr18:63693682-63708573	-	105246469	1.05284	0	0	4.37257	1.97247	1.92517	2.9678	0.110823	0.190824	up	predicted gene, 41754	http://www.ncbi.nlm.nih.gov/gene/?term=105246469
Gm29897	lncRNA	chr8:124049462-124073598	+	102631600	0	0.896712	0	4.37257	0	3.85035	2.96214	0.136566	0.226747	up	predicted gene, 29897, transcript variant X4	http://www.ncbi.nlm.nih.gov/gene/?term=102631600
Gm39933	lncRNA	chr2:129882483-129896965	-	105244294	0	0	0.992704	3.27942	4.93118	0	2.96069	0.136434	0.226621	up	predicted gene, 39933	http://www.ncbi.nlm.nih.gov/gene/?term=105244294
Gm5915	transcribed_pseudogene	chr8:105660167-105663752	-	102635661	0	0	0.992704	3.27942	3.94494	0.962587	2.9567	0.116952	0.199503	up	predicted pseudogene 5915	http://www.ncbi.nlm.nih.gov/gene/?term=102635661
Tmem221	protein_coding	chr8:71554303-71559015	-	434325	1.05284	0	0.992704	6.55885	7.88989	0.962587	2.95297	0.0428634	0.0839961	up	transmembrane protein 221	http://www.ncbi.nlm.nih.gov/gene/?term=434325
Ccr4	protein_coding	chr9:114490316-114505476	-	12773	0	1.79342	1.98541	4.37257	16.766	8.66328	2.95203	0.00404932	0.0100757	up	chemokine (C-C motif) receptor 4	http://www.ncbi.nlm.nih.gov/gene/?term=12773
Gm31527	lncRNA	chr16:23988267-23999436	+	102633785	0	0.896712	0	3.27942	1.97247	2.88776	2.94994	0.114493	0.196201	up	predicted gene, 31527	http://www.ncbi.nlm.nih.gov/gene/?term=102633785
Gm52305	lncRNA	chr17:5522722-5527361	-	115488800	2.10569	0	0.992704	4.37257	9.86236	8.66328	2.94838	0.0104534	0.0238859	up	predicted gene, 52305	http://www.ncbi.nlm.nih.gov/gene/?term=115488800
Gm16350	lncRNA	chr8:14957193-14961201	-	102638701	60.0121	45.7323	50.6279	323.57	464.517	410.062	2.94622	1.14117e-65	5.74387e-64	up	predicted gene 16350	http://www.ncbi.nlm.nih.gov/gene/?term=102638701
F12	protein_coding	chr13:55417958-55426804	-	58992	0	1.79342	0.992704	6.55885	11.8348	3.85035	2.94598	0.0125122	0.0281603	up	coagulation factor XII (Hageman factor)	http://www.ncbi.nlm.nih.gov/gene/?term=58992
Spire2	protein_coding	chr8:123332713-123369518	+	234857	49.4837	85.1876	81.4018	520.335	564.127	582.365	2.93657	3.03433e-95	2.78e-93	up	spire type actin nucleation factor 2	http://www.ncbi.nlm.nih.gov/gene/?term=234857
Sort1	protein_coding	chr3:108283974-108361519	+	20661	69.4877	85.1876	74.4528	589.203	606.535	562.151	2.93353	4.56376e-112	5.39318e-110	up	sortilin 1	http://www.ncbi.nlm.nih.gov/gene/?term=20661
Gm30012	lncRNA	chr16:8457687-8471155	-	102631751	0	0.896712	0	1.09314	6.90365	0	2.92961	0.155085	0.25168	up	predicted gene, 30012, transcript variant X1	http://www.ncbi.nlm.nih.gov/gene/?term=102631751
Pdcd1	protein_coding	chr1:94038305-94052553	-	18566	28.4268	41.2487	31.7665	265.633	233.738	277.225	2.92535	5.72471e-51	1.92887e-49	up	programmed cell death 1	http://www.ncbi.nlm.nih.gov/gene/?term=18566
Trim42	protein_coding	chr9:97349562-97369958	-	78911	1.05284	0	0	1.09314	4.93118	1.92517	2.92351	0.12521	0.211139	up	tripartite motif-containing 42	http://www.ncbi.nlm.nih.gov/gene/?term=78911
4930550L24Rik	protein_coding	chrX:58909356-58920305	+	75352	7.36991	4.48356	0.992704	39.3531	26.6284	30.8028	2.92324	1.00194e-07	4.69529e-07	up	RIKEN cDNA 4930550L24 gene	http://www.ncbi.nlm.nih.gov/gene/?term=75352
Gm32853	lncRNA	chr5:122378624-122393311	-	102635549	0	0.896712	0	0	4.93118	2.88776	2.90338	0.150553	0.245465	up	predicted gene, 32853, transcript variant X2	http://www.ncbi.nlm.nih.gov/gene/?term=102635549
H2bc14	protein_coding	chr13:21722044-21722526	+	319186	2.10569	1.79342	0	6.55885	11.8348	10.5885	2.89723	0.00384664	0.00961542	up	H2B clustered histone 14	http://www.ncbi.nlm.nih.gov/gene/?term=319186
Mustn1	protein_coding	chr14:30879257-30881610	+	66175	4.21138	0.896712	0	14.2108	10.8486	11.551	2.8857	0.00126968	0.00344754	up	musculoskeletal, embryonic nuclear protein 1	http://www.ncbi.nlm.nih.gov/gene/?term=66175
Cul7	protein_coding	chr17:46650338-46664364	+	66515	50.5365	24.2112	50.6279	307.173	338.279	268.562	2.88276	1.4801e-50	4.906e-49	up	cullin 7	http://www.ncbi.nlm.nih.gov/gene/?term=66515
Gm35456	lncRNA	chr17:45703128-45726904	-	102639048	3.15853	1.79342	0	16.3971	12.8211	6.73811	2.86916	0.00157844	0.00421434	up	predicted gene, 35456, transcript variant X2	http://www.ncbi.nlm.nih.gov/gene/?term=102639048
D130040H23Rik	protein_coding	chr8:69271060-69303384	+	211135	2.10569	1.79342	1.98541	15.304	22.6834	4.81293	2.86429	0.000726538	0.002046	up	RIKEN cDNA D130040H23 gene	http://www.ncbi.nlm.nih.gov/gene/?term=211135
Pgap4	protein_coding	chr4:49584506-49597876	-	67063	3.15853	3.58685	0.992704	17.4903	25.6421	13.4762	2.86161	5.24303e-05	0.00017615	up	post-GPI attachment to proteins GalNAc transferase 4	http://www.ncbi.nlm.nih.gov/gene/?term=67063
Inhba	protein_coding	chr13:16004256-16031609	+	16323	0	0.896712	0	7.65199	0	0	2.85858	0.468354	0.599873	up	inhibin beta-A	http://www.ncbi.nlm.nih.gov/gene/?term=16323
Cdh24	protein_coding	chr14:54631231-54642067	-	239096	1.05284	5.38027	5.95623	32.7942	20.711	37.5409	2.85202	3.96298e-07	1.73872e-06	up	cadherin-like 24	http://www.ncbi.nlm.nih.gov/gene/?term=239096
B130016D09Rik	lncRNA	chr7:142283463-142289754	+	436015	0	0	0.992704	6.55885	0	0.962587	2.82276	0.17745	0.281503	up	RIKEN cDNA B130016D09 cDNA	http://www.ncbi.nlm.nih.gov/gene/?term=436015
Npr2	protein_coding	chr4:43629015-43651437	+	230103	0	2.69014	0	6.55885	12.8211	0	2.8222	0.264655	0.387849	up	natriuretic peptide receptor 2	http://www.ncbi.nlm.nih.gov/gene/?term=230103
Gm30455	lncRNA	chr2:180721657-180727277	-	115489503	7.36991	1.79342	8.93434	62.3091	24.6559	38.5035	2.8148	2.484e-08	1.23843e-07	up	predicted gene, 30455	http://www.ncbi.nlm.nih.gov/gene/?term=115489503
Coro6	protein_coding	chr11:77462321-77470484	+	216961	12.6341	8.96712	12.9052	86.3582	60.1604	94.3335	2.81246	2.00236e-16	1.84385e-15	up	coronin 6	http://www.ncbi.nlm.nih.gov/gene/?term=216961
Gtsf1	protein_coding	chr15:103402458-103430445	-	74174	0	0.896712	0	5.46571	1.97247	0	2.80912	0.175341	0.278782	up	gametocyte specific factor 1	http://www.ncbi.nlm.nih.gov/gene/?term=74174
Insrr	protein_coding	chr3:87796908-87816101	+	23920	2.10569	4.48356	0.992704	21.8628	17.7522	14.4388	2.79951	8.37787e-05	0.000272816	up	insulin receptor-related receptor	http://www.ncbi.nlm.nih.gov/gene/?term=23920
Dnali1	protein_coding	chr4:125055339-125065657	-	75563	0	1.79342	0	5.46571	1.97247	5.77552	2.79771	0.0666354	0.123698	up	dynein, axonemal, light intermediate polypeptide 1	http://www.ncbi.nlm.nih.gov/gene/?term=75563
Copz2	protein_coding	chr11:96849876-96861203	+	56358	6.31706	7.17369	0.992704	43.7257	36.4907	21.1769	2.79236	2.24046e-07	1.01408e-06	up	coatomer protein complex, subunit zeta 2	http://www.ncbi.nlm.nih.gov/gene/?term=56358
Mir7-1	miRNA	chr13:58392779-58392886	-	723902	0	0	0.992704	4.37257	2.95871	0	2.79173	0.175142	0.278601	up	microRNA 7-1	http://www.ncbi.nlm.nih.gov/gene/?term=723902
Zfhx4	protein_coding	chr3:5218218-5415861	+	80892	309.536	324.61	294.833	2067.13	2364.99	2003.14	2.79119	2.62175e-264	2.3753e-261	up	zinc finger homeodomain 4	http://www.ncbi.nlm.nih.gov/gene/?term=80892
Lmntd2	protein_coding	chr7:141209990-141215517	-	72000	1.05284	0	0	4.37257	1.97247	0.962587	2.78651	0.154292	0.250592	up	lamin tail domain containing 2	http://www.ncbi.nlm.nih.gov/gene/?term=72000
Pear1	protein_coding	chr3:87749097-87769110	-	73182	72.6462	54.6994	65.5185	409.928	478.325	434.127	2.78589	3.55013e-79	2.43323e-77	up	platelet endothelial aggregation receptor 1	http://www.ncbi.nlm.nih.gov/gene/?term=73182
Gm26109	snoRNA	chr18:34942644-34942713	-	115488999	0	0.896712	0	4.37257	0.986236	1.92517	2.78289	0.157606	0.255212	up	small nucleolar RNA SNORD63	http://www.ncbi.nlm.nih.gov/gene/?term=115488999
Gm32510	lncRNA	chr9:57767450-57770108	+	102635086	0	0.896712	0	4.37257	0.986236	1.92517	2.78289	0.157606	0.255212	up	predicted gene, 32510	http://www.ncbi.nlm.nih.gov/gene/?term=102635086
Gm39307	lncRNA	chr9:22260102-22263289	+	105243360	1.05284	0	0	3.27942	3.94494	0	2.77447	0.178353	0.282676	up	predicted gene, 39307	http://www.ncbi.nlm.nih.gov/gene/?term=105243360
Nectin3	protein_coding	chr16:46387665-46498535	-	58998	33.691	43.0422	35.7374	259.075	231.765	280.113	2.7701	1.1215e-48	3.47706e-47	up	nectin cell adhesion molecule 3	http://www.ncbi.nlm.nih.gov/gene/?term=58998
Gm39098	lncRNA	chr7:130644562-130645957	-	105243067	0	0.896712	0	3.27942	2.95871	0.962587	2.76989	0.158978	0.257025	up	predicted gene, 39098	http://www.ncbi.nlm.nih.gov/gene/?term=105243067
Bmp4	protein_coding	chr14:46383525-46390669	-	12159	1.05284	0	0	3.27942	2.95871	0.962587	2.7698	0.156461	0.253508	up	bone morphogenetic protein 4	http://www.ncbi.nlm.nih.gov/gene/?term=12159
Gm18905	protein_coding	chr7:44267617-44273158	-	102632142	1.05284	0	0.992704	7.65199	3.94494	1.92517	2.75893	0.0618222	0.115845	up	predicted gene, 18905	http://www.ncbi.nlm.nih.gov/gene/?term=102632142
Jcad	protein_coding	chr18:4590792-4682869	+	240185	0	0.896712	0	3.27942	0	3.85035	2.75876	0.185332	0.290922	up	junctional cadherin 5 associated	http://www.ncbi.nlm.nih.gov/gene/?term=240185
Rnu3b3	snRNA	chr11:87448627-87448841	+	19860	0	0.896712	0	2.18628	3.94494	0.962587	2.75304	0.164747	0.264698	up	U3B small nuclear RNA 3	http://www.ncbi.nlm.nih.gov/gene/?term=19860
Wnt5a	protein_coding	chr14:28504543-28527448	+	22418	1.05284	0	0	1.09314	5.91742	0	2.73932	0.197493	0.305831	up	wingless-type MMTV integration site family, member 5A	http://www.ncbi.nlm.nih.gov/gene/?term=22418
Gm24091	snoRNA	chr4:130766331-130766413	+	115489378	0	0	0.992704	1.09314	3.94494	1.92517	2.73208	0.16821	0.269308	up	small nucleolar RNA SNORD103/SNORD85	http://www.ncbi.nlm.nih.gov/gene/?term=115489378
D630029K05Rik	lncRNA	chr10:116964740-116969108	+	103175	0	0.896712	0	1.09314	3.94494	1.92517	2.73202	0.169894	0.271604	up	RIKEN cDNA D630029K05 gene	http://www.ncbi.nlm.nih.gov/gene/?term=103175
Csn3	protein_coding	chr5:87925579-87932550	+	12994	7.36991	6.27698	7.94163	34.9805	64.1053	43.3164	2.72978	4.12389e-10	2.41915e-09	up	casein kappa	http://www.ncbi.nlm.nih.gov/gene/?term=12994
Amer3	protein_coding	chr1:34578907-34590944	+	211383	0	0.896712	0	1.09314	2.95871	2.88776	2.72817	0.1691	0.270574	up	APC membrane recruitment 3	http://www.ncbi.nlm.nih.gov/gene/?term=211383
Rabgap1l	protein_coding	chr1:160219174-160793476	-	29809	26.3211	26.0046	39.7082	189.113	203.165	215.619	2.72726	1.38903e-38	3.16373e-37	up	RAB GTPase activating protein 1-like	http://www.ncbi.nlm.nih.gov/gene/?term=29809
Gstp2	protein_coding	chr19:4040288-4042221	-	14869	2.10569	3.58685	4.96352	25.1423	22.6834	23.1021	2.7251	5.6742e-06	2.18243e-05	up	glutathione S-transferase, pi 2	http://www.ncbi.nlm.nih.gov/gene/?term=14869
Gm46878	lncRNA	chr4:156186099-156199503	+	108168990	1.05284	0	0	1.09314	1.97247	3.85035	2.72429	0.169068	0.270548	up	predicted gene, 46878, transcript variant X1	http://www.ncbi.nlm.nih.gov/gene/?term=108168990
Aqp8	protein_coding	chr7:123462294-123468003	+	11833	0	0.896712	0	1.09314	1.97247	3.85035	2.72416	0.171829	0.274321	up	aquaporin 8	http://www.ncbi.nlm.nih.gov/gene/?term=11833
H1f8	protein_coding	chr6:115944931-115950242	+	171506	0	0.896712	0	1.09314	0.986236	4.81293	2.71989	0.179453	0.283996	up	H1.8 linker histone	http://www.ncbi.nlm.nih.gov/gene/?term=171506
Gm22068	snRNA	chr11:87426716-87426879	+	115487842	0	0.896712	0	0	5.91742	0.962587	2.71701	0.206542	0.317313	up	U1 spliceosomal RNA	http://www.ncbi.nlm.nih.gov/gene/?term=115487842
Fads3	protein_coding	chr19:10040855-10060113	+	60527	20.004	17.0375	17.8687	103.848	139.059	116.473	2.71643	9.24141e-24	1.21539e-22	up	fatty acid desaturase 3	http://www.ncbi.nlm.nih.gov/gene/?term=60527
Dlx4os	lncRNA	chr11:95145053-95159047	+	320453	0	1.79342	0	7.65199	2.95871	1.92517	2.71558	0.0823306	0.148032	up	distal-less homeobox 4, opposite strand	http://www.ncbi.nlm.nih.gov/gene/?term=320453
Gm46149	lncRNA	chr9:97310633-97319215	+	108167714	0	5.38027	2.97811	29.5148	19.7247	7.7007	2.71462	0.000238347	0.000725992	up	predicted gene, 46149	http://www.ncbi.nlm.nih.gov/gene/?term=108167714
Dnaaf4	protein_coding	chr9:72957372-72973689	+	67685	1.05284	0	0	0	4.93118	1.92517	2.71339	0.19695	0.305193	up	dynein axonemal assembly factor 4	http://www.ncbi.nlm.nih.gov/gene/?term=67685
Rarb	protein_coding	chr14:16430839-17082331	-	218772	77.9105	69.0468	43.679	478.796	367.866	402.361	2.71164	1.59043e-61	7.20465e-60	up	retinoic acid receptor, beta	http://www.ncbi.nlm.nih.gov/gene/?term=218772
Tslp	protein_coding	chr18:32815383-32819799	+	53603	0	0.896712	0	0	3.94494	2.88776	2.70926	0.198492	0.307116	up	thymic stromal lymphopoietin	http://www.ncbi.nlm.nih.gov/gene/?term=53603
Pcbp4	protein_coding	chr9:106452982-106464012	+	59092	46.3251	33.1783	75.4455	319.197	368.852	322.467	2.70863	2.33393e-17	2.2737e-16	up	poly(rC) binding protein 4	http://www.ncbi.nlm.nih.gov/gene/?term=59092
Sema4g	protein_coding	chr19:44988743-45003397	+	26456	52.6422	64.5633	34.7447	345.433	357.017	293.589	2.70396	8.13523e-54	3.01521e-52	up	sema domain, immunoglobulin domain (Ig), transmembrane domain (TM) and short cytoplasmic domain, (semaphorin) 4G	http://www.ncbi.nlm.nih.gov/gene/?term=26456
Cul9	protein_coding	chr17:46500609-46546388	-	78309	42.1138	31.3849	31.7665	233.932	232.752	214.657	2.70147	1.49277e-43	3.95196e-42	up	cullin 9	http://www.ncbi.nlm.nih.gov/gene/?term=78309
Mettl7b	protein_coding	chr10:128958277-128960988	-	71664	0	1.79342	0	4.37257	7.88989	0	2.69907	0.107275	0.18569	up	methyltransferase like 7B	http://www.ncbi.nlm.nih.gov/gene/?term=71664
Gm2449	lncRNA	chr9:119882946-119894912	-	100039837	0	0.896712	0	0	0.986236	5.77552	2.69618	0.212182	0.324451	up	predicted gene 2449, transcript variant X3	http://www.ncbi.nlm.nih.gov/gene/?term=100039837
Sh2d5	protein_coding	chr4:138250411-138260968	+	230863	75.8048	71.7369	82.3945	442.722	561.168	477.443	2.6905	4.23304e-80	3.00141e-78	up	SH2 domain containing 5	http://www.ncbi.nlm.nih.gov/gene/?term=230863
Neo1	protein_coding	chr9:58874679-59036614	-	18007	60.0121	52.906	34.7447	324.663	320.527	294.552	2.67094	1.00085e-54	3.84948e-53	up	neogenin	http://www.ncbi.nlm.nih.gov/gene/?term=18007
Gm4907	protein_coding	chrX:23882524-23907608	+	236749	5.26422	5.38027	5.95623	42.6325	45.3669	17.3266	2.66157	2.97382e-07	1.32578e-06	up	predicted gene 4907	http://www.ncbi.nlm.nih.gov/gene/?term=236749
Acot1	protein_coding	chr12:84009502-84017670	+	26897	0	0.896712	0.992704	4.37257	2.95871	4.81293	2.65136	0.0776055	0.140762	up	acyl-CoA thioesterase 1	http://www.ncbi.nlm.nih.gov/gene/?term=26897
Patl2	protein_coding	chr2:122120108-122186189	-	67578	6.31706	0	0.992704	18.5834	14.7935	10.5885	2.6472	0.000997927	0.002756	up	protein associated with topoisomerase II homolog 2 (yeast)	http://www.ncbi.nlm.nih.gov/gene/?term=67578
Hao1	protein_coding	chr2:134497361-134554352	-	15112	8.42275	3.58685	10.9197	34.9805	58.1879	48.1293	2.64695	1.07683e-09	6.09758e-09	up	hydroxyacid oxidase 1, liver	http://www.ncbi.nlm.nih.gov/gene/?term=15112
Gpr137c	protein_coding	chr14:45219685-45282735	+	70713	0	0.896712	0.992704	3.27942	3.94494	4.81293	2.642	0.0789993	0.142893	up	G protein-coupled receptor 137C	http://www.ncbi.nlm.nih.gov/gene/?term=70713
Spred3	protein_coding	chr7:29157783-29170070	-	101809	20.004	26.0046	25.8103	119.152	170.619	158.827	2.63982	4.2741e-27	6.55711e-26	up	sprouty-related EVH1 domain containing 3	http://www.ncbi.nlm.nih.gov/gene/?term=101809
4930486L24Rik	protein_coding	chr13:60842612-60864416	-	214639	1.05284	0	0.992704	6.55885	1.97247	3.85035	2.63344	0.0797512	0.143926	up	RIKEN cDNA 4930486L24 gene	http://www.ncbi.nlm.nih.gov/gene/?term=214639
Ptgs2	protein_coding	chr1:150100031-150108234	+	19225	48.4308	70.8402	52.6133	282.03	437.889	348.456	2.62887	9.84485e-48	2.98975e-46	up	prostaglandin-endoperoxide synthase 2	http://www.ncbi.nlm.nih.gov/gene/?term=19225
Gm34829	lncRNA	chr9:77987846-78007938	+	102638216	0	0.896712	0	6.55885	0	0	2.62392	0.262067	0.384576	up	predicted gene, 34829, transcript variant X2	http://www.ncbi.nlm.nih.gov/gene/?term=102638216
Me1	protein_coding	chr9:86581363-86695914	-	17436	2014.09	2060.64	2038.02	12043.1	13064.7	12376	2.61623	0	0	up	malic enzyme 1, NADP(+)-dependent, cytosolic	http://www.ncbi.nlm.nih.gov/gene/?term=17436
Nrbp2	protein_coding	chr15:76085515-76091690	-	223649	1.05284	0	1.98541	4.37257	10.8486	2.88776	2.61029	0.0360282	0.0724742	up	nuclear receptor binding protein 2	http://www.ncbi.nlm.nih.gov/gene/?term=223649
Glis3	protein_coding	chr19:28258851-28680265	-	226075	1.05284	1.79342	0	9.83827	7.88989	0	2.60671	0.0539233	0.102876	up	GLIS family zinc finger 3	http://www.ncbi.nlm.nih.gov/gene/?term=226075
Layn	protein_coding	chr9:51055023-51077209	-	244864	236.89	249.286	267.037	1418.9	1619.4	1547.84	2.60615	8.60145e-212	4.38352e-209	up	layilin	http://www.ncbi.nlm.nih.gov/gene/?term=244864
Spink5	protein_coding	chr18:43959545-44022487	+	72432	96.8617	108.502	85.3726	535.639	629.219	608.355	2.60597	4.58978e-94	4.06794e-92	up	serine peptidase inhibitor, Kazal type 5	http://www.ncbi.nlm.nih.gov/gene/?term=72432
Gm36371	lncRNA	chr7:6157219-6163584	+	102640259	0	0	1.98541	3.27942	0	8.66328	2.60439	0.121607	0.206236	up	predicted gene, 36371	http://www.ncbi.nlm.nih.gov/gene/?term=102640259
Bc1	lncRNA	chr7:144914470-144914623	+	100568459	122.13	113.882	42.6863	440.536	540.457	711.352	2.60231	4.72172e-08	2.27748e-07	up	brain cytoplasmic RNA 1	http://www.ncbi.nlm.nih.gov/gene/?term=100568459
Gm5115	lncRNA	chr7:99929640-99932892	-	330602	0	0.896712	0	5.46571	0.986236	0	2.6012	0.236786	0.355016	up	predicted gene 5115	http://www.ncbi.nlm.nih.gov/gene/?term=330602
Gm34999	lncRNA	chr7:118259912-118280424	+	102638428	1.05284	0	0	5.46571	0	0.962587	2.59644	0.234651	0.352366	up	predicted gene, 34999	http://www.ncbi.nlm.nih.gov/gene/?term=102638428
Gm39054	lncRNA	chr7:98816131-98821950	+	105243005	1.05284	0	0	5.46571	0	0.962587	2.59644	0.234651	0.352366	up	predicted gene, 39054	http://www.ncbi.nlm.nih.gov/gene/?term=105243005
Gm4610	lncRNA	chr3:122377097-122391996	-	100043726	1.05284	21.5211	5.95623	44.8188	79.8851	49.0919	2.59504	0.00772113	0.0181619	up	predicted gene 4610	http://www.ncbi.nlm.nih.gov/gene/?term=100043726
Tmem151a	protein_coding	chr19:5079333-5085491	-	381199	1.05284	2.69014	1.98541	6.55885	20.711	7.7007	2.59305	0.00323544	0.00817912	up	transmembrane protein 151A	http://www.ncbi.nlm.nih.gov/gene/?term=381199
C1qtnf6	protein_coding	chr15:78523346-78532170	-	72709	128.447	96.8449	137.986	756.454	766.305	648.784	2.58562	1.95783e-100	1.92339e-98	up	C1q and tumor necrosis factor related protein 6	http://www.ncbi.nlm.nih.gov/gene/?term=72709
Nfasc	protein_coding	chr1:132564690-132741848	-	269116	0	0.896712	0	4.37257	1.97247	0	2.58086	0.235861	0.353759	up	neurofascin	http://www.ncbi.nlm.nih.gov/gene/?term=269116
Dusp13	protein_coding	chr14:21733395-21748651	-	27389	1.05284	0	0	4.37257	1.97247	0	2.58062	0.232246	0.349623	up	dual specificity phosphatase 13	http://www.ncbi.nlm.nih.gov/gene/?term=27389
F3	protein_coding	chr3:121723537-121735052	+	14066	29.4796	16.1408	26.803	113.687	177.522	136.687	2.57924	1.49072e-23	1.9402e-22	up	coagulation factor III	http://www.ncbi.nlm.nih.gov/gene/?term=14066
Tanc2	protein_coding	chr11:105589460-105929304	+	77097	38.9552	57.3896	70.482	299.521	374.77	322.467	2.57378	8.35097e-51	2.79073e-49	up	tetratricopeptide repeat, ankyrin repeat and coiled-coil containing 2	http://www.ncbi.nlm.nih.gov/gene/?term=77097
Ccl4	protein_coding	chr11:83648624-83664683	+	20303	359.02	412.487	355.388	2066.04	2332.45	2304.43	2.57	3.06966e-257	2.63474e-254	up	chemokine (C-C motif) ligand 4	http://www.ncbi.nlm.nih.gov/gene/?term=20303
Gm42354	lncRNA	chr4:149790691-149802529	+	105247218	4.21138	0.896712	0	9.83827	10.8486	8.66328	2.56565	0.00669905	0.0159686	up	predicted gene, 42354	http://www.ncbi.nlm.nih.gov/gene/?term=105247218
Akr1b7	protein_coding	chr6:34412362-34423137	+	11997	31.5853	24.2112	45.6644	139.922	197.247	258.936	2.56417	3.92309e-26	5.77939e-25	up	aldo-keto reductase family 1, member B7	http://www.ncbi.nlm.nih.gov/gene/?term=11997
LOC115488077	snRNA	chr12:54734555-54734718	-	115488077	0	0.896712	0	3.27942	2.95871	0	2.56078	0.239975	0.358775	up	U1 spliceosomal RNA	http://www.ncbi.nlm.nih.gov/gene/?term=115488077
Lsamp	protein_coding	chr16:39984254-42181679	+	268890	0	0	0.992704	3.27942	2.95871	0	2.56069	0.237661	0.356075	up	limbic system-associated membrane protein	http://www.ncbi.nlm.nih.gov/gene/?term=268890
Ust	protein_coding	chr10:8204753-8518825	-	338362	0	0	0.992704	3.27942	2.95871	0	2.56069	0.237661	0.356075	up	uronyl-2-sulfotransferase	http://www.ncbi.nlm.nih.gov/gene/?term=338362
Farp1	protein_coding	chr14:121035168-121283744	+	223254	2.10569	1.79342	0	3.27942	12.8211	6.73811	2.55588	0.0191237	0.0411817	up	FERM, RhoGEF (Arhgef) and pleckstrin domain protein 1 (chondrocyte-derived)	http://www.ncbi.nlm.nih.gov/gene/?term=223254
n-TCgca52	tRNA	chr17:71599271-71599342	+	102467288	1.05284	0	0	3.27942	0.986236	1.92517	2.55067	0.213938	0.326707	up	tRNA-Cys	http://www.ncbi.nlm.nih.gov/gene/?term=102467288
Tnfrsf10b	protein_coding	chr14:69767472-69784411	+	21933	31.5853	28.6948	43.679	192.393	207.11	206.956	2.54934	1.56533e-36	3.32388e-35	up	tumor necrosis factor receptor superfamily, member 10b	http://www.ncbi.nlm.nih.gov/gene/?term=21933
Panx2	protein_coding	chr15:89059057-89073566	+	406218	0	0	0.992704	3.27942	0	2.88776	2.547	0.241671	0.360681	up	pannexin 2	http://www.ncbi.nlm.nih.gov/gene/?term=406218
Gm26812	lncRNA	chr8:121850186-121879518	+	102637329	1.05284	0	0	3.27942	0	2.88776	2.54696	0.240216	0.35897	up	predicted gene, 26812, transcript variant X4	http://www.ncbi.nlm.nih.gov/gene/?term=102637329
1700001O22Rik	protein_coding	chr2:30795563-30803729	-	73598	2.10569	3.58685	1.98541	13.1177	10.8486	21.1769	2.54192	0.000611649	0.00174356	up	RIKEN cDNA 1700001O22 gene	http://www.ncbi.nlm.nih.gov/gene/?term=73598
Gm39503	lncRNA	chrX:37154190-37173075	+	105243672	1.05284	0	0	2.18628	3.94494	0	2.54051	0.24399	0.363478	up	predicted gene, 39503, transcript variant X2	http://www.ncbi.nlm.nih.gov/gene/?term=105243672
Gm40454	lncRNA	chr7:118180961-118182367	-	105244932	0	0	0.992704	2.18628	1.97247	1.92517	2.53112	0.216582	0.329911	up	predicted gene, 40454	http://www.ncbi.nlm.nih.gov/gene/?term=105244932
Lrrc8e	protein_coding	chr8:4224268-4237470	+	72267	1.05284	0	3.97082	12.0246	6.90365	9.62587	2.52937	0.00842652	0.0196567	up	leucine rich repeat containing 8 family, member E	http://www.ncbi.nlm.nih.gov/gene/?term=72267
Vegfc	protein_coding	chr8:54077532-54186454	+	22341	1.05284	0.896712	0	4.37257	6.90365	0	2.52732	0.124394	0.210219	up	vascular endothelial growth factor C	http://www.ncbi.nlm.nih.gov/gene/?term=22341
Gm46210	lncRNA	chr10:9901313-9922935	+	108167793	0	0.896712	0	2.18628	0.986236	2.88776	2.52665	0.224209	0.339531	up	predicted gene, 46210	http://www.ncbi.nlm.nih.gov/gene/?term=108167793
Pard3	protein_coding	chr8:127063381-127612286	+	93742	0	2.69014	0	7.65199	3.94494	4.81293	2.52611	0.0518103	0.0993793	up	par-3 family cell polarity regulator	http://www.ncbi.nlm.nih.gov/gene/?term=93742
Nkain1	protein_coding	chr4:130530131-130574216	-	67149	152.662	137.197	178.687	772.851	930.021	985.689	2.52469	3.21644e-108	3.56828e-106	up	Na+/K+ transporting ATPase interacting 1	http://www.ncbi.nlm.nih.gov/gene/?term=67149
Unc45b	protein_coding	chr11:82911253-82943406	+	217012	0	0	0.992704	1.09314	2.95871	1.92517	2.51131	0.226499	0.342331	up	unc-45 myosin chaperone B	http://www.ncbi.nlm.nih.gov/gene/?term=217012
Gm45950	lncRNA	chr17:88066125-88090544	+	108167341	0	0.896712	0	1.09314	2.95871	1.92517	2.51125	0.228722	0.345178	up	predicted gene, 45950	http://www.ncbi.nlm.nih.gov/gene/?term=108167341
LOC115488402	snoRNA	chr14:32191854-32192050	-	115488402	0	0.896712	0	1.09314	1.97247	2.88776	2.50668	0.23005	0.346797	up	small nucleolar RNA SNORA74	http://www.ncbi.nlm.nih.gov/gene/?term=115488402
Mmp14	protein_coding	chr14:54431598-54442456	+	17387	3.15853	2.69014	0.992704	13.1177	24.6559	0.962587	2.50036	0.00633457	0.0151762	up	matrix metallopeptidase 14 (membrane-inserted)	http://www.ncbi.nlm.nih.gov/gene/?term=17387
Celsr2	protein_coding	chr3:108390848-108416069	-	53883	1.05284	1.79342	0	7.65199	5.91742	2.88776	2.49892	0.0477975	0.0924981	up	cadherin, EGF LAG seven-pass G-type receptor 2	http://www.ncbi.nlm.nih.gov/gene/?term=53883
Elavl3	protein_coding	chr9:22015005-22052146	-	15571	0	0.896712	0	0	4.93118	0.962587	2.49407	0.268953	0.392351	up	ELAV like RNA binding protein 3	http://www.ncbi.nlm.nih.gov/gene/?term=15571
Ager	protein_coding	chr17:34597460-34600937	+	11596	1.05284	0.896712	0	2.18628	2.95871	5.77552	2.49144	0.109043	0.188197	up	advanced glycosylation end product-specific receptor	http://www.ncbi.nlm.nih.gov/gene/?term=11596
Gm46652	lncRNA	chr19:60611230-60629961	+	108168413	1.05284	0	0	0	3.94494	1.92517	2.48977	0.25929	0.381392	up	predicted gene, 46652, transcript variant X2	http://www.ncbi.nlm.nih.gov/gene/?term=108168413
Cbln2	protein_coding	chr18:86711061-86718283	+	12405	1.05284	0	0	0	2.95871	2.88776	2.4851	0.258901	0.381026	up	cerebellin 2 precursor protein	http://www.ncbi.nlm.nih.gov/gene/?term=12405
Sdr39u1	protein_coding	chr14:55897283-55900342	-	654795	109.496	76.2205	110.19	517.056	542.43	581.403	2.48079	1.62507e-80	1.16235e-78	up	short chain dehydrogenase/reductase family 39U, member 1	http://www.ncbi.nlm.nih.gov/gene/?term=654795
Plxnc1	protein_coding	chr10:94790866-94945015	-	54712	853.857	822.285	960.938	4173.61	5367.1	5166.2	2.47984	2.59997e-85	1.96298e-83	up	plexin C1	http://www.ncbi.nlm.nih.gov/gene/?term=54712
Nlgn3	protein_coding	chrX:101299179-101321350	+	245537	1.05284	1.79342	0	4.37257	8.87612	2.88776	2.47834	0.0523436	0.100284	up	neuroligin 3	http://www.ncbi.nlm.nih.gov/gene/?term=245537
Gm51712	lncRNA	chr9:65563432-65570400	+	115487226	1.05284	0.896712	0.992704	7.65199	3.94494	4.81293	2.47796	0.044095	0.0861198	up	predicted gene, 51712	http://www.ncbi.nlm.nih.gov/gene/?term=115487226
Itgad	protein_coding	chr7:128173933-128205504	+	381924	0	3.58685	0.992704	10.9314	9.86236	5.77552	2.47262	0.0121841	0.0274787	up	integrin, alpha D	http://www.ncbi.nlm.nih.gov/gene/?term=381924
Eng	protein_coding	chr2:32646595-32682669	+	13805	74.7519	87.8778	67.5039	381.506	450.71	439.902	2.46302	2.44623e-66	1.24666e-64	up	endoglin	http://www.ncbi.nlm.nih.gov/gene/?term=13805
Ppp1r15a	protein_coding	chr7:45522917-45526268	-	17872	516.946	632.182	490.396	2376.49	3700.36	2898.35	2.4523	9.94727e-30	1.6655e-28	up	protein phosphatase 1, regulatory subunit 15A	http://www.ncbi.nlm.nih.gov/gene/?term=17872
Upk3bl	protein_coding	chr5:136057259-136076695	+	69665	0	2.69014	0	8.74513	3.94494	2.88776	2.4501	0.0669498	0.124112	up	uroplakin 3B-like	http://www.ncbi.nlm.nih.gov/gene/?term=69665
Grasp	protein_coding	chr15:101224207-101232756	+	56149	48.4308	36.7652	41.6936	227.373	235.71	225.245	2.44685	2.07452e-40	5.04943e-39	up	GRP1 (general receptor for phosphoinositides 1)-associated scaffold protein	http://www.ncbi.nlm.nih.gov/gene/?term=56149
Gfi1	protein_coding	chr5:107716655-107725805	-	14581	3.15853	6.27698	0.992704	21.8628	21.6972	14.4388	2.44503	0.000164796	0.000513271	up	growth factor independent 1 transcription repressor	http://www.ncbi.nlm.nih.gov/gene/?term=14581
Tead1	protein_coding	chr7:112679356-112906784	+	21676	1.05284	0	2.97811	9.83827	9.86236	1.92517	2.44399	0.0303961	0.0623992	up	TEA domain family member 1	http://www.ncbi.nlm.nih.gov/gene/?term=21676
Sox4	protein_coding	chr13:28948919-28953699	-	20677	0	5.38027	0.992704	15.304	19.7247	0	2.44364	0.24011	0.358851	up	SRY (sex determining region Y)-box 4	http://www.ncbi.nlm.nih.gov/gene/?term=20677
Chac1	protein_coding	chr2:119351242-119354326	+	69065	181.089	514.713	184.643	1356.59	1884.7	1547.84	2.44269	2.62014e-06	1.04934e-05	up	ChaC, cation transport regulator 1	http://www.ncbi.nlm.nih.gov/gene/?term=69065
Gm867	protein_coding	chr10:75937719-75940672	-	333670	1.05284	1.79342	1.98541	10.9314	6.90365	8.66328	2.44156	0.00996051	0.0228493	up	predicted gene 867	http://www.ncbi.nlm.nih.gov/gene/?term=333670
Mir8102	miRNA	chr11:97744897-97745035	+	102466256	0	1.79342	0	4.37257	0	5.77552	2.43173	0.166439	0.267021	up	microRNA 8102	http://www.ncbi.nlm.nih.gov/gene/?term=102466256
Muc3a	protein_coding	chr5:137208805-137212545	-	619309	0	1.79342	0	2.18628	5.91742	1.92517	2.41274	0.146045	0.239367	up	mucin 3A, cell surface associated	http://www.ncbi.nlm.nih.gov/gene/?term=619309
Bbc3	protein_coding	chr7:16308398-16318334	+	170770	490.625	562.238	483.447	2651.96	2808.8	2709.68	2.40816	4.35901e-301	6.46243e-298	up	BCL2 binding component 3	http://www.ncbi.nlm.nih.gov/gene/?term=170770
Sytl1	protein_coding	chr4:133253090-133263087	-	269589	1.05284	0.896712	2.97811	4.37257	10.8486	10.5885	2.4042	0.0135482	0.0302373	up	synaptotagmin-like 1	http://www.ncbi.nlm.nih.gov/gene/?term=269589
Tppp	protein_coding	chr13:74009419-74035753	+	72948	5.26422	1.79342	5.95623	21.8628	25.6421	20.2143	2.40359	3.77531e-05	0.000129208	up	tubulin polymerization promoting protein	http://www.ncbi.nlm.nih.gov/gene/?term=72948
Gm23969	snoRNA	chr2:26911261-26911334	+	115489598	1.05284	0.896712	0	5.46571	3.94494	0.962587	2.4019	0.133342	0.222711	up	small nucleolar RNA SNORD24	http://www.ncbi.nlm.nih.gov/gene/?term=115489598
Atp1b2	protein_coding	chr11:69599728-69605978	-	11932	0	0.896712	0.992704	4.37257	1.97247	3.85035	2.39824	0.129595	0.217431	up	ATPase, Na+/K+ transporting, beta 2 polypeptide	http://www.ncbi.nlm.nih.gov/gene/?term=11932
Hapln3	protein_coding	chr7:79117027-79133173	-	67666	0	0	1.98541	5.46571	3.94494	0.962587	2.38959	0.145832	0.239113	up	hyaluronan and proteoglycan link protein 3	http://www.ncbi.nlm.nih.gov/gene/?term=67666
Epha2	protein_coding	chr4:141301221-141329384	+	13836	56.8536	76.2205	67.5039	376.041	366.88	313.803	2.38918	4.56514e-54	1.71146e-52	up	Eph receptor A2	http://www.ncbi.nlm.nih.gov/gene/?term=13836
Hes7	protein_coding	chr11:69118906-69124054	+	84653	1.05284	1.79342	0	3.27942	8.87612	2.88776	2.37998	0.0687012	0.12674	up	hes family bHLH transcription factor 7	http://www.ncbi.nlm.nih.gov/gene/?term=84653
Serpinh1	protein_coding	chr7:99345375-99353239	-	12406	6.31706	7.17369	6.94893	40.4462	29.5871	36.5783	2.3777	1.90127e-07	8.67054e-07	up	serine (or cysteine) peptidase inhibitor, clade H, member 1	http://www.ncbi.nlm.nih.gov/gene/?term=12406
Txnrd3	protein_coding	chr6:89643988-89675529	+	232223	127.394	130.92	176.701	674.468	810.686	770.07	2.37585	1.12429e-90	9.40254e-89	up	thioredoxin reductase 3	http://www.ncbi.nlm.nih.gov/gene/?term=232223
Hspb8	protein_coding	chr5:116408491-116422864	-	80888	0	0.896712	3.97082	8.74513	6.90365	9.62587	2.37264	0.0164523	0.0360188	up	heat shock protein 8	http://www.ncbi.nlm.nih.gov/gene/?term=80888
Ciart	protein_coding	chr3:95878500-95882257	-	229599	165.297	175.756	182.658	879.979	989.195	843.226	2.37179	8.102e-122	1.10106e-119	up	circadian associated repressor of transcription	http://www.ncbi.nlm.nih.gov/gene/?term=229599
Ttc39c	protein_coding	chr18:12583103-12739404	+	72747	1.05284	0.896712	0	2.18628	6.90365	0.962587	2.36767	0.146922	0.240611	up	tetratricopeptide repeat domain 39C	http://www.ncbi.nlm.nih.gov/gene/?term=72747
Gm31228	lncRNA	chr11:80805815-80821206	-	102633393	0	0.896712	0	5.46571	0	0	2.36053	0.342314	0.473571	up	predicted gene, 31228, transcript variant X2	http://www.ncbi.nlm.nih.gov/gene/?term=102633393
Camkv	protein_coding	chr9:107935851-107949691	+	235604	2.10569	0.896712	0	5.46571	2.95871	6.73811	2.35906	0.0655146	0.121883	up	CaM kinase-like vesicle-associated	http://www.ncbi.nlm.nih.gov/gene/?term=235604
Trib3	protein_coding	chr2:152337425-152344060	-	228775	1007.57	1024.04	983.77	4108.03	6175.81	5175.83	2.35816	2.01267e-45	5.64934e-44	up	tribbles pseudokinase 3	http://www.ncbi.nlm.nih.gov/gene/?term=228775
Gm20655	lncRNA	chr10:17783279-17835601	-	102635429	3.15853	0	3.97082	12.0246	17.7522	5.77552	2.35281	0.00561976	0.0136116	up	predicted gene 20655, transcript variant X3	http://www.ncbi.nlm.nih.gov/gene/?term=102635429
Ubtd2	protein_coding	chr11:32455370-32518709	+	327900	31.5853	35.8685	40.7009	188.02	180.481	184.817	2.35254	6.29944e-32	1.12521e-30	up	ubiquitin domain containing 2	http://www.ncbi.nlm.nih.gov/gene/?term=327900
Arhgdig	protein_coding	chr17:26199183-26201350	-	14570	24.2154	26.0046	23.8249	91.8239	126.238	158.827	2.3497	2.44793e-19	2.65961e-18	up	Rho GDP dissociation inhibitor (GDI) gamma	http://www.ncbi.nlm.nih.gov/gene/?term=14570
Smarca5-ps	transcribed_pseudogene	chr4:145464210-145467961	+	545700	0	0.896712	0.992704	0	3.94494	5.77552	2.348	0.167882	0.268915	up	SWI/SNF related, matrix associated, actin depenent ragulator of chromatin, subfamily a, member 5, pseudogene	http://www.ncbi.nlm.nih.gov/gene/?term=545700
Gdf11	protein_coding	chr10:128880524-128891718	-	14561	0	2.69014	0.992704	6.55885	8.87612	3.85035	2.334	0.0392952	0.0779878	up	growth differentiation factor 11	http://www.ncbi.nlm.nih.gov/gene/?term=14561
Nhs	protein_coding	chrX:161833290-162159441	-	195727	0	0.896712	0	4.37257	0.986236	0	2.33389	0.317001	0.446857	up	NHS actin remodeling regulator	http://www.ncbi.nlm.nih.gov/gene/?term=195727
Tnc	protein_coding	chr4:63959785-64047015	-	21923	0	0.896712	0	4.37257	0.986236	0	2.33389	0.317001	0.446857	up	tenascin C	http://www.ncbi.nlm.nih.gov/gene/?term=21923
Gm51541	lncRNA	chr8:83578923-83583325	-	115486887	0	0	0.992704	4.37257	0.986236	0	2.33367	0.314219	0.443661	up	predicted gene, 51541	http://www.ncbi.nlm.nih.gov/gene/?term=115486887
Gm39092	lncRNA	chr7:128358793-128367010	-	105243060	1.05284	2.69014	0	7.65199	6.90365	4.81293	2.32996	0.0375522	0.0750735	up	predicted gene, 39092, transcript variant X1	http://www.ncbi.nlm.nih.gov/gene/?term=105243060
Bscl2	protein_coding	chr19:8837467-8848683	+	14705	261.105	207.14	249.169	1158.73	1164.74	1248.48	2.32134	2.84679e-149	5.46181e-147	up	Berardinelli-Seip congenital lipodystrophy 2 (seipin)	http://www.ncbi.nlm.nih.gov/gene/?term=14705
Erich4	protein_coding	chr7:25614620-25615853	-	632778	0	1.79342	0	6.55885	1.97247	0.962587	2.32125	0.177527	0.281571	up	glutamate rich 4	http://www.ncbi.nlm.nih.gov/gene/?term=632778
Tekt5	protein_coding	chr16:10357952-10395455	-	70426	0	1.79342	0	6.55885	1.97247	0.962587	2.32125	0.177527	0.281571	up	tektin 5	http://www.ncbi.nlm.nih.gov/gene/?term=70426
Fbln5	protein_coding	chr12:101746565-101819119	-	23876	1.05284	2.69014	0.992704	14.2108	9.86236	0	2.3127	0.0381771	0.0760836	up	fibulin 5	http://www.ncbi.nlm.nih.gov/gene/?term=23876
Spag6	protein_coding	chr2:18694011-18749746	+	381350	0	0	0.992704	3.27942	1.97247	0	2.30957	0.316253	0.445953	up	sperm associated antigen 6	http://www.ncbi.nlm.nih.gov/gene/?term=381350
Pinlyp	protein_coding	chr7:24541654-24546668	-	641361	1.05284	0	0	3.27942	1.97247	0	2.30948	0.314467	0.443935	up	phospholipase A2 inhibitor and LY6/PLAUR domain containing	http://www.ncbi.nlm.nih.gov/gene/?term=641361
Tcam1	protein_coding	chr11:106273020-106288737	+	75870	33.691	61.8731	41.6936	185.834	269.242	229.096	2.3058	1.1451e-29	1.91335e-28	up	testicular cell adhesion molecule 1	http://www.ncbi.nlm.nih.gov/gene/?term=75870
Lmtk3	protein_coding	chr7:45783134-45804144	+	381983	7.36991	0.896712	0	13.1177	19.7247	6.73811	2.30437	0.00582778	0.0140653	up	lemur tyrosine kinase 3	http://www.ncbi.nlm.nih.gov/gene/?term=381983
Gm11695	lncRNA	chr11:115461910-115463714	-	102634708	0	0.896712	0	3.27942	0.986236	0.962587	2.30309	0.296805	0.424319	up	predicted gene 11695, transcript variant X1	http://www.ncbi.nlm.nih.gov/gene/?term=102634708
Gm39303	lncRNA	chr9:21553189-21567632	-	105243356	0	0.896712	0	3.27942	0.986236	0.962587	2.30309	0.296805	0.424319	up	predicted gene, 39303	http://www.ncbi.nlm.nih.gov/gene/?term=105243356
AU021063	lncRNA	chr15:101221247-101222155	+	105968	0	0	0.992704	3.27942	0.986236	0.962587	2.30294	0.294163	0.421473	up	expressed sequence AU021063	http://www.ncbi.nlm.nih.gov/gene/?term=105968
Rho	protein_coding	chr6:115926754-115940038	+	212541	0	0	0.992704	3.27942	0.986236	0.962587	2.30294	0.294163	0.421473	up	rhodopsin	http://www.ncbi.nlm.nih.gov/gene/?term=212541
Rhobtb1	protein_coding	chr10:69151058-69291791	+	69288	1.05284	0	0	3.27942	0.986236	0.962587	2.30285	0.292538	0.419588	up	Rho-related BTB domain containing 1	http://www.ncbi.nlm.nih.gov/gene/?term=69288
Icam5	protein_coding	chr9:21032038-21039036	+	15898	50.5365	25.1079	25.8103	160.692	157.798	174.228	2.2966	1.98055e-24	2.69231e-23	up	intercellular adhesion molecule 5, telencephalin	http://www.ncbi.nlm.nih.gov/gene/?term=15898
Areg	protein_coding	chr5:91139599-91148432	+	11839	0	0.896712	0	2.18628	2.95871	0	2.28562	0.327151	0.458192	up	amphiregulin	http://www.ncbi.nlm.nih.gov/gene/?term=11839
Pcsk9	protein_coding	chr4:106442334-106464325	-	100102	1.05284	0	0	2.18628	2.95871	0	2.28551	0.322418	0.453079	up	proprotein convertase subtilisin/kexin type 9	http://www.ncbi.nlm.nih.gov/gene/?term=100102
Aqp9	protein_coding	chr9:71110659-71167849	-	64008	10.5284	26.0046	17.8687	64.4953	117.362	85.6702	2.28209	5.08498e-13	3.754e-12	up	aquaporin 9	http://www.ncbi.nlm.nih.gov/gene/?term=64008
Col3a1	protein_coding	chr1:45311538-45349706	+	12825	0	0.896712	0	2.18628	1.97247	0.962587	2.27955	0.300324	0.428569	up	collagen, type III, alpha 1	http://www.ncbi.nlm.nih.gov/gene/?term=12825
Clec4e	protein_coding	chr6:123281789-123289871	-	56619	486.414	645.633	568.82	2471.59	3001.12	2790.54	2.27932	4.06948e-60	1.76973e-58	up	C-type lectin domain family 4, member e	http://www.ncbi.nlm.nih.gov/gene/?term=56619
Paqr5	protein_coding	chr9:61953738-62026852	-	74090	1.05284	0	2.97811	6.55885	3.94494	8.66328	2.27698	0.0431871	0.0845493	up	progestin and adipoQ receptor family member V	http://www.ncbi.nlm.nih.gov/gene/?term=74090
Slc5a10	protein_coding	chr11:61672782-61720817	-	109342	0	0.896712	0	2.18628	0.986236	1.92517	2.2742	0.30208	0.430434	up	solute carrier family 5 (sodium/glucose cotransporter), member 10	http://www.ncbi.nlm.nih.gov/gene/?term=109342
Ptgds	protein_coding	chr2:25466709-25470110	-	19215	0	1.79342	0	3.27942	0	5.77552	2.27286	0.211962	0.324144	up	prostaglandin D2 synthase (brain)	http://www.ncbi.nlm.nih.gov/gene/?term=19215
Fosl1	protein_coding	chr19:5447698-5455938	+	14283	117.919	116.573	136	594.669	625.274	566.964	2.27077	2.69895e-86	2.07616e-84	up	fos-like antigen 1	http://www.ncbi.nlm.nih.gov/gene/?term=14283
Gm22146	lncRNA	chr17:28446477-28455605	+	102639006	0	0.896712	0	2.18628	0	2.88776	2.26901	0.332724	0.463912	up	predicted gene, 22146, transcript variant X2	http://www.ncbi.nlm.nih.gov/gene/?term=102639006
Defa20	protein_coding	chr8:21509258-21510237	+	68009	0	0	0.992704	2.18628	0	2.88776	2.269	0.329677	0.460621	up	defensin, alpha, 20	http://www.ncbi.nlm.nih.gov/gene/?term=68009
Gm52873	lncRNA	chr6:116238804-116241440	+	115490366	0	0.896712	0	1.09314	3.94494	0	2.26108	0.341311	0.472437	up	predicted gene, 52873	http://www.ncbi.nlm.nih.gov/gene/?term=115490366
Abca8b	protein_coding	chr11:109932206-109996274	-	27404	3.15853	0.896712	0	4.37257	2.95871	11.551	2.25709	0.0518218	0.0993896	up	ATP-binding cassette, sub-family A (ABC1), member 8b	http://www.ncbi.nlm.nih.gov/gene/?term=27404
Gm31402	lncRNA	chr8:25993294-25998229	+	102633618	0	1.79342	0	2.18628	1.97247	4.81293	2.25637	0.186086	0.29191	up	predicted gene, 31402, transcript variant X2	http://www.ncbi.nlm.nih.gov/gene/?term=102633618
Gm17115	lncRNA	chr17:32788394-32790439	+	102632854	0	0	0.992704	1.09314	2.95871	0.962587	2.25585	0.3096	0.438687	up	predicted gene 17115	http://www.ncbi.nlm.nih.gov/gene/?term=102632854
Gramd1c	protein_coding	chr16:43980350-44065380	-	207798	4.21138	8.07041	6.94893	28.4217	31.5596	32.728	2.25574	2.37856e-06	9.58004e-06	up	GRAM domain containing 1C	http://www.ncbi.nlm.nih.gov/gene/?term=207798
Sugct	protein_coding	chr13:16857472-17694795	-	192136	1.05284	0.896712	0	5.46571	1.97247	1.92517	2.25269	0.167101	0.26798	up	succinyl-CoA glutarate-CoA transferase	http://www.ncbi.nlm.nih.gov/gene/?term=192136
Gm52912	lncRNA	chr6:91490230-91499127	+	115490422	0	0	0.992704	1.09314	1.97247	1.92517	2.25048	0.307166	0.436005	up	predicted gene, 52912	http://www.ncbi.nlm.nih.gov/gene/?term=115490422
Cmtm2b	protein_coding	chr8:104322206-104330764	+	75502	0	1.79342	0	0	7.88989	0.962587	2.24994	0.233284	0.3507	up	CKLF-like MARVEL transmembrane domain containing 2B	http://www.ncbi.nlm.nih.gov/gene/?term=75502
Mir692-2	miRNA	chr4:125504749-125504857	+	735288	2.10569	0	0.992704	5.46571	4.93118	3.85035	2.24793	0.0813034	0.146395	up	microRNA 692-2	http://www.ncbi.nlm.nih.gov/gene/?term=735288
Gm38946	lncRNA	chr7:13172133-13173061	+	105242850	0	1.79342	0	1.09314	3.94494	3.85035	2.247	0.191931	0.299064	up	predicted gene, 38946	http://www.ncbi.nlm.nih.gov/gene/?term=105242850
Pfkfb3	protein_coding	chr2:11471430-11554071	-	170768	571.694	636.665	639.302	2775.49	3294.03	2702.94	2.2462	3.19192e-197	1.44594e-194	up	6-phosphofructo-2-kinase/fructose-2,6-biphosphatase 3	http://www.ncbi.nlm.nih.gov/gene/?term=170768
3830403N18Rik	protein_coding	chrX:55839252-56153496	+	70691	137.923	139.887	153.869	694.145	655.847	696.913	2.24538	1.31241e-98	1.24435e-96	up	RIKEN cDNA 3830403N18 gene	http://www.ncbi.nlm.nih.gov/gene/?term=70691
Gm36188	lncRNA	chr8:123773770-123791080	-	102640012	7.36991	8.96712	4.96352	22.956	35.5045	42.3538	2.24041	1.89754e-06	7.72276e-06	up	predicted gene, 36188, transcript variant X5	http://www.ncbi.nlm.nih.gov/gene/?term=102640012
Gm40386	lncRNA	chr12:35038877-35042667	+	105244852	1.05284	0.896712	0	4.37257	2.95871	1.92517	2.24012	0.167124	0.26799	up	predicted gene, 40386	http://www.ncbi.nlm.nih.gov/gene/?term=105244852
Clcnka	protein_coding	chr4:141384611-141398706	-	12733	1.05284	0	0	1.09314	0	3.85035	2.23852	0.343926	0.474955	up	chloride channel, voltage-sensitive Ka	http://www.ncbi.nlm.nih.gov/gene/?term=12733
Slc22a13b	transcribed_pseudogene	chr9:119220491-119231692	-	109280	0	0	0.992704	1.09314	0	3.85035	2.23846	0.345848	0.476922	up	solute carrier family 22 (organic cation transporter), member 13b	http://www.ncbi.nlm.nih.gov/gene/?term=109280
Gfap	protein_coding	chr11:102887336-102897200	-	14580	8.42275	0.896712	2.97811	16.3971	15.7798	24.0647	2.23832	0.000551431	0.00158323	up	glial fibrillary acidic protein	http://www.ncbi.nlm.nih.gov/gene/?term=14580
Gm30984	lncRNA	chr17:87515436-87531096	-	102633068	1.05284	0	0.992704	6.55885	0.986236	1.92517	2.2351	0.175479	0.278865	up	predicted gene, 30984, transcript variant X2	http://www.ncbi.nlm.nih.gov/gene/?term=102633068
6430590A07Rik	lncRNA	chr3:40885857-40894104	-	619719	1.05284	0	0	0	4.93118	0	2.23506	0.379278	0.512195	up	RIKEN cDNA 6430590A07 gene	http://www.ncbi.nlm.nih.gov/gene/?term=619719
AA388235	lncRNA	chr17:33981492-33985358	+	433100	0	0.896712	0	0	4.93118	0	2.2349	0.384631	0.517922	up	expressed sequence AA388235	http://www.ncbi.nlm.nih.gov/gene/?term=433100
Qrfp	protein_coding	chr2:31806168-31810580	-	227717	0	0.896712	0	0	4.93118	0	2.2349	0.384631	0.517922	up	pyroglutamylated RFamide peptide	http://www.ncbi.nlm.nih.gov/gene/?term=227717
Sesn2	protein_coding	chr4:132492804-132510456	-	230784	450.617	534.44	413.958	1814.61	2611.55	2135.02	2.22906	4.03549e-33	7.52123e-32	up	sestrin 2	http://www.ncbi.nlm.nih.gov/gene/?term=230784
Efna4	protein_coding	chr3:89333393-89338028	-	13639	0	0	1.98541	4.37257	2.95871	1.92517	2.22737	0.181493	0.286468	up	ephrin A4	http://www.ncbi.nlm.nih.gov/gene/?term=13639
Hoxb2	protein_coding	chr11:96351632-96354020	+	103889	1.05284	0	0	0	2.95871	1.92517	2.22498	0.342729	0.474038	up	homeobox B2	http://www.ncbi.nlm.nih.gov/gene/?term=103889
Snord23	snoRNA	chr7:15938762-15938860	-	100217441	0	0	0.992704	0	2.95871	1.92517	2.22489	0.34471	0.475635	up	small nucleolar RNA, C/D box 23	http://www.ncbi.nlm.nih.gov/gene/?term=100217441
Padi4	protein_coding	chr4:140745508-140774239	-	18602	12.6341	5.38027	2.97811	25.1423	34.5183	36.5783	2.22149	5.26505e-06	2.03514e-05	up	peptidyl arginine deiminase, type IV	http://www.ncbi.nlm.nih.gov/gene/?term=18602
Car6	protein_coding	chr4:150187015-150201135	-	12353	77.9105	60.0797	136.993	325.756	519.746	433.164	2.21859	1.87742e-08	9.44386e-08	up	carbonic anhydrase 6	http://www.ncbi.nlm.nih.gov/gene/?term=12353
Cfap74	protein_coding	chr4:155392099-155466823	+	544678	0	0.896712	0.992704	1.09314	3.94494	3.85035	2.2139	0.182407	0.287466	up	cilia and flagella associated protein 74	http://www.ncbi.nlm.nih.gov/gene/?term=544678
Gm11517	transcribed_pseudogene	chr11:96795332-96798156	-	629750	1.05284	0.896712	0	2.18628	3.94494	2.88776	2.21235	0.174292	0.277465	up	predicted gene 11517	http://www.ncbi.nlm.nih.gov/gene/?term=629750
Cngb1	protein_coding	chr8:95239043-95306585	-	333329	1.05284	0	0	0	0	4.81293	2.2053	0.389336	0.52286	up	cyclic nucleotide gated channel beta 1	http://www.ncbi.nlm.nih.gov/gene/?term=333329
Snord73a	snoRNA	chr3:86138791-86138858	-	19870	1.05284	0	0	0	0	4.81293	2.2053	0.389336	0.52286	up	small nucleolar RNA, C/D box U73A	http://www.ncbi.nlm.nih.gov/gene/?term=19870
Car3	protein_coding	chr3:14863538-14872381	+	12350	0	0.896712	1.98541	7.65199	2.95871	2.88776	2.20297	0.100027	0.175008	up	carbonic anhydrase 3	http://www.ncbi.nlm.nih.gov/gene/?term=12350
Gm35474	lncRNA	chr17:5845712-5848351	-	105246186	3.15853	0	0.992704	7.65199	6.90365	3.85035	2.19676	0.0528464	0.10107	up	predicted gene, 35474	http://www.ncbi.nlm.nih.gov/gene/?term=105246186
Xcr1	protein_coding	chr9:123852315-123862029	-	23832	3.15853	1.79342	0	8.74513	10.8486	2.88776	2.19155	0.0349802	0.07054	up	chemokine (C motif) receptor 1	http://www.ncbi.nlm.nih.gov/gene/?term=23832
Gm7592	protein_coding	chr1:85326832-85555681	+	101055758	41.0609	47.5257	36.7301	137.736	238.669	196.368	2.19148	1.12339e-23	1.47033e-22	up	predicted gene 7592	http://www.ncbi.nlm.nih.gov/gene/?term=101055758
Syt12	protein_coding	chr19:4445908-4477143	-	171180	1.05284	0.896712	0.992704	6.55885	6.90365	0	2.18976	0.117471	0.200159	up	synaptotagmin XII	http://www.ncbi.nlm.nih.gov/gene/?term=171180
Ighm	C_region	chr12:113418826-113422730	-	16019	301.113	372.135	363.33	1527.12	1568.12	1639.29	2.18801	8.55085e-171	2.73426e-168	up	immunoglobulin heavy constant mu	http://www.ncbi.nlm.nih.gov/gene/?term=16019
Trp53cor1	lncRNA	chr17:29057474-29079126	-	100504267	10.5284	5.38027	21.8395	64.4953	46.3531	58.7178	2.17965	8.72379e-09	4.5337e-08	up	tumor protein p53 pathway corepressor 1	http://www.ncbi.nlm.nih.gov/gene/?term=100504267
Sec1	protein_coding	chr7:45677686-45694402	-	56546	32.6382	29.5915	43.679	190.207	163.715	124.174	2.17492	8.39436e-22	1.01254e-20	up	secretory blood group 1	http://www.ncbi.nlm.nih.gov/gene/?term=56546
Gm31353	lncRNA	chr4:153834514-153841765	-	102633557	1.05284	0	1.98541	5.46571	3.94494	3.85035	2.15315	0.102478	0.178682	up	predicted gene, 31353, transcript variant X6	http://www.ncbi.nlm.nih.gov/gene/?term=102633557
Jag2	protein_coding	chr12:112907803-112929812	-	16450	30.5325	41.2487	29.7811	158.506	148.922	147.276	2.15299	9.59132e-24	1.2604e-22	up	jagged 2	http://www.ncbi.nlm.nih.gov/gene/?term=16450
Slc44a2	protein_coding	chr9:21320719-21355028	+	68682	927.556	940.651	1016.53	4327.75	4288.15	4170.89	2.14801	0	0	up	solute carrier family 44, member 2	http://www.ncbi.nlm.nih.gov/gene/?term=68682
Slc7a11	protein_coding	chr3:50364936-50499087	-	26570	322.17	333.577	397.082	1243.99	1814.67	1604.63	2.14736	2.39278e-30	4.08602e-29	up	solute carrier family 7 (cationic amino acid transporter, y+ system), member 11	http://www.ncbi.nlm.nih.gov/gene/?term=26570
Oscar	protein_coding	chr7:3609813-3616157	-	232790	3.15853	0	0	7.65199	1.97247	3.85035	2.14399	0.121776	0.206479	up	osteoclast associated receptor	http://www.ncbi.nlm.nih.gov/gene/?term=232790
Taf9b	protein_coding	chrX:106206874-106221158	-	407786	0	1.79342	0	4.37257	3.94494	0	2.14322	0.249878	0.370651	up	TATA-box binding protein associated factor 9B	http://www.ncbi.nlm.nih.gov/gene/?term=407786
Tinagl1	protein_coding	chr4:130165600-130175122	-	94242	35.7967	43.0422	35.7374	120.246	212.041	174.228	2.14318	5.08049e-21	5.94352e-20	up	tubulointerstitial nephritis antigen-like 1	http://www.ncbi.nlm.nih.gov/gene/?term=94242
Rhox5	protein_coding	chrX:37754608-37808878	+	18617	56.8536	38.5586	31.7665	181.461	200.206	175.191	2.13912	2.78588e-26	4.11896e-25	up	reproductive homeobox 5	http://www.ncbi.nlm.nih.gov/gene/?term=18617
Fhad1	protein_coding	chr4:141890430-142015127	-	329977	44.2195	41.2487	35.7374	172.716	192.316	165.565	2.13133	4.65035e-27	7.10759e-26	up	forkhead-associated (FHA) phosphopeptide binding domain 1	http://www.ncbi.nlm.nih.gov/gene/?term=329977
Gm40475	lncRNA	chr12:84163073-84169109	+	105244957	2.10569	0	0	0	6.90365	1.92517	2.12928	0.242386	0.361584	up	predicted gene, 40475, transcript variant X1	http://www.ncbi.nlm.nih.gov/gene/?term=105244957
Kank2	protein_coding	chr9:21766773-21798546	-	235041	507.471	448.356	508.265	2232.19	1972.47	2165.82	2.12332	1.59012e-194	6.82414e-192	up	KN motif and ankyrin repeat domains 2	http://www.ncbi.nlm.nih.gov/gene/?term=235041
Tyro3	protein_coding	chr2:119797740-119818104	+	22174	14.7398	30.4882	16.876	73.2405	122.293	76.0444	2.11331	5.08064e-12	3.48277e-11	up	TYRO3 protein tyrosine kinase 3	http://www.ncbi.nlm.nih.gov/gene/?term=22174
Gm29720	transcribed_pseudogene	chr2:132214953-132215329	-	101055744	20.004	26.9014	25.8103	112.594	93.6924	109.735	2.1121	9.69609e-17	9.0928e-16	up	predicted gene, 29720	http://www.ncbi.nlm.nih.gov/gene/?term=101055744
Mgmt	protein_coding	chr7:136894463-137128193	+	17314	116.866	105.812	128.059	550.943	437.889	525.572	2.11192	2.54574e-60	1.11303e-58	up	O-6-methylguanine-DNA methyltransferase	http://www.ncbi.nlm.nih.gov/gene/?term=17314
Csf2ra	protein_coding	chr19:61217191-61228461	-	12982	432.719	343.441	412.965	1651.74	1670.68	1797.15	2.11069	3.7391e-159	1.01629e-156	up	colony stimulating factor 2 receptor, alpha, low-affinity (granulocyte-macrophage)	http://www.ncbi.nlm.nih.gov/gene/?term=12982
Gm4070	protein_coding	chr7:105895118-105953967	-	100042856	8.42275	5.38027	17.8687	30.608	56.2155	48.1293	2.10594	5.20203e-07	2.2443e-06	up	predicted gene 4070	http://www.ncbi.nlm.nih.gov/gene/?term=100042856
Gm39147	protein_coding	chr8:25399076-25427381	+	105243147	0	2.69014	0	3.27942	4.93118	3.85035	2.09736	0.140065	0.231332	up	predicted gene, 39147	http://www.ncbi.nlm.nih.gov/gene/?term=105243147
Tespa1	protein_coding	chr10:130322826-130363469	+	67596	0	0.896712	1.98541	7.65199	2.95871	1.92517	2.09482	0.129019	0.216666	up	thymocyte expressed, positive selection associated 1	http://www.ncbi.nlm.nih.gov/gene/?term=67596
Hes2	protein_coding	chr4:152158867-152162469	+	15206	0	1.79342	0	1.09314	5.91742	0.962587	2.09271	0.252126	0.373313	up	hes family bHLH transcription factor 2	http://www.ncbi.nlm.nih.gov/gene/?term=15206
Hid1	protein_coding	chr11:115347705-115367756	-	217310	5.26422	7.17369	5.95623	20.7697	37.477	20.2143	2.08727	5.92303e-05	0.000197249	up	HID1 domain containing	http://www.ncbi.nlm.nih.gov/gene/?term=217310
Gm31223	lncRNA	chr8:80948956-80980503	+	102633388	0	1.79342	0	1.09314	2.95871	3.85035	2.08043	0.24343	0.36281	up	predicted gene, 31223	http://www.ncbi.nlm.nih.gov/gene/?term=102633388
Gm52797	lncRNA	chr5:150108731-150131172	-	115490154	1.05284	0.896712	0	4.37257	1.97247	1.92517	2.07574	0.216506	0.329835	up	predicted gene, 52797, transcript variant X2	http://www.ncbi.nlm.nih.gov/gene/?term=115490154
Lrrc73	protein_coding	chr17:46254165-46257316	+	224813	17.8984	21.5211	32.7592	89.6376	107.5	106.847	2.07498	3.21962e-15	2.7461e-14	up	leucine rich repeat containing 73	http://www.ncbi.nlm.nih.gov/gene/?term=224813
Cables1	protein_coding	chr18:11839274-11945627	+	63955	0	0	2.97811	7.65199	2.95871	1.92517	2.07415	0.146575	0.240115	up	CDK5 and Abl enzyme substrate 1	http://www.ncbi.nlm.nih.gov/gene/?term=63955
Ppp2r3a	protein_coding	chr9:101104989-101251832	-	235542	65.2763	59.183	56.5841	226.28	275.16	257.011	2.07029	2.29935e-35	4.68722e-34	up	protein phosphatase 2, regulatory subunit B'', alpha	http://www.ncbi.nlm.nih.gov/gene/?term=235542
Nr1h4	protein_coding	chr10:89454234-89533645	-	20186	0	0.896712	0.992704	2.18628	4.93118	0.962587	2.06962	0.22887	0.345338	up	nuclear receptor subfamily 1, group H, member 4	http://www.ncbi.nlm.nih.gov/gene/?term=20186
Adap2	protein_coding	chr11:80154044-80178827	+	216991	10.5284	4.48356	7.94163	29.5148	33.532	31.7654	2.06749	6.8332e-06	2.60229e-05	up	ArfGAP with dual PH domains 2	http://www.ncbi.nlm.nih.gov/gene/?term=216991
Crb3	protein_coding	chr17:57062201-57065918	+	224912	0	1.79342	0.992704	2.18628	5.91742	3.85035	2.06457	0.135302	0.225063	up	crumbs family member 3	http://www.ncbi.nlm.nih.gov/gene/?term=224912
Spn	protein_coding	chr7:127123637-127145552	-	20737	202.146	213.417	191.592	769.572	935.938	834.563	2.06426	2.49485e-92	2.16415e-90	up	sialophorin	http://www.ncbi.nlm.nih.gov/gene/?term=20737
Gm51533	lncRNA	chr8:70367468-70374860	-	115486871	0	0.896712	0.992704	2.18628	2.95871	2.88776	2.06238	0.221138	0.33591	up	predicted gene, 51533, transcript variant X2	http://www.ncbi.nlm.nih.gov/gene/?term=115486871
Prss56	protein_coding	chr1:87183102-87188405	+	69453	0	2.69014	0	8.74513	2.95871	0	2.04963	0.198761	0.307475	up	protease, serine 56	http://www.ncbi.nlm.nih.gov/gene/?term=69453
Ptgs2os	lncRNA	chr1:150074873-150099874	-	320019	1.05284	0	0.992704	4.37257	2.95871	0.962587	2.04743	0.224692	0.340166	up	prostaglandin-endoperoxide synthase 2, opposite strand	http://www.ncbi.nlm.nih.gov/gene/?term=320019
Prickle4	protein_coding	chr17:47688474-47694910	-	381104	27.3739	27.7981	21.8395	92.917	85.8025	138.613	2.04404	2.22404e-14	1.80267e-13	up	prickle planar cell polarity protein 4	http://www.ncbi.nlm.nih.gov/gene/?term=381104
6720468P15Rik	lncRNA	chr19:57508564-57512788	+	78073	2.10569	0	1.98541	7.65199	4.93118	3.85035	2.03845	0.0791396	0.143083	up	RIKEN cDNA 6720468P15 gene	http://www.ncbi.nlm.nih.gov/gene/?term=78073
Gm39286	lncRNA	chr8:126567334-126571925	-	105243334	16.8455	1.79342	4.96352	51.3776	19.7247	25.0273	2.03822	0.0229092	0.0485137	up	predicted gene, 39286	http://www.ncbi.nlm.nih.gov/gene/?term=105243334
Pcdhb20	protein_coding	chr18:37504264-37507660	+	93891	2.10569	0.896712	0	4.37257	2.95871	4.81293	2.03687	0.132912	0.222151	up	protocadherin beta 20	http://www.ncbi.nlm.nih.gov/gene/?term=93891
Cd300ld5	protein_coding	chr11:115031447-115037780	-	100043125	0	0	1.98541	2.18628	4.93118	0.962587	2.03643	0.249896	0.370651	up	CD300 molecule like family member D5	http://www.ncbi.nlm.nih.gov/gene/?term=100043125
Gm24224	lncRNA	chr7:79343366-79353837	-	115486461	1.05284	0.896712	0	2.18628	0	5.77552	2.03407	0.261726	0.384248	up	predicted gene, 24224, transcript variant X2	http://www.ncbi.nlm.nih.gov/gene/?term=115486461
Gm16230	lncRNA	chr10:127672335-127676759	-	102632898	1.05284	0.896712	0.992704	3.27942	0.986236	7.7007	2.03247	0.142075	0.234138	up	predicted gene 16230	http://www.ncbi.nlm.nih.gov/gene/?term=102632898
Angptl6	protein_coding	chr9:20873808-20879822	-	70726	415.873	336.267	539.038	1613.48	1726.9	1928.06	2.02944	3.0123e-22	3.74711e-21	up	angiopoietin-like 6	http://www.ncbi.nlm.nih.gov/gene/?term=70726
Zxdb	protein_coding	chrX:94724569-94730191	+	668166	16.8455	25.1079	18.8614	60.1228	85.8025	102.997	2.02794	9.61936e-12	6.45035e-11	up	zinc finger, X-linked, duplicated B	http://www.ncbi.nlm.nih.gov/gene/?term=668166
Fut2	protein_coding	chr7:45648591-45666394	-	14344	0	2.69014	0.992704	7.65199	7.88989	0	2.0276	0.125613	0.211775	up	fucosyltransferase 2	http://www.ncbi.nlm.nih.gov/gene/?term=14344
Gm32486	lncRNA	chr7:139271266-139296932	-	102635051	0	0	1.98541	2.18628	1.97247	3.85035	2.02686	0.244664	0.364282	up	predicted gene, 32486, transcript variant X2	http://www.ncbi.nlm.nih.gov/gene/?term=102635051
Ccr2	protein_coding	chr9:124101918-124109140	+	12772	4.21138	3.58685	5.95623	19.6765	22.6834	13.4762	2.02483	0.000731275	0.00205898	up	chemokine (C-C motif) receptor 2	http://www.ncbi.nlm.nih.gov/gene/?term=12772
Grb10	protein_coding	chr11:11930499-12037428	-	14783	1.05284	4.48356	9.92704	28.4217	17.7522	17.3266	2.02361	0.000647972	0.00184064	up	growth factor receptor bound protein 10	http://www.ncbi.nlm.nih.gov/gene/?term=14783
Usp11	protein_coding	chrX:20703909-20720539	+	236733	4.21138	5.38027	15.8833	26.2354	36.4907	40.4287	2.0235	1.37703e-05	5.03762e-05	up	ubiquitin specific peptidase 11	http://www.ncbi.nlm.nih.gov/gene/?term=236733
Gm12589	lncRNA	chr11:121777749-121810326	+	102631997	1.05284	0	1.98541	3.27942	5.91742	2.88776	2.02277	0.137728	0.228329	up	predicted gene 12589, transcript variant X3	http://www.ncbi.nlm.nih.gov/gene/?term=102631997
Gm6988	transcribed_pseudogene	chr12:110315927-110316427	+	629595	4.21138	0.896712	2.97811	7.65199	8.87612	15.4014	2.01638	0.0130891	0.029321	up	predicted gene 6988	http://www.ncbi.nlm.nih.gov/gene/?term=629595
Prx	protein_coding	chr7:27499305-27520041	+	19153	15.7927	22.4178	6.94893	59.0296	71.009	52.9423	2.00543	6.81342e-09	3.57277e-08	up	periaxin	http://www.ncbi.nlm.nih.gov/gene/?term=19153
Gdpd3	protein_coding	chr7:126766414-126775645	+	68616	26.3211	25.1079	28.7884	110.407	96.6511	114.548	2.00474	3.05029e-16	2.77745e-15	up	glycerophosphodiester phosphodiesterase domain containing 3	http://www.ncbi.nlm.nih.gov/gene/?term=68616
LOC115488162	lncRNA	chr13:43244727-43276336	-	115488162	4.21138	1.79342	3.97082	13.1177	11.8348	14.4388	2.00095	0.00472749	0.0116196	up	uncharacterized LOC115488162	http://www.ncbi.nlm.nih.gov/gene/?term=115488162
Traf1	protein_coding	chr2:34941750-34961812	-	22029	127.394	147.061	104.234	474.423	513.829	530.385	2.00026	2.49511e-58	1.03013e-56	up	TNF receptor-associated factor 1	http://www.ncbi.nlm.nih.gov/gene/?term=22029
Arhgef17	protein_coding	chr7:100869746-100932161	-	207212	7.36991	11.6573	2.97811	29.5148	34.5183	25.0273	1.99905	3.46454e-05	0.0001195	up	Rho guanine nucleotide exchange factor (GEF) 17	http://www.ncbi.nlm.nih.gov/gene/?term=207212
Spats2l	protein_coding	chr1:57774102-57948398	+	67198	2.10569	2.69014	0.992704	18.5834	3.94494	0.962587	1.99584	0.0601938	0.113053	up	spermatogenesis associated, serine-rich 2-like	http://www.ncbi.nlm.nih.gov/gene/?term=67198
Rptoros	lncRNA	chr11:119820811-119834365	-	319454	3.15853	5.38027	0	14.2108	9.86236	10.5885	1.99416	0.0116844	0.0264357	up	regulatory associated protein of MTOR, complex 1, opposite strand	http://www.ncbi.nlm.nih.gov/gene/?term=319454
P3h3	protein_coding	chr6:124841089-124857746	-	14789	226.361	233.145	261.081	933.543	892.544	1037.67	1.99102	9.89043e-100	9.48784e-98	up	prolyl 3-hydroxylase 3	http://www.ncbi.nlm.nih.gov/gene/?term=14789
Foxd2	protein_coding	chr4:114906280-114908898	-	17301	6.31706	2.69014	1.98541	10.9314	7.88989	24.0647	1.98817	0.00582645	0.0140642	up	forkhead box D2	http://www.ncbi.nlm.nih.gov/gene/?term=17301
Slc39a2	protein_coding	chr14:51893082-51896745	+	214922	12.6341	9.86383	12.9052	48.0982	56.2155	35.6157	1.98776	1.3638e-07	6.29515e-07	up	solute carrier family 39 (zinc transporter), member 2	http://www.ncbi.nlm.nih.gov/gene/?term=214922
Fam71f2	protein_coding	chr6:29277528-29290684	+	245884	5.26422	6.27698	0.992704	20.7697	17.7522	11.551	1.98338	0.00222315	0.00580176	up	family with sequence similarity 71, member F2	http://www.ncbi.nlm.nih.gov/gene/?term=245884
Gm46957	lncRNA	chr6:34841335-34849156	-	108169138	0	1.79342	0	5.46571	1.97247	0	1.97968	0.308766	0.437815	up	predicted gene, 46957	http://www.ncbi.nlm.nih.gov/gene/?term=108169138
Gm16124	lncRNA	chr9:53667093-53681330	+	102636154	41.0609	43.0422	51.6206	196.765	158.784	180.004	1.97876	2.39236e-24	3.22968e-23	up	predicted gene 16124	http://www.ncbi.nlm.nih.gov/gene/?term=102636154
1810012K16Rik	lncRNA	chr8:22398721-22399591	+	69108	0	1.79342	0	5.46571	0	1.92517	1.97217	0.311331	0.440498	up	RIKEN cDNA 1810012K16 gene	http://www.ncbi.nlm.nih.gov/gene/?term=69108
Xylt1	protein_coding	chr7:117380979-117667630	+	233781	55.8007	89.6712	65.5185	271.099	323.485	238.722	1.97172	9.73781e-30	1.63211e-28	up	xylosyltransferase 1	http://www.ncbi.nlm.nih.gov/gene/?term=233781
Gm11716	lncRNA	chr11:107335924-107344804	+	102640379	32.6382	24.2112	30.7738	114.78	125.252	100.109	1.96348	3.06592e-16	2.79012e-15	up	predicted gene 11716	http://www.ncbi.nlm.nih.gov/gene/?term=102640379
Gm52047	lncRNA	chr13:43304372-43317727	+	115488163	1.05284	2.69014	0	1.09314	10.8486	2.88776	1.96263	0.129077	0.216686	up	predicted gene, 52047, transcript variant X1	http://www.ncbi.nlm.nih.gov/gene/?term=115488163
Vldlr	protein_coding	chr19:27216480-27254231	+	22359	0	1.79342	0	4.37257	2.95871	0	1.96226	0.311318	0.440498	up	very low density lipoprotein receptor	http://www.ncbi.nlm.nih.gov/gene/?term=22359
Ptpn14	protein_coding	chr1:189728216-189876695	+	19250	21.0569	40.352	33.7519	121.339	146.949	105.885	1.96223	6.11145e-16	5.44918e-15	up	protein tyrosine phosphatase, non-receptor type 14	http://www.ncbi.nlm.nih.gov/gene/?term=19250
Cd93	protein_coding	chr2:148436651-148443535	-	17064	2.10569	3.58685	1.98541	7.65199	11.8348	10.5885	1.95832	0.0156549	0.0344722	up	CD93 antigen	http://www.ncbi.nlm.nih.gov/gene/?term=17064
Scn2b	protein_coding	chr9:45117876-45130070	+	72821	0	0.896712	0.992704	6.55885	0.986236	0	1.95477	0.299201	0.42727	up	sodium channel, voltage-gated, type II, beta	http://www.ncbi.nlm.nih.gov/gene/?term=72821
1700055D18Rik	lncRNA	chr4:45012810-45014351	+	73405	0	2.69014	0	0	7.88989	2.88776	1.95432	0.227758	0.343946	up	RIKEN cDNA 1700055D18 gene	http://www.ncbi.nlm.nih.gov/gene/?term=73405
Pcdhb22	protein_coding	chr18:37518353-37521419	+	93893	9.4756	4.48356	15.8833	54.6571	24.6559	35.6157	1.95391	1.47671e-05	5.3815e-05	up	protocadherin beta 22	http://www.ncbi.nlm.nih.gov/gene/?term=93893
Cdkn1a	protein_coding	chr17:29090979-29100722	+	12575	3589.15	3337.56	3312.65	12621.4	14430.6	12572.3	1.95265	6.78791e-277	6.91858e-274	up	cyclin-dependent kinase inhibitor 1A (P21)	http://www.ncbi.nlm.nih.gov/gene/?term=12575
Kcna7	protein_coding	chr7:45405960-45411382	+	16495	4.21138	7.17369	5.95623	22.956	13.8073	30.8028	1.95137	0.000388509	0.00114427	up	potassium voltage-gated channel, shaker-related subfamily, member 7	http://www.ncbi.nlm.nih.gov/gene/?term=16495
Mxra8	protein_coding	chr4:155839680-155844102	+	74761	60.0121	56.4928	84.3799	254.702	266.284	254.123	1.95098	2.32562e-32	4.22811e-31	up	matrix-remodelling associated 8	http://www.ncbi.nlm.nih.gov/gene/?term=74761
Mirc35hg	lncRNA	chr6:30158640-30174125	-	101447999	2.10569	3.58685	0	8.74513	7.88989	5.77552	1.95044	0.0452489	0.0882044	up	microRNA cluster 35, host gene	http://www.ncbi.nlm.nih.gov/gene/?term=101447999
P2rx2	protein_coding	chr5:110339812-110343320	-	231602	0	1.79342	0	4.37257	0.986236	1.92517	1.94846	0.290259	0.416926	up	purinergic receptor P2X, ligand-gated ion channel, 2	http://www.ncbi.nlm.nih.gov/gene/?term=231602
Rprl3	RNase_P_RNA	chr8:3803125-3803359	-	19785	3.15853	2.69014	0	10.9314	8.87612	2.88776	1.94809	0.0505612	0.0972234	up	ribonuclease P RNA-like 3	http://www.ncbi.nlm.nih.gov/gene/?term=19785
Aopep	protein_coding	chr13:62964893-63326096	+	72061	674.873	776.552	732.616	2777.67	2789.08	2866.58	1.94689	6.6547e-237	4.71847e-234	up	aminopeptidase O	http://www.ncbi.nlm.nih.gov/gene/?term=72061
Gm51425	protein_coding	chr17:17005116-17041555	+	115486031	16.8455	21.5211	15.8833	62.3091	76.9264	70.2688	1.94388	1.05853e-10	6.52397e-10	up	predicted gene, 51425	http://www.ncbi.nlm.nih.gov/gene/?term=115486031
4930429B21Rik	lncRNA	chr3:32365489-32367438	+	67576	6.31706	14.3474	8.93434	27.3285	37.477	50.0545	1.94227	5.11542e-06	1.98059e-05	up	RIKEN cDNA 4930429B21 gene	http://www.ncbi.nlm.nih.gov/gene/?term=67576
Tbc1d21	protein_coding	chr9:58359716-58370497	-	74286	4.21138	6.27698	4.96352	32.7942	14.7935	12.5136	1.9406	0.00114652	0.00313453	up	TBC1 domain family, member 21	http://www.ncbi.nlm.nih.gov/gene/?term=74286
Ntn5	protein_coding	chr7:45684022-45694556	+	243967	12.6341	5.38027	7.94163	32.7942	38.4632	26.9524	1.93869	1.48166e-05	5.39714e-05	up	netrin 5	http://www.ncbi.nlm.nih.gov/gene/?term=243967
Gm39318	lncRNA	chr9:35190087-35193905	+	105243376	5.26422	2.69014	3.97082	12.0246	12.8211	20.2143	1.93751	0.00330351	0.00833827	up	predicted gene, 39318	http://www.ncbi.nlm.nih.gov/gene/?term=105243376
Phyhd1	protein_coding	chr2:30266203-30282149	+	227696	364.284	270.807	332.556	1243.99	1170.66	1272.54	1.93508	4.5394e-105	4.74542e-103	up	phytanoyl-CoA dioxygenase domain containing 1	http://www.ncbi.nlm.nih.gov/gene/?term=227696
Fhl4	protein_coding	chr10:85097019-85102495	-	14202	3.15853	1.79342	1.98541	8.74513	7.88989	9.62587	1.93406	0.0247114	0.0519054	up	four and a half LIM domains 4	http://www.ncbi.nlm.nih.gov/gene/?term=14202
Ddit4	protein_coding	chr10:59949675-59951770	-	74747	1239.2	1307.41	1078.08	4561.68	5025.86	4268.11	1.93381	4.10151e-179	1.48639e-176	up	DNA-damage-inducible transcript 4	http://www.ncbi.nlm.nih.gov/gene/?term=74747
H4c3	protein_coding	chr13:23698084-23698458	-	319155	4.21138	0	0	8.74513	3.94494	2.88776	1.93376	0.123874	0.209512	up	H4 clustered histone 3	http://www.ncbi.nlm.nih.gov/gene/?term=319155
4930500G05Rik	lncRNA	chrX:12977873-12995906	+	75037	0	0.896712	2.97811	2.18628	2.95871	9.62587	1.9327	0.123373	0.208797	up	RIKEN cDNA 4930500G05 gene	http://www.ncbi.nlm.nih.gov/gene/?term=75037
Dennd5b	protein_coding	chr6:148988069-149101680	-	320560	2.10569	3.58685	5.95623	16.3971	10.8486	17.3266	1.92946	0.00372091	0.00932401	up	DENN/MADD domain containing 5B	http://www.ncbi.nlm.nih.gov/gene/?term=320560
Gm2895	lncRNA	chr15:66969648-67012703	+	105245970	31.5853	14.3474	26.803	97.2896	106.513	70.2688	1.92824	1.45017e-11	9.55529e-11	up	predicted gene 2895, transcript variant X2	http://www.ncbi.nlm.nih.gov/gene/?term=105245970
Lnx1	protein_coding	chr5:74592447-74703043	-	16924	1.05284	0.896712	1.98541	2.18628	3.94494	8.66328	1.92609	0.108345	0.187249	up	ligand of numb-protein X 1	http://www.ncbi.nlm.nih.gov/gene/?term=16924
Tlcd1	protein_coding	chr11:78176716-78181019	+	68385	42.1138	64.5633	60.555	219.721	208.096	210.807	1.92387	2.71129e-27	4.17523e-26	up	TLC domain containing 1	http://www.ncbi.nlm.nih.gov/gene/?term=68385
Gm6634	lncRNA	chr3:70772379-70807291	-	625901	0	3.58685	0	5.46571	2.95871	5.77552	1.91875	0.13668	0.226914	up	predicted gene 6634	http://www.ncbi.nlm.nih.gov/gene/?term=625901
Optn	protein_coding	chr2:5020521-5064399	-	71648	2.10569	3.58685	11.9125	17.4903	29.5871	19.2517	1.91656	0.000853826	0.00238142	up	optineurin	http://www.ncbi.nlm.nih.gov/gene/?term=71648
Gm39212	lncRNA	chr8:84624089-84639117	-	105243238	18.9512	31.3849	18.8614	73.2405	71.009	118.398	1.91515	9.84617e-11	6.08455e-10	up	predicted gene, 39212, transcript variant X5	http://www.ncbi.nlm.nih.gov/gene/?term=105243238
Zfp853	protein_coding	chr5:143285999-143293982	-	330230	1.05284	0	0.992704	7.65199	0	0	1.9118	0.333632	0.464794	up	zinc finger protein 853	http://www.ncbi.nlm.nih.gov/gene/?term=330230
Gm15395	lncRNA	chr8:117031917-117043633	+	102633692	0	1.79342	0	2.18628	1.97247	2.88776	1.91077	0.296061	0.423598	up	predicted gene 15395, transcript variant X1	http://www.ncbi.nlm.nih.gov/gene/?term=102633692
Nrtn	protein_coding	chr17:56751323-56757548	-	18188	9.4756	7.17369	3.97082	16.3971	37.477	23.1021	1.90991	0.000242727	0.000738231	up	neurturin	http://www.ncbi.nlm.nih.gov/gene/?term=18188
Dusp8	protein_coding	chr7:142079487-142095907	-	18218	6.31706	9.86383	9.92704	24.0491	42.4082	31.7654	1.9068	1.9359e-05	6.93709e-05	up	dual specificity phosphatase 8	http://www.ncbi.nlm.nih.gov/gene/?term=18218
Sema3g	protein_coding	chr14:31217873-31230352	+	218877	1.05284	0.896712	2.97811	8.74513	1.97247	7.7007	1.90422	0.0788382	0.142617	up	sema domain, immunoglobulin domain (Ig), short basic domain, secreted, (semaphorin) 3G	http://www.ncbi.nlm.nih.gov/gene/?term=218877
Cacna1a	protein_coding	chr8:84338631-84640251	+	12286	433.772	529.06	549.958	1684.53	1972.47	1996.41	1.90049	2.6577e-115	3.33398e-113	up	calcium channel, voltage-dependent, P/Q type, alpha 1A subunit	http://www.ncbi.nlm.nih.gov/gene/?term=12286
Gm31735	lncRNA	chr7:29970602-29983521	-	102634056	0	1.79342	0	1.09314	3.94494	1.92517	1.89943	0.307309	0.436129	up	predicted gene, 31735, transcript variant X3	http://www.ncbi.nlm.nih.gov/gene/?term=102634056
Slpi	protein_coding	chr2:164354070-164356507	-	20568	243.207	248.389	267.037	980.548	943.828	906.757	1.89917	5.42792e-104	5.53241e-102	up	secretory leukocyte peptidase inhibitor	http://www.ncbi.nlm.nih.gov/gene/?term=20568
Abca13	protein_coding	chr11:9191942-9684871	+	268379	1.05284	0.896712	2.97811	6.55885	8.87612	2.88776	1.89905	0.0758168	0.138024	up	ATP-binding cassette, sub-family A (ABC1), member 13	http://www.ncbi.nlm.nih.gov/gene/?term=268379
Gsdma	protein_coding	chr11:98664337-98677708	+	57911	0	0	1.98541	5.46571	0.986236	0.962587	1.8965	0.304439	0.433039	up	gasdermin A	http://www.ncbi.nlm.nih.gov/gene/?term=57911
Gm11613	lncRNA	chr11:97644191-97660399	-	108167924	125.288	136.3	182.658	581.551	523.691	543.862	1.89135	2.39829e-54	9.09566e-53	up	predicted gene 11613, transcript variant X3	http://www.ncbi.nlm.nih.gov/gene/?term=108167924
2410006H16Rik	lncRNA	chr11:62602877-62604806	+	69221	522.211	503.055	478.484	1867.09	1855.11	1846.24	1.88915	1.87704e-185	7.6527e-183	up	RIKEN cDNA 2410006H16 gene	http://www.ncbi.nlm.nih.gov/gene/?term=69221
Henmt1	protein_coding	chr3:108939454-108979885	+	66715	3.15853	1.79342	1.98541	9.83827	8.87612	6.73811	1.88524	0.0303896	0.0623937	up	HEN1 methyltransferase homolog 1 (Arabidopsis)	http://www.ncbi.nlm.nih.gov/gene/?term=66715
Gm46762	lncRNA	chr2:127321665-127335551	-	108168790	1.05284	2.69014	0	4.37257	5.91742	3.85035	1.88393	0.124663	0.210521	up	predicted gene, 46762, transcript variant X2	http://www.ncbi.nlm.nih.gov/gene/?term=108168790
LOC115489931	protein_coding	chr4:11551456-11559819	-	115489931	2.10569	0.896712	2.97811	2.18628	7.88989	11.551	1.88141	0.058348	0.110145	up	predicted GPI-anchored protein 58	http://www.ncbi.nlm.nih.gov/gene/?term=115489931
Apc2	protein_coding	chr10:80295956-80318257	+	23805	9.4756	5.38027	5.95623	21.8628	32.5458	21.1769	1.87521	0.000190712	0.000588483	up	APC regulator of WNT signaling pathway 2	http://www.ncbi.nlm.nih.gov/gene/?term=23805
Gm8995	misc_RNA	chr7:106502153-106529202	-	668139	224.256	260.943	246.191	684.307	1106.56	891.356	1.87448	3.39014e-18	3.47713e-17	up	predicted gene 8995	http://www.ncbi.nlm.nih.gov/gene/?term=668139
Qrich2	protein_coding	chr11:116441323-116466266	-	217341	1.05284	1.79342	0.992704	5.46571	1.97247	6.73811	1.86979	0.121533	0.206132	up	glutamine rich 2	http://www.ncbi.nlm.nih.gov/gene/?term=217341
Gm7367	transcribed_pseudogene	chr7:60155429-60156829	+	664849	27.3739	41.2487	40.7009	136.643	130.183	133.8	1.86508	9.66573e-18	9.62912e-17	up	predicted pseudogene 7367	http://www.ncbi.nlm.nih.gov/gene/?term=664849
Gm41556	lncRNA	chr17:29056348-29059553	+	105246248	5.26422	2.69014	0.992704	8.74513	9.86236	13.4762	1.86149	0.0175246	0.0381003	up	predicted gene, 41556	http://www.ncbi.nlm.nih.gov/gene/?term=105246248
Hacd1	protein_coding	chr2:14026831-14056035	-	30963	88.4389	62.7698	71.4747	265.633	258.394	276.262	1.85335	4.46076e-32	8.01168e-31	up	3-hydroxyacyl-CoA dehydratase 1	http://www.ncbi.nlm.nih.gov/gene/?term=30963
Plekha7	protein_coding	chr7:116123485-116308383	-	233765	8.42275	9.86383	10.9197	29.5148	35.5045	40.4287	1.85256	8.52162e-06	3.20283e-05	up	pleckstrin homology domain containing, family A member 7	http://www.ncbi.nlm.nih.gov/gene/?term=233765
Adamtsl1	protein_coding	chr4:85513852-86428390	+	77739	0	0	1.98541	2.18628	4.93118	0	1.84981	0.341319	0.472437	up	ADAMTS-like 1	http://www.ncbi.nlm.nih.gov/gene/?term=77739
Gm6377	protein_coding	chrX:109196756-109200445	+	622976	4.21138	3.58685	6.94893	19.6765	15.7798	17.3266	1.84346	0.00185397	0.00490104	up	predicted gene 6377	http://www.ncbi.nlm.nih.gov/gene/?term=622976
Gm52004	lncRNA	chr12:112810991-112815551	-	115488013	0	0.896712	0.992704	0	3.94494	2.88776	1.84214	0.326205	0.457123	up	predicted gene, 52004	http://www.ncbi.nlm.nih.gov/gene/?term=115488013
Gm30543	lncRNA	chr7:27329810-27336812	+	102632481	3.15853	0	2.97811	10.9314	1.97247	8.66328	1.84175	0.0725059	0.132872	up	predicted gene, 30543	http://www.ncbi.nlm.nih.gov/gene/?term=102632481
1700041C23Rik	lncRNA	chr9:57175275-57186108	+	67319	0	2.69014	0	3.27942	1.97247	4.81293	1.84164	0.225214	0.340767	up	RIKEN cDNA 1700041C23 gene	http://www.ncbi.nlm.nih.gov/gene/?term=67319
Tnfrsf9	protein_coding	chr4:150920155-150946104	+	21942	89.4918	100.432	78.4236	356.364	315.596	292.626	1.84069	4.70744e-36	9.84216e-35	up	tumor necrosis factor receptor superfamily, member 9	http://www.ncbi.nlm.nih.gov/gene/?term=21942
Gm40912	lncRNA	chr13:36207753-36228022	+	105245463	0	0.896712	0.992704	0	2.95871	3.85035	1.83825	0.327597	0.458697	up	predicted gene, 40912	http://www.ncbi.nlm.nih.gov/gene/?term=105245463
Adam8	protein_coding	chr7:139978932-139995207	-	11501	1855.11	1976.35	1943.72	6488.89	7207.41	6933.51	1.83646	6.96043e-296	8.7316e-293	up	a disintegrin and metallopeptidase domain 8	http://www.ncbi.nlm.nih.gov/gene/?term=11501
Stc1	protein_coding	chr14:69029289-69041401	+	20855	16.8455	13.4507	20.8468	53.5639	69.0365	58.7178	1.8338	9.2668e-09	4.80365e-08	up	stanniocalcin 1	http://www.ncbi.nlm.nih.gov/gene/?term=20855
Tnfsf14	protein_coding	chr17:57189474-57194181	-	50930	4.21138	3.58685	6.94893	26.2354	18.7385	7.7007	1.83346	0.00372194	0.00932514	up	tumor necrosis factor (ligand) superfamily, member 14	http://www.ncbi.nlm.nih.gov/gene/?term=50930
Olfm2	protein_coding	chr9:20667690-20746333	-	244723	2.10569	0.896712	3.97082	12.0246	6.90365	5.77552	1.8333	0.0417039	0.0820295	up	olfactomedin 2	http://www.ncbi.nlm.nih.gov/gene/?term=244723
Meig1	protein_coding	chr2:3409043-3422648	-	104362	0	0	1.98541	2.18628	0	4.81293	1.83001	0.348403	0.479514	up	meiosis expressed gene 1	http://www.ncbi.nlm.nih.gov/gene/?term=104362
Filip1l	protein_coding	chr16:57353277-57572804	+	78749	73.6991	87.8778	79.4163	244.864	329.403	283.001	1.82881	7.12816e-31	1.23666e-29	up	filamin A interacting protein 1-like	http://www.ncbi.nlm.nih.gov/gene/?term=78749
Ptp4a3	protein_coding	chr15:73723145-73758766	+	19245	1714.03	1657.12	1628.04	6029.77	5671.84	6042.16	1.82781	0	0	up	protein tyrosine phosphatase 4a3	http://www.ncbi.nlm.nih.gov/gene/?term=19245
Trpm2	protein_coding	chr10:77907722-77969909	-	28240	25.2683	17.9342	30.7738	88.5445	89.7475	82.7825	1.8275	7.82715e-12	5.27896e-11	up	transient receptor potential cation channel, subfamily M, member 2	http://www.ncbi.nlm.nih.gov/gene/?term=28240
Mst1r	protein_coding	chr9:107906858-107920383	+	19882	1.05284	0	0.992704	2.18628	2.95871	1.92517	1.82516	0.293742	0.420944	up	macrophage stimulating 1 receptor (c-met-related tyrosine kinase)	http://www.ncbi.nlm.nih.gov/gene/?term=19882
Gm35932	lncRNA	chr11:119250717-119253435	-	102639677	3.15853	17.0375	3.97082	27.3285	30.5733	29.8402	1.8237	0.000287436	0.000864146	up	predicted gene, 35932	http://www.ncbi.nlm.nih.gov/gene/?term=102639677
Bicdl2	protein_coding	chr17:23644605-23668621	+	212733	1.05284	0.896712	0	0	2.95871	3.85035	1.81665	0.331678	0.462823	up	BICD family like cargo adaptor 2	http://www.ncbi.nlm.nih.gov/gene/?term=212733
Snhg12	lncRNA	chr4:132308678-132311024	+	100039864	109.496	137.197	144.935	425.232	502.98	450.491	1.81291	9.27856e-47	2.7166e-45	up	small nucleolar RNA host gene 12	http://www.ncbi.nlm.nih.gov/gene/?term=100039864
Erfe	protein_coding	chr1:91366305-91374217	+	227358	24.2154	35.8685	22.8322	103.848	98.6236	88.558	1.79927	1.37575e-12	9.82854e-12	up	erythroferrone	http://www.ncbi.nlm.nih.gov/gene/?term=227358
Numbl	protein_coding	chr7:27258438-27282150	+	18223	25.2683	39.4553	37.7228	128.991	111.445	116.473	1.79045	5.37189e-15	4.51804e-14	up	numb-like	http://www.ncbi.nlm.nih.gov/gene/?term=18223
Rny1	Y_RNA	chr6:47788070-47788180	-	19872	1.05284	0	0.992704	0	6.90365	0	1.78914	0.37683	0.509902	up	RNA, Y1 small cytoplasmic, Ro-associated	http://www.ncbi.nlm.nih.gov/gene/?term=19872
Jaml	protein_coding	chr9:45079153-45108531	+	270152	84.2275	95.0515	104.234	317.011	347.155	313.803	1.78471	3.53095e-37	7.70854e-36	up	junction adhesion molecule like	http://www.ncbi.nlm.nih.gov/gene/?term=270152
Cyp26c1	protein_coding	chr19:37685112-37693320	+	546726	2.10569	0	0.992704	6.55885	1.97247	1.92517	1.78429	0.216906	0.330249	up	cytochrome P450, family 26, subfamily c, polypeptide 1	http://www.ncbi.nlm.nih.gov/gene/?term=546726
Ntn1	protein_coding	chr11:68209364-68386826	-	18208	1.05284	0.896712	0.992704	3.27942	2.95871	3.85035	1.78213	0.201294	0.310686	up	netrin 1	http://www.ncbi.nlm.nih.gov/gene/?term=18208
Muc4	protein_coding	chr16:32735886-32782391	+	140474	0	0	2.97811	3.27942	4.93118	1.92517	1.77659	0.236993	0.355261	up	mucin 4	http://www.ncbi.nlm.nih.gov/gene/?term=140474
Gm41508	lncRNA	chr16:95921408-95933273	+	105246174	6.31706	5.38027	10.9197	29.5148	25.6421	22.1395	1.77597	0.000258129	0.000780128	up	predicted gene, 41508	http://www.ncbi.nlm.nih.gov/gene/?term=105246174
Efna5	protein_coding	chr17:62602957-62881317	-	13640	2.10569	0.896712	2.97811	5.46571	14.7935	0	1.77301	0.113171	0.194416	up	ephrin A5	http://www.ncbi.nlm.nih.gov/gene/?term=13640
Prkca	protein_coding	chr11:107933387-108343888	-	18750	192.67	219.694	226.337	742.243	780.113	660.335	1.77028	3.53328e-67	1.84682e-65	up	protein kinase C, alpha	http://www.ncbi.nlm.nih.gov/gene/?term=18750
Camk2n1	protein_coding	chr4:138455148-138460126	+	66259	0	0.896712	1.98541	1.09314	3.94494	4.81293	1.76981	0.230235	0.34698	up	calcium/calmodulin-dependent protein kinase II inhibitor 1	http://www.ncbi.nlm.nih.gov/gene/?term=66259
Grb7	protein_coding	chr11:98446834-98455373	+	14786	2.10569	0.896712	0	3.27942	2.95871	3.85035	1.76918	0.215519	0.328629	up	growth factor receptor bound protein 7	http://www.ncbi.nlm.nih.gov/gene/?term=14786
Cd74	protein_coding	chr18:60803849-60812652	+	16149	7343.59	6753.14	7892	24578.2	24695.4	25597.1	1.76794	1.56093e-274	1.49739e-271	up	CD74 antigen (invariant polypeptide of major histocompatibility complex, class II antigen-associated)	http://www.ncbi.nlm.nih.gov/gene/?term=16149
Ccno	protein_coding	chr13:112987802-112990778	+	218630	0	6.27698	0.992704	10.9314	11.8348	2.88776	1.76385	0.0668707	0.124004	up	cyclin O	http://www.ncbi.nlm.nih.gov/gene/?term=218630
Clec4n	protein_coding	chr6:123229843-123247024	+	56620	3.15853	0.896712	7.94163	9.83827	13.8073	16.364	1.75987	0.013057	0.0292612	up	C-type lectin domain family 4, member n	http://www.ncbi.nlm.nih.gov/gene/?term=56620
Caskin2	protein_coding	chr11:115798987-115813658	-	140721	251.63	218.798	191.592	766.292	715.021	755.631	1.75851	3.2014e-69	1.82547e-67	up	CASK-interacting protein 2	http://www.ncbi.nlm.nih.gov/gene/?term=140721
Gm13067	lncRNA	chr4:150029405-150058717	+	102636131	1.05284	1.79342	0.992704	3.27942	5.91742	3.85035	1.75412	0.14962	0.244359	up	predicted gene 13067, transcript variant X1	http://www.ncbi.nlm.nih.gov/gene/?term=102636131
Col11a2	protein_coding	chr17:34038919-34066684	+	12815	14.7398	6.27698	1.98541	33.8874	27.6146	15.4014	1.75411	0.00116347	0.00317766	up	collagen, type XI, alpha 2	http://www.ncbi.nlm.nih.gov/gene/?term=12815
Apold1	protein_coding	chr6:134982001-134986836	+	381823	52.6422	42.1455	66.5112	236.119	149.908	154.977	1.74691	2.94591e-16	2.6839e-15	up	apolipoprotein L domain containing 1	http://www.ncbi.nlm.nih.gov/gene/?term=381823
Bach2	protein_coding	chr4:32238413-32586109	+	12014	1.05284	2.69014	0.992704	5.46571	2.95871	7.7007	1.74444	0.114018	0.195623	up	BTB and CNC homology, basic leucine zipper transcription factor 2	http://www.ncbi.nlm.nih.gov/gene/?term=12014
Slc35f2	protein_coding	chr9:53771433-53818161	+	72022	1.05284	1.79342	0.992704	2.18628	5.91742	4.81293	1.74399	0.156207	0.253122	up	solute carrier family 35, member F2	http://www.ncbi.nlm.nih.gov/gene/?term=72022
Fbxl12	protein_coding	chr9:20637749-20644768	-	30843	84.2275	122.85	90.3361	313.732	352.086	334.98	1.74299	3.30711e-33	6.18491e-32	up	F-box and leucine-rich repeat protein 12	http://www.ncbi.nlm.nih.gov/gene/?term=30843
Gm35343	lncRNA	chr17:15044141-15056193	-	102638889	16.8455	5.38027	6.94893	30.608	33.532	31.7654	1.74201	9.55869e-05	0.000309292	up	predicted gene, 35343, transcript variant X3	http://www.ncbi.nlm.nih.gov/gene/?term=102638889
Lpar2	protein_coding	chr8:69822565-69831102	+	53978	21.0569	25.1079	17.8687	88.5445	64.1053	62.5682	1.73961	3.35107e-09	1.80659e-08	up	lysophosphatidic acid receptor 2	http://www.ncbi.nlm.nih.gov/gene/?term=53978
Crip2	protein_coding	chr12:113140236-113145506	+	68337	1.05284	0.896712	0.992704	0	2.95871	6.73811	1.73838	0.252108	0.373313	up	cysteine rich protein 2	http://www.ncbi.nlm.nih.gov/gene/?term=68337
Gm5544	protein_coding	chr3:97930173-97967018	+	433632	2.10569	0	1.98541	6.55885	1.97247	4.81293	1.73444	0.164528	0.264424	up	predicted gene 5544	http://www.ncbi.nlm.nih.gov/gene/?term=433632
Pdia5	protein_coding	chr16:35397308-35490919	-	72599	463.251	389.173	464.586	1377.36	1507.95	1474.68	1.73073	9.90652e-111	1.13772e-108	up	protein disulfide isomerase associated 5	http://www.ncbi.nlm.nih.gov/gene/?term=72599
AF357399	snoRNA	chr7:28351540-28351633	+	100302567	1.05284	1.79342	2.97811	8.74513	5.91742	4.81293	1.73021	0.0792843	0.143281	up	snoRNA AF357399	http://www.ncbi.nlm.nih.gov/gene/?term=100302567
Serpinf2	protein_coding	chr11:75431736-75439501	-	18816	1.05284	0	3.97082	8.74513	2.95871	4.81293	1.72943	0.129037	0.216674	up	serine (or cysteine) peptidase inhibitor, clade F, member 2	http://www.ncbi.nlm.nih.gov/gene/?term=18816
Gm36393	lncRNA	chr2:69378851-69405782	-	102640284	8.42275	16.1408	6.94893	37.1668	41.4219	26.9524	1.72411	4.85271e-05	0.000163779	up	predicted gene, 36393, transcript variant X6	http://www.ncbi.nlm.nih.gov/gene/?term=102640284
Gm46108	lncRNA	chr9:43738859-43790995	-	108167645	6.31706	8.07041	9.92704	21.8628	29.5871	28.8776	1.72373	0.000227922	0.000695537	up	predicted gene, 46108, transcript variant X5	http://www.ncbi.nlm.nih.gov/gene/?term=108167645
Il18rap	protein_coding	chr1:40515362-40551707	+	16174	269.528	333.577	323.622	1130.31	977.36	959.699	1.72244	1.00943e-75	6.40538e-74	up	interleukin 18 receptor accessory protein	http://www.ncbi.nlm.nih.gov/gene/?term=16174
Prkn	protein_coding	chr17:10840359-12063370	+	50873	9.4756	12.554	10.9197	36.0737	33.532	39.4661	1.72073	1.4811e-05	5.39629e-05	up	parkin RBR E3 ubiquitin protein ligase	http://www.ncbi.nlm.nih.gov/gene/?term=50873
Gm30352	lncRNA	chr3:84040221-84052037	+	102632212	0	1.79342	0	3.27942	0.986236	1.92517	1.72027	0.372536	0.505069	up	predicted gene, 30352, transcript variant X2	http://www.ncbi.nlm.nih.gov/gene/?term=102632212
Mgarp	protein_coding	chr3:51388412-51396547	-	67749	168.455	135.403	161.811	529.08	529.609	462.042	1.71109	5.24632e-48	1.6052e-46	up	mitochondria localized glutamic acid rich protein	http://www.ncbi.nlm.nih.gov/gene/?term=67749
Bik	protein_coding	chr15:83526790-83544635	+	12124	5.26422	3.58685	4.96352	7.65199	19.7247	17.3266	1.7104	0.00824213	0.0192568	up	BCL2-interacting killer	http://www.ncbi.nlm.nih.gov/gene/?term=12124
Pycr1	protein_coding	chr11:120638998-120643748	-	209027	337.963	257.356	336.527	1047.23	921.145	1056.92	1.70303	5.89747e-69	3.31641e-67	up	pyrroline-5-carboxylate reductase 1	http://www.ncbi.nlm.nih.gov/gene/?term=209027
Snord4a	snoRNA	chr11:78181687-78181756	-	100216539	0	0.896712	3.97082	2.18628	4.93118	8.66328	1.70269	0.144516	0.23741	up	small nucleolar RNA, C/D box 4A	http://www.ncbi.nlm.nih.gov/gene/?term=100216539
Adora3	protein_coding	chr3:105904421-105908928	+	11542	17.8984	13.4507	13.8979	59.0296	47.3393	40.4287	1.70031	1.02836e-06	4.29132e-06	up	adenosine A3 receptor	http://www.ncbi.nlm.nih.gov/gene/?term=11542
Mapk13	protein_coding	chr17:28769286-28778704	+	26415	8.42275	8.96712	14.8906	29.5148	35.5045	39.4661	1.69874	3.67578e-05	0.000126069	up	mitogen-activated protein kinase 13	http://www.ncbi.nlm.nih.gov/gene/?term=26415
Gm30767	lncRNA	chr4:135283067-135289144	+	102632783	0	1.79342	0	1.09314	4.93118	0	1.69767	0.417979	0.551711	up	predicted gene, 30767, transcript variant X2	http://www.ncbi.nlm.nih.gov/gene/?term=102632783
Sulf1	protein_coding	chr1:12692197-12861192	+	240725	0	1.79342	0	1.09314	4.93118	0	1.69767	0.417979	0.551711	up	sulfatase 1	http://www.ncbi.nlm.nih.gov/gene/?term=240725
Tjp1	protein_coding	chr7:65296165-65527850	-	21872	4.21138	3.58685	2.97811	14.2108	16.766	3.85035	1.68983	0.025483	0.0533658	up	tight junction protein 1	http://www.ncbi.nlm.nih.gov/gene/?term=21872
Gp1bb	protein_coding	chr16:18620319-18622403	-	14724	16.8455	15.2441	7.94163	39.3531	41.4219	48.1293	1.68907	5.58023e-06	2.14882e-05	up	glycoprotein Ib, beta polypeptide	http://www.ncbi.nlm.nih.gov/gene/?term=14724
Rdh9	protein_coding	chr10:127776405-127792697	+	103142	3.15853	2.69014	0	2.18628	7.88989	8.66328	1.68881	0.108299	0.187191	up	retinol dehydrogenase 9	http://www.ncbi.nlm.nih.gov/gene/?term=103142
Gm16845	lncRNA	chr9:22071002-22086131	+	100503652	120.024	134.507	120.117	343.246	390.549	473.593	1.68809	2.1769e-34	4.22127e-33	up	predicted gene, 16845	http://www.ncbi.nlm.nih.gov/gene/?term=100503652
Adgrb1	protein_coding	chr15:74516196-74589465	+	107831	11.5813	13.4507	20.8468	53.5639	45.3669	49.0919	1.68801	9.94584e-07	4.15357e-06	up	adhesion G protein-coupled receptor B1	http://www.ncbi.nlm.nih.gov/gene/?term=107831
Gm7030	protein_coding	chr17:36127609-36129425	-	630294	0	1.79342	1.98541	6.55885	4.93118	0.962587	1.68606	0.197798	0.306217	up	predicted gene 7030	http://www.ncbi.nlm.nih.gov/gene/?term=630294
Gm8273	lncRNA	chr4:8646963-8647457	-	666752	1.05284	1.79342	0	5.46571	0.986236	2.88776	1.68397	0.264809	0.388032	up	predicted gene 8273	http://www.ncbi.nlm.nih.gov/gene/?term=666752
Septin5	protein_coding	chr16:18621811-18629938	-	18951	94.756	96.8449	87.358	296.241	276.146	323.429	1.6827	9.6309e-32	1.71839e-30	up	septin 5	http://www.ncbi.nlm.nih.gov/gene/?term=18951
Spata21	protein_coding	chr4:141088320-141112760	+	329972	0	1.79342	0	0	5.91742	0	1.68212	0.456489	0.589051	up	spermatogenesis associated 21	http://www.ncbi.nlm.nih.gov/gene/?term=329972
Ighj1	J_segment	chr12:113429781-113429833	-	777648	5.26422	0.896712	0.992704	8.74513	9.86236	3.85035	1.68156	0.0757795	0.137972	up	immunoglobulin heavy joining 1	http://www.ncbi.nlm.nih.gov/gene/?term=777648
Hcn3	protein_coding	chr3:89146775-89160284	-	15168	25.2683	34.0751	22.8322	71.0542	115.39	77.9695	1.68076	1.0948e-09	6.18854e-09	up	hyperpolarization-activated, cyclic nucleotide-gated K+ 3	http://www.ncbi.nlm.nih.gov/gene/?term=15168
Gm41040	lncRNA	chr13:100863402-100863851	-	105245610	2.10569	0.896712	0	7.65199	1.97247	0	1.67995	0.292979	0.420035	up	predicted gene, 41040	http://www.ncbi.nlm.nih.gov/gene/?term=105245610
Zmat3	protein_coding	chr3:32334792-32365665	-	22401	1162.34	1271.54	1232.94	4197.66	3586.94	3949.49	1.6768	1.72101e-168	5.29551e-166	up	zinc finger matrin type 3	http://www.ncbi.nlm.nih.gov/gene/?term=22401
Epor	protein_coding	chr9:21958897-21963576	-	13857	1.05284	6.27698	4.96352	5.46571	20.711	13.4762	1.67309	0.0205133	0.0439306	up	erythropoietin receptor	http://www.ncbi.nlm.nih.gov/gene/?term=13857
Gm32822	lncRNA	chr17:56469433-56482200	+	102635503	3.15853	0	0.992704	1.09314	3.94494	7.7007	1.67141	0.200749	0.309965	up	predicted gene, 32822	http://www.ncbi.nlm.nih.gov/gene/?term=102635503
Dkkl1	protein_coding	chr7:45207525-45212165	-	50722	5.26422	0.896712	2.97811	10.9314	10.8486	6.73811	1.66983	0.0395661	0.0784776	up	dickkopf-like 1	http://www.ncbi.nlm.nih.gov/gene/?term=50722
Ninl	protein_coding	chr2:150934519-151009411	-	78177	161.085	132.713	144.935	490.82	436.903	463.967	1.66864	2.40844e-45	6.74858e-44	up	ninein-like	http://www.ncbi.nlm.nih.gov/gene/?term=78177
Ptpn3	protein_coding	chr4:57190841-57339040	-	545622	1.05284	0.896712	0	3.27942	2.95871	0	1.66834	0.386461	0.519828	up	protein tyrosine phosphatase, non-receptor type 3	http://www.ncbi.nlm.nih.gov/gene/?term=545622
Lvrn	protein_coding	chr18:46848826-46907246	+	74574	6.31706	2.69014	0	19.6765	7.88989	0.962587	1.66642	0.0850307	0.152249	up	laeverin	http://www.ncbi.nlm.nih.gov/gene/?term=74574
Gm46811	lncRNA	chr3:89872104-89890243	+	108168879	0	1.79342	0	0	2.95871	2.88776	1.66223	0.421895	0.555622	up	predicted gene, 46811, transcript variant X2	http://www.ncbi.nlm.nih.gov/gene/?term=108168879
Syp	protein_coding	chrX:7638580-7653256	+	20977	14.7398	11.6573	6.94893	36.0737	28.6008	40.4287	1.66025	5.38038e-05	0.000180319	up	synaptophysin	http://www.ncbi.nlm.nih.gov/gene/?term=20977
Prcd	protein_coding	chr11:116653889-116668389	+	100038570	2.10569	1.79342	0.992704	8.74513	2.95871	3.85035	1.65996	0.135171	0.224935	up	photoreceptor disc component	http://www.ncbi.nlm.nih.gov/gene/?term=100038570
Gm31872	lncRNA	chr9:70657671-70670105	+	102634240	6.31706	2.69014	0.992704	9.83827	4.93118	16.364	1.65921	0.0394005	0.0781777	up	predicted gene, 31872, transcript variant X3	http://www.ncbi.nlm.nih.gov/gene/?term=102634240
Fam43a	protein_coding	chr16:30599723-30602797	+	224093	11.5813	8.96712	9.92704	16.3971	43.3944	35.6157	1.65867	0.000251383	0.000762709	up	family with sequence similarity 43, member A	http://www.ncbi.nlm.nih.gov/gene/?term=224093
Gata2	protein_coding	chr6:88193891-88207032	+	14461	18.9512	6.27698	8.93434	34.9805	31.5596	39.4661	1.65705	8.13257e-05	0.000265358	up	GATA binding protein 2	http://www.ncbi.nlm.nih.gov/gene/?term=14461
Gm33624	lncRNA	chr10:118985970-119007219	-	102636606	9.4756	9.86383	13.8979	37.1668	31.5596	35.6157	1.65021	4.19538e-05	0.000142716	up	predicted gene, 33624, transcript variant X2	http://www.ncbi.nlm.nih.gov/gene/?term=102636606
Gm32409	lncRNA	chr17:35773824-35778527	-	102634950	40.0081	60.0797	53.606	149.76	185.412	149.201	1.64886	9.12654e-17	8.57842e-16	up	predicted gene, 32409	http://www.ncbi.nlm.nih.gov/gene/?term=102634950
Gm52500	lncRNA	chr2:11502010-11506459	+	115489435	0	0.896712	1.98541	2.18628	6.90365	0	1.64634	0.309619	0.438687	up	predicted gene, 52500	http://www.ncbi.nlm.nih.gov/gene/?term=115489435
Gadd45a	protein_coding	chr6:67035096-67037407	-	13197	188.459	254.666	169.752	449.281	797.865	666.11	1.64174	3.83418e-08	1.87097e-07	up	growth arrest and DNA-damage-inducible 45 alpha	http://www.ncbi.nlm.nih.gov/gene/?term=13197
Vwa1	protein_coding	chr4:155768495-155774693	-	246228	41.0609	17.9342	37.7228	79.7993	115.39	102.997	1.64159	8.14368e-10	4.66317e-09	up	von Willebrand factor A domain containing 1	http://www.ncbi.nlm.nih.gov/gene/?term=246228
Crtam	protein_coding	chr9:40972798-41004628	-	54698	2.10569	4.48356	3.97082	9.83827	10.8486	12.5136	1.64045	0.0237071	0.0500283	up	cytotoxic and regulatory T cell molecule	http://www.ncbi.nlm.nih.gov/gene/?term=54698
Gm38957	lncRNA	chr11:95776849-95789497	+	105242868	2.10569	2.69014	0.992704	5.46571	6.90365	5.77552	1.64009	0.100666	0.175824	up	predicted gene, 38957, transcript variant X2	http://www.ncbi.nlm.nih.gov/gene/?term=105242868
Ptk6	protein_coding	chr2:181195124-181202789	-	20459	0	0.896712	1.98541	2.18628	4.93118	1.92517	1.63931	0.274583	0.39885	up	PTK6 protein tyrosine kinase 6	http://www.ncbi.nlm.nih.gov/gene/?term=20459
Pcdhb18	protein_coding	chr18:37489465-37494503	+	93889	0	0.896712	0.992704	1.09314	1.97247	2.88776	1.63812	0.378139	0.511249	up	protocadherin beta 18	http://www.ncbi.nlm.nih.gov/gene/?term=93889
Tmem223	protein_coding	chr19:8770996-8772475	+	66836	58.9593	91.4646	63.5331	228.467	231.765	209.844	1.63662	1.37356e-21	1.63863e-20	up	transmembrane protein 223	http://www.ncbi.nlm.nih.gov/gene/?term=66836
Ppfia4	protein_coding	chr1:134296783-134344756	-	68507	182.142	130.92	170.745	541.105	459.586	497.657	1.636	1.23526e-40	3.0384e-39	up	protein tyrosine phosphatase, receptor type, f polypeptide (PTPRF), interacting protein (liprin), alpha 4	http://www.ncbi.nlm.nih.gov/gene/?term=68507
Gpr35	protein_coding	chr1:92948052-92986391	+	64095	22.1097	40.352	31.7665	89.6376	125.252	79.8947	1.63465	5.69076e-10	3.28862e-09	up	G protein-coupled receptor 35	http://www.ncbi.nlm.nih.gov/gene/?term=64095
Gm40139	lncRNA	chr3:122321663-122331659	+	105244546	1.05284	1.79342	0	1.09314	4.93118	2.88776	1.63432	0.282903	0.408391	up	predicted gene, 40139	http://www.ncbi.nlm.nih.gov/gene/?term=105244546
Adarb1	protein_coding	chr10:77290727-77418292	-	110532	131.606	130.92	135.008	418.673	421.123	393.698	1.6334	4.47714e-42	1.13199e-40	up	adenosine deaminase, RNA-specific, B1	http://www.ncbi.nlm.nih.gov/gene/?term=110532
Procr	protein_coding	chr2:155751125-155755478	+	19124	134.764	145.267	133.022	357.457	457.614	463.967	1.63125	4.49488e-36	9.42191e-35	up	protein C receptor, endothelial	http://www.ncbi.nlm.nih.gov/gene/?term=19124
LOC115488830	snoRNA	chr17:35242678-35242754	+	115488830	0	0	1.98541	2.18628	2.95871	0.962587	1.62865	0.394387	0.528008	up	small nucleolar RNA SNORD83	http://www.ncbi.nlm.nih.gov/gene/?term=115488830
Rnf125	protein_coding	chr18:20944615-20987359	+	67664	2.10569	0.896712	3.97082	7.65199	9.86236	3.85035	1.62782	0.0836173	0.149948	up	ring finger protein 125	http://www.ncbi.nlm.nih.gov/gene/?term=67664
E530011L22Rik	lncRNA	chr9:121756640-121759943	-	320301	6.31706	5.38027	3.97082	26.2354	10.8486	11.551	1.62661	0.00891379	0.0207104	up	RIKEN cDNA E530011L22 gene	http://www.ncbi.nlm.nih.gov/gene/?term=320301
Ripk4	protein_coding	chr16:97741933-97763779	-	72388	0	0	2.97811	3.27942	2.95871	2.88776	1.62453	0.290817	0.41756	up	receptor-interacting serine-threonine kinase 4	http://www.ncbi.nlm.nih.gov/gene/?term=72388
Rnu5g	snRNA	chr9:65201726-65201841	-	97418	2.10569	1.79342	0.992704	3.27942	7.88989	3.85035	1.62446	0.144677	0.237555	up	RNA, U5G small nuclear	http://www.ncbi.nlm.nih.gov/gene/?term=97418
Jag1	protein_coding	chr2:137081451-137116520	-	16449	167.402	194.586	149.898	485.355	565.113	528.46	1.62237	1.13945e-44	3.12831e-43	up	jagged 1	http://www.ncbi.nlm.nih.gov/gene/?term=16449
Pdk4	protein_coding	chr6:5483351-5496278	-	27273	1.05284	0.896712	0	1.09314	2.95871	1.92517	1.62144	0.380942	0.513974	up	pyruvate dehydrogenase kinase, isoenzyme 4	http://www.ncbi.nlm.nih.gov/gene/?term=27273
Fkbp11	protein_coding	chr15:98724368-98728198	-	66120	596.963	573.896	606.542	1581.78	1863.99	2012.77	1.62037	1.57622e-91	1.3388e-89	up	FK506 binding protein 11	http://www.ncbi.nlm.nih.gov/gene/?term=66120
Spib	protein_coding	chr7:44525995-44532087	-	272382	1.05284	1.79342	0	1.09314	0	7.7007	1.62031	0.332022	0.463183	up	Spi-B transcription factor (Spi-1/PU.1 related)	http://www.ncbi.nlm.nih.gov/gene/?term=272382
Gm12915	lncRNA	chr4:124735730-124751354	-	102634646	1.05284	0.896712	1.98541	3.27942	2.95871	5.77552	1.6198	0.193778	0.301224	up	predicted gene 12915	http://www.ncbi.nlm.nih.gov/gene/?term=102634646
Gm9222	protein_coding	chr12:17881552-17939655	+	668525	36.8495	63.6665	56.5841	166.157	164.701	154.977	1.61796	1.77843e-16	1.64321e-15	up	predicted gene 9222	http://www.ncbi.nlm.nih.gov/gene/?term=668525
Tspan5	protein_coding	chr3:138741848-138904433	+	56224	555.902	499.468	510.25	1555.54	1624.33	1617.15	1.61763	2.98814e-125	4.27462e-123	up	tetraspanin 5	http://www.ncbi.nlm.nih.gov/gene/?term=56224
Calr4	protein_coding	chr4:109218413-109254979	+	108802	0	0.896712	0.992704	0	1.97247	3.85035	1.61504	0.412819	0.546981	up	calreticulin 4	http://www.ncbi.nlm.nih.gov/gene/?term=108802
Cep170b	protein_coding	chr12:112721514-112746592	+	217882	392.711	409.797	383.184	1160.92	1241.67	1223.45	1.61221	8.82938e-102	8.77985e-100	up	centrosomal protein 170B	http://www.ncbi.nlm.nih.gov/gene/?term=217882
Mtmr11	protein_coding	chr3:96161949-96171718	+	194126	27.3739	33.1783	33.7519	88.5445	97.6374	102.034	1.60952	2.45439e-11	1.58936e-10	up	myotubularin related protein 11	http://www.ncbi.nlm.nih.gov/gene/?term=194126
Ptgis	protein_coding	chr2:167203194-167252150	-	19223	3.15853	0	2.97811	6.55885	7.88989	3.85035	1.6084	0.118877	0.2023	up	prostaglandin I2 (prostacyclin) synthase	http://www.ncbi.nlm.nih.gov/gene/?term=19223
Cdhr1	protein_coding	chr14:37077849-37098347	-	170677	2.10569	8.07041	1.98541	18.5834	9.86236	9.62587	1.60673	0.0246188	0.0517376	up	cadherin-related family member 1	http://www.ncbi.nlm.nih.gov/gene/?term=170677
Dock3	protein_coding	chr9:106892825-107232330	-	208869	2.10569	2.69014	6.94893	3.27942	19.7247	12.5136	1.60669	0.0368086	0.0738435	up	dedicator of cyto-kinesis 3	http://www.ncbi.nlm.nih.gov/gene/?term=208869
Gm52631	lncRNA	chr3:127386198-127406984	+	115489731	0	0.896712	0.992704	0	0	5.77552	1.60592	0.453185	0.585807	up	predicted gene, 52631	http://www.ncbi.nlm.nih.gov/gene/?term=115489731
Rpl17-ps8	transcribed_pseudogene	chrX:96484841-96485497	+	102632403	3.15853	5.38027	3.97082	10.9314	17.7522	9.62587	1.60404	0.0179355	0.038885	up	ribosomal protein L17, pseudogene 8	http://www.ncbi.nlm.nih.gov/gene/?term=102632403
Gm46660	lncRNA	chr19:59875343-59893270	-	108168421	2.10569	0	0	3.27942	1.97247	0.962587	1.60376	0.396619	0.530343	up	predicted gene, 46660	http://www.ncbi.nlm.nih.gov/gene/?term=108168421
Pcsk4	protein_coding	chr10:80321283-80329748	-	18551	112.654	138.99	128.059	368.389	369.839	417.763	1.60284	6.11372e-36	1.26848e-34	up	proprotein convertase subtilisin/kexin type 4	http://www.ncbi.nlm.nih.gov/gene/?term=18551
Ambp	protein_coding	chr4:63143275-63154172	-	11699	30.5325	13.4507	17.8687	55.7502	67.0641	62.5682	1.60206	3.50969e-07	1.54901e-06	up	alpha 1 microglobulin/bikunin precursor	http://www.ncbi.nlm.nih.gov/gene/?term=11699
Gm32552	lncRNA	chr10:117865706-117866720	-	102635135	0	0	1.98541	1.09314	1.97247	2.88776	1.6004	0.405328	0.539379	up	predicted gene, 32552	http://www.ncbi.nlm.nih.gov/gene/?term=102635135
Sorl1	protein_coding	chr9:41964709-42124297	-	20660	1984.61	2002.36	2025.12	5764.13	6167.92	6285.69	1.59968	5.81428e-252	4.51521e-249	up	sortilin-related receptor, LDLR class A repeats-containing	http://www.ncbi.nlm.nih.gov/gene/?term=20660
Gm52298	lncRNA	chr17:15012763-15024545	-	115488787	38.9552	52.906	60.555	183.648	133.142	146.313	1.59609	8.76878e-15	7.28483e-14	up	predicted gene, 52298	http://www.ncbi.nlm.nih.gov/gene/?term=115488787
Gm46565	lncRNA	chr16:30913321-30952778	-	108168305	1.05284	0.896712	0	0	1.97247	3.85035	1.59195	0.41782	0.551591	up	predicted gene, 46565, transcript variant X5	http://www.ncbi.nlm.nih.gov/gene/?term=108168305
Gm15694	transcribed_pseudogene	chr16:31986831-31987791	-	101669761	0	3.58685	2.97811	6.55885	7.88989	5.77552	1.59159	0.0993601	0.174046	up	predicted gene 15694	http://www.ncbi.nlm.nih.gov/gene/?term=101669761
5430416N02Rik	lncRNA	chr5:100420842-100429535	-	100503199	74.7519	104.915	88.3507	239.398	284.036	285.888	1.58926	1.05399e-24	1.44928e-23	up	RIKEN cDNA 5430416N02 gene	http://www.ncbi.nlm.nih.gov/gene/?term=100503199
5033403F01Rik	lncRNA	chr13:38960619-38966297	+	75958	2.10569	0	0.992704	2.18628	4.93118	1.92517	1.58802	0.286473	0.412558	up	RIKEN cDNA 5033403F01 gene	http://www.ncbi.nlm.nih.gov/gene/?term=75958
Flrt1	protein_coding	chr19:7087464-7166183	-	396184	2.10569	0	1.98541	2.18628	6.90365	2.88776	1.58801	0.218724	0.332738	up	fibronectin leucine rich transmembrane protein 1	http://www.ncbi.nlm.nih.gov/gene/?term=396184
Rem2	protein_coding	chr14:54476100-54480434	+	140743	4.21138	1.79342	2.97811	2.18628	7.88989	16.364	1.58529	0.0699281	0.128727	up	rad and gem related GTP binding protein 2	http://www.ncbi.nlm.nih.gov/gene/?term=140743
Tnfsf9	protein_coding	chr17:57105287-57107758	+	21950	870.702	919.13	882.514	2578.72	2662.84	2757.81	1.58127	3.57023e-175	1.2388e-172	up	tumor necrosis factor (ligand) superfamily, member 9	http://www.ncbi.nlm.nih.gov/gene/?term=21950
Hopx	protein_coding	chr5:77086986-77115123	-	74318	1.05284	0	0.992704	1.09314	1.97247	2.88776	1.58099	0.390626	0.524177	up	HOP homeobox	http://www.ncbi.nlm.nih.gov/gene/?term=74318
Matn4	protein_coding	chr2:164389393-164405160	-	17183	3.15853	2.69014	0.992704	9.83827	4.93118	5.77552	1.58045	0.0925638	0.164026	up	matrilin 4	http://www.ncbi.nlm.nih.gov/gene/?term=17183
Ctf1	protein_coding	chr7:127712676-127718188	+	13019	21.0569	22.4178	25.8103	71.0542	57.2017	78.9321	1.57979	3.51882e-08	1.72379e-07	up	cardiotrophin 1	http://www.ncbi.nlm.nih.gov/gene/?term=13019
Tnni2	protein_coding	chr7:142441816-142444410	+	21953	609.597	519.196	503.301	1683.44	1538.53	1648.91	1.57938	3.25043e-100	3.17413e-98	up	troponin I, skeletal, fast 2	http://www.ncbi.nlm.nih.gov/gene/?term=21953
Map1lc3a	protein_coding	chr2:155276364-155278073	+	66734	114.76	131.817	152.876	357.457	393.508	437.977	1.57344	5.16928e-33	9.57962e-32	up	microtubule-associated protein 1 light chain 3 alpha	http://www.ncbi.nlm.nih.gov/gene/?term=66734
Tmem150a	protein_coding	chr6:72355483-72359762	+	232086	18.9512	17.0375	17.8687	40.4462	65.0916	53.9049	1.57196	1.76427e-06	7.20192e-06	up	transmembrane protein 150A	http://www.ncbi.nlm.nih.gov/gene/?term=232086
Hhipl1	protein_coding	chr12:108305968-108328300	+	214305	1.05284	0	1.98541	0	5.91742	2.88776	1.56897	0.327514	0.458621	up	hedgehog interacting protein-like 1	http://www.ncbi.nlm.nih.gov/gene/?term=214305
H4c12	protein_coding	chr13:21750145-21750553	-	319160	6.31706	4.48356	5.95623	27.3285	11.8348	10.5885	1.56658	0.0104266	0.023828	up	H4 clustered histone 12	http://www.ncbi.nlm.nih.gov/gene/?term=319160
Dhrs9	protein_coding	chr2:69380462-69403086	+	241452	237.943	266.323	237.256	695.238	801.81	699.801	1.56504	1.78111e-57	7.22545e-56	up	dehydrogenase/reductase (SDR family) member 9	http://www.ncbi.nlm.nih.gov/gene/?term=241452
Dpep2	protein_coding	chr8:105984945-106006026	-	319446	238.996	199.967	312.702	781.596	743.622	693.063	1.56225	3.94269e-16	3.56218e-15	up	dipeptidase 2	http://www.ncbi.nlm.nih.gov/gene/?term=319446
Cebpe	protein_coding	chr14:54710363-54712174	-	110794	299.008	270.807	293.84	893.097	828.438	825.9	1.56178	7.41106e-71	4.39489e-69	up	CCAAT/enhancer binding protein (C/EBP), epsilon	http://www.ncbi.nlm.nih.gov/gene/?term=110794
Hoxc10	protein_coding	chr15:102966796-102971898	+	209448	4.21138	8.07041	5.95623	27.3285	26.6284	0	1.56081	0.276576	0.401067	up	homeobox C10	http://www.ncbi.nlm.nih.gov/gene/?term=209448
Mst1	protein_coding	chr9:108080409-108085027	+	15235	339.016	371.239	421.899	1087.68	1152.91	1100.24	1.56042	5.28039e-80	3.72781e-78	up	macrophage stimulating 1 (hepatocyte growth factor-like)	http://www.ncbi.nlm.nih.gov/gene/?term=15235
Dock9	protein_coding	chr14:121538365-121797900	-	105445	289.532	258.253	291.855	797.993	861.97	804.723	1.55629	1.09519e-67	5.91402e-66	up	dedicator of cytokinesis 9	http://www.ncbi.nlm.nih.gov/gene/?term=105445
Gm41024	lncRNA	chr13:94978597-94982413	+	105245592	2.10569	0	0	1.09314	1.97247	2.88776	1.55594	0.415233	0.549199	up	predicted gene, 41024	http://www.ncbi.nlm.nih.gov/gene/?term=105245592
Casc1	protein_coding	chr6:145174833-145211017	-	320662	1.05284	3.58685	0.992704	1.09314	9.86236	5.77552	1.55332	0.15874	0.256768	up	cancer susceptibility candidate 1	http://www.ncbi.nlm.nih.gov/gene/?term=320662
Gm10684	lncRNA	chr9:45107176-45135606	-	100038468	8.42275	10.7605	11.9125	22.956	39.4494	28.8776	1.55328	0.000331748	0.000987003	up	predicted gene 10684	http://www.ncbi.nlm.nih.gov/gene/?term=100038468
H60b	protein_coding	chr10:22273474-22288849	+	667281	30.5325	45.7323	35.7374	109.314	121.307	100.109	1.55284	1.17217e-11	7.79279e-11	up	histocompatibility 60b	http://www.ncbi.nlm.nih.gov/gene/?term=667281
Tmem40	protein_coding	chr6:115729131-115762466	-	94346	25.2683	26.9014	36.7301	78.7062	90.7337	90.4832	1.54971	1.09031e-09	6.17176e-09	up	transmembrane protein 40	http://www.ncbi.nlm.nih.gov/gene/?term=94346
Fstl5	protein_coding	chr3:76074275-76710010	+	213262	0	1.79342	1.98541	5.46571	1.97247	3.85035	1.54783	0.238195	0.356702	up	follistatin-like 5	http://www.ncbi.nlm.nih.gov/gene/?term=213262
Icam1	protein_coding	chr9:21015940-21028814	+	15894	1535.05	1750.38	1619.1	4573.7	4920.33	4855.29	1.5477	6.37169e-184	2.47467e-181	up	intercellular adhesion molecule 1	http://www.ncbi.nlm.nih.gov/gene/?term=15894
Olfr1444	protein_coding	chr19:12861777-12862736	+	258697	1.05284	1.79342	1.98541	5.46571	3.94494	4.81293	1.54698	0.165779	0.266148	up	olfactory receptor 1444	http://www.ncbi.nlm.nih.gov/gene/?term=258697
Sqstm1	protein_coding	chr11:50200152-50210820	-	18412	13023.7	12417.7	13834.3	34487.5	39070.7	40732.8	1.54115	4.9539e-166	1.46888e-163	up	sequestosome 1	http://www.ncbi.nlm.nih.gov/gene/?term=18412
Il23a	protein_coding	chr10:128296140-128298084	-	83430	17.8984	13.4507	12.9052	27.3285	52.2705	48.1293	1.54054	4.0257e-05	0.000137288	up	interleukin 23, alpha subunit p19	http://www.ncbi.nlm.nih.gov/gene/?term=83430
Abcd4	protein_coding	chr12:84601869-84617485	-	19300	412.715	380.206	403.038	1064.72	1153.9	1246.55	1.53726	1.20003e-79	8.32768e-78	up	ATP-binding cassette, sub-family D (ALD), member 4	http://www.ncbi.nlm.nih.gov/gene/?term=19300
Snora62	snoRNA	chr9:120130434-120130563	+	104433	1.05284	0	0.992704	0	0	5.77552	1.53657	0.468664	0.600139	up	small nucleolar RNA, H/ACA box 62	http://www.ncbi.nlm.nih.gov/gene/?term=104433
Aldh1l2	protein_coding	chr10:83487447-83534146	-	216188	1847.74	1719	2569.12	5144.32	6386.86	6259.7	1.53591	2.16282e-13	1.63368e-12	up	aldehyde dehydrogenase 1 family, member L2	http://www.ncbi.nlm.nih.gov/gene/?term=216188
Ctnnal1	protein_coding	chr4:56810935-56865375	-	54366	188.459	163.202	211.446	556.409	550.32	522.685	1.53572	1.40467e-44	3.83065e-43	up	catenin (cadherin associated protein), alpha-like 1	http://www.ncbi.nlm.nih.gov/gene/?term=54366
Gm42048	protein_coding	chr8:121833991-121843902	+	105246824	1300.26	1375.56	1295.48	4109.12	3775.31	3639.54	1.5357	5.17038e-167	1.56145e-164	up	predicted gene, 42048	http://www.ncbi.nlm.nih.gov/gene/?term=105246824
4930506C21Rik	lncRNA	chr17:8293366-8311118	-	75060	2.10569	0	0	0	5.91742	0	1.53547	0.488258	0.618255	up	RIKEN cDNA 4930506C21 gene	http://www.ncbi.nlm.nih.gov/gene/?term=75060
Tlr1	protein_coding	chr5:64924680-64933600	-	21897	67.382	80.7041	129.052	233.932	261.353	307.065	1.53451	1.9568e-17	1.9166e-16	up	toll-like receptor 1	http://www.ncbi.nlm.nih.gov/gene/?term=21897
Fscn1	protein_coding	chr5:142960355-142973189	+	14086	4.21138	4.48356	0.992704	7.65199	9.86236	10.5885	1.53396	0.0520483	0.099777	up	fascin actin-bundling protein 1	http://www.ncbi.nlm.nih.gov/gene/?term=14086
Rasip1	protein_coding	chr7:45627537-45639092	+	69903	15.7927	23.3145	19.8541	51.3776	63.1191	56.7926	1.53172	7.58718e-07	3.21131e-06	up	Ras interacting protein 1	http://www.ncbi.nlm.nih.gov/gene/?term=69903
Sapcd1	protein_coding	chr17:35025959-35028557	-	78376	54.7479	51.1126	50.6279	141.015	138.073	172.303	1.53118	3.76012e-15	3.19375e-14	up	suppressor APC domain containing 1	http://www.ncbi.nlm.nih.gov/gene/?term=78376
Gm51775	lncRNA	chr10:78065960-78070475	-	115487408	0	2.69014	0.992704	1.09314	6.90365	2.88776	1.53063	0.266871	0.390186	up	predicted gene, 51775	http://www.ncbi.nlm.nih.gov/gene/?term=115487408
Dlx4	protein_coding	chr11:95140447-95146294	-	13394	11.5813	21.5211	16.876	44.8188	57.2017	43.3164	1.52797	8.15771e-06	3.07526e-05	up	distal-less homeobox 4	http://www.ncbi.nlm.nih.gov/gene/?term=13394
Aplp1	protein_coding	chr7:30434980-30445582	-	11803	45.2723	53.8027	56.5841	169.437	155.825	124.174	1.52428	2.52557e-14	2.04199e-13	up	amyloid beta (A4) precursor-like protein 1	http://www.ncbi.nlm.nih.gov/gene/?term=11803
Snord49b	snoRNA	chr11:62603086-62603148	+	100217426	0	1.79342	0.992704	4.37257	0	3.85035	1.52265	0.354596	0.486231	up	small nucleolar RNA, C/D box 49B	http://www.ncbi.nlm.nih.gov/gene/?term=100217426
Hcar2	protein_coding	chr5:123863570-123865516	-	80885	42.1138	58.2863	85.3726	167.251	220.917	145.351	1.51961	1.5589e-12	1.10773e-11	up	hydroxycarboxylic acid receptor 2	http://www.ncbi.nlm.nih.gov/gene/?term=80885
Arhgap23	protein_coding	chr11:97404357-97502402	+	58996	191.618	222.385	186.628	543.291	622.315	558.3	1.51849	2.48235e-45	6.94377e-44	up	Rho GTPase activating protein 23	http://www.ncbi.nlm.nih.gov/gene/?term=58996
LOC108168731	transcribed_pseudogene	chr2:148693985-148696180	-	108168731	21.0569	20.6244	21.8395	47.0051	61.1466	73.1566	1.51807	6.70897e-07	2.85144e-06	up	uncharacterized LOC108168731	http://www.ncbi.nlm.nih.gov/gene/?term=108168731
Zfp651	protein_coding	chr9:121759319-121771742	+	270210	315.853	227.765	266.045	746.616	753.484	808.573	1.5174	1.11872e-50	3.71569e-49	up	zinc finger protein 651	http://www.ncbi.nlm.nih.gov/gene/?term=270210
Eepd1	protein_coding	chr9:25481513-25604110	+	67484	435.877	543.407	433.812	1378.45	1393.55	1284.09	1.51737	5.07863e-76	3.23525e-74	up	endonuclease/exonuclease/phosphatase family domain containing 1	http://www.ncbi.nlm.nih.gov/gene/?term=67484
Gm36634	lncRNA	chr12:55493295-55499711	+	102640609	8.42275	15.2441	4.96352	28.4217	24.6559	29.8402	1.51619	0.000967844	0.00268155	up	predicted gene, 36634, transcript variant X2	http://www.ncbi.nlm.nih.gov/gene/?term=102640609
Cd24a	protein_coding	chr10:43579169-43584265	+	12484	6.31706	8.07041	3.97082	29.5148	19.7247	3.85035	1.51574	0.0194781	0.0418842	up	CD24a antigen	http://www.ncbi.nlm.nih.gov/gene/?term=12484
Cnksr3	protein_coding	chr10:7119061-7212237	-	215748	70.5406	55.5961	73.4601	168.344	201.192	198.293	1.51553	7.78392e-18	7.79731e-17	up	Cnksr family member 3	http://www.ncbi.nlm.nih.gov/gene/?term=215748
Parva	protein_coding	chr7:112427706-112591688	+	57342	1.05284	0.896712	1.98541	4.37257	4.93118	1.92517	1.51401	0.235507	0.35339	up	parvin, alpha	http://www.ncbi.nlm.nih.gov/gene/?term=57342
Gm40768	lncRNA	chr10:116953654-116958943	-	105245292	3.15853	1.79342	0	2.18628	10.8486	0.962587	1.51287	0.229313	0.345846	up	predicted gene, 40768	http://www.ncbi.nlm.nih.gov/gene/?term=105245292
Glipr1	protein_coding	chr10:111985448-112002639	-	73690	859.121	895.815	926.193	2642.12	2400.5	2607.65	1.51192	3.72089e-143	6.52476e-141	up	GLI pathogenesis-related 1 (glioma)	http://www.ncbi.nlm.nih.gov/gene/?term=73690
Gm23201	snoRNA	chr2:167064998-167065086	+	115486177	2.10569	0.896712	1.98541	3.27942	5.91742	4.81293	1.51094	0.178325	0.282671	up	small nucleolar SNORD12/SNORD106	http://www.ncbi.nlm.nih.gov/gene/?term=115486177
Ngef	protein_coding	chr1:87476829-87573870	-	53972	0	1.79342	0.992704	3.27942	2.95871	1.92517	1.51041	0.326383	0.457311	up	neuronal guanine nucleotide exchange factor	http://www.ncbi.nlm.nih.gov/gene/?term=53972
9130208D14Rik	misc_RNA	chr7:105823257-105856011	-	77700	21.0569	21.5211	10.9197	34.9805	71.009	46.2042	1.50971	2.63282e-05	9.23752e-05	up	RIKEN cDNA 9130208D14 gene, transcript variant X1	http://www.ncbi.nlm.nih.gov/gene/?term=77700
Zfp112	protein_coding	chr7:24112320-24127952	+	57745	8.42275	1.79342	6.94893	9.83827	17.7522	20.2143	1.50888	0.014785	0.0327245	up	zinc finger protein 112	http://www.ncbi.nlm.nih.gov/gene/?term=57745
Mpzl3	protein_coding	chr9:45055181-45077437	+	319742	3.15853	0	7.94163	6.55885	16.766	7.7007	1.5075	0.0678459	0.12536	up	myelin protein zero-like 3	http://www.ncbi.nlm.nih.gov/gene/?term=319742
Plekho2	protein_coding	chr9:65552577-65580087	-	102595	2520.51	2741.25	2314.99	7456.32	7362.25	6732.33	1.5073	8.57984e-150	1.66571e-147	up	pleckstrin homology domain containing, family O member 2	http://www.ncbi.nlm.nih.gov/gene/?term=102595
Kcp	protein_coding	chr6:29473162-29508003	-	333088	92.6503	43.0422	57.5769	172.716	188.371	181.929	1.50368	1.20352e-13	9.1887e-13	up	kielin/chordin-like protein	http://www.ncbi.nlm.nih.gov/gene/?term=333088
A930016O22Rik	lncRNA	chr7:19417466-19421417	-	100503495	12.6341	8.96712	13.8979	33.8874	27.6146	38.5035	1.50251	0.00020611	0.000633122	up	RIKEN cDNA A930016O22 gene	http://www.ncbi.nlm.nih.gov/gene/?term=100503495
Tagln	protein_coding	chr9:45929628-45936058	-	21345	4.21138	6.27698	12.9052	16.3971	29.5871	20.2143	1.50235	0.00397803	0.009918	up	transgelin	http://www.ncbi.nlm.nih.gov/gene/?term=21345
LOC115487230	lncRNA	chr9:78487540-78489161	-	115487230	3.15853	1.79342	1.98541	8.74513	8.87612	1.92517	1.49839	0.124412	0.210228	up	uncharacterized LOC115487230	http://www.ncbi.nlm.nih.gov/gene/?term=115487230
Clca3a1	protein_coding	chr3:144729677-144760977	-	12722	1.05284	0.896712	0.992704	5.46571	0	2.88776	1.4965	0.342954	0.474167	up	chloride channel accessory 3A1	http://www.ncbi.nlm.nih.gov/gene/?term=12722
Ptprk	protein_coding	chr10:28074820-28597397	+	19272	2.10569	2.69014	0.992704	8.74513	2.95871	4.81293	1.49473	0.15355	0.249611	up	protein tyrosine phosphatase, receptor type, K	http://www.ncbi.nlm.nih.gov/gene/?term=19272
Impg2	protein_coding	chr16:56203839-56273753	+	224224	3.15853	1.79342	2.97811	5.46571	10.8486	5.77552	1.49287	0.0913204	0.162034	up	interphotoreceptor matrix proteoglycan 2	http://www.ncbi.nlm.nih.gov/gene/?term=224224
Mfsd4b2	transcribed_pseudogene	chr10:39920382-39926936	-	72045	1.05284	0.896712	0.992704	4.37257	3.94494	0	1.49207	0.343295	0.474366	up	major facilitator superfamily domain containing 4B2	http://www.ncbi.nlm.nih.gov/gene/?term=72045
Ggt6	protein_coding	chr11:72435247-72438566	+	71522	0	0.896712	0.992704	5.46571	0	0	1.4917	0.493885	0.623782	up	gamma-glutamyltransferase 6	http://www.ncbi.nlm.nih.gov/gene/?term=71522
Large2	protein_coding	chr2:92365046-92371086	-	228366	0	1.79342	0	3.27942	1.97247	0	1.48802	0.489917	0.619922	up	LARGE xylosyl- and glucuronyltransferase 2	http://www.ncbi.nlm.nih.gov/gene/?term=228366
Clec2e	protein_coding	chr6:129091816-129100903	-	232409	1.05284	0.896712	1.98541	2.18628	3.94494	4.81293	1.48791	0.245103	0.36487	up	C-type lectin domain family 2, member e	http://www.ncbi.nlm.nih.gov/gene/?term=232409
Gm41377	lncRNA	chr15:88734121-88742156	+	105246012	5.26422	2.69014	2.97811	9.83827	12.8211	7.7007	1.48736	0.0458383	0.0892362	up	predicted gene, 41377, transcript variant X1	http://www.ncbi.nlm.nih.gov/gene/?term=105246012
Fam210b	protein_coding	chr2:172345570-172355749	+	67017	169.508	147.061	203.504	471.144	493.118	489.957	1.48714	5.94744e-37	1.28806e-35	up	family with sequence similarity 210, member B	http://www.ncbi.nlm.nih.gov/gene/?term=67017
Cfap54	protein_coding	chr10:92775609-93083487	-	380654	5.26422	6.27698	12.9052	20.7697	14.7935	32.728	1.48541	0.00417171	0.0103503	up	cilia and flagella associated protein 54	http://www.ncbi.nlm.nih.gov/gene/?term=380654
Gng8	protein_coding	chr7:16891737-16895451	+	14709	6.31706	5.38027	3.97082	18.5834	9.86236	15.4014	1.48296	0.016402	0.0359266	up	guanine nucleotide binding protein (G protein), gamma 8	http://www.ncbi.nlm.nih.gov/gene/?term=14709
Nanos1	protein_coding	chr19:60755987-60759914	+	332397	128.447	99.535	64.5258	223.001	254.449	337.868	1.48058	3.93527e-06	1.54307e-05	up	nanos C2HC-type zinc finger 1	http://www.ncbi.nlm.nih.gov/gene/?term=332397
Gm31290	lncRNA	chr2:9916664-9925930	+	102633474	1.05284	0.896712	1.98541	2.18628	0.986236	7.7007	1.4798	0.268868	0.392261	up	predicted gene, 31290	http://www.ncbi.nlm.nih.gov/gene/?term=102633474
Gm11454	lncRNA	chr2:163122615-163146353	+	100504589	2.10569	0.896712	3.97082	6.55885	6.90365	5.77552	1.47832	0.119992	0.203858	up	predicted gene 11454	http://www.ncbi.nlm.nih.gov/gene/?term=100504589
Nr2f1	protein_coding	chr13:78188971-78198873	-	13865	1.05284	0.896712	0.992704	3.27942	4.93118	0	1.47818	0.350342	0.481695	up	nuclear receptor subfamily 2, group F, member 1	http://www.ncbi.nlm.nih.gov/gene/?term=13865
Isg20	protein_coding	chr7:78913396-78920396	+	57444	45.2723	31.3849	58.5696	97.2896	133.142	143.425	1.47742	2.23357e-10	1.33768e-09	up	interferon-stimulated protein	http://www.ncbi.nlm.nih.gov/gene/?term=57444
Gdpd2	protein_coding	chrX:100729836-100738901	+	71584	0	1.79342	0	3.27942	0.986236	0.962587	1.47715	0.4719	0.603491	up	glycerophosphodiester phosphodiesterase domain containing 2	http://www.ncbi.nlm.nih.gov/gene/?term=71584
Tef	protein_coding	chr15:81802673-81826863	+	21685	310.589	305.779	384.177	919.332	891.557	972.213	1.47702	1.23422e-59	5.29675e-58	up	thyrotroph embryonic factor	http://www.ncbi.nlm.nih.gov/gene/?term=21685
Shd	protein_coding	chr17:55969828-55976620	+	20420	2.10569	0	0.992704	6.55885	0.986236	0.962587	1.47595	0.350406	0.481741	up	src homology 2 domain-containing transforming protein D	http://www.ncbi.nlm.nih.gov/gene/?term=20420
Ddit3	protein_coding	chr10:127290793-127296291	+	13198	558.007	1007.01	586.688	1590.52	2330.48	2049.35	1.47196	8.23918e-06	3.10454e-05	up	DNA-damage inducible transcript 3	http://www.ncbi.nlm.nih.gov/gene/?term=13198
Prrg4	protein_coding	chr2:104830741-104849872	-	228413	214.78	263.633	251.154	620.904	761.374	643.971	1.47131	1.93071e-43	5.09483e-42	up	proline rich Gla (G-carboxyglutamic acid) 4 (transmembrane)	http://www.ncbi.nlm.nih.gov/gene/?term=228413
Jam2	protein_coding	chr16:84774123-84826380	+	67374	27.3739	27.7981	25.8103	90.7307	65.0916	69.3063	1.47079	5.81574e-08	2.78704e-07	up	junction adhesion molecule 2	http://www.ncbi.nlm.nih.gov/gene/?term=67374
Gab1	protein_coding	chr8:80764431-80880519	-	14388	2.10569	2.69014	0	7.65199	2.95871	2.88776	1.47022	0.218579	0.332548	up	growth factor receptor bound protein 2-associated protein 1	http://www.ncbi.nlm.nih.gov/gene/?term=14388
Sh3d21	protein_coding	chr4:126150602-126163518	-	66938	1.05284	0.896712	0.992704	3.27942	1.97247	2.88776	1.4685	0.323063	0.453712	up	SH3 domain containing 21	http://www.ncbi.nlm.nih.gov/gene/?term=66938
Angptl2	protein_coding	chr2:33215951-33247725	+	26360	261.105	279.774	275.972	694.145	811.672	753.706	1.46768	3.20098e-55	1.24586e-53	up	angiopoietin-like 2	http://www.ncbi.nlm.nih.gov/gene/?term=26360
Psrc1	protein_coding	chr3:108383804-108388231	+	56742	424.296	365.858	350.425	1156.54	947.773	1041.52	1.46465	3.41157e-58	1.40141e-56	up	proline/serine-rich coiled-coil 1	http://www.ncbi.nlm.nih.gov/gene/?term=56742
Kank3	protein_coding	chr17:33810523-33822920	+	80880	71.5934	81.6008	100.263	279.844	216.972	204.068	1.46332	8.32248e-18	8.32656e-17	up	KN motif and ankyrin repeat domains 3	http://www.ncbi.nlm.nih.gov/gene/?term=80880
Ccng1	protein_coding	chr11:40748552-40755309	-	12450	1184.45	1241.95	1285.55	3358.13	3437.03	3417.18	1.45967	3.93515e-183	1.49243e-180	up	cyclin G1	http://www.ncbi.nlm.nih.gov/gene/?term=12450
Lrrn4cl	protein_coding	chr19:8850768-8853909	+	68852	6.31706	10.7605	12.9052	27.3285	24.6559	30.8028	1.45789	0.000989146	0.00273407	up	LRRN4 C-terminal like	http://www.ncbi.nlm.nih.gov/gene/?term=68852
Gm12867	lncRNA	chr4:119130288-119132168	-	115489941	6.31706	3.58685	0	17.4903	5.91742	3.85035	1.45788	0.100985	0.176343	up	predicted gene 12867	http://www.ncbi.nlm.nih.gov/gene/?term=115489941
Gm4129	lncRNA	chr10:123181929-123199585	+	100042958	6.31706	2.69014	6.94893	13.1177	12.8211	17.3266	1.45783	0.018542	0.0400826	up	predicted gene 4129, transcript variant X1	http://www.ncbi.nlm.nih.gov/gene/?term=100042958
2610528A11Rik	protein_coding	chr14:37102140-37110101	-	70045	92.6503	97.7416	122.103	322.477	252.476	283.963	1.45691	2.40825e-22	3.00028e-21	up	RIKEN cDNA 2610528A11 gene	http://www.ncbi.nlm.nih.gov/gene/?term=70045
Espnl	protein_coding	chr1:91322075-91348303	+	227357	135.817	147.061	121.11	414.301	376.742	319.579	1.45502	1.83378e-27	2.83463e-26	up	espin-like	http://www.ncbi.nlm.nih.gov/gene/?term=227357
Mertk	protein_coding	chr2:128698915-128803162	+	17289	1.05284	2.69014	0.992704	4.37257	6.90365	1.92517	1.45498	0.216835	0.330202	up	MER proto-oncogene tyrosine kinase	http://www.ncbi.nlm.nih.gov/gene/?term=17289
Map4k1	protein_coding	chr7:28982050-29003279	+	26411	942.296	842.909	923.215	2518.6	2420.22	2472.89	1.45393	4.48755e-139	7.54463e-137	up	mitogen-activated protein kinase kinase kinase kinase 1	http://www.ncbi.nlm.nih.gov/gene/?term=26411
Ephx4	protein_coding	chr5:107403513-107430035	+	384214	0	1.79342	0	2.18628	1.97247	0.962587	1.45376	0.476944	0.608248	up	epoxide hydrolase 4	http://www.ncbi.nlm.nih.gov/gene/?term=384214
Lilr4b	protein_coding	chr10:51480612-51486329	+	14727	357.967	417.868	481.462	999.131	1293.94	1150.29	1.45319	2.02561e-47	6.06121e-46	up	leukocyte immunoglobulin-like receptor, subfamily B, member 4B	http://www.ncbi.nlm.nih.gov/gene/?term=14727
Snhg8	lncRNA	chr3:123507552-123508336	-	69895	368.495	306.675	311.709	886.538	885.64	920.233	1.45134	6.48103e-63	3.0547e-61	up	small nucleolar RNA host gene 8	http://www.ncbi.nlm.nih.gov/gene/?term=69895
Gm16982	lncRNA	chr7:141610066-141613747	-	100036523	0	1.79342	0	2.18628	0	2.88776	1.44898	0.505219	0.634661	up	predicted gene, 16982	http://www.ncbi.nlm.nih.gov/gene/?term=100036523
Bok	protein_coding	chr1:93685575-93695770	+	51800	2.10569	0.896712	0	2.18628	5.91742	0	1.44788	0.382654	0.515899	up	BCL2-related ovarian killer	http://www.ncbi.nlm.nih.gov/gene/?term=51800
Ccnd2	protein_coding	chr6:127125162-127152188	-	12444	639.076	607.074	546.98	1395.94	1828.48	1656.61	1.44598	4.34379e-62	2.00676e-60	up	cyclin D2	http://www.ncbi.nlm.nih.gov/gene/?term=12444
Cdcp1	protein_coding	chr9:123170805-123216110	-	109332	1.05284	3.58685	2.97811	5.46571	2.95871	12.5136	1.44586	0.124608	0.21045	up	CUB domain containing protein 1	http://www.ncbi.nlm.nih.gov/gene/?term=109332
LOC115488834	snoRNA	chr17:34952013-34952075	-	115488834	1.05284	1.79342	0.992704	8.74513	0	1.92517	1.44537	0.310735	0.440113	up	small nucleolar RNA SNORD48	http://www.ncbi.nlm.nih.gov/gene/?term=115488834
D830031N03Rik	protein_coding	chr4:123403601-123411911	-	442834	0	2.69014	1.98541	2.18628	6.90365	3.85035	1.44387	0.232723	0.349985	up	RIKEN cDNA D830031N03 gene	http://www.ncbi.nlm.nih.gov/gene/?term=442834
Bahcc1	protein_coding	chr11:120232870-120292297	+	268515	430.613	432.215	371.271	1221.04	1067.11	1069.43	1.44245	6.10563e-66	3.08268e-64	up	BAH domain and coiled-coil containing 1	http://www.ncbi.nlm.nih.gov/gene/?term=268515
Tfr2	protein_coding	chr5:137569822-137588081	+	50765	4.21138	1.79342	0	4.37257	3.94494	7.7007	1.43755	0.183813	0.289178	up	transferrin receptor 2	http://www.ncbi.nlm.nih.gov/gene/?term=50765
Itga2	protein_coding	chr13:114833081-114932100	-	16398	0	1.79342	0	1.09314	2.95871	0.962587	1.43199	0.489905	0.619922	up	integrin alpha 2	http://www.ncbi.nlm.nih.gov/gene/?term=16398
Pde6g	protein_coding	chr11:120447607-120453500	-	18588	0	1.79342	0	1.09314	2.95871	0.962587	1.43199	0.489905	0.619922	up	phosphodiesterase 6G, cGMP-specific, rod, gamma	http://www.ncbi.nlm.nih.gov/gene/?term=18588
Efna1	protein_coding	chr3:89271730-89280951	-	13636	86.3332	75.3238	64.5258	196.765	211.055	201.181	1.43169	3.98086e-18	4.07532e-17	up	ephrin A1	http://www.ncbi.nlm.nih.gov/gene/?term=13636
Cst7	protein_coding	chr2:150570415-150578944	+	13011	128.447	106.709	99.2704	272.192	292.912	333.055	1.43013	1.93213e-23	2.5047e-22	up	cystatin F (leukocystatin)	http://www.ncbi.nlm.nih.gov/gene/?term=13011
Ubald2	protein_coding	chr11:116434094-116439077	+	319370	3191.17	3108.9	3090.29	8446.7	8401.75	8448.63	1.42994	4.52847e-286	5.27502e-283	up	UBA-like domain containing 2	http://www.ncbi.nlm.nih.gov/gene/?term=319370
Gm30961	lncRNA	chr18:39636305-39656217	+	102633040	5.26422	8.07041	11.9125	29.5148	17.7522	21.1769	1.42924	0.00386888	0.00966468	up	predicted gene, 30961, transcript variant X1	http://www.ncbi.nlm.nih.gov/gene/?term=102633040
Napb	protein_coding	chr2:148693985-148732425	-	17957	77.9105	70.8402	62.5404	161.785	211.055	194.443	1.42851	3.85989e-16	3.49124e-15	up	N-ethylmaleimide sensitive fusion protein attachment protein beta	http://www.ncbi.nlm.nih.gov/gene/?term=17957
Leap2	protein_coding	chr11:53422181-53423136	-	259301	1.05284	0.896712	0.992704	0	4.93118	2.88776	1.42584	0.371785	0.504432	up	liver-expressed antimicrobial peptide 2	http://www.ncbi.nlm.nih.gov/gene/?term=259301
Car5a	protein_coding	chr8:121916135-121944912	-	12352	7.36991	8.07041	2.97811	18.5834	13.8073	17.3266	1.42541	0.0132236	0.0295938	up	carbonic anhydrase 5a, mitochondrial	http://www.ncbi.nlm.nih.gov/gene/?term=12352
Odf3l1	protein_coding	chr9:56848656-56860510	-	382075	1.05284	7.17369	3.97082	10.9314	15.7798	6.73811	1.4251	0.0534349	0.102043	up	outer dense fiber of sperm tails 3-like 1	http://www.ncbi.nlm.nih.gov/gene/?term=382075
Stab2	protein_coding	chr10:86841194-87008038	-	192188	2.10569	2.69014	0.992704	10.9314	0	4.81293	1.42325	0.223846	0.33917	up	stabilin 2	http://www.ncbi.nlm.nih.gov/gene/?term=192188
Klhl32	protein_coding	chr4:24612559-24851150	-	212390	0	1.79342	0	0	4.93118	0	1.42304	0.55095	0.674592	up	kelch-like 32	http://www.ncbi.nlm.nih.gov/gene/?term=212390
Elovl3	protein_coding	chr19:46131897-46135694	+	12686	10.5284	8.07041	3.97082	17.4903	13.8073	28.8776	1.42222	0.00834712	0.0194826	up	elongation of very long chain fatty acids (FEN1/Elo2, SUR4/Elo3, yeast)-like 3	http://www.ncbi.nlm.nih.gov/gene/?term=12686
Ank2	protein_coding	chr3:126921607-127500347	-	109676	211.622	181.136	216.41	488.634	584.838	553.488	1.42163	7.78004e-38	1.73093e-36	up	ankyrin 2, brain	http://www.ncbi.nlm.nih.gov/gene/?term=109676
Abhd6	protein_coding	chr14:8002888-8056773	+	66082	330.593	401.727	334.541	1007.88	974.401	881.73	1.42047	3.95577e-56	1.562e-54	up	abhydrolase domain containing 6	http://www.ncbi.nlm.nih.gov/gene/?term=66082
Gm40080	lncRNA	chr3:84841973-84878458	-	105244479	2.10569	1.79342	0.992704	3.27942	5.91742	3.85035	1.42038	0.215951	0.329196	up	predicted gene, 40080, transcript variant X2	http://www.ncbi.nlm.nih.gov/gene/?term=105244479
Csf3	protein_coding	chr11:98700183-98703631	+	12985	4.21138	0.896712	2.97811	6.55885	8.87612	5.77552	1.41781	0.11417	0.195843	up	colony stimulating factor 3 (granulocyte)	http://www.ncbi.nlm.nih.gov/gene/?term=12985
2310047K21Rik	lncRNA	chr2:104816922-104830673	+	115489467	201.093	207.14	199.534	513.776	596.673	513.059	1.41741	5.82574e-40	1.38898e-38	up	RIKEN cDNA 2310047K21 gene	http://www.ncbi.nlm.nih.gov/gene/?term=115489467
Pax3	protein_coding	chr1:78101267-78197136	-	18505	145.292	158.718	126.073	370.575	399.426	380.222	1.41716	1.601e-30	2.74255e-29	up	paired box 3	http://www.ncbi.nlm.nih.gov/gene/?term=18505
Padi3	protein_coding	chr4:140785369-140810648	-	18601	3.15853	5.38027	4.96352	9.83827	14.7935	11.551	1.41496	0.0339787	0.0687841	up	peptidyl arginine deiminase, type III	http://www.ncbi.nlm.nih.gov/gene/?term=18601
Gm41077	lncRNA	chr13:119755393-119773134	+	105245650	4.21138	5.38027	0.992704	10.9314	8.87612	8.66328	1.41409	0.067219	0.124456	up	predicted gene, 41077	http://www.ncbi.nlm.nih.gov/gene/?term=105245650
Cp	protein_coding	chr3:19956933-20009750	+	12870	41.0609	64.5633	70.482	141.015	168.646	160.752	1.41228	7.23402e-13	5.26193e-12	up	ceruloplasmin	http://www.ncbi.nlm.nih.gov/gene/?term=12870
Gm13073	lncRNA	chr4:149778380-149780937	-	105247217	28.4268	35.8685	17.8687	63.4022	80.8714	75.0818	1.41139	4.81126e-07	2.08787e-06	up	predicted gene 13073	http://www.ncbi.nlm.nih.gov/gene/?term=105247217
Slc23a3	protein_coding	chr1:75125541-75135223	-	22626	1.05284	0.896712	2.97811	2.18628	10.8486	0	1.41135	0.282154	0.407597	up	solute carrier family 23 (nucleobase transporters), member 3	http://www.ncbi.nlm.nih.gov/gene/?term=22626
Gm51604	lncRNA	chr8:126413479-126422370	-	115486979	0	0.896712	0.992704	2.18628	1.97247	0.962587	1.41027	0.468402	0.599873	up	predicted gene, 51604	http://www.ncbi.nlm.nih.gov/gene/?term=115486979
Ifit1bl1	protein_coding	chr19:34592888-34662981	-	667373	3.15853	1.79342	1.98541	7.65199	3.94494	6.73811	1.4101	0.140968	0.232636	up	interferon induced protein with tetratricpeptide repeats 1B like 1	http://www.ncbi.nlm.nih.gov/gene/?term=667373
Gm17315	lncRNA	chr17:79354699-79358020	+	102639145	4.21138	1.79342	1.98541	4.37257	4.93118	11.551	1.40866	0.123886	0.209512	up	predicted gene, 17315	http://www.ncbi.nlm.nih.gov/gene/?term=102639145
Itga2b	protein_coding	chr11:102453297-102469883	-	16399	3.15853	2.69014	4.96352	13.1177	5.91742	9.62587	1.40542	0.0659448	0.122584	up	integrin alpha 2b	http://www.ncbi.nlm.nih.gov/gene/?term=16399
Ifit1bl2	protein_coding	chr19:34617046-34640827	-	112419	2.10569	4.48356	0.992704	7.65199	10.8486	1.92517	1.40539	0.145188	0.238202	up	interferon induced protein with tetratricopeptide repeats 1B like 2	http://www.ncbi.nlm.nih.gov/gene/?term=112419
Gm30581	lncRNA	chr19:5037817-5038894	-	102632530	0	0.896712	0.992704	2.18628	0.986236	1.92517	1.40526	0.470422	0.601839	up	predicted gene, 30581	http://www.ncbi.nlm.nih.gov/gene/?term=102632530
Oas1h	protein_coding	chr5:120861422-120873506	+	246729	0	0.896712	0.992704	2.18628	0.986236	1.92517	1.40526	0.470422	0.601839	up	2'-5' oligoadenylate synthetase 1H	http://www.ncbi.nlm.nih.gov/gene/?term=246729
Pde4c	protein_coding	chr8:70723835-70751186	+	110385	17.8984	20.6244	24.8176	52.4708	58.1879	56.7926	1.40185	3.91039e-06	1.53368e-05	up	phosphodiesterase 4C, cAMP specific	http://www.ncbi.nlm.nih.gov/gene/?term=110385
Bhlha9	protein_coding	chr11:76672470-76673676	+	320522	0	1.79342	0	0	1.97247	2.88776	1.40121	0.524088	0.651385	up	basic helix-loop-helix family, member a9	http://www.ncbi.nlm.nih.gov/gene/?term=320522
Mir7675	miRNA	chr12:11299887-11299944	+	102465775	0	1.79342	0	0	1.97247	2.88776	1.40121	0.524088	0.651385	up	microRNA 7675	http://www.ncbi.nlm.nih.gov/gene/?term=102465775
Gm32336	lncRNA	chr17:78396321-78400325	-	102634849	1.05284	0.896712	1.98541	6.55885	1.97247	1.92517	1.40091	0.289554	0.416076	up	predicted gene, 32336	http://www.ncbi.nlm.nih.gov/gene/?term=102634849
Nudt8	protein_coding	chr19:4000580-4002102	+	66387	91.5974	98.6383	116.146	333.408	233.738	243.535	1.40022	5.2603e-18	5.32826e-17	up	nudix (nucleoside diphosphate linked moiety X)-type motif 8	http://www.ncbi.nlm.nih.gov/gene/?term=66387
Mir7036b	miRNA	chr5:34574151-34574213	+	102466999	0	0.896712	2.97811	5.46571	1.97247	2.88776	1.39925	0.304228	0.432776	up	microRNA 7036b	http://www.ncbi.nlm.nih.gov/gene/?term=102466999
Gm33444	lncRNA	chr12:87385098-87412321	+	102636354	8.42275	4.48356	0.992704	10.9314	13.8073	11.551	1.39871	0.0435419	0.0851723	up	predicted gene, 33444	http://www.ncbi.nlm.nih.gov/gene/?term=102636354
Aqp1	protein_coding	chr6:55336299-55348555	+	11826	4.21138	8.96712	7.94163	12.0246	24.6559	19.2517	1.39752	0.0106621	0.0243109	up	aquaporin 1	http://www.ncbi.nlm.nih.gov/gene/?term=11826
Ly75	protein_coding	chr2:60292103-60383273	-	17076	1.05284	1.79342	0.992704	4.37257	3.94494	1.92517	1.39746	0.28586	0.411893	up	lymphocyte antigen 75	http://www.ncbi.nlm.nih.gov/gene/?term=17076
Gm25835	snoRNA	chr11:69668852-69668995	-	115487914	0	1.79342	0	0	0.986236	3.85035	1.39638	0.531454	0.657534	up	small nucleolar RNA SNORD10	http://www.ncbi.nlm.nih.gov/gene/?term=115487914
Gm32404	lncRNA	chr6:124857807-124860770	+	102634944	2.10569	11.6573	12.9052	27.3285	20.711	23.1021	1.39474	0.00541229	0.0131599	up	predicted gene, 32404	http://www.ncbi.nlm.nih.gov/gene/?term=102634944
Hmcn2	protein_coding	chr2:31314255-31460738	+	665700	6.31706	17.0375	20.8468	36.0737	48.3256	32.728	1.39452	0.000371595	0.00109742	up	hemicentin 2	http://www.ncbi.nlm.nih.gov/gene/?term=665700
Gm9968	lncRNA	chr16:43345881-43363666	-	791329	0	1.79342	0	0	0	4.81293	1.39427	0.561709	0.684017	up	predicted gene 9968	http://www.ncbi.nlm.nih.gov/gene/?term=791329
Osbp2	protein_coding	chr11:3703731-3863999	-	74309	4.21138	4.48356	8.93434	12.0246	13.8073	20.2143	1.39166	0.0199532	0.0428379	up	oxysterol binding protein 2	http://www.ncbi.nlm.nih.gov/gene/?term=74309
Ccdc40	protein_coding	chr11:119228490-119265248	+	207607	53.6951	45.7323	55.5914	160.692	125.252	120.323	1.39029	1.04266e-11	6.97159e-11	up	coiled-coil domain containing 40	http://www.ncbi.nlm.nih.gov/gene/?term=207607
Gm36198	lncRNA	chr9:21362610-21370884	-	102640025	0	5.38027	0	9.83827	2.95871	1.92517	1.38971	0.268274	0.391676	up	predicted gene, 36198, transcript variant X3	http://www.ncbi.nlm.nih.gov/gene/?term=102640025
Fut1	protein_coding	chr7:45617606-45621059	+	14343	0	0.896712	0.992704	1.09314	2.95871	0.962587	1.38857	0.481318	0.612034	up	fucosyltransferase 1	http://www.ncbi.nlm.nih.gov/gene/?term=14343
Fam107b	protein_coding	chr2:3704812-3782142	+	66540	62.1178	78.9106	77.4309	183.648	173.578	215.619	1.3875	9.78373e-16	8.60588e-15	up	family with sequence similarity 107, member B	http://www.ncbi.nlm.nih.gov/gene/?term=66540
Tgfbr3l	protein_coding	chr8:4248214-4251423	+	100044509	2.10569	4.48356	0.992704	5.46571	6.90365	7.7007	1.3855	0.132305	0.221181	up	transforming growth factor, beta receptor III-like	http://www.ncbi.nlm.nih.gov/gene/?term=100044509
Gm16206	lncRNA	chr3:53452619-53458046	+	102632669	1.05284	0.896712	1.98541	4.37257	5.91742	0	1.38499	0.322675	0.453363	up	predicted gene 16206	http://www.ncbi.nlm.nih.gov/gene/?term=102632669
Hsd3b7	protein_coding	chr7:127800609-127803802	+	101502	157.927	130.92	185.636	417.58	422.109	394.661	1.38297	1.74985e-28	2.76517e-27	up	hydroxy-delta-5-steroid dehydrogenase, 3 beta- and steroid delta-isomerase 7	http://www.ncbi.nlm.nih.gov/gene/?term=101502
Gm41352	lncRNA	chr15:77313614-77323561	+	105245984	0	0.896712	2.97811	3.27942	5.91742	0.962587	1.38273	0.32224	0.452869	up	predicted gene, 41352, transcript variant X1	http://www.ncbi.nlm.nih.gov/gene/?term=105245984
Mideas	protein_coding	chr12:84149168-84218881	-	238317	1039.16	1093.99	1017.52	2627.91	3050.43	2537.38	1.38227	1.14821e-93	1.00134e-91	up	mitotic deacetylase associated SANT domain protein	http://www.ncbi.nlm.nih.gov/gene/?term=238317
Muc1	protein_coding	chr3:89229056-89233381	+	17829	1.05284	3.58685	0.992704	2.18628	7.88989	4.81293	1.3822	0.209732	0.321398	up	mucin 1, transmembrane	http://www.ncbi.nlm.nih.gov/gene/?term=17829
Mir25	miRNA	chr5:138165321-138165404	-	723926	2.10569	0	0.992704	1.09314	0	6.73811	1.38008	0.417042	0.550966	up	microRNA 25	http://www.ncbi.nlm.nih.gov/gene/?term=723926
Echdc2	protein_coding	chr4:108165436-108179308	+	52430	56.8536	63.6665	60.555	156.319	139.059	176.153	1.37896	1.22733e-13	9.36604e-13	up	enoyl Coenzyme A hydratase domain containing 2	http://www.ncbi.nlm.nih.gov/gene/?term=52430
Smim24	protein_coding	chr10:81393064-81395079	+	72273	24.2154	25.1079	29.7811	86.3582	64.1053	55.83	1.37818	1.20301e-06	4.9844e-06	up	small integral membrane protein 24	http://www.ncbi.nlm.nih.gov/gene/?term=72273
Gm46829	lncRNA	chr3:144540766-144556943	-	108168907	1.05284	0.896712	0	2.18628	0	2.88776	1.37807	0.500645	0.630319	up	predicted gene, 46829, transcript variant X2	http://www.ncbi.nlm.nih.gov/gene/?term=108168907
Vps39	protein_coding	chr2:120316461-120353142	-	269338	688.56	653.703	758.426	1787.29	1971.49	1680.68	1.37347	8.31379e-79	5.64922e-77	up	VPS39 HOPS complex subunit	http://www.ncbi.nlm.nih.gov/gene/?term=269338
Cabp4	protein_coding	chr19:4135423-4144080	-	73660	2.10569	0	0	4.37257	0.986236	0	1.37208	0.519224	0.647217	up	calcium binding protein 4	http://www.ncbi.nlm.nih.gov/gene/?term=73660
Vmn2r-ps54	transcribed_pseudogene	chr7:41668014-41727193	+	75835	0	0	1.98541	2.18628	1.97247	0.962587	1.37145	0.496645	0.626394	up	vomeronasal 2, receptor, pseudogene 54	http://www.ncbi.nlm.nih.gov/gene/?term=75835
Pparg	protein_coding	chr6:115360879-115490404	+	19016	1.05284	0.896712	0	1.09314	3.94494	0	1.37076	0.509282	0.638285	up	peroxisome proliferator activated receptor gamma	http://www.ncbi.nlm.nih.gov/gene/?term=19016
Smoc2	protein_coding	chr17:14279490-14404790	+	64074	1.05284	0.896712	0	1.09314	3.94494	0	1.37076	0.509282	0.638285	up	SPARC related modular calcium binding 2	http://www.ncbi.nlm.nih.gov/gene/?term=64074
Gm11767	lncRNA	chr11:119933010-119943094	-	102640451	1.05284	1.79342	2.97811	4.37257	4.93118	5.77552	1.37009	0.193137	0.300341	up	predicted gene 11767, transcript variant X3	http://www.ncbi.nlm.nih.gov/gene/?term=102640451
Rbpms	protein_coding	chr8:33782643-33929922	-	19663	10.5284	5.38027	7.94163	24.0491	22.6834	14.4388	1.36853	0.00781506	0.0183722	up	RNA binding protein gene with multiple splicing	http://www.ncbi.nlm.nih.gov/gene/?term=19663
Pdxk-ps	transcribed_pseudogene	chr17:32076083-32091423	-	435518	0	0.896712	0.992704	0	3.94494	0.962587	1.36676	0.5148	0.643471	up	pyridoxal (pyridoxine, vitamin B6) kinase, pseudogene	http://www.ncbi.nlm.nih.gov/gene/?term=435518
Prss42	protein_coding	chr9:110797248-110803744	+	235628	3.15853	0.896712	0	5.46571	1.97247	2.88776	1.36612	0.313874	0.44329	up	protease, serine 42	http://www.ncbi.nlm.nih.gov/gene/?term=235628
Cacnb3	protein_coding	chr15:98628436-98644536	+	12297	10.5284	21.5211	11.9125	28.4217	43.3944	42.3538	1.36508	0.00039509	0.00116218	up	calcium channel, voltage-dependent, beta 3 subunit	http://www.ncbi.nlm.nih.gov/gene/?term=12297
Ttbk1	protein_coding	chr17:46442448-46487675	-	106763	46.3251	41.2487	53.606	127.898	128.211	106.847	1.36396	8.60451e-11	5.33545e-10	up	tau tubulin kinase 1	http://www.ncbi.nlm.nih.gov/gene/?term=106763
H4c17	protein_coding	chr13:21811746-21812150	+	100041230	2.10569	1.79342	0	2.18628	4.93118	2.88776	1.36339	0.313265	0.442697	up	H4 clustered histone 17	http://www.ncbi.nlm.nih.gov/gene/?term=100041230
Prxl2a	protein_coding	chr14:40993735-41013833	-	70564	429.56	396.347	422.892	1118.28	1020.75	1071.36	1.36314	3.54862e-69	2.01641e-67	up	peroxiredoxin like 2A	http://www.ncbi.nlm.nih.gov/gene/?term=70564
Gm26698	lncRNA	chr12:86891400-86892567	-	102635544	7.36991	3.58685	0.992704	12.0246	5.91742	12.5136	1.36244	0.0744921	0.135931	up	predicted gene, 26698	http://www.ncbi.nlm.nih.gov/gene/?term=102635544
Rec114	protein_coding	chr9:58652856-58822706	-	73673	8.42275	9.86383	2.97811	21.8628	20.711	12.5136	1.36201	0.0141472	0.031458	up	REC114 meiotic recombination protein	http://www.ncbi.nlm.nih.gov/gene/?term=73673
Tulp1	protein_coding	chr17:28351515-28365216	-	22157	0	1.79342	0.992704	5.46571	0	1.92517	1.36177	0.426843	0.560283	up	tubby like protein 1	http://www.ncbi.nlm.nih.gov/gene/?term=22157
Tmem205	protein_coding	chr9:21921009-21927535	-	235043	535.898	464.497	492.381	1276.79	1200.25	1351.47	1.36116	4.41935e-71	2.63032e-69	up	transmembrane protein 205	http://www.ncbi.nlm.nih.gov/gene/?term=235043
Gm46528	lncRNA	chr15:84890574-84896694	-	108168253	4.21138	5.38027	6.94893	15.304	14.7935	12.5136	1.36039	0.0243774	0.0512898	up	predicted gene, 46528	http://www.ncbi.nlm.nih.gov/gene/?term=108168253
C030010L15Rik	lncRNA	chr16:97994599-98008633	-	108168293	0	0	1.98541	2.18628	0	2.88776	1.36023	0.526042	0.653117	up	RIKEN cDNA C030010L15 gene, transcript variant X2	http://www.ncbi.nlm.nih.gov/gene/?term=108168293
Ston1	protein_coding	chr17:88597615-88647865	+	77057	140.028	146.164	142.949	373.854	389.563	338.831	1.3595	2.6385e-28	4.15335e-27	up	stonin 1	http://www.ncbi.nlm.nih.gov/gene/?term=77057
Gm39302	lncRNA	chr9:21318070-21321114	-	105243355	2.10569	7.17369	0	9.83827	5.91742	8.66328	1.35927	0.124989	0.210897	up	predicted gene, 39302	http://www.ncbi.nlm.nih.gov/gene/?term=105243355
Lncppara	lncRNA	chr15:85703773-85707524	+	102800312	0	0.896712	2.97811	2.18628	1.97247	5.77552	1.35869	0.326886	0.457963	up	long noncoding RNA near Ppara	http://www.ncbi.nlm.nih.gov/gene/?term=102800312
Sgms2	protein_coding	chr3:131318985-131491443	-	74442	0	4.48356	1.98541	3.27942	8.87612	4.81293	1.35834	0.196147	0.30418	up	sphingomyelin synthase 2	http://www.ncbi.nlm.nih.gov/gene/?term=74442
Fcgrt	protein_coding	chr7:45092993-45103822	-	14132	117.919	136.3	142.949	371.668	300.802	345.569	1.35446	3.05643e-24	4.10241e-23	up	Fc receptor, IgG, alpha chain transporter	http://www.ncbi.nlm.nih.gov/gene/?term=14132
Mir133a-2	miRNA	chr2:180398379-180398482	+	723954	10.5284	3.58685	9.92704	19.6765	19.7247	21.1769	1.35337	0.0087555	0.0203629	up	microRNA 133a-2	http://www.ncbi.nlm.nih.gov/gene/?term=723954
Rab39	protein_coding	chr9:53684110-53706232	-	270160	18.9512	9.86383	16.876	43.7257	35.5045	36.5783	1.35271	0.000256621	0.000776007	up	RAB39, member RAS oncogene family	http://www.ncbi.nlm.nih.gov/gene/?term=270160
Gm31881	lncRNA	chr3:152083974-152107383	+	102634251	0	1.79342	0.992704	4.37257	2.95871	0	1.35241	0.4271	0.560476	up	predicted gene, 31881, transcript variant X4	http://www.ncbi.nlm.nih.gov/gene/?term=102634251
1700017G19Rik	lncRNA	chr3:40504865-40522912	-	100040882	0	0.896712	0.992704	0	0.986236	3.85035	1.3505	0.521249	0.649123	up	RIKEN cDNA 1700017G19 gene	http://www.ncbi.nlm.nih.gov/gene/?term=100040882
Gm52384	lncRNA	chr19:47455204-47460994	+	115489012	1.05284	0.896712	0	1.09314	0	3.85035	1.34933	0.517771	0.645938	up	predicted gene, 52384, transcript variant X1	http://www.ncbi.nlm.nih.gov/gene/?term=115489012
Mir99a	miRNA	chr16:77598936-77599000	+	387229	2.10569	0	0	3.27942	1.97247	0	1.34922	0.522665	0.650311	up	microRNA 99a	http://www.ncbi.nlm.nih.gov/gene/?term=387229
4931403G20Rik	lncRNA	chr12:69843686-69853671	+	70934	0	0	1.98541	1.09314	2.95871	0.962587	1.34828	0.510075	0.638985	up	RIKEN cDNA 4931403G20 gene	http://www.ncbi.nlm.nih.gov/gene/?term=70934
Gm38958	lncRNA	chr11:95823955-95824411	-	105242869	0	0.896712	0.992704	0	0	4.81293	1.34494	0.550288	0.674157	up	predicted gene, 38958	http://www.ncbi.nlm.nih.gov/gene/?term=105242869
Cnksr1	protein_coding	chr4:134228041-134238416	-	194231	32.6382	28.6948	11.9125	48.0982	60.1604	77.007	1.34286	3.08414e-05	0.000107173	up	connector enhancer of kinase suppressor of Ras 1	http://www.ncbi.nlm.nih.gov/gene/?term=194231
Acvrl1	protein_coding	chr15:101128522-101145336	+	11482	299.008	286.051	326.6	671.189	899.447	737.342	1.34201	9.03377e-37	1.93337e-35	up	activin A receptor, type II-like 1	http://www.ncbi.nlm.nih.gov/gene/?term=11482
Nfib	protein_coding	chr4:82290173-82506751	-	18028	1.05284	9.86383	6.94893	18.5834	22.6834	4.81293	1.33927	0.0483758	0.0935174	up	nuclear factor I/B	http://www.ncbi.nlm.nih.gov/gene/?term=18028
Col2a1	protein_coding	chr15:97975602-98004724	-	12824	2.10569	0	0	3.27942	0	1.92517	1.3385	0.526889	0.653621	up	collagen, type II, alpha 1	http://www.ncbi.nlm.nih.gov/gene/?term=12824
Gm51809	lncRNA	chr10:80330459-80333185	-	115487462	2.10569	0	0	3.27942	0	1.92517	1.3385	0.526889	0.653621	up	predicted gene, 51809, transcript variant X1	http://www.ncbi.nlm.nih.gov/gene/?term=115487462
Gm44851	lncRNA	chr7:80404440-80406585	+	115486493	0	0	1.98541	1.09314	0.986236	2.88776	1.33764	0.514347	0.643101	up	predicted gene 44851	http://www.ncbi.nlm.nih.gov/gene/?term=115486493
Tnnc1	protein_coding	chr14:31208312-31211729	+	21924	3.15853	11.6573	4.96352	19.6765	20.711	10.5885	1.33645	0.0231013	0.0488886	up	troponin C, cardiac/slow skeletal	http://www.ncbi.nlm.nih.gov/gene/?term=21924
Rcor2	protein_coding	chr19:7267394-7275225	+	104383	1076.01	988.176	1079.07	2475.97	2738.78	2703.91	1.33474	4.76509e-112	5.59058e-110	up	REST corepressor 2	http://www.ncbi.nlm.nih.gov/gene/?term=104383
Ptpn22	protein_coding	chr3:103856575-103912252	+	19260	623.284	738.891	679.01	1565.38	1879.77	1704.74	1.33379	1.21138e-67	6.47713e-66	up	protein tyrosine phosphatase, non-receptor type 22 (lymphoid)	http://www.ncbi.nlm.nih.gov/gene/?term=19260
Letm2	protein_coding	chr8:25578478-25597989	-	270035	14.7398	9.86383	20.8468	31.7011	46.3531	35.6157	1.33348	0.000443886	0.0012922	up	leucine zipper-EF-hand containing transmembrane protein 2	http://www.ncbi.nlm.nih.gov/gene/?term=270035
Ero1a	protein_coding	chr14:45283087-45318572	-	50527	4889.41	4554.4	5401.3	11004.7	14590.4	11794.6	1.33272	3.06595e-20	3.43639e-19	up	endoplasmic reticulum oxidoreductase 1 alpha	http://www.ncbi.nlm.nih.gov/gene/?term=50527
Kctd17	protein_coding	chr15:78428564-78439303	+	72844	450.617	483.328	508.265	1190.43	1258.44	1181.09	1.33089	8.12735e-73	4.96408e-71	up	potassium channel tetramerisation domain containing 17	http://www.ncbi.nlm.nih.gov/gene/?term=72844
Clec4d	protein_coding	chr6:123262107-123275268	+	17474	878.072	885.951	900.383	2236.57	2144.08	2316.95	1.32982	1.15774e-117	1.49844e-115	up	C-type lectin domain family 4, member d	http://www.ncbi.nlm.nih.gov/gene/?term=17474
Gm39714	lncRNA	chr1:180875512-180885858	-	105244027	2.10569	2.69014	1.98541	3.27942	12.8211	0.962587	1.32916	0.214114	0.326883	up	predicted gene, 39714, transcript variant X2	http://www.ncbi.nlm.nih.gov/gene/?term=105244027
Prkaa2	protein_coding	chr4:105029649-105109898	-	108079	2.10569	0	0	2.18628	1.97247	0.962587	1.32425	0.508349	0.637511	up	protein kinase, AMP-activated, alpha 2 catalytic subunit	http://www.ncbi.nlm.nih.gov/gene/?term=108079
L1cam	protein_coding	chrX:73853778-73880838	-	16728	174.772	177.549	204.497	384.786	605.549	403.324	1.32407	9.65615e-09	4.99437e-08	up	L1 cell adhesion molecule	http://www.ncbi.nlm.nih.gov/gene/?term=16728
Gm6209	lncRNA	chr3:50536104-50586734	-	621304	0	9.86383	7.94163	13.1177	19.7247	12.5136	1.32251	0.0415776	0.0818503	up	predicted gene 6209, transcript variant X3	http://www.ncbi.nlm.nih.gov/gene/?term=621304
4732471J01Rik	lncRNA	chr7:25376819-25566417	+	654804	11.5813	10.7605	17.8687	36.0737	34.5183	29.8402	1.32208	0.000733749	0.00206488	up	RIKEN cDNA 4732471J01 gene	http://www.ncbi.nlm.nih.gov/gene/?term=654804
Gm6654	transcribed_pseudogene	chr6:146647177-146647802	-	626175	2.10569	5.38027	2.97811	12.0246	6.90365	7.7007	1.32162	0.091662	0.162569	up	predicted pseudogene 6654	http://www.ncbi.nlm.nih.gov/gene/?term=626175
Tnf	protein_coding	chr17:35199367-35202007	-	21926	678.032	708.402	578.747	1637.53	1606.58	1671.05	1.32155	3.59381e-77	2.36322e-75	up	tumor necrosis factor	http://www.ncbi.nlm.nih.gov/gene/?term=21926
Nedd9	protein_coding	chr13:41309916-41487362	-	18003	13.687	20.6244	5.95623	26.2354	38.4632	36.5783	1.32147	0.00151055	0.00404566	up	neural precursor cell expressed, developmentally down-regulated gene 9	http://www.ncbi.nlm.nih.gov/gene/?term=18003
Gm24494	snoRNA	chr3:153911610-153911690	-	115489817	3.15853	1.79342	0	5.46571	5.91742	0.962587	1.32137	0.290299	0.416926	up	small nucleolar RNA SNORD45	http://www.ncbi.nlm.nih.gov/gene/?term=115489817
Jsrp1	protein_coding	chr10:80808494-80813741	-	71912	58.9593	70.8402	67.5039	148.667	158.784	185.779	1.3203	3.14501e-13	2.35486e-12	up	junctional sarcoplasmic reticulum protein 1	http://www.ncbi.nlm.nih.gov/gene/?term=71912
B3gnt7	protein_coding	chr1:86303221-86307305	+	227327	3.15853	0	0.992704	3.27942	1.97247	4.81293	1.32007	0.331164	0.462302	up	UDP-GlcNAc:betaGal beta-1,3-N-acetylglucosaminyltransferase 7	http://www.ncbi.nlm.nih.gov/gene/?term=227327
Rpl22l1	protein_coding	chr3:28805508-28807424	+	68028	901.235	924.51	880.529	2222.36	2244.67	2282.29	1.31809	9.5507e-124	1.33122e-121	up	ribosomal protein L22 like 1	http://www.ncbi.nlm.nih.gov/gene/?term=68028
Mir345	miRNA	chr12:108836973-108837068	+	723946	1.05284	0.896712	0	0	0	4.81293	1.31779	0.556719	0.679661	up	microRNA 345	http://www.ncbi.nlm.nih.gov/gene/?term=723946
Tgfb1i1	protein_coding	chr7:128246812-128255699	+	21804	2.10569	1.79342	0.992704	4.37257	4.93118	2.88776	1.31696	0.259822	0.381934	up	transforming growth factor beta 1 induced transcript 1	http://www.ncbi.nlm.nih.gov/gene/?term=21804
Gm15417	lncRNA	chr3:89391864-89398779	+	545539	115.813	84.2909	116.146	253.609	248.531	280.113	1.31342	2.01485e-18	2.09154e-17	up	predicted gene 15417	http://www.ncbi.nlm.nih.gov/gene/?term=545539
Zfp940	protein_coding	chr7:29832361-29853695	-	233057	31.5853	52.906	43.679	110.407	107.5	102.997	1.31339	4.86959e-09	2.58507e-08	up	zinc finger protein 940	http://www.ncbi.nlm.nih.gov/gene/?term=233057
Klf11	protein_coding	chr12:24651371-24662782	+	194655	72.6462	78.9106	74.4528	161.785	211.055	188.667	1.31332	1.65312e-14	1.35405e-13	up	Kruppel-like factor 11	http://www.ncbi.nlm.nih.gov/gene/?term=194655
Mir24-2	miRNA	chr8:84208815-84208921	+	723960	1.05284	3.58685	0.992704	6.55885	0.986236	6.73811	1.31223	0.250739	0.37163	up	microRNA 24-2	http://www.ncbi.nlm.nih.gov/gene/?term=723960
Tmc8	protein_coding	chr11:117781584-117793137	+	217356	64.2235	52.906	82.3945	163.971	185.412	144.388	1.31133	5.36727e-12	3.66846e-11	up	transmembrane channel-like gene family 8	http://www.ncbi.nlm.nih.gov/gene/?term=217356
Gm10548	transcribed_pseudogene	chr18:34207775-34221772	-	633395	1.05284	1.79342	0	3.27942	1.97247	1.92517	1.30953	0.412915	0.547065	up	predicted gene 10548	http://www.ncbi.nlm.nih.gov/gene/?term=633395
Treml4	protein_coding	chr17:48264200-48275607	+	224840	21.0569	22.4178	31.7665	67.7748	56.2155	62.5682	1.30892	5.48219e-06	2.11306e-05	up	triggering receptor expressed on myeloid cells-like 4	http://www.ncbi.nlm.nih.gov/gene/?term=224840
Mfsd2a	protein_coding	chr4:122946850-122961194	-	76574	149.504	174.859	178.687	418.673	425.068	401.399	1.30464	1.74294e-29	2.87983e-28	up	major facilitator superfamily domain containing 2A	http://www.ncbi.nlm.nih.gov/gene/?term=76574
Gm38529	protein_coding	chr4:151044853-151059056	+	102641068	3.15853	0.896712	0.992704	6.55885	0	5.77552	1.3037	0.307901	0.436821	up	predicted gene, 38529, transcript variant X2	http://www.ncbi.nlm.nih.gov/gene/?term=102641068
Immp2l	protein_coding	chr12:41024061-41955588	+	93757	51.5894	45.7323	56.5841	125.711	128.211	125.136	1.30349	6.4519e-11	4.05932e-10	up	IMP2 inner mitochondrial membrane peptidase-like (S. cerevisiae)	http://www.ncbi.nlm.nih.gov/gene/?term=93757
Golt1a	protein_coding	chr1:133309823-133323026	+	68338	0	0.896712	1.98541	3.27942	2.95871	0.962587	1.30259	0.419403	0.553188	up	golgi transport 1A	http://www.ncbi.nlm.nih.gov/gene/?term=68338
Gm14051	lncRNA	chr2:132135245-132220252	+	102633555	3.15853	5.38027	3.97082	6.55885	13.8073	10.5885	1.30192	0.0696562	0.128298	up	predicted gene 14051, transcript variant X8	http://www.ncbi.nlm.nih.gov/gene/?term=102633555
Gm15411	lncRNA	chr5:148953741-149015880	-	100039964	1.05284	1.79342	1.98541	2.18628	3.94494	5.77552	1.30175	0.272899	0.396722	up	predicted gene 15411, transcript variant X17	http://www.ncbi.nlm.nih.gov/gene/?term=100039964
Rtkn	protein_coding	chr6:83135505-83152579	+	20166	104.232	75.3238	82.3945	235.025	197.247	210.807	1.30035	1.44209e-15	1.2536e-14	up	rhotekin	http://www.ncbi.nlm.nih.gov/gene/?term=20166
Tert	protein_coding	chr13:73626911-73649843	+	21752	73.6991	56.4928	66.5112	137.736	176.536	167.49	1.29996	2.20306e-12	1.54594e-11	up	telomerase reverse transcriptase	http://www.ncbi.nlm.nih.gov/gene/?term=21752
D630024D03Rik	lncRNA	chr11:31800688-31824547	-	414116	2.10569	1.79342	7.94163	6.55885	6.90365	15.4014	1.2983	0.0995973	0.174405	up	RIKEN cDNA D630024D03 gene	http://www.ncbi.nlm.nih.gov/gene/?term=414116
Cystm1	protein_coding	chr18:36348624-36402979	+	66060	22.1097	27.7981	21.8395	55.7502	60.1604	60.643	1.29449	8.06447e-06	3.04434e-05	up	cysteine-rich transmembrane module containing 1	http://www.ncbi.nlm.nih.gov/gene/?term=66060
2900089D17Rik	lncRNA	chr5:144241781-144256155	-	67277	3.15853	3.58685	4.96352	15.304	4.93118	8.66328	1.29321	0.0886793	0.15776	up	RIKEN cDNA 2900089D17 gene, transcript variant X4	http://www.ncbi.nlm.nih.gov/gene/?term=67277
Snord42b	snoRNA	chr11:78183059-78183113	-	100529077	0	1.79342	0.992704	1.09314	2.95871	2.88776	1.29053	0.428635	0.561866	up	small nucleolar RNA, C/D box 42B	http://www.ncbi.nlm.nih.gov/gene/?term=100529077
Slc44a4	protein_coding	chr17:34914224-34930436	+	70129	5.26422	8.96712	7.94163	14.2108	26.6284	13.4762	1.28539	0.0185908	0.0401775	up	solute carrier family 44, member 4	http://www.ncbi.nlm.nih.gov/gene/?term=70129
Prrt2	protein_coding	chr7:127017542-127021450	-	69017	2.10569	3.58685	0	3.27942	5.91742	4.81293	1.2843	0.253265	0.374524	up	proline-rich transmembrane protein 2	http://www.ncbi.nlm.nih.gov/gene/?term=69017
Tubal3	protein_coding	chr13:3924654-3935277	+	238463	3.15853	0.896712	0.992704	3.27942	4.93118	3.85035	1.28344	0.276451	0.400993	up	tubulin, alpha-like 3	http://www.ncbi.nlm.nih.gov/gene/?term=238463
Lzts2	protein_coding	chr19:45015176-45027115	+	226154	1489.77	1368.38	1418.57	3535.22	3272.33	3588.52	1.28233	4.17253e-124	5.86601e-122	up	leucine zipper, putative tumor suppressor 2	http://www.ncbi.nlm.nih.gov/gene/?term=226154
Ccl3	protein_coding	chr11:83647843-83649378	-	20302	2942.7	3444.27	2838.14	7033.27	7863.26	7542.83	1.28178	2.01519e-94	1.79583e-92	up	chemokine (C-C motif) ligand 3	http://www.ncbi.nlm.nih.gov/gene/?term=20302
Gm27177	lncRNA	chr14:69581540-69640470	-	102636146	2.10569	0.896712	1.98541	2.18628	4.93118	4.81293	1.28099	0.278063	0.402758	up	predicted gene 27177, transcript variant X1	http://www.ncbi.nlm.nih.gov/gene/?term=102636146
Gm51903	lncRNA	chr11:69415513-69420803	+	115487782	3.15853	0	1.98541	4.37257	6.90365	0.962587	1.28034	0.306955	0.435849	up	predicted gene, 51903, transcript variant X1	http://www.ncbi.nlm.nih.gov/gene/?term=115487782
Csf1r	protein_coding	chr18:61105572-61131139	+	12978	11236	12014.1	11389.3	28573.6	28086	27450.1	1.27962	4.20548e-234	2.74332e-231	up	colony stimulating factor 1 receptor	http://www.ncbi.nlm.nih.gov/gene/?term=12978
Hes1	protein_coding	chr16:30065357-30067796	+	15205	1.05284	1.79342	2.97811	4.37257	7.88989	1.92517	1.27904	0.246252	0.366218	up	hes family bHLH transcription factor 1	http://www.ncbi.nlm.nih.gov/gene/?term=15205
Gm52782	protein_coding	chr5:33820864-33826026	-	115490129	20.004	10.7605	12.9052	32.7942	32.5458	39.4661	1.27724	0.000853765	0.00238142	up	predicted gene, 52782	http://www.ncbi.nlm.nih.gov/gene/?term=115490129
Ston2	protein_coding	chr12:91633009-91786436	-	108800	1.05284	0	1.98541	4.37257	1.97247	0.962587	1.27672	0.427127	0.560476	up	stonin 2	http://www.ncbi.nlm.nih.gov/gene/?term=108800
Shoc1	protein_coding	chr4:59041984-59138983	-	100155	1.05284	2.69014	2.97811	7.65199	7.88989	0.962587	1.27645	0.224791	0.340254	up	shortage in chiasmata 1	http://www.ncbi.nlm.nih.gov/gene/?term=100155
Zfp579	protein_coding	chr7:4992852-4996101	-	68490	40.0081	45.7323	47.6498	115.873	116.376	91.4458	1.27491	6.17789e-09	3.25312e-08	up	zinc finger protein 579	http://www.ncbi.nlm.nih.gov/gene/?term=68490
Apol9b	protein_coding	chr15:77729047-77736382	+	71898	5.26422	0.896712	2.97811	1.09314	9.86236	10.5885	1.27411	0.176335	0.280007	up	apolipoprotein L 9b	http://www.ncbi.nlm.nih.gov/gene/?term=71898
Nova1	protein_coding	chr12:46697895-46819480	-	664883	71.5934	78.0139	81.4018	192.393	167.66	199.256	1.27403	2.53663e-14	2.04992e-13	up	NOVA alternative splicing regulator 1	http://www.ncbi.nlm.nih.gov/gene/?term=664883
Slc22a23	protein_coding	chr13:34179158-34345275	-	73102	1.05284	2.69014	2.97811	8.74513	0.986236	6.73811	1.27392	0.225735	0.341397	up	solute carrier family 22, member 23	http://www.ncbi.nlm.nih.gov/gene/?term=73102
Agrn	protein_coding	chr4:156165290-156197533	-	11603	106.337	98.6383	104.234	210.976	272.201	261.824	1.27257	3.19941e-17	3.08005e-16	up	agrin	http://www.ncbi.nlm.nih.gov/gene/?term=11603
Gm50587	lncRNA	chr7:101253495-101258544	-	108167450	0	1.79342	0.992704	0	2.95871	3.85035	1.27221	0.461787	0.593866	up	predicted gene, 50587	http://www.ncbi.nlm.nih.gov/gene/?term=108167450
Traf4	protein_coding	chr11:78158423-78165579	-	22032	297.955	277.981	262.074	691.959	615.411	715.202	1.27196	1.23203e-39	2.89928e-38	up	TNF receptor associated factor 4	http://www.ncbi.nlm.nih.gov/gene/?term=22032
Hyou1	protein_coding	chr9:44379490-44392369	+	12282	20184.1	19157.4	21419.6	43791.2	51819.8	50988.2	1.27076	3.82537e-107	4.1314e-105	up	hypoxia up-regulated 1	http://www.ncbi.nlm.nih.gov/gene/?term=12282
Hyal3	protein_coding	chr9:107581296-107587359	+	109685	4.21138	3.58685	3.97082	8.74513	13.8073	5.77552	1.27027	0.0901505	0.16008	up	hyaluronoglucosaminidase 3	http://www.ncbi.nlm.nih.gov/gene/?term=109685
Fgf7	protein_coding	chr2:126034658-126091185	+	14178	2.10569	0	0	0	4.93118	0	1.26967	0.586528	0.704456	up	fibroblast growth factor 7	http://www.ncbi.nlm.nih.gov/gene/?term=14178
Arhgef5	protein_coding	chr6:43265644-43289320	+	54324	2.10569	5.38027	2.97811	12.0246	7.88989	5.77552	1.26881	0.110753	0.190724	up	Rho guanine nucleotide exchange factor (GEF) 5	http://www.ncbi.nlm.nih.gov/gene/?term=54324
Rhod	protein_coding	chr19:4423472-4439534	-	11854	77.9105	78.0139	78.4236	213.163	187.385	164.602	1.26743	6.16324e-14	4.8137e-13	up	ras homolog family member D	http://www.ncbi.nlm.nih.gov/gene/?term=11854
Slc1a4	protein_coding	chr11:20302180-20332713	-	55963	202.146	207.14	174.716	386.972	522.705	494.77	1.26723	1.9811e-24	2.69231e-23	up	solute carrier family 1 (glutamate/neutral amino acid transporter), member 4	http://www.ncbi.nlm.nih.gov/gene/?term=55963
Tshz3	protein_coding	chr7:36698118-36773553	+	243931	293.744	283.361	286.892	644.953	704.173	727.716	1.26709	3.06631e-43	8.03946e-42	up	teashirt zinc finger family member 3	http://www.ncbi.nlm.nih.gov/gene/?term=243931
Platr25	misc_RNA	chr13:62671784-62762002	-	435366	28.4268	27.7981	21.8395	73.2405	60.1604	54.8675	1.26632	8.56509e-06	3.21694e-05	up	pluripotency associated transcript 25, transcript variant X7	http://www.ncbi.nlm.nih.gov/gene/?term=435366
Gm3336	protein_coding	chr8:70718495-70722635	+	100502950	1.05284	1.79342	0.992704	5.46571	2.95871	0.962587	1.26505	0.356147	0.487825	up	predicted gene 3336	http://www.ncbi.nlm.nih.gov/gene/?term=100502950
Gm38728	lncRNA	chr5:140503087-140518079	-	105242546	2.10569	1.79342	1.98541	4.37257	2.95871	6.73811	1.26341	0.239302	0.358031	up	predicted gene, 38728	http://www.ncbi.nlm.nih.gov/gene/?term=105242546
Doc2g	protein_coding	chr19:4003385-4007005	+	60425	8.42275	7.17369	6.94893	20.7697	20.711	12.5136	1.25924	0.0178816	0.0387886	up	double C2, gamma	http://www.ncbi.nlm.nih.gov/gene/?term=60425
Gm31161	lncRNA	chr13:76068778-76071938	+	102633302	2.10569	0.896712	0	2.18628	4.93118	0	1.25864	0.462354	0.594409	up	predicted gene, 31161	http://www.ncbi.nlm.nih.gov/gene/?term=102633302
Tubb3	protein_coding	chr8:123411553-123422015	+	22152	5.26422	0.896712	0.992704	0	14.7935	1.92517	1.25673	0.294436	0.421828	up	tubulin, beta 3 class III	http://www.ncbi.nlm.nih.gov/gene/?term=22152
Irs2	protein_coding	chr8:10984681-11008929	-	384783	0	0	2.97811	2.18628	2.95871	1.92517	1.25645	0.45313	0.585782	up	insulin receptor substrate 2	http://www.ncbi.nlm.nih.gov/gene/?term=384783
Gpr3	protein_coding	chr4:133209340-133212536	-	14748	4.21138	0.896712	0	1.09314	8.87612	1.92517	1.2538	0.34024	0.471422	up	G-protein coupled receptor 3	http://www.ncbi.nlm.nih.gov/gene/?term=14748
Endod1	protein_coding	chr9:14353990-14381242	-	71946	573.8	578.379	583.71	1418.9	1447.79	1273.5	1.25341	8.66889e-69	4.84152e-67	up	endonuclease domain containing 1	http://www.ncbi.nlm.nih.gov/gene/?term=71946
Rpp25	protein_coding	chr9:57504102-57505447	+	102614	3.15853	5.38027	0.992704	4.37257	7.88989	10.5885	1.25241	0.144242	0.23708	up	ribonuclease P/MRP 25 subunit	http://www.ncbi.nlm.nih.gov/gene/?term=102614
Snx33	protein_coding	chr9:56917188-56928442	-	235406	245.313	257.356	279.943	555.316	653.875	652.634	1.2514	3.92623e-35	7.87565e-34	up	sorting nexin 33	http://www.ncbi.nlm.nih.gov/gene/?term=235406
Kcnk3	protein_coding	chr5:30588170-30625270	+	16527	0	2.69014	1.98541	5.46571	5.91742	0	1.24982	0.356431	0.488173	up	potassium channel, subfamily K, member 3	http://www.ncbi.nlm.nih.gov/gene/?term=16527
Wnt2b	protein_coding	chr3:104944805-104961709	-	22414	3.15853	0.896712	1.98541	4.37257	5.91742	3.85035	1.24969	0.243917	0.363402	up	wingless-type MMTV integration site family, member 2B	http://www.ncbi.nlm.nih.gov/gene/?term=22414
Tcaf1	protein_coding	chr6:42667999-42710131	-	77574	178.984	162.305	171.738	393.531	441.834	382.147	1.24898	1.51488e-26	2.26649e-25	up	TRPM8 channel-associated factor 1	http://www.ncbi.nlm.nih.gov/gene/?term=77574
Rhpn2	protein_coding	chr7:35334180-35392287	+	52428	7.36991	11.6573	5.95623	22.956	19.7247	17.3266	1.24889	0.0132287	0.0296013	up	rhophilin, Rho GTPase binding protein 2	http://www.ncbi.nlm.nih.gov/gene/?term=52428
Gm40305	lncRNA	chr5:53927581-53950993	+	105244749	2.10569	1.79342	0	5.46571	0	3.85035	1.24779	0.400929	0.53514	up	predicted gene, 40305	http://www.ncbi.nlm.nih.gov/gene/?term=105244749
Nfix	protein_coding	chr8:84704712-84801238	-	18032	583.276	545.201	588.674	1468.09	1285.07	1323.56	1.24756	3.42564e-65	1.70321e-63	up	nuclear factor I/X	http://www.ncbi.nlm.nih.gov/gene/?term=18032
Smox	protein_coding	chr2:131491858-131525183	+	228608	1018.1	953.205	989.726	2392.89	2270.32	2337.16	1.24206	1.14079e-109	1.29195e-107	up	spermine oxidase	http://www.ncbi.nlm.nih.gov/gene/?term=228608
Mir1291	miRNA	chr15:98519762-98519878	-	102466255	2.10569	0	0	0	0	4.81293	1.24024	0.5976	0.71473	up	microRNA 1291	http://www.ncbi.nlm.nih.gov/gene/?term=102466255
Stard5	protein_coding	chr7:83632017-83642328	+	170460	286.374	266.323	258.103	591.39	692.338	627.607	1.23919	8.08569e-37	1.7373e-35	up	StAR-related lipid transfer (START) domain containing 5	http://www.ncbi.nlm.nih.gov/gene/?term=170460
Six5	protein_coding	chr7:19094544-19098549	+	20475	30.5325	26.0046	22.8322	61.2159	53.2567	72.194	1.2375	1.36953e-05	5.01444e-05	up	sine oculis-related homeobox 5	http://www.ncbi.nlm.nih.gov/gene/?term=20475
Ttll9	protein_coding	chr2:152951046-153008482	+	74711	5.26422	0	2.97811	3.27942	7.88989	7.7007	1.23706	0.205887	0.316428	up	tubulin tyrosine ligase-like family, member 9	http://www.ncbi.nlm.nih.gov/gene/?term=74711
Gm31513	protein_coding	chr12:84192825-84199611	+	102633763	54.7479	45.7323	39.7082	106.035	134.128	89.5206	1.2365	4.68828e-08	2.26538e-07	up	predicted gene, 31513, transcript variant X1	http://www.ncbi.nlm.nih.gov/gene/?term=102633763
Trp53	protein_coding	chr11:69580348-69591873	+	22059	3297.51	3212.92	3294.79	7908.88	7322.8	7853.75	1.23546	7.06837e-171	2.30542e-168	up	transformation related protein 53	http://www.ncbi.nlm.nih.gov/gene/?term=22059
E130308A19Rik	protein_coding	chr4:59626116-59757649	+	230259	120.024	105.812	130.044	247.05	270.229	317.654	1.23496	1.69872e-17	1.66783e-16	up	RIKEN cDNA E130308A19 gene	http://www.ncbi.nlm.nih.gov/gene/?term=230259
Spag4	protein_coding	chr2:156065188-156069501	+	245865	53.6951	62.7698	44.6717	115.873	127.224	136.687	1.23425	1.04879e-09	5.94289e-09	up	sperm associated antigen 4	http://www.ncbi.nlm.nih.gov/gene/?term=245865
Icosl	protein_coding	chr10:78069368-78079525	+	50723	56.8536	49.3192	62.5404	125.711	137.087	132.837	1.23388	2.16875e-10	1.30173e-09	up	icos ligand	http://www.ncbi.nlm.nih.gov/gene/?term=50723
Lck	protein_coding	chr4:129548344-129573641	-	16818	77.9105	66.3567	83.3872	165.064	191.33	177.116	1.23347	4.63269e-13	3.43408e-12	up	lymphocyte protein tyrosine kinase	http://www.ncbi.nlm.nih.gov/gene/?term=16818
Slc6a9	protein_coding	chr4:117835258-117869305	+	14664	282.162	300.398	315.68	626.37	786.03	696.913	1.23211	2.59271e-35	5.25241e-34	up	solute carrier family 6 (neurotransmitter transporter, glycine), member 9	http://www.ncbi.nlm.nih.gov/gene/?term=14664
Asb5	protein_coding	chr8:54550331-54587842	+	76294	0	2.69014	5.95623	9.83827	4.93118	5.77552	1.23036	0.187434	0.293684	up	ankyrin repeat and SOCs box-containing 5	http://www.ncbi.nlm.nih.gov/gene/?term=76294
3200001D21Rik	lncRNA	chr12:88365314-88377323	-	71818	2.10569	0.896712	0	1.09314	1.97247	3.85035	1.2295	0.449534	0.58238	up	RIKEN cDNA 3200001D21 gene	http://www.ncbi.nlm.nih.gov/gene/?term=71818
Pdzd4	protein_coding	chrX:73793357-73825043	-	245469	2.10569	14.3474	9.92704	24.0491	17.7522	21.1769	1.22844	0.0190074	0.0409583	up	PDZ domain containing 4	http://www.ncbi.nlm.nih.gov/gene/?term=245469
Mxi1	protein_coding	chr19:53310128-53373293	+	17859	4123.99	3719.56	4074.06	9220.65	9202.57	9440.09	1.22597	7.02837e-160	1.94269e-157	up	MAX interactor 1, dimerization protein	http://www.ncbi.nlm.nih.gov/gene/?term=17859
Gm42351	lncRNA	chr4:148997016-149010544	-	105247213	1.05284	3.58685	0	3.27942	4.93118	2.88776	1.22565	0.3356	0.466738	up	predicted gene, 42351	http://www.ncbi.nlm.nih.gov/gene/?term=105247213
Snord99	snoRNA	chr4:132310703-132310758	+	100217437	2.10569	0	0.992704	2.18628	1.97247	2.88776	1.2239	0.441264	0.57445	up	small nucleolar RNA, C/D box 99	http://www.ncbi.nlm.nih.gov/gene/?term=100217437
Emp3	protein_coding	chr7:45918023-45921426	-	13732	1747.72	1829.29	1847.42	4114.58	4150.08	4400.95	1.2232	7.98504e-140	1.37074e-137	up	epithelial membrane protein 3	http://www.ncbi.nlm.nih.gov/gene/?term=13732
Fancc	protein_coding	chr13:63301334-63497292	-	14088	456.934	525.473	484.44	1214.48	1035.55	1177.24	1.22169	6.98153e-51	2.33788e-49	up	Fanconi anemia, complementation group C	http://www.ncbi.nlm.nih.gov/gene/?term=14088
Sema7a	protein_coding	chr9:57939596-57962865	+	20361	1.05284	1.79342	1.98541	6.55885	1.97247	2.88776	1.22159	0.314107	0.443542	up	sema domain, immunoglobulin domain (Ig), and GPI membrane anchor, (semaphorin) 7A	http://www.ncbi.nlm.nih.gov/gene/?term=20361
Car12	protein_coding	chr9:66712296-66766845	+	76459	1218.14	1285.88	1333.2	2710.99	3284.17	2932.04	1.21827	4.0949e-77	2.68191e-75	up	carbonic anhydrase 12	http://www.ncbi.nlm.nih.gov/gene/?term=76459
Ltbp3	protein_coding	chr19:5740900-5758536	+	16998	8.42275	2.69014	5.95623	8.74513	18.7385	11.551	1.21791	0.058716	0.110762	up	latent transforming growth factor beta binding protein 3	http://www.ncbi.nlm.nih.gov/gene/?term=16998
Zfp420	protein_coding	chr7:29859967-29877302	+	233058	43.1666	59.183	45.6644	88.5445	130.183	126.099	1.21744	4.27013e-08	2.07254e-07	up	zinc finger protein 420	http://www.ncbi.nlm.nih.gov/gene/?term=233058
Cd79b	protein_coding	chr11:106311341-106314562	-	15985	0	0.896712	3.97082	6.55885	1.97247	2.88776	1.21689	0.341771	0.472859	up	CD79B antigen	http://www.ncbi.nlm.nih.gov/gene/?term=15985
Rtp4	protein_coding	chr16:23520219-23614222	+	67775	76.8576	97.7416	76.4382	109.314	246.559	227.171	1.21582	0.00124462	0.00338456	up	receptor transporter protein 4	http://www.ncbi.nlm.nih.gov/gene/?term=67775
Nectin1	protein_coding	chr9:43737075-43807461	+	58235	1901.44	1957.52	1910.96	4768.28	4330.56	4309.5	1.21571	6.2202e-126	8.9769e-124	up	nectin cell adhesion molecule 1	http://www.ncbi.nlm.nih.gov/gene/?term=58235
Zfp346	protein_coding	chr13:55105271-55135071	+	26919	566.43	642.046	532.09	1295.37	1463.57	1286.02	1.21486	2.78812e-53	1.0172e-51	up	zinc finger protein 346	http://www.ncbi.nlm.nih.gov/gene/?term=26919
Gpt	protein_coding	chr15:76696726-76699675	+	76282	683.296	573.896	698.864	1488.86	1485.27	1555.54	1.2142	3.9804e-62	1.8441e-60	up	glutamic pyruvic transaminase, soluble	http://www.ncbi.nlm.nih.gov/gene/?term=76282
Gstp1	protein_coding	chr19:4035411-4037912	-	14870	260.053	216.108	241.227	556.409	543.416	560.226	1.21385	2.19289e-33	4.12951e-32	up	glutathione S-transferase, pi 1	http://www.ncbi.nlm.nih.gov/gene/?term=14870
Pla2g4b	protein_coding	chr2:120033433-120043033	+	211429	21.0569	9.86383	13.8979	42.6325	35.5045	25.0273	1.21232	0.0022167	0.00578955	up	phospholipase A2, group IVB (cytosolic)	http://www.ncbi.nlm.nih.gov/gene/?term=211429
Trip10	protein_coding	chr17:57233220-57263697	+	106628	443.247	466.29	473.52	1022.09	1098.67	1082.91	1.21174	8.29859e-59	3.47009e-57	up	thyroid hormone receptor interactor 10	http://www.ncbi.nlm.nih.gov/gene/?term=106628
Chst3	protein_coding	chr10:60181527-60222114	-	53374	328.487	371.239	357.374	824.229	869.86	757.556	1.21134	5.04661e-43	1.31051e-41	up	carbohydrate sulfotransferase 3	http://www.ncbi.nlm.nih.gov/gene/?term=53374
Snhg5	lncRNA	chr9:88521052-88522897	-	72655	232.679	261.84	201.519	476.61	569.058	566.001	1.21028	5.58422e-27	8.50303e-26	up	small nucleolar RNA host gene 5	http://www.ncbi.nlm.nih.gov/gene/?term=72655
Pitpnm2	protein_coding	chr5:124118689-124249910	-	19679	573.8	546.098	562.863	1261.49	1259.42	1367.84	1.20982	1.44104e-66	7.39007e-65	up	phosphatidylinositol transfer protein, membrane-associated 2	http://www.ncbi.nlm.nih.gov/gene/?term=19679
Gm34403	lncRNA	chr2:170177289-170184767	-	102637643	5.26422	0.896712	0.992704	5.46571	4.93118	5.77552	1.20857	0.235497	0.35339	up	predicted gene, 34403	http://www.ncbi.nlm.nih.gov/gene/?term=102637643
Gm22753	snRNA	chr11:23479561-23479667	-	115487847	1.05284	5.38027	0	6.55885	3.94494	4.81293	1.20853	0.270216	0.393594	up	U6 spliceosomal RNA	http://www.ncbi.nlm.nih.gov/gene/?term=115487847
Gm15471	lncRNA	chr3:103803129-103808440	+	100503157	13.687	8.96712	13.8979	41.5394	23.6697	19.2517	1.20808	0.00622816	0.0149322	up	predicted gene 15471	http://www.ncbi.nlm.nih.gov/gene/?term=100503157
Gm38959	lncRNA	chr11:95854987-95858451	-	105242870	1.05284	2.69014	0.992704	3.27942	1.97247	5.77552	1.20196	0.329618	0.460617	up	predicted gene, 38959	http://www.ncbi.nlm.nih.gov/gene/?term=105242870
Car5b	protein_coding	chrX:163976822-164028010	-	56078	146.345	150.648	133.022	324.663	326.444	337.868	1.20089	5.0116e-22	6.14044e-21	up	carbonic anhydrase 5b, mitochondrial	http://www.ncbi.nlm.nih.gov/gene/?term=56078
Dpf1	protein_coding	chr7:29303952-29317592	+	29861	308.483	312.952	296.819	638.395	796.879	673.811	1.20027	4.17445e-34	8.03741e-33	up	D4, zinc and double PHD fingers family 1	http://www.ncbi.nlm.nih.gov/gene/?term=29861
Smarcd3	protein_coding	chr5:24592622-24624456	-	66993	4.21138	17.9342	9.92704	31.7011	34.5183	8.66328	1.19933	0.0257506	0.0538455	up	SWI/SNF related, matrix associated, actin dependent regulator of chromatin, subfamily d, member 3	http://www.ncbi.nlm.nih.gov/gene/?term=66993
Gm46418	lncRNA	chr13:56382717-56423812	+	108168087	5.26422	1.79342	2.97811	13.1177	5.91742	3.85035	1.19578	0.163086	0.262418	up	predicted gene, 46418, transcript variant X3	http://www.ncbi.nlm.nih.gov/gene/?term=108168087
Cdkal1	protein_coding	chr13:29191746-29855683	-	68916	227.414	214.314	233.286	491.914	518.76	532.311	1.19485	1.0995e-31	1.95964e-30	up	CDK5 regulatory subunit associated protein 1-like 1	http://www.ncbi.nlm.nih.gov/gene/?term=68916
Palm	protein_coding	chr10:79793572-79820915	+	18483	266.37	251.976	289.87	588.11	619.356	639.158	1.19421	1.36357e-35	2.80418e-34	up	paralemmin	http://www.ncbi.nlm.nih.gov/gene/?term=18483
Fads6	protein_coding	chr11:115278626-115297731	-	328035	441.142	468.98	450.688	942.288	1092.75	1072.32	1.19141	1.26929e-49	4.035e-48	up	fatty acid desaturase domain family, member 6	http://www.ncbi.nlm.nih.gov/gene/?term=328035
B4galt2	protein_coding	chr4:117873000-117883519	-	53418	2.10569	0	1.98541	3.27942	5.91742	0	1.19136	0.424093	0.557795	up	UDP-Gal:betaGlcNAc beta 1,4- galactosyltransferase, polypeptide 2	http://www.ncbi.nlm.nih.gov/gene/?term=53418
Krt80	protein_coding	chr15:101348315-101370162	-	74127	1.05284	0.896712	1.98541	1.09314	3.94494	3.85035	1.19055	0.386038	0.519389	up	keratin 80	http://www.ncbi.nlm.nih.gov/gene/?term=74127
Bax	protein_coding	chr7:45461695-45466903	-	12028	5613.76	5182.99	5695.14	12927.5	11752	12949.7	1.19036	5.15674e-127	7.78668e-125	up	BCL2-associated X protein	http://www.ncbi.nlm.nih.gov/gene/?term=12028
Fam13c	protein_coding	chr10:70439972-70558736	+	71721	485.361	589.14	556.907	1285.53	1257.45	1184.94	1.18907	3.31906e-54	1.25005e-52	up	family with sequence similarity 13, member C	http://www.ncbi.nlm.nih.gov/gene/?term=71721
Lrrc70	protein_coding	chr13:106833719-106836302	-	113523645	12.6341	28.6948	23.8249	51.3776	58.1879	40.4287	1.18841	0.000318275	0.000950236	up	leucine rich repeat containing 70	http://www.ncbi.nlm.nih.gov/gene/?term=113523645
Nr1d1	protein_coding	chr11:98767932-98775377	-	217166	94.756	86.0843	75.4455	217.535	186.399	180.004	1.18729	5.15275e-13	3.80005e-12	up	nuclear receptor subfamily 1, group D, member 1	http://www.ncbi.nlm.nih.gov/gene/?term=217166
Gm46752	protein_coding	chr2:90580527-90584989	+	108168775	2.10569	0	0.992704	0	3.94494	2.88776	1.18611	0.486917	0.617227	up	predicted gene, 46752, transcript variant X2	http://www.ncbi.nlm.nih.gov/gene/?term=108168775
Clu	protein_coding	chr14:65968483-65981548	+	12759	255.841	294.121	267.037	646.047	618.37	595.841	1.18368	2.80173e-35	5.65477e-34	up	clusterin	http://www.ncbi.nlm.nih.gov/gene/?term=12759
D830035M03Rik	lncRNA	chr9:120490421-120492581	-	382114	2.10569	2.69014	0	2.18628	2.95871	5.77552	1.18351	0.349767	0.481066	up	RIKEN cDNA D830035M03 gene	http://www.ncbi.nlm.nih.gov/gene/?term=382114
Septin12	protein_coding	chr16:4986858-4997852	-	71089	0	1.79342	0	3.27942	0	0.962587	1.18218	0.611493	0.72557	up	septin 12	http://www.ncbi.nlm.nih.gov/gene/?term=71089
Ache	protein_coding	chr5:137288247-137294466	+	11423	18.9512	23.3145	35.7374	74.3336	54.243	49.0919	1.18186	0.000107156	0.000344538	up	acetylcholinesterase	http://www.ncbi.nlm.nih.gov/gene/?term=11423
Gm1123	protein_coding	chr9:99006965-99035690	-	382097	3.15853	5.38027	4.96352	16.3971	8.87612	5.77552	1.18153	0.100197	0.175211	up	predicted gene 1123	http://www.ncbi.nlm.nih.gov/gene/?term=382097
Acod1	protein_coding	chr14:103047012-103056573	+	16365	123.183	179.342	146.92	322.477	369.839	331.13	1.18148	2.29287e-18	2.37492e-17	up	aconitate decarboxylase 1	http://www.ncbi.nlm.nih.gov/gene/?term=16365
B230217C12Rik	lncRNA	chr11:97841135-97843437	+	68127	75.8048	66.3567	86.3653	170.53	143.99	202.143	1.18048	8.64069e-11	5.35585e-10	up	RIKEN cDNA B230217C12 gene	http://www.ncbi.nlm.nih.gov/gene/?term=68127
P2ry10b	protein_coding	chrX:107148927-107173661	+	213438	110.549	124.643	110.19	255.795	260.366	267.599	1.17994	1.43635e-17	1.41791e-16	up	purinergic receptor P2Y, G-protein coupled 10B	http://www.ncbi.nlm.nih.gov/gene/?term=213438
Snx9	protein_coding	chr17:5841324-5931956	+	66616	4984.16	5018.9	4707.4	11741.4	10868.3	10721.3	1.17974	9.2697e-144	1.64316e-141	up	sorting nexin 9	http://www.ncbi.nlm.nih.gov/gene/?term=66616
Gm29083	lncRNA	chr1:62711675-62718187	-	105243942	0	2.69014	2.97811	3.27942	3.94494	5.77552	1.1792	0.302247	0.430578	up	predicted gene 29083	http://www.ncbi.nlm.nih.gov/gene/?term=105243942
Rplp1	protein_coding	chr9:61913283-61914510	-	56040	39360.6	36611.8	38471.3	88266.8	82532.2	88269.2	1.17874	5.03711e-170	1.57971e-167	up	ribosomal protein, large, P1	http://www.ncbi.nlm.nih.gov/gene/?term=56040
Dnmt3l	protein_coding	chr10:78042287-78063622	+	54427	124.236	104.019	109.197	275.472	226.834	259.898	1.17757	5.329e-16	4.78027e-15	up	DNA (cytosine-5-)-methyltransferase 3-like	http://www.ncbi.nlm.nih.gov/gene/?term=54427
A630001O12Rik	lncRNA	chr8:126849020-126851837	+	414091	3.15853	0.896712	0.992704	5.46571	1.97247	3.85035	1.17755	0.332743	0.463912	up	RIKEN cDNA A630001O12 gene	http://www.ncbi.nlm.nih.gov/gene/?term=414091
Nucb2	protein_coding	chr7:116504352-116540588	+	53322	1058.11	992.66	1029.43	2010.29	2442.91	2504.65	1.17714	4.73133e-59	1.99376e-57	up	nucleobindin 2	http://www.ncbi.nlm.nih.gov/gene/?term=53322
Dglucy	protein_coding	chr12:100779057-100872610	+	217830	422.191	428.628	429.841	992.572	911.282	990.502	1.1758	2.47259e-51	8.47122e-50	up	D-glutamate cyclase	http://www.ncbi.nlm.nih.gov/gene/?term=217830
Ppib	protein_coding	chr9:66060169-66066629	+	19035	5927.51	5504.91	5866.88	12636.7	12889.1	13526.3	1.17515	1.18519e-158	3.16854e-156	up	peptidylprolyl isomerase B	http://www.ncbi.nlm.nih.gov/gene/?term=19035
Znrf3	protein_coding	chr11:5276329-5444847	-	407821	184.248	232.248	240.234	442.722	519.746	519.797	1.17276	1.7881e-24	2.43612e-23	up	zinc and ring finger 3	http://www.ncbi.nlm.nih.gov/gene/?term=407821
Irak2	protein_coding	chr6:113638467-113695026	+	108960	381.13	395.45	373.257	848.278	913.255	831.675	1.17266	2.54021e-46	7.30612e-45	up	interleukin-1 receptor-associated kinase 2	http://www.ncbi.nlm.nih.gov/gene/?term=108960
Timp2	protein_coding	chr11:118301061-118355411	-	21858	0	0.896712	3.97082	2.18628	3.94494	4.81293	1.17238	0.359027	0.491111	up	tissue inhibitor of metalloproteinase 2	http://www.ncbi.nlm.nih.gov/gene/?term=21858
Dpy19l3	protein_coding	chr7:35685500-35754460	-	233115	0	5.38027	1.98541	3.27942	8.87612	4.81293	1.17117	0.25615	0.377968	up	dpy-19-like 3 (C. elegans)	http://www.ncbi.nlm.nih.gov/gene/?term=233115
Gm40929	lncRNA	chr13:43171822-43191596	+	105245481	0	0.896712	0.992704	4.37257	0	0	1.17008	0.613985	0.727467	up	predicted gene, 40929, transcript variant X2	http://www.ncbi.nlm.nih.gov/gene/?term=105245481
Reep6	protein_coding	chr10:80329997-80336441	+	70335	1145.49	1097.58	1236.91	2496.73	2516.87	2804.98	1.16891	2.82722e-79	1.95365e-77	up	receptor accessory protein 6	http://www.ncbi.nlm.nih.gov/gene/?term=70335
Il6st	protein_coding	chr13:112464070-112506860	+	16195	1062.32	1251.81	1244.85	2496.73	2870.93	2635.56	1.16816	5.52487e-68	3.00332e-66	up	interleukin 6 signal transducer	http://www.ncbi.nlm.nih.gov/gene/?term=16195
Gm11515	lncRNA	chr11:95180965-95259963	-	102640586	3.15853	0	4.96352	2.18628	8.87612	6.73811	1.16436	0.250346	0.371217	up	predicted gene 11515, transcript variant X3	http://www.ncbi.nlm.nih.gov/gene/?term=102640586
Catsperg1	protein_coding	chr7:29181532-29215589	-	320225	1.05284	0	2.97811	1.09314	1.97247	5.77552	1.16247	0.422793	0.556535	up	cation channel sperm associated auxiliary subunit gamma 1	http://www.ncbi.nlm.nih.gov/gene/?term=320225
Snx22	protein_coding	chr9:66065174-66069759	-	382083	1896.17	1826.6	1796.79	4141.91	3948.89	4258.48	1.16217	6.12745e-126	8.922e-124	up	sorting nexin 22	http://www.ncbi.nlm.nih.gov/gene/?term=382083
Gm51817	lncRNA	chr10:122886979-122896737	-	115487476	2.10569	1.79342	1.98541	4.37257	2.95871	5.77552	1.15965	0.287708	0.414117	up	predicted gene, 51817	http://www.ncbi.nlm.nih.gov/gene/?term=115487476
Smim22	protein_coding	chr16:5007288-5008309	+	432995	0	1.79342	0	2.18628	1.97247	0	1.15926	0.61719	0.729939	up	small integral membrane protein 22	http://www.ncbi.nlm.nih.gov/gene/?term=432995
Prkcsh	protein_coding	chr9:22002988-22014245	+	19089	2663.7	2432.78	2276.27	5109.34	5706.36	5641.72	1.15923	8.02342e-89	6.5423e-87	up	protein kinase C substrate 80K-H	http://www.ncbi.nlm.nih.gov/gene/?term=19089
Pld6	protein_coding	chr11:59783893-59787657	-	194908	12.6341	3.58685	4.96352	16.3971	13.8073	16.364	1.15898	0.0465851	0.09042	up	phospholipase D family, member 6	http://www.ncbi.nlm.nih.gov/gene/?term=194908
4930597O21Rik	lncRNA	chr6:66894644-66924176	-	75373	6.31706	8.07041	9.92704	16.3971	11.8348	25.9898	1.15712	0.0302658	0.0621761	up	RIKEN cDNA 4930597O21 gene	http://www.ncbi.nlm.nih.gov/gene/?term=75373
Zfp532	protein_coding	chr18:65580230-65689443	+	328977	6.31706	6.27698	3.97082	17.4903	17.7522	1.92517	1.15711	0.106542	0.184623	up	zinc finger protein 532	http://www.ncbi.nlm.nih.gov/gene/?term=328977
Clec2l	protein_coding	chr6:38663069-38680865	+	665180	9.4756	7.17369	6.94893	16.3971	13.8073	22.1395	1.15681	0.0287319	0.059462	up	C-type lectin domain family 2, member L	http://www.ncbi.nlm.nih.gov/gene/?term=665180
Hk3	protein_coding	chr13:55005985-55021475	-	212032	3278.56	3005.78	3620.39	7092.3	7382.96	7583.26	1.15578	2.89206e-92	2.49544e-90	up	hexokinase 3	http://www.ncbi.nlm.nih.gov/gene/?term=212032
Gm40573	lncRNA	chr12:108771115-108780655	-	105245071	1.05284	0.896712	3.97082	4.37257	1.97247	6.73811	1.15199	0.311191	0.440453	up	predicted gene, 40573	http://www.ncbi.nlm.nih.gov/gene/?term=105245071
Gm26628	lncRNA	chr6:71961135-71963775	-	102632638	3.15853	0.896712	1.98541	5.46571	3.94494	3.85035	1.15188	0.291274	0.418173	up	predicted gene, 26628, transcript variant X2	http://www.ncbi.nlm.nih.gov/gene/?term=102632638
Eqtn	protein_coding	chr4:94875697-94929953	-	67753	3.15853	1.79342	1.98541	6.55885	5.91742	2.88776	1.15174	0.254342	0.37581	up	equatorin, sperm acrosome associated	http://www.ncbi.nlm.nih.gov/gene/?term=67753
Scarna9	guide_RNA	chr9:15326289-15326330	-	100216535	2.10569	1.79342	0.992704	1.09314	0.986236	8.66328	1.14976	0.378021	0.511175	up	small Cajal body-specific RNA 9	http://www.ncbi.nlm.nih.gov/gene/?term=100216535
Bcl2l11	protein_coding	chr2:128126038-128162547	+	12125	344.28	328.197	326.6	707.262	816.603	691.137	1.1497	1.1045e-35	2.27714e-34	up	BCL2-like 11 (apoptosis facilitator)	http://www.ncbi.nlm.nih.gov/gene/?term=12125
Gm33827	lncRNA	chr7:98869260-98876632	-	102636877	0	1.79342	0	2.18628	0.986236	0.962587	1.14733	0.602025	0.718307	up	predicted gene, 33827	http://www.ncbi.nlm.nih.gov/gene/?term=102636877
Nxph4	protein_coding	chr10:127525473-127534559	-	104080	0	1.79342	0	2.18628	0.986236	0.962587	1.14733	0.602025	0.718307	up	neurexophilin 4	http://www.ncbi.nlm.nih.gov/gene/?term=104080
Rps6-ps4	transcribed_pseudogene	chr2:75190995-75191854	-	105244208	37.9024	26.0046	39.7082	73.2405	71.009	83.7451	1.14652	7.30154e-06	2.76658e-05	up	ribosomal protein S6, pseudogene 4	http://www.ncbi.nlm.nih.gov/gene/?term=105244208
Adgre5	protein_coding	chr8:83723245-83741311	-	26364	80.0162	86.0843	51.6206	128.991	188.371	164.602	1.14644	9.34428e-09	4.8392e-08	up	adhesion G protein-coupled receptor E5	http://www.ncbi.nlm.nih.gov/gene/?term=26364
Mob3c	protein_coding	chr4:115827886-115836185	+	100465	135.817	111.192	106.219	215.349	311.651	252.198	1.14637	3.37922e-13	2.52443e-12	up	MOB kinase activator 3C	http://www.ncbi.nlm.nih.gov/gene/?term=100465
Ptpru	protein_coding	chr4:131768457-131838306	-	19273	14.7398	15.2441	17.8687	32.7942	33.532	39.4661	1.14634	0.00167706	0.00446014	up	protein tyrosine phosphatase, receptor type, U	http://www.ncbi.nlm.nih.gov/gene/?term=19273
Trim7	protein_coding	chr11:48826138-48851192	+	94089	12.6341	25.1079	13.8979	34.9805	52.2705	27.915	1.1436	0.00277195	0.00710101	up	tripartite motif-containing 7	http://www.ncbi.nlm.nih.gov/gene/?term=94089
D030028A08Rik	lncRNA	chr11:96944146-96965060	+	319371	97.9145	100.432	111.183	225.187	239.655	218.507	1.14251	7.95783e-15	6.62124e-14	up	RIKEN cDNA D030028A08 gene	http://www.ncbi.nlm.nih.gov/gene/?term=319371
Raver2	protein_coding	chr4:101069038-101152370	+	242570	1.05284	0.896712	0	4.37257	0	0	1.142	0.62103	0.732833	up	ribonucleoprotein, PTB-binding 2	http://www.ncbi.nlm.nih.gov/gene/?term=242570
Zfp750	protein_coding	chr11:121510976-121519342	-	319530	1.05284	0.896712	0	4.37257	0	0	1.142	0.62103	0.732833	up	zinc finger protein 750	http://www.ncbi.nlm.nih.gov/gene/?term=319530
Snord55	snoRNA	chr4:117155771-117155848	-	100216533	10.5284	17.0375	5.95623	36.0737	13.8073	25.0273	1.14164	0.0187257	0.0404154	up	small nucleolar RNA, C/D box 55	http://www.ncbi.nlm.nih.gov/gene/?term=100216533
Pus3	protein_coding	chr9:35558560-35567401	+	67049	292.691	313.849	287.884	639.488	695.296	638.195	1.1402	2.53306e-35	5.14436e-34	up	pseudouridine synthase 3	http://www.ncbi.nlm.nih.gov/gene/?term=67049
Gm40353	protein_coding	chr5:150671178-150703016	+	105244808	3.15853	2.69014	1.98541	6.55885	4.93118	5.77552	1.14004	0.222485	0.337453	up	predicted gene, 40353	http://www.ncbi.nlm.nih.gov/gene/?term=105244808
9430083A17Rik	lncRNA	chr13:51097738-51100727	-	77428	0	1.79342	1.98541	6.55885	1.97247	0	1.13729	0.463516	0.595477	up	RIKEN cDNA 9430083A17 gene	http://www.ncbi.nlm.nih.gov/gene/?term=77428
9230112D13Rik	protein_coding	chr14:34511621-34522801	-	78243	7.36991	2.69014	2.97811	9.83827	6.90365	11.551	1.13726	0.123402	0.208824	up	RIKEN cDNA 9230112D13 gene	http://www.ncbi.nlm.nih.gov/gene/?term=78243
Dcstamp	protein_coding	chr15:39745930-39760938	+	75766	163.191	200.863	170.745	442.722	381.673	356.157	1.1367	5.54887e-20	6.16843e-19	up	dendrocyte expressed seven transmembrane protein	http://www.ncbi.nlm.nih.gov/gene/?term=75766
Rbpjl	protein_coding	chr2:164403081-164415448	+	19668	3.15853	2.69014	0.992704	3.27942	4.93118	6.73811	1.13534	0.267932	0.391334	up	recombination signal binding protein for immunoglobulin kappa J region-like	http://www.ncbi.nlm.nih.gov/gene/?term=19668
Gm52352	lncRNA	chr18:61119061-61127307	-	115488929	14.7398	7.17369	9.92704	28.4217	26.6284	14.4388	1.13431	0.0170888	0.0372634	up	predicted gene, 52352, transcript variant X1	http://www.ncbi.nlm.nih.gov/gene/?term=115488929
Dqx1	protein_coding	chr6:83057747-83067313	+	93838	14.7398	3.58685	8.93434	34.9805	14.7935	9.62587	1.13205	0.0494795	0.0954134	up	DEAQ RNA-dependent ATPase	http://www.ncbi.nlm.nih.gov/gene/?term=93838
Ccdc84	protein_coding	chr9:44410159-44418084	-	382073	111.601	88.7745	78.4236	227.373	191.33	191.555	1.13197	6.00557e-12	4.08589e-11	up	coiled-coil domain containing 84	http://www.ncbi.nlm.nih.gov/gene/?term=382073
Fcrl1	protein_coding	chr3:87376353-87403967	+	229499	360.073	336.267	313.695	750.988	734.746	725.791	1.13126	1.00235e-38	2.2926e-37	up	Fc receptor-like 1	http://www.ncbi.nlm.nih.gov/gene/?term=229499
Gm31108	lncRNA	chr6:143109214-143153931	-	102633311	0	1.79342	0	1.09314	2.95871	0	1.1311	0.631183	0.7409	up	predicted gene, 31108	http://www.ncbi.nlm.nih.gov/gene/?term=102633311
Ppp1r13b	protein_coding	chr12:111828457-111908119	-	21981	178.984	156.925	153.869	347.619	346.169	375.409	1.12922	7.70676e-21	8.91361e-20	up	protein phosphatase 1, regulatory subunit 13B	http://www.ncbi.nlm.nih.gov/gene/?term=21981
Rab34	protein_coding	chr11:78188427-78192193	+	19376	1383.44	1204.28	1312.36	2912.13	2729.9	2877.17	1.12861	2.86433e-86	2.19303e-84	up	RAB34, member RAS oncogene family	http://www.ncbi.nlm.nih.gov/gene/?term=19376
Gm14762	lncRNA	chrX:85826661-85836348	+	100041562	1.05284	3.58685	0	6.55885	0	3.85035	1.1279	0.426151	0.5596	up	predicted gene 14762	http://www.ncbi.nlm.nih.gov/gene/?term=100041562
Gm38850	lncRNA	chr6:86653954-86663064	-	105242706	0	3.58685	0.992704	5.46571	2.95871	1.92517	1.12598	0.392322	0.525934	up	predicted gene, 38850	http://www.ncbi.nlm.nih.gov/gene/?term=105242706
Ugt2b35	protein_coding	chr5:87000860-87013274	+	243085	0	0	1.98541	4.37257	0	0	1.12493	0.645361	0.752399	up	UDP glucuronosyltransferase 2 family, polypeptide B35	http://www.ncbi.nlm.nih.gov/gene/?term=243085
Lilrb4a	protein_coding	chr10:51490898-51496613	+	14728	1443.45	1689.41	1853.38	3364.69	3881.83	3627.03	1.12463	1.50283e-21	1.78891e-20	up	leukocyte immunoglobulin-like receptor, subfamily B, member 4A	http://www.ncbi.nlm.nih.gov/gene/?term=14728
LOC115489590	snoRNA	chr2:158356424-158356554	-	115489590	2.10569	3.58685	3.97082	6.55885	6.90365	7.7007	1.12459	0.179225	0.283712	up	small nucleolar RNA SNORA71	http://www.ncbi.nlm.nih.gov/gene/?term=115489590
Kdm6b	protein_coding	chr11:69398508-69420367	-	216850	602.227	644.736	565.841	1145.61	1501.05	1298.53	1.12193	1.46267e-37	3.2234e-36	up	KDM1 lysine (K)-specific demethylase 6B	http://www.ncbi.nlm.nih.gov/gene/?term=216850
Rhbdf1	protein_coding	chr11:32209585-32222331	-	13650	109.496	100.432	99.2704	209.883	226.834	234.871	1.12188	3.10251e-14	2.4868e-13	up	rhomboid 5 homolog 1	http://www.ncbi.nlm.nih.gov/gene/?term=13650
Gm11772	lncRNA	chr11:120235184-120238036	-	105246895	9.4756	3.58685	6.94893	9.83827	10.8486	22.1395	1.12111	0.0663845	0.123317	up	predicted gene 11772	http://www.ncbi.nlm.nih.gov/gene/?term=105246895
Chadl	protein_coding	chr15:81686166-81697373	-	214685	4.21138	1.79342	8.93434	7.65199	17.7522	6.73811	1.12046	0.12481	0.210676	up	chondroadherin-like	http://www.ncbi.nlm.nih.gov/gene/?term=214685
Cyb561	protein_coding	chr11:105933702-105945019	-	13056	100.02	91.4646	112.176	217.535	231.765	209.844	1.12037	1.03952e-13	7.97016e-13	up	cytochrome b-561	http://www.ncbi.nlm.nih.gov/gene/?term=13056
Zfp647	protein_coding	chr15:76910370-76925693	-	239546	9.4756	6.27698	10.9197	19.6765	17.7522	20.2143	1.12031	0.0242672	0.0510842	up	zinc finger protein 647	http://www.ncbi.nlm.nih.gov/gene/?term=239546
Pcdhb21	protein_coding	chr18:37513652-37516363	+	93892	3.15853	0.896712	2.97811	4.37257	2.95871	7.7007	1.11903	0.277598	0.402299	up	protocadherin beta 21	http://www.ncbi.nlm.nih.gov/gene/?term=93892
Cdk2ap2	protein_coding	chr19:4096206-4099019	+	52004	875.966	737.994	929.171	1920.65	1768.32	1826.99	1.11865	4.66748e-53	1.68774e-51	up	CDK2-associated protein 2	http://www.ncbi.nlm.nih.gov/gene/?term=52004
D630023F18Rik	protein_coding	chr1:65105284-65123351	-	98303	9.4756	0.896712	0.992704	5.46571	11.8348	6.73811	1.11848	0.203547	0.313674	up	RIKEN cDNA D630023F18 gene	http://www.ncbi.nlm.nih.gov/gene/?term=98303
Styxl1	protein_coding	chr5:135747220-135778424	-	76571	2.10569	0.896712	0	6.55885	0	0	1.1175	0.557966	0.680781	up	serine/threonine/tyrosine interacting-like 1	http://www.ncbi.nlm.nih.gov/gene/?term=76571
Agap2	protein_coding	chr10:127075269-127093170	+	216439	705.406	653.703	703.827	1573.03	1422.15	1475.65	1.11639	9.94904e-62	4.57039e-60	up	ArfGAP with GTPase domain, ankyrin repeat and PH domain 2	http://www.ncbi.nlm.nih.gov/gene/?term=216439
Zrsr1	protein_coding	chr11:22972005-22976496	+	22183	27.3739	35.8685	38.7155	60.1228	80.8714	79.8947	1.11453	1.78415e-05	6.42437e-05	up	zinc finger (CCCH type), RNA binding motif and serine/arginine rich 1	http://www.ncbi.nlm.nih.gov/gene/?term=22183
Gm46965	protein_coding	chr6:88491625-88496401	+	108169152	3.15853	3.58685	7.94163	16.3971	6.90365	8.66328	1.11427	0.114213	0.195856	up	predicted gene, 46965, transcript variant X3	http://www.ncbi.nlm.nih.gov/gene/?term=108169152
Mfap3l	protein_coding	chr8:60632825-60676731	+	71306	166.349	157.821	167.767	365.109	362.935	335.943	1.11339	7.39872e-21	8.57558e-20	up	microfibrillar-associated protein 3-like	http://www.ncbi.nlm.nih.gov/gene/?term=71306
Wwc1	protein_coding	chr11:35838399-35980527	-	211652	64.2235	78.0139	89.3434	174.903	153.853	173.266	1.11299	1.785e-10	1.07814e-09	up	WW, C2 and coiled-coil domain containing 1	http://www.ncbi.nlm.nih.gov/gene/?term=211652
Fgfrl1	protein_coding	chr5:108694229-108706950	+	116701	11.5813	8.96712	7.94163	30.608	15.7798	15.4014	1.11254	0.0258091	0.0539609	up	fibroblast growth factor receptor-like 1	http://www.ncbi.nlm.nih.gov/gene/?term=116701
Phyhipl	protein_coding	chr10:70557686-70599291	-	70911	80.0162	86.0843	71.4747	161.785	184.426	167.49	1.11134	4.71387e-11	2.98655e-10	up	phytanoyl-CoA hydroxylase interacting protein-like	http://www.ncbi.nlm.nih.gov/gene/?term=70911
4833427F10Rik	lncRNA	chr17:35772450-35780687	+	74601	11.5813	21.5211	17.8687	31.7011	47.3393	31.7654	1.11105	0.00273022	0.0069996	up	RIKEN cDNA 4833427F10 gene	http://www.ncbi.nlm.nih.gov/gene/?term=74601
Gm33712	lncRNA	chr4:128718576-128727535	-	102636716	0	1.79342	0	1.09314	0	2.88776	1.11098	0.638846	0.746939	up	predicted gene, 33712, transcript variant X1	http://www.ncbi.nlm.nih.gov/gene/?term=102636716
Gm35551	lncRNA	chr17:84019785-84083608	-	102639180	0	1.79342	0	1.09314	0	2.88776	1.11098	0.638846	0.746939	up	predicted gene, 35551, transcript variant X1	http://www.ncbi.nlm.nih.gov/gene/?term=102639180
Zhx2	protein_coding	chr15:57694667-57839832	+	387609	1.05284	0.896712	0	3.27942	0.986236	0	1.11086	0.609931	0.724455	up	zinc fingers and homeoboxes 2	http://www.ncbi.nlm.nih.gov/gene/?term=387609
Ifit3b	protein_coding	chr19:34607530-34613403	+	667370	0	1.79342	0.992704	3.27942	0	2.88776	1.1108	0.533684	0.659692	up	interferon-induced protein with tetratricopeptide repeats 3B	http://www.ncbi.nlm.nih.gov/gene/?term=667370
2310067E19Rik	misc_RNA	chr4:82450058-82498232	-	76455	0	0.896712	0.992704	2.18628	1.97247	0	1.10883	0.611132	0.725372	up	RIKEN cDNA 2310067E19 gene	http://www.ncbi.nlm.nih.gov/gene/?term=76455
Bcl2l15	protein_coding	chr3:103831036-103854618	+	229672	67.382	84.2909	81.4018	162.878	169.633	171.34	1.10868	6.52841e-11	4.10271e-10	up	BCLl2-like 15	http://www.ncbi.nlm.nih.gov/gene/?term=229672
Ifit1	protein_coding	chr19:34640889-34650009	+	15957	17.8984	5.38027	12.9052	16.3971	23.6697	36.5783	1.1076	0.0195408	0.0419968	up	interferon-induced protein with tetratricopeptide repeats 1	http://www.ncbi.nlm.nih.gov/gene/?term=15957
Ceacam1	protein_coding	chr7:25461702-25477647	-	26365	286.374	277.084	263.067	499.566	654.861	623.756	1.10754	1.0379e-24	1.43077e-23	up	carcinoembryonic antigen-related cell adhesion molecule 1	http://www.ncbi.nlm.nih.gov/gene/?term=26365
Celf6	protein_coding	chr9:59578287-59609033	+	76183	8.42275	17.0375	10.9197	26.2354	38.4632	14.4388	1.10691	0.0168989	0.0369024	up	CUGBP, Elav-like family member 6	http://www.ncbi.nlm.nih.gov/gene/?term=76183
Gm35082	lncRNA	chr7:100675007-100678142	+	102638545	153.715	186.516	178.687	432.884	334.334	354.232	1.10664	8.0212e-18	8.03006e-17	up	predicted gene, 35082, transcript variant X2	http://www.ncbi.nlm.nih.gov/gene/?term=102638545
Uchl4	protein_coding	chr9:64235201-64236362	+	93841	0	0.896712	1.98541	4.37257	0.986236	0.962587	1.10635	0.516671	0.644969	up	ubiquitin carboxyl-terminal esterase L4	http://www.ncbi.nlm.nih.gov/gene/?term=93841
Atp7b	protein_coding	chr8:21992783-22060074	-	11979	106.337	81.6008	128.059	251.423	240.642	186.742	1.10575	7.23714e-11	4.5237e-10	up	ATPase, Cu++ transporting, beta polypeptide	http://www.ncbi.nlm.nih.gov/gene/?term=11979
Crim1	protein_coding	chr17:78200233-78376592	+	50766	3.15853	8.96712	5.95623	12.0246	17.7522	9.62587	1.10567	0.0762904	0.138732	up	cysteine rich transmembrane BMP regulator 1 (chordin like)	http://www.ncbi.nlm.nih.gov/gene/?term=50766
Usp28	protein_coding	chr9:48985319-49042517	+	235323	368.495	341.647	323.622	737.87	717.98	764.294	1.104	5.17126e-37	1.12294e-35	up	ubiquitin specific peptidase 28	http://www.ncbi.nlm.nih.gov/gene/?term=235323
5730408K05Rik	lncRNA	chr19:8888387-8888770	-	67531	11.5813	14.3474	19.8541	51.3776	18.7385	28.8776	1.10266	0.0089344	0.0207498	up	RIKEN cDNA 5730408K05 gene	http://www.ncbi.nlm.nih.gov/gene/?term=67531
1600023N17Rik	lncRNA	chr5:45668701-45669708	-	69788	1.05284	3.58685	0	4.37257	1.97247	3.85035	1.10025	0.401803	0.535868	up	RIKEN cDNA 1600023N17 gene	http://www.ncbi.nlm.nih.gov/gene/?term=69788
Naip1	protein_coding	chr13:100407770-100452864	-	17940	3.15853	4.48356	4.96352	6.55885	10.8486	9.62587	1.10024	0.134537	0.224203	up	NLR family, apoptosis inhibitory protein 1	http://www.ncbi.nlm.nih.gov/gene/?term=17940
Gpm6b	protein_coding	chrX:166238943-166389033	+	14758	0	1.79342	2.97811	5.46571	4.93118	0	1.1002	0.426887	0.560296	up	glycoprotein m6b	http://www.ncbi.nlm.nih.gov/gene/?term=14758
Anks6	protein_coding	chr4:47015365-47057327	-	75691	0	0.896712	0.992704	2.18628	0.986236	0.962587	1.09991	0.597512	0.71473	up	ankyrin repeat and sterile alpha motif domain containing 6	http://www.ncbi.nlm.nih.gov/gene/?term=75691
Ppargc1a	protein_coding	chr5:51454249-52115853	-	19017	0	0.896712	0.992704	2.18628	0.986236	0.962587	1.09991	0.597512	0.71473	up	peroxisome proliferative activated receptor, gamma, coactivator 1 alpha	http://www.ncbi.nlm.nih.gov/gene/?term=19017
Slc25a34	protein_coding	chr4:141618819-141623891	-	384071	0	0.896712	0.992704	2.18628	0.986236	0.962587	1.09991	0.597512	0.71473	up	solute carrier family 25, member 34	http://www.ncbi.nlm.nih.gov/gene/?term=384071
Acot2	protein_coding	chr12:83987861-83993877	+	171210	579.064	591.83	677.024	1190.43	1402.43	1363.99	1.09949	9.31762e-44	2.48694e-42	up	acyl-CoA thioesterase 2	http://www.ncbi.nlm.nih.gov/gene/?term=171210
Crtap	protein_coding	chr9:114375131-114390712	-	56693	669.609	607.971	750.485	1483.39	1410.32	1446.77	1.09907	4.42584e-51	1.50055e-49	up	cartilage associated protein	http://www.ncbi.nlm.nih.gov/gene/?term=56693
Icam4	protein_coding	chr9:21029432-21030596	+	78369	53.6951	44.8356	50.6279	107.128	106.513	104.922	1.09834	1.51038e-07	6.94816e-07	up	intercellular adhesion molecule 4, Landsteiner-Wiener blood group	http://www.ncbi.nlm.nih.gov/gene/?term=78369
Gm52293	lncRNA	chr17:12026522-12031165	-	115488780	2.10569	5.38027	3.97082	14.2108	7.88989	2.88776	1.09743	0.180225	0.284907	up	predicted gene, 52293	http://www.ncbi.nlm.nih.gov/gene/?term=115488780
Osgin2	protein_coding	chr4:15996354-16015258	-	209212	399.028	406.21	412.965	670.096	999.057	934.672	1.09647	8.31507e-10	4.75797e-09	up	oxidative stress induced growth inhibitor family member 2	http://www.ncbi.nlm.nih.gov/gene/?term=209212
Fbxo2	protein_coding	chr4:148160198-148166420	+	230904	28.4268	22.4178	30.7738	59.0296	51.2843	63.5307	1.09614	0.000124563	0.000396674	up	F-box protein 2	http://www.ncbi.nlm.nih.gov/gene/?term=230904
Gm35883	lncRNA	chr17:28802891-28823499	-	105246245	0	0.896712	0.992704	2.18628	0	1.92517	1.0961	0.616203	0.729124	up	predicted gene, 35883	http://www.ncbi.nlm.nih.gov/gene/?term=105246245
Sult1d1	protein_coding	chr5:87554650-87569006	-	53315	3.15853	0.896712	5.95623	5.46571	9.86236	5.77552	1.09495	0.208823	0.320275	up	sulfotransferase family 1D, member 1	http://www.ncbi.nlm.nih.gov/gene/?term=53315
Gm51701	lncRNA	chr9:123925148-123928706	+	115487206	6.31706	13.4507	7.94163	22.956	16.766	20.2143	1.0946	0.0270815	0.0563394	up	predicted gene, 51701	http://www.ncbi.nlm.nih.gov/gene/?term=115487206
Ahrr	protein_coding	chr13:74211118-74292331	-	11624	11.5813	14.3474	17.8687	15.304	33.532	44.279	1.09448	0.0103877	0.0237492	up	aryl-hydrocarbon receptor repressor	http://www.ncbi.nlm.nih.gov/gene/?term=11624
Gpr39	protein_coding	chr1:125676996-125873862	+	71111	1.05284	1.79342	0.992704	4.37257	3.94494	0	1.09413	0.45934	0.591867	up	G protein-coupled receptor 39	http://www.ncbi.nlm.nih.gov/gene/?term=71111
Col4a1	protein_coding	chr8:11198423-11312889	-	12826	15.7927	23.3145	34.7447	40.4462	62.1329	54.8675	1.0922	0.000668886	0.0018951	up	collagen, type IV, alpha 1	http://www.ncbi.nlm.nih.gov/gene/?term=12826
Prep	protein_coding	chr10:45067216-45162751	+	19072	2232.03	2224.74	2342.78	4868.85	4773.38	4843.74	1.09121	5.76192e-135	9.39654e-133	up	prolyl endopeptidase	http://www.ncbi.nlm.nih.gov/gene/?term=19072
Chd5	protein_coding	chr4:152338646-152390194	+	269610	61.065	43.0422	66.5112	119.152	115.39	127.061	1.09099	1.04224e-07	4.87713e-07	up	chromodomain helicase DNA binding protein 5	http://www.ncbi.nlm.nih.gov/gene/?term=269610
Ccr1	protein_coding	chr9:123962126-123968692	-	12768	1.05284	12.554	6.94893	16.3971	15.7798	12.5136	1.08956	0.077096	0.139978	up	chemokine (C-C motif) receptor 1	http://www.ncbi.nlm.nih.gov/gene/?term=12768
Gm22573	snRNA	chr4:155720040-155720141	-	115490009	0	2.69014	0.992704	2.18628	1.97247	3.85035	1.08701	0.459361	0.591867	up	U6 spliceosomal RNA	http://www.ncbi.nlm.nih.gov/gene/?term=115490009
Gpr18	protein_coding	chr14:121911434-121915888	-	110168	3.15853	8.07041	0.992704	9.83827	8.87612	7.7007	1.08442	0.165779	0.266148	up	G protein-coupled receptor 18	http://www.ncbi.nlm.nih.gov/gene/?term=110168
Abhd14a	protein_coding	chr9:106440051-106451203	-	68644	244.26	245.699	294.833	501.752	559.196	600.654	1.08407	2.02377e-24	2.74345e-23	up	abhydrolase domain containing 14A	http://www.ncbi.nlm.nih.gov/gene/?term=68644
Sstr2	protein_coding	chr11:113619327-113626028	+	20606	1.05284	1.79342	1.98541	5.46571	3.94494	0.962587	1.08396	0.389615	0.523143	up	somatostatin receptor 2	http://www.ncbi.nlm.nih.gov/gene/?term=20606
Zfp110	protein_coding	chr7:12834761-12850586	+	65020	403.239	434.009	379.213	859.209	891.557	829.75	1.0833	1.3271e-39	3.114e-38	up	zinc finger protein 110	http://www.ncbi.nlm.nih.gov/gene/?term=65020
Cep76	protein_coding	chr18:67616964-67641355	-	225659	392.711	404.417	437.783	855.93	893.53	864.403	1.0818	1.51312e-41	3.77887e-40	up	centrosomal protein 76	http://www.ncbi.nlm.nih.gov/gene/?term=225659
Tnfrsf12a	protein_coding	chr17:23675445-23677449	-	27279	347.439	335.37	285.899	693.052	650.916	705.576	1.0812	4.28881e-31	7.52873e-30	up	tumor necrosis factor receptor superfamily, member 12a	http://www.ncbi.nlm.nih.gov/gene/?term=27279
Slc10a5	protein_coding	chr3:10331734-10335656	-	241877	0	0.896712	0.992704	1.09314	2.95871	0	1.08112	0.625345	0.735955	up	solute carrier family 10 (sodium/bile acid cotransporter family), member 5	http://www.ncbi.nlm.nih.gov/gene/?term=241877
Evi2a	protein_coding	chr11:79526560-79530609	-	14017	1159.18	1255.4	1290.52	2533.9	2575.06	2731.82	1.08106	3.76063e-81	2.75015e-79	up	ecotropic viral integration site 2a	http://www.ncbi.nlm.nih.gov/gene/?term=14017
Marchf9	protein_coding	chr10:127056050-127060184	-	216438	285.321	321.92	287.884	547.664	615.411	730.604	1.08102	1.29912e-23	1.69759e-22	up	membrane associated ring-CH-type finger 9	http://www.ncbi.nlm.nih.gov/gene/?term=216438
Dok2	protein_coding	chr14:70765889-70778494	+	13449	1715.08	1765.63	1558.55	3657.65	3511.99	3494.19	1.0807	3.5991e-92	3.08916e-90	up	docking protein 2	http://www.ncbi.nlm.nih.gov/gene/?term=13449
Gm51680	lncRNA	chr9:60988042-61033665	-	115487177	1.05284	3.58685	1.98541	4.37257	8.87612	0.962587	1.07972	0.328359	0.459409	up	predicted gene, 51680	http://www.ncbi.nlm.nih.gov/gene/?term=115487177
Hrc	protein_coding	chr7:45335269-45338973	+	15464	2.10569	4.48356	0.992704	6.55885	3.94494	5.77552	1.07897	0.271241	0.394771	up	histidine rich calcium binding protein	http://www.ncbi.nlm.nih.gov/gene/?term=15464
Gm39214	lncRNA	chr8:85726399-85766456	+	105243241	0	2.69014	1.98541	3.27942	0.986236	5.77552	1.07799	0.41683	0.55073	up	predicted gene, 39214	http://www.ncbi.nlm.nih.gov/gene/?term=105243241
Gm40007	lncRNA	chr2:172263129-172276213	-	105244388	7.36991	8.07041	11.9125	20.7697	18.7385	18.2892	1.07784	0.0287033	0.0594177	up	predicted gene, 40007, transcript variant X2	http://www.ncbi.nlm.nih.gov/gene/?term=105244388
Cpq	protein_coding	chr15:33083129-33594552	+	54381	100.02	104.019	110.19	219.721	240.642	203.106	1.07753	5.35433e-13	3.93681e-12	up	carboxypeptidase Q	http://www.ncbi.nlm.nih.gov/gene/?term=54381
Ttc36	protein_coding	chr9:44799400-44802951	-	192653	0	0.896712	1.98541	2.18628	3.94494	0	1.07545	0.547529	0.672271	up	tetratricopeptide repeat domain 36	http://www.ncbi.nlm.nih.gov/gene/?term=192653
Gm46824	lncRNA	chr3:127393905-127402727	-	108168899	2.10569	1.79342	0	4.37257	1.97247	1.92517	1.07499	0.454292	0.587052	up	predicted gene, 46824	http://www.ncbi.nlm.nih.gov/gene/?term=108168899
Noxred1	protein_coding	chr12:87221123-87238601	-	71275	26.3211	15.2441	23.8249	37.1668	44.3806	54.8675	1.07499	0.00114548	0.00313222	up	NADP+ dependent oxidoreductase domain containing 1	http://www.ncbi.nlm.nih.gov/gene/?term=71275
Gm39860	lncRNA	chr2:76675641-76680063	+	105244212	3.15853	6.27698	0	6.55885	4.93118	8.66328	1.07475	0.24303	0.362313	up	predicted gene, 39860	http://www.ncbi.nlm.nih.gov/gene/?term=105244212
Gm11520	lncRNA	chr11:95310416-95324593	+	102640811	7.36991	0.896712	3.97082	7.65199	11.8348	5.77552	1.07456	0.18068	0.285489	up	predicted gene 11520	http://www.ncbi.nlm.nih.gov/gene/?term=102640811
Nkx6-2	protein_coding	chr7:139579376-139582797	-	14912	0	1.79342	2.97811	4.37257	0.986236	4.81293	1.07439	0.413766	0.547843	up	NK6 homeobox 2	http://www.ncbi.nlm.nih.gov/gene/?term=14912
Sdc4	protein_coding	chr2:164424247-164443188	-	20971	4301.92	4574.13	4169.36	9213	9317.96	8946.28	1.07422	1.0694e-130	1.6769e-128	up	syndecan 4	http://www.ncbi.nlm.nih.gov/gene/?term=20971
Prlr	protein_coding	chr15:10177238-10349190	+	19116	3.15853	1.79342	3.97082	12.0246	3.94494	2.88776	1.07382	0.250561	0.3714	up	prolactin receptor	http://www.ncbi.nlm.nih.gov/gene/?term=19116
Gm32703	lncRNA	chr13:109425166-109441011	-	102635337	2.10569	0.896712	0	4.37257	0.986236	0.962587	1.07362	0.527154	0.653778	up	predicted gene, 32703, transcript variant X2	http://www.ncbi.nlm.nih.gov/gene/?term=102635337
Card10	protein_coding	chr15:78775123-78803072	-	105844	0	0.896712	0.992704	1.09314	1.97247	0.962587	1.07284	0.608654	0.723464	up	caspase recruitment domain family, member 10	http://www.ncbi.nlm.nih.gov/gene/?term=105844
Gm52399	lncRNA	chr19:24482663-24501863	+	115489036	0	1.79342	1.98541	2.18628	3.94494	1.92517	1.07206	0.458843	0.591527	up	predicted gene, 52399	http://www.ncbi.nlm.nih.gov/gene/?term=115489036
Adgrl1	protein_coding	chr8:83900098-83941954	+	330814	538.003	527.267	534.075	1096.42	1159.81	1102.16	1.07089	2.2225e-51	7.64653e-50	up	adhesion G protein-coupled receptor L1	http://www.ncbi.nlm.nih.gov/gene/?term=330814
Eps8l2	protein_coding	chr7:141338911-141363020	+	98845	34.7439	28.6948	18.8614	60.1228	70.0228	42.3538	1.06851	0.000463696	0.00134554	up	EPS8-like 2	http://www.ncbi.nlm.nih.gov/gene/?term=98845
Gm38476	lncRNA	chr9:50771967-50775539	-	102635198	14.7398	15.2441	27.7957	37.1668	38.4632	45.2416	1.06838	0.00230877	0.00601269	up	predicted gene, 38476, transcript variant X2	http://www.ncbi.nlm.nih.gov/gene/?term=102635198
Zfp960	protein_coding	chr17:17064103-17089631	+	449000	7.36991	0	0	3.27942	5.91742	5.77552	1.06759	0.359196	0.491258	up	zinc finger protein 960	http://www.ncbi.nlm.nih.gov/gene/?term=449000
Gm40843	lncRNA	chr12:19243920-19248478	+	105245377	2.10569	0	0	4.37257	0	0	1.06688	0.659692	0.763591	up	predicted gene, 40843, transcript variant X1	http://www.ncbi.nlm.nih.gov/gene/?term=105245377
Snord52	snoRNA	chr17:34950950-34951008	-	100217427	6.31706	7.17369	1.98541	14.2108	5.91742	12.5136	1.06641	0.125019	0.210926	up	small nucleolar RNA, C/D box 52	http://www.ncbi.nlm.nih.gov/gene/?term=100217427
Gm42029	lncRNA	chr8:83599835-83607850	-	105246805	0	0.896712	1.98541	2.18628	1.97247	1.92517	1.06547	0.52465	0.651843	up	predicted gene, 42029	http://www.ncbi.nlm.nih.gov/gene/?term=105246805
Sox13	protein_coding	chr1:133382300-133424459	-	20668	2.10569	4.48356	1.98541	5.46571	6.90365	5.77552	1.06537	0.240262	0.35898	up	SRY (sex determining region Y)-box 13	http://www.ncbi.nlm.nih.gov/gene/?term=20668
Col7a1	protein_coding	chr9:108953586-108984875	+	12836	11.5813	6.27698	12.9052	10.9314	25.6421	26.9524	1.06505	0.0333683	0.0676828	up	collagen, type VII, alpha 1	http://www.ncbi.nlm.nih.gov/gene/?term=12836
Ffar2	protein_coding	chr7:30818031-30823775	-	233079	0	0	2.97811	3.27942	2.95871	0	1.06505	0.569144	0.69003	up	free fatty acid receptor 2	http://www.ncbi.nlm.nih.gov/gene/?term=233079
Tbr1	protein_coding	chr2:61802863-61814114	+	21375	0	0	1.98541	2.18628	1.97247	0	1.06503	0.641047	0.748825	up	T-box brain transcription factor 1	http://www.ncbi.nlm.nih.gov/gene/?term=21375
Nes	protein_coding	chr3:87971093-87980451	+	18008	121.077	98.6383	84.3799	214.256	226.834	193.48	1.06396	2.31402e-11	1.50048e-10	up	nestin	http://www.ncbi.nlm.nih.gov/gene/?term=18008
Gm52489	lncRNA	chr4:130686940-130695934	+	115489371	0	1.79342	1.98541	2.18628	0.986236	4.81293	1.06335	0.47221	0.603613	up	predicted gene, 52489	http://www.ncbi.nlm.nih.gov/gene/?term=115489371
Atf4	protein_coding	chr15:80255184-80257545	+	11911	6716.09	8073.99	6534.97	14138.7	15424.7	14926.8	1.06082	4.09854e-24	5.46964e-23	up	activating transcription factor 4	http://www.ncbi.nlm.nih.gov/gene/?term=11911
Gm36787	lncRNA	chr19:3712657-3744429	-	102640806	14.7398	6.27698	1.98541	15.304	14.7935	17.3266	1.06065	0.072429	0.132776	up	predicted gene, 36787, transcript variant X1	http://www.ncbi.nlm.nih.gov/gene/?term=102640806
Gm35696	lncRNA	chr10:121509947-121526473	+	102639366	1.05284	0	0.992704	3.27942	0	0.962587	1.06054	0.62427	0.735326	up	predicted gene, 35696, transcript variant X3	http://www.ncbi.nlm.nih.gov/gene/?term=102639366
Arid5a	protein_coding	chr1:36307733-36324037	+	214855	75.8048	75.3238	83.3872	132.27	170.619	184.817	1.06014	3.42393e-09	1.84465e-08	up	AT rich interactive domain 5A (MRF1-like)	http://www.ncbi.nlm.nih.gov/gene/?term=214855
Vsig10l	protein_coding	chr7:43462845-43472019	+	75690	2.10569	1.79342	0.992704	4.37257	2.95871	2.88776	1.05937	0.38838	0.521979	up	V-set and immunoglobulin domain containing 10 like	http://www.ncbi.nlm.nih.gov/gene/?term=75690
Gm3255	lncRNA	chr17:14981396-14993177	-	100041289	0	1.79342	1.98541	1.09314	4.93118	1.92517	1.05906	0.474331	0.605747	up	predicted gene 3255	http://www.ncbi.nlm.nih.gov/gene/?term=100041289
Tesc	protein_coding	chr5:118027743-118061878	+	57816	0	2.69014	3.97082	3.27942	3.94494	6.73811	1.05617	0.332593	0.46382	up	tescalcin	http://www.ncbi.nlm.nih.gov/gene/?term=57816
Zfas1	lncRNA	chr2:167062934-167065862	+	68949	299.008	388.276	373.257	741.15	677.544	791.246	1.05605	1.09621e-26	1.65222e-25	up	zinc finger, NFX1-type containing 1, antisense RNA 1	http://www.ncbi.nlm.nih.gov/gene/?term=68949
Supt4b	protein_coding	chr10:31413726-31414435	-	100041294	4.21138	2.69014	0	6.55885	2.95871	4.81293	1.05564	0.328395	0.459421	up	SPT4B, DSIF elongation factor subunit	http://www.ncbi.nlm.nih.gov/gene/?term=100041294
Ei24	protein_coding	chr9:36779153-36797334	-	13663	1770.88	1778.18	1813.67	3867.53	3575.11	3702.11	1.05495	2.0699e-104	2.12301e-102	up	etoposide induced 2.4 mRNA	http://www.ncbi.nlm.nih.gov/gene/?term=13663
Prdm16	protein_coding	chr4:154316122-154637360	-	70673	1.05284	0.896712	0	1.09314	2.95871	0	1.0547	0.632284	0.741659	up	PR domain containing 16	http://www.ncbi.nlm.nih.gov/gene/?term=70673
Gm46374	lncRNA	chr12:105032978-105039966	-	108168026	1.05284	1.79342	2.97811	4.37257	1.97247	5.77552	1.05316	0.354946	0.486603	up	predicted gene, 46374, transcript variant X1	http://www.ncbi.nlm.nih.gov/gene/?term=108168026
Atf3	protein_coding	chr1:191170296-191183333	-	11910	972.828	1103.85	818.981	1611.29	2458.69	1938.65	1.05309	9.56444e-07	3.99941e-06	up	activating transcription factor 3	http://www.ncbi.nlm.nih.gov/gene/?term=11910
Gm36157	lncRNA	chr4:132049534-132053437	+	102639968	0	0.896712	1.98541	1.09314	3.94494	0.962587	1.05184	0.541546	0.666783	up	predicted gene, 36157	http://www.ncbi.nlm.nih.gov/gene/?term=102639968
Asic3	protein_coding	chr5:24413451-24417840	+	171209	0	0	1.98541	2.18628	0	1.92517	1.05179	0.646171	0.753207	up	acid-sensing (proton-gated) ion channel 3	http://www.ncbi.nlm.nih.gov/gene/?term=171209
Nxn	protein_coding	chr11:76257226-76399141	-	18230	516.946	560.445	586.688	1130.31	1165.73	1154.14	1.05116	1.83892e-48	5.65833e-47	up	nucleoredoxin	http://www.ncbi.nlm.nih.gov/gene/?term=18230
Rragd	protein_coding	chr4:32982998-33022180	+	52187	1.05284	3.58685	2.97811	2.18628	7.88989	5.77552	1.04936	0.293504	0.420677	up	Ras-related GTP binding D	http://www.ncbi.nlm.nih.gov/gene/?term=52187
Clic3	protein_coding	chr2:25456843-25458777	+	69454	6.31706	0	1.98541	13.1177	0.986236	2.88776	1.04844	0.350113	0.481434	up	chloride intracellular channel 3	http://www.ncbi.nlm.nih.gov/gene/?term=69454
Dhx34	protein_coding	chr7:16197220-16222078	-	71723	630.654	610.661	630.367	1341.28	1252.52	1277.35	1.04843	1.44984e-54	5.53724e-53	up	DEAH (Asp-Glu-Ala-His) box polypeptide 34	http://www.ncbi.nlm.nih.gov/gene/?term=71723
Ccdc68	protein_coding	chr18:69924858-69969488	+	381175	1.05284	0.896712	0	1.09314	1.97247	0.962587	1.04828	0.615337	0.728487	up	coiled-coil domain containing 68	http://www.ncbi.nlm.nih.gov/gene/?term=381175
Fam83f	protein_coding	chr15:80671847-80700425	+	213956	1.05284	0.896712	0	1.09314	1.97247	0.962587	1.04828	0.615337	0.728487	up	family with sequence similarity 83, member F	http://www.ncbi.nlm.nih.gov/gene/?term=213956
Gm15331	lncRNA	chr17:34497806-34504254	-	105246268	1.05284	0.896712	0	1.09314	1.97247	0.962587	1.04828	0.615337	0.728487	up	predicted gene 15331, transcript variant X2	http://www.ncbi.nlm.nih.gov/gene/?term=105246268
Nbea	protein_coding	chr3:55625195-56183748	-	26422	1.05284	0.896712	0	1.09314	1.97247	0.962587	1.04828	0.615337	0.728487	up	neurobeachin	http://www.ncbi.nlm.nih.gov/gene/?term=26422
Gpbar1	protein_coding	chr1:74278600-74279589	+	227289	0	0.896712	1.98541	1.09314	2.95871	1.92517	1.04755	0.53733	0.662942	up	G protein-coupled bile acid receptor 1	http://www.ncbi.nlm.nih.gov/gene/?term=227289
Slc5a4a	protein_coding	chr10:76147451-76189265	+	64452	0	0.896712	1.98541	1.09314	2.95871	1.92517	1.04755	0.53733	0.662942	up	solute carrier family 5, member 4a	http://www.ncbi.nlm.nih.gov/gene/?term=64452
Maf	protein_coding	chr8:115703253-115706894	-	17132	8.42275	8.07041	10.9197	28.4217	24.6559	3.85035	1.04728	0.073338	0.134216	up	avian musculoaponeurotic fibrosarcoma oncogene homolog	http://www.ncbi.nlm.nih.gov/gene/?term=17132
Sp5	protein_coding	chr2:70474923-70477726	+	64406	0	0.896712	0.992704	0	2.95871	0.962587	1.04579	0.639342	0.747197	up	trans-acting transcription factor 5	http://www.ncbi.nlm.nih.gov/gene/?term=64406
Gal3st1	protein_coding	chr11:3983636-3999328	+	53897	1.05284	1.79342	1.98541	2.18628	3.94494	3.85035	1.04537	0.399243	0.533239	up	galactose-3-O-sulfotransferase 1	http://www.ncbi.nlm.nih.gov/gene/?term=53897
Atp2c2	protein_coding	chr8:119700009-119757718	+	69047	3.15853	0.896712	0.992704	5.46571	1.97247	2.88776	1.04532	0.402488	0.536519	up	ATPase, Ca++ transporting, type 2C, member 2	http://www.ncbi.nlm.nih.gov/gene/?term=69047
Rasgef1b	protein_coding	chr5:99217420-99252927	-	320292	142.134	155.131	133.022	279.844	340.251	268.562	1.04492	2.16271e-14	1.75558e-13	up	RasGEF domain family, member 1B	http://www.ncbi.nlm.nih.gov/gene/?term=320292
Abhd2	protein_coding	chr7:79273266-79361601	+	54608	480.097	547.891	545.987	917.146	1236.74	1090.61	1.04356	2.75737e-28	4.33628e-27	up	abhydrolase domain containing 2	http://www.ncbi.nlm.nih.gov/gene/?term=54608
Gm12248	protein_coding	chr11:58063682-58093196	-	676527	1.05284	2.69014	0.992704	1.09314	1.97247	6.73811	1.04344	0.425875	0.559463	up	predicted gene 12248	http://www.ncbi.nlm.nih.gov/gene/?term=676527
Abhd11	protein_coding	chr5:135009152-135012175	+	68758	726.462	672.534	754.455	1404.69	1503.02	1518.96	1.04151	4.29541e-54	1.61404e-52	up	abhydrolase domain containing 11	http://www.ncbi.nlm.nih.gov/gene/?term=68758
Prmt5	protein_coding	chr14:54507182-54517470	-	27374	1679.29	1650.85	1599.25	3417.16	3285.15	3439.32	1.04088	1.79916e-102	1.80004e-100	up	protein arginine N-methyltransferase 5	http://www.ncbi.nlm.nih.gov/gene/?term=27374
Gm6583	protein_coding	chr5:112353773-112356033	-	625424	17.8984	29.5915	30.7738	55.7502	54.243	51.9797	1.04072	0.000450448	0.0013092	up	predicted gene 6583	http://www.ncbi.nlm.nih.gov/gene/?term=625424
Wwtr1	protein_coding	chr3:57455644-57575910	-	97064	5.26422	4.48356	6.94893	10.9314	6.90365	16.364	1.04069	0.113344	0.19469	up	WW domain containing transcription regulator 1	http://www.ncbi.nlm.nih.gov/gene/?term=97064
Cdsn	protein_coding	chr17:35543101-35557180	+	386463	49.4837	26.9014	42.6863	72.1473	86.7888	83.7451	1.04	3.6055e-05	0.000123917	up	corneodesmosin	http://www.ncbi.nlm.nih.gov/gene/?term=386463
Gm35748	lncRNA	chr2:79122339-79123362	+	102639434	2.10569	0	0	3.27942	0.986236	0	1.03951	0.647035	0.753542	up	predicted gene, 35748	http://www.ncbi.nlm.nih.gov/gene/?term=102639434
Gm38785	lncRNA	chr6:33442862-33474839	+	105242624	2.10569	0	0	3.27942	0.986236	0	1.03951	0.647035	0.753542	up	predicted gene, 38785	http://www.ncbi.nlm.nih.gov/gene/?term=105242624
Gm46246	lncRNA	chr1:153377857-153397005	-	108167838	2.10569	0	0	3.27942	0.986236	0	1.03951	0.647035	0.753542	up	predicted gene, 46246	http://www.ncbi.nlm.nih.gov/gene/?term=108167838
Gm52806	protein_coding	chr5:20776804-20787350	+	115490169	2.10569	0	0	3.27942	0.986236	0	1.03951	0.647035	0.753542	up	predicted gene, 52806, transcript variant X3	http://www.ncbi.nlm.nih.gov/gene/?term=115490169
Sptbn5	protein_coding	chr2:120041493-120088913	-	640524	8.42275	4.48356	3.97082	10.9314	15.7798	7.7007	1.03927	0.113766	0.195274	up	spectrin beta, non-erythrocytic 5	http://www.ncbi.nlm.nih.gov/gene/?term=640524
Glp2r	protein_coding	chr11:67664156-67771184	-	93896	0	0.896712	0.992704	0	1.97247	1.92517	1.03911	0.639013	0.74708	up	glucagon-like peptide 2 receptor	http://www.ncbi.nlm.nih.gov/gene/?term=93896
Gm29595	lncRNA	chr19:45300470-45303337	-	102639746	1.05284	0	0.992704	2.18628	1.97247	0	1.03911	0.629799	0.739542	up	predicted gene 29595	http://www.ncbi.nlm.nih.gov/gene/?term=102639746
Tnnc2	protein_coding	chr2:164777161-164779734	-	21925	1.05284	0.896712	3.97082	4.37257	0.986236	6.73811	1.03768	0.382111	0.515338	up	troponin C2, fast	http://www.ncbi.nlm.nih.gov/gene/?term=21925
Gm46319	protein_coding	chr12:84216431-84219652	+	108167961	1.05284	1.79342	0	0	2.95871	2.88776	1.03647	0.564734	0.686522	up	predicted gene, 46319	http://www.ncbi.nlm.nih.gov/gene/?term=108167961
Aire	protein_coding	chr10:78030022-78043610	-	11634	5.26422	1.79342	2.97811	7.65199	7.88989	4.81293	1.03632	0.225929	0.341603	up	autoimmune regulator (autoimmune polyendocrinopathy candidiasis ectodermal dystrophy)	http://www.ncbi.nlm.nih.gov/gene/?term=11634
Slc39a4	protein_coding	chr15:76612383-76618506	-	72027	57.9064	52.906	49.6352	124.618	103.555	101.072	1.03585	5.98516e-07	2.5652e-06	up	solute carrier family 39 (zinc transporter), member 4	http://www.ncbi.nlm.nih.gov/gene/?term=72027
Matk	protein_coding	chr10:81252935-81262985	+	17179	10.5284	6.27698	6.94893	14.2108	13.8073	20.2143	1.03489	0.0559627	0.106294	up	megakaryocyte-associated tyrosine kinase	http://www.ncbi.nlm.nih.gov/gene/?term=17179
Hexa	protein_coding	chr9:59539540-59565109	+	15211	5722.21	5523.74	6140.87	11708.6	11932.5	11968.8	1.03455	1.75511e-121	2.36548e-119	up	hexosaminidase A	http://www.ncbi.nlm.nih.gov/gene/?term=15211
Rnd1	protein_coding	chr15:98669205-98677461	-	223881	118.971	121.953	100.263	205.511	239.655	253.16	1.03443	3.83275e-12	2.6485e-11	up	Rho family GTPase 1	http://www.ncbi.nlm.nih.gov/gene/?term=223881
Gm15421	transcribed_pseudogene	chr5:22528221-22529030	-	100042049	12.6341	5.38027	9.92704	18.5834	19.7247	18.2892	1.03431	0.0389827	0.0774336	up	predicted gene 15421	http://www.ncbi.nlm.nih.gov/gene/?term=100042049
Slc40a1	protein_coding	chr1:45908070-45926532	-	53945	243.207	260.943	295.826	480.982	560.182	595.841	1.03418	9.56416e-22	1.15024e-20	up	solute carrier family 40 (iron-regulated transporter), member 1	http://www.ncbi.nlm.nih.gov/gene/?term=53945
Pcdhb11	protein_coding	chr18:37421418-37425032	+	93882	2.10569	0	0	3.27942	0	0.962587	1.03293	0.649574	0.755366	up	protocadherin beta 11	http://www.ncbi.nlm.nih.gov/gene/?term=93882
Snora43	snoRNA	chr2:26637847-26637985	-	100306955	3.15853	1.79342	0.992704	4.37257	0	7.7007	1.03256	0.402024	0.535988	up	small nucleolar RNA, H/ACA box 43	http://www.ncbi.nlm.nih.gov/gene/?term=100306955
Nucb1	protein_coding	chr7:45492674-45510408	-	18220	3308.04	3223.68	3389.09	6271.35	7103.86	6884.42	1.0306	5.24966e-94	4.62764e-92	up	nucleobindin 1	http://www.ncbi.nlm.nih.gov/gene/?term=18220
Mfge8	protein_coding	chr7:79133768-79149060	-	17304	1989.88	2105.48	1944.71	3902.51	4332.54	4105.43	1.03051	2.60098e-87	2.03926e-85	up	milk fat globule-EGF factor 8 protein	http://www.ncbi.nlm.nih.gov/gene/?term=17304
4930405O22Rik	lncRNA	chr17:63305446-63312973	-	414079	0	0	1.98541	1.09314	1.97247	0.962587	1.03003	0.636816	0.745367	up	RIKEN cDNA 4930405O22 gene	http://www.ncbi.nlm.nih.gov/gene/?term=414079
Defb25	protein_coding	chr2:152622356-152623053	-	654459	6.31706	6.27698	5.95623	18.5834	9.86236	9.62587	1.02834	0.0956282	0.168504	up	defensin beta 25	http://www.ncbi.nlm.nih.gov/gene/?term=654459
Magix	protein_coding	chrX:7673166-7681251	-	54634	3.15853	1.79342	1.98541	3.27942	4.93118	5.77552	1.02778	0.318162	0.448181	up	MAGI family member, X-linked	http://www.ncbi.nlm.nih.gov/gene/?term=54634
Ica1	protein_coding	chr6:8630527-8778540	-	15893	410.609	473.464	502.308	902.935	914.241	1010.72	1.02746	1.07655e-33	2.04381e-32	up	islet cell autoantigen 1	http://www.ncbi.nlm.nih.gov/gene/?term=15893
Ccdc92	protein_coding	chr5:124834432-124862499	-	215707	115.813	156.925	138.979	294.055	263.325	284.926	1.02675	7.96708e-14	6.16352e-13	up	coiled-coil domain containing 92	http://www.ncbi.nlm.nih.gov/gene/?term=215707
Gm40403	lncRNA	chr12:40240231-40248136	-	105244872	1.05284	0	0.992704	2.18628	0	1.92517	1.02625	0.634946	0.743658	up	predicted gene, 40403, transcript variant X2	http://www.ncbi.nlm.nih.gov/gene/?term=105244872
Atad3aos	lncRNA	chr4:155761192-155763560	+	70448	2.10569	0.896712	1.98541	2.18628	5.91742	1.92517	1.02544	0.414235	0.548254	up	ATPase family, AAA domain containing 3A, opposite strand	http://www.ncbi.nlm.nih.gov/gene/?term=70448
LOC115489130	lncRNA	chrX:38442673-38456242	-	115489130	2.10569	1.79342	0	1.09314	1.97247	4.81293	1.02508	0.487802	0.617966	up	uncharacterized LOC115489130	http://www.ncbi.nlm.nih.gov/gene/?term=115489130
Zfp993	protein_coding	chr4:146512849-146991471	+	100503000	1.05284	0.896712	0.992704	1.09314	0.986236	3.85035	1.02352	0.53775	0.663261	up	zinc finger protein 993	http://www.ncbi.nlm.nih.gov/gene/?term=100503000
Arap2	protein_coding	chr5:62602445-62766192	-	212285	2.10569	1.79342	0.992704	1.09314	3.94494	4.81293	1.02316	0.419085	0.552856	up	ArfGAP with RhoGAP domain, ankyrin repeat and PH domain 2	http://www.ncbi.nlm.nih.gov/gene/?term=212285
Pde4a	protein_coding	chr9:21165700-21213248	+	18577	610.65	674.327	601.579	1434.2	1200.25	1206.12	1.02297	2.29095e-37	5.02837e-36	up	phosphodiesterase 4A, cAMP specific	http://www.ncbi.nlm.nih.gov/gene/?term=18577
St3gal5	protein_coding	chr6:72097552-72154571	+	20454	1282.36	1207.87	1219.04	2455.2	2503.07	2571.07	1.02247	5.03751e-83	3.76842e-81	up	ST3 beta-galactoside alpha-2,3-sialyltransferase 5	http://www.ncbi.nlm.nih.gov/gene/?term=20454
Gm24339	snoRNA	chr9:15326464-15326539	-	115487283	10.5284	4.48356	1.98541	8.74513	10.8486	14.4388	1.02232	0.131332	0.219803	up	small nucleolar RNA U2-19	http://www.ncbi.nlm.nih.gov/gene/?term=115487283
Zfp108	protein_coding	chr7:24254726-24262445	+	54678	12.6341	3.58685	6.94893	13.1177	15.7798	17.3266	1.02094	0.0723095	0.132586	up	zinc finger protein 108	http://www.ncbi.nlm.nih.gov/gene/?term=54678
Gm35672	lncRNA	chr13:32008430-32113133	+	105245415	0	0.896712	1.98541	0	1.97247	3.85035	1.01974	0.572591	0.693076	up	predicted gene, 35672, transcript variant X2	http://www.ncbi.nlm.nih.gov/gene/?term=105245415
Cryab	protein_coding	chr9:50745951-50756636	+	12955	1.05284	0.896712	0	0	2.95871	0.962587	1.01923	0.646356	0.753289	up	crystallin, alpha B	http://www.ncbi.nlm.nih.gov/gene/?term=12955
Shox2	protein_coding	chr3:66971723-66981771	-	20429	42.1138	34.0751	33.7519	81.9856	80.8714	59.6804	1.01861	6.30134e-05	0.000209302	up	short stature homeobox 2	http://www.ncbi.nlm.nih.gov/gene/?term=20429
Snhg1	lncRNA	chr19:8723487-8726326	+	83673	337.963	418.764	361.344	744.429	798.851	725.791	1.01776	6.81722e-29	1.09749e-27	up	small nucleolar RNA host gene 1	http://www.ncbi.nlm.nih.gov/gene/?term=83673
Slc3a2	protein_coding	chr19:8706882-8723369	-	17254	4751.49	5048.49	4587.29	8819.46	10398.9	9898.28	1.01704	8.66217e-73	5.271e-71	up	solute carrier family 3 (activators of dibasic and neutral amino acid transport), member 2	http://www.ncbi.nlm.nih.gov/gene/?term=17254
Snhg15	lncRNA	chr11:6525591-6528760	-	100041286	265.317	236.732	266.045	560.782	524.678	467.817	1.01652	3.57401e-22	4.42558e-21	up	small nucleolar RNA host gene 15	http://www.ncbi.nlm.nih.gov/gene/?term=100041286
BC021767	transcribed_pseudogene	chr3:94660589-94667152	-	545551	1.05284	0.896712	0.992704	0	4.93118	0.962587	1.01621	0.562575	0.684611	up	cDNA sequence BC021767	http://www.ncbi.nlm.nih.gov/gene/?term=545551
Gm14230	lncRNA	chr2:156830706-156838089	-	100504361	9.4756	18.8309	18.8614	31.7011	34.5183	29.8402	1.01545	0.00826969	0.0193129	up	predicted gene 14230	http://www.ncbi.nlm.nih.gov/gene/?term=100504361
Pldi	lncRNA	chr10:60928226-60938132	-	73616	0	0	1.98541	1.09314	0	2.88776	1.01527	0.663097	0.766131	up	polymorphic derived intron containing	http://www.ncbi.nlm.nih.gov/gene/?term=73616
Lpxn	protein_coding	chr19:12795887-12833813	+	107321	1550.84	1462.54	1587.33	2970.07	3224.99	3094.72	1.01489	9.15125e-82	6.75288e-80	up	leupaxin	http://www.ncbi.nlm.nih.gov/gene/?term=107321
Osm	protein_coding	chr11:4236785-4241026	+	18413	128.447	138.99	118.132	224.094	298.83	256.048	1.01476	2.9681e-12	2.06766e-11	up	oncostatin M	http://www.ncbi.nlm.nih.gov/gene/?term=18413
Slfn10-ps	misc_RNA	chr11:83028123-83040533	-	237887	148.451	173.065	143.942	274.378	345.183	321.504	1.01451	2.04618e-14	1.66595e-13	up	schlafen 10, pseudogene	http://www.ncbi.nlm.nih.gov/gene/?term=237887
3110083C13Rik	lncRNA	chr14:57999312-58003705	+	73208	17.8984	18.8309	13.8979	24.0491	40.4357	37.5409	1.01435	0.00675724	0.0160872	up	RIKEN cDNA 3110083C13 gene	http://www.ncbi.nlm.nih.gov/gene/?term=73208
Larp1b	protein_coding	chr3:40949770-41040207	+	214048	604.333	556.858	556.907	940.102	1200.25	1327.41	1.01407	4.11559e-11	2.61563e-10	up	La ribonucleoprotein domain family, member 1B	http://www.ncbi.nlm.nih.gov/gene/?term=214048
Cda	protein_coding	chr4:138338528-138368311	-	72269	54.7479	42.1455	58.5696	133.363	104.541	76.0444	1.01386	1.60949e-05	5.83149e-05	up	cytidine deaminase	http://www.ncbi.nlm.nih.gov/gene/?term=72269
Tnfrsf4	protein_coding	chr4:156013595-156016613	+	22163	0	6.27698	4.96352	6.55885	5.91742	10.5885	1.01359	0.232601	0.349931	up	tumor necrosis factor receptor superfamily, member 4	http://www.ncbi.nlm.nih.gov/gene/?term=22163
Gm52698	lncRNA	chr4:43394610-43400890	-	115489928	3.15853	0.896712	0.992704	2.18628	3.94494	3.85035	1.01179	0.417786	0.551591	up	predicted gene, 52698, transcript variant X2	http://www.ncbi.nlm.nih.gov/gene/?term=115489928
Imp3	protein_coding	chr9:56937500-56938398	+	102462	2700.55	2655.16	2464.88	5661.38	4804.94	5304.82	1.01165	1.30628e-68	7.22132e-67	up	IMP3, U3 small nucleolar ribonucleoprotein	http://www.ncbi.nlm.nih.gov/gene/?term=102462
Serinc2	protein_coding	chr4:130253495-130279218	-	230779	408.504	404.417	389.14	855.93	786.03	781.621	1.0107	1.26678e-34	2.49199e-33	up	serine incorporator 2	http://www.ncbi.nlm.nih.gov/gene/?term=230779
1700016J18Rik	lncRNA	chr10:42018154-42029110	+	75561	1.05284	0	0.992704	1.09314	2.95871	0	1.0104	0.644297	0.751534	up	RIKEN cDNA 1700016J18 gene, transcript variant X4	http://www.ncbi.nlm.nih.gov/gene/?term=75561
Gm32861	lncRNA	chr7:110285502-110288398	-	102635559	20.004	13.4507	18.8614	41.5394	36.4907	26.9524	1.00848	0.00608965	0.0146432	up	predicted gene, 32861, transcript variant X2	http://www.ncbi.nlm.nih.gov/gene/?term=102635559
Gm36025	lncRNA	chr14:63092059-63104187	-	102639796	6.31706	9.86383	1.98541	4.37257	20.711	11.551	1.00823	0.147017	0.240742	up	predicted gene, 36025, transcript variant X2	http://www.ncbi.nlm.nih.gov/gene/?term=102639796
Igfbp6	protein_coding	chr15:102144186-102149512	+	16012	20.004	24.2112	35.7374	69.9611	42.4082	49.0919	1.00784	0.00125483	0.0034095	up	insulin-like growth factor binding protein 6	http://www.ncbi.nlm.nih.gov/gene/?term=16012
Serpinb1a	protein_coding	chr13:32842092-32853206	-	66222	27.3739	36.7652	26.803	53.5639	71.9952	57.7552	1.00658	0.000302238	0.000906048	up	serine (or cysteine) peptidase inhibitor, clade B, member 1a	http://www.ncbi.nlm.nih.gov/gene/?term=66222
Fam98c	protein_coding	chr7:29152510-29157104	-	73833	639.076	546.098	571.798	1201.36	1103.6	1219.6	1.00635	3.76451e-40	9.05482e-39	up	family with sequence similarity 98, member C	http://www.ncbi.nlm.nih.gov/gene/?term=73833
Nfe2l1	protein_coding	chr11:96817414-96829968	-	18023	5929.62	6765.69	6300.69	11530.5	13945.4	12676.3	1.00592	5.75658e-61	2.56498e-59	up	nuclear factor, erythroid derived 2,-like 1	http://www.ncbi.nlm.nih.gov/gene/?term=18023
Lrrc75aos1	lncRNA	chr11:62634720-62638786	+	78042	1.05284	0.896712	0	0	0.986236	2.88776	1.00585	0.651629	0.756916	up	leucine rich repeat containing 75A, opposite strand 1, transcript variant X2	http://www.ncbi.nlm.nih.gov/gene/?term=78042
Gm4759	transcribed_pseudogene	chr7:106421550-106441073	-	209380	0	0	1.98541	0	3.94494	0	1.00353	0.689754	0.786272	up	predicted gene 4759	http://www.ncbi.nlm.nih.gov/gene/?term=209380
Gclm	protein_coding	chr3:122245487-122267215	+	14630	2338.37	2234.61	2478.78	4311.35	4653.06	5165.24	1.00345	4.50883e-61	2.02005e-59	up	glutamate-cysteine ligase, modifier subunit	http://www.ncbi.nlm.nih.gov/gene/?term=14630
Rbfox2	protein_coding	chr15:77078990-77308434	-	93686	850.698	798.97	868.616	1663.76	1723.94	1655.65	1.00309	2.04071e-60	8.97034e-59	up	RNA binding protein, fox-1 homolog (C. elegans) 2	http://www.ncbi.nlm.nih.gov/gene/?term=93686
Rsl1	protein_coding	chr13:67173182-67183499	+	380855	11.5813	18.8309	36.7301	37.1668	46.3531	51.0171	1.00296	0.00496196	0.0121483	up	regulator of sex limited protein 1	http://www.ncbi.nlm.nih.gov/gene/?term=380855
Avpi1	protein_coding	chr19:42123275-42128993	-	69534	603.28	546.994	564.849	1116.1	1108.53	1205.16	1.00177	4.29593e-43	1.12272e-41	up	arginine vasopressin-induced 1	http://www.ncbi.nlm.nih.gov/gene/?term=69534
Fry	protein_coding	chr5:150118618-150497753	+	320365	130.553	180.239	159.825	266.727	351.1	326.317	1.00175	1.10994e-12	7.96344e-12	up	FRY microtubule binding protein	http://www.ncbi.nlm.nih.gov/gene/?term=320365
Metrnl	protein_coding	chr11:121702427-121717389	+	210029	636.971	593.623	609.52	1045.04	1332.4	1301.42	1.00161	5.14123e-32	9.21354e-31	up	meteorin, glial cell differentiation regulator-like	http://www.ncbi.nlm.nih.gov/gene/?term=210029
Gm39853	lncRNA	chr2:75613392-75615353	+	105244203	3.15853	4.48356	4.96352	9.83827	4.93118	10.5885	1.00151	0.185637	0.291261	up	predicted gene, 39853, transcript variant X1	http://www.ncbi.nlm.nih.gov/gene/?term=105244203
LOC115486128	protein_coding	chr2:156830706-156841248	-	115486128	16.8455	32.2816	27.7957	56.8434	54.243	44.279	1.00108	0.00112622	0.00308264	up	translation initiation factor IF-2-like	http://www.ncbi.nlm.nih.gov/gene/?term=115486128
Gpr85	protein_coding	chr6:13834406-13839942	-	64450	20.004	34.0751	29.7811	53.5639	71.009	44.279	1.00089	0.000901794	0.00250664	up	G protein-coupled receptor 85	http://www.ncbi.nlm.nih.gov/gene/?term=64450
Rgs1	protein_coding	chr1:144244669-144249104	-	50778	277.951	410.694	332.556	557.502	787.016	697.876	0.999124	2.56613e-06	1.02999e-05	up	regulator of G-protein signaling 1	http://www.ncbi.nlm.nih.gov/gene/?term=50778
Aoah	protein_coding	chr13:20794103-21036617	+	27052	56.8536	67.2534	94.3069	114.78	193.302	128.024	0.998747	4.77406e-06	1.8537e-05	up	acyloxyacyl hydrolase	http://www.ncbi.nlm.nih.gov/gene/?term=27052
Foxred2	protein_coding	chr15:77940522-77958503	-	239554	713.828	747.858	768.353	1390.48	1519.79	1543.99	0.998441	1.02211e-50	3.40871e-49	up	FAD-dependent oxidoreductase domain containing 2	http://www.ncbi.nlm.nih.gov/gene/?term=239554
Gm29811	lncRNA	chr3:132842202-132878596	-	101243624	1.05284	0.896712	4.96352	0	5.91742	7.7007	0.99776	0.39771	0.531545	up	predicted gene, 29811	http://www.ncbi.nlm.nih.gov/gene/?term=101243624
Esrp2	protein_coding	chr8:106130319-106137193	-	77411	8.42275	10.7605	9.92704	15.304	18.7385	24.0647	0.99723	0.0403877	0.0798065	up	epithelial splicing regulatory protein 2	http://www.ncbi.nlm.nih.gov/gene/?term=77411
Rasgrp4	protein_coding	chr7:29134607-29153961	+	233046	132.658	118.366	109.197	276.565	194.289	248.347	0.997063	1.41521e-10	8.60204e-10	up	RAS guanyl releasing protein 4	http://www.ncbi.nlm.nih.gov/gene/?term=233046
Acsbg1	protein_coding	chr9:54604886-54661885	-	94180	115.813	138.094	79.4163	224.094	214.013	229.096	0.996939	1.62204e-09	9.00964e-09	up	acyl-CoA synthetase bubblegum family member 1	http://www.ncbi.nlm.nih.gov/gene/?term=94180
F630048H11Rik	misc_RNA	chr12:21398603-21409360	-	100038492	2.10569	5.38027	1.98541	6.55885	2.95871	9.62587	0.99649	0.269955	0.393389	up	RIKEN cDNA F630048H11 gene	http://www.ncbi.nlm.nih.gov/gene/?term=100038492
4930594M22Rik	lncRNA	chr14:122913030-122929442	+	105245866	15.7927	7.17369	8.93434	24.0491	23.6697	15.4014	0.995725	0.0385032	0.0766398	up	RIKEN cDNA 4930594M22 gene	http://www.ncbi.nlm.nih.gov/gene/?term=105245866
Rab42	protein_coding	chr4:132300438-132303382	-	242681	4.21138	4.48356	4.96352	8.74513	7.88989	10.5885	0.995672	0.162986	0.262335	up	RAB42, member RAS oncogene family	http://www.ncbi.nlm.nih.gov/gene/?term=242681
Gm17745	lncRNA	chr10:93336211-93348879	+	432488	24.2154	32.2816	19.8541	53.5639	55.2292	44.279	0.994796	0.00105935	0.00291301	up	predicted gene, 17745	http://www.ncbi.nlm.nih.gov/gene/?term=432488
A530072M11Rik	lncRNA	chr4:16164110-16266225	+	100415915	4.21138	6.27698	1.98541	5.46571	8.87612	10.5885	0.993811	0.196967	0.305193	up	RIKEN cDNA gene A530072M11	http://www.ncbi.nlm.nih.gov/gene/?term=100415915
Gm20346	protein_coding	chr9:62341502-62344647	-	102638888	26.3211	38.5586	30.7738	55.7502	61.1466	74.1192	0.992997	0.000269964	0.000814537	up	predicted gene, 20346	http://www.ncbi.nlm.nih.gov/gene/?term=102638888
Inca1	protein_coding	chr11:70688361-70700285	-	103844	1.05284	11.6573	4.96352	3.27942	22.6834	9.62587	0.992241	0.190692	0.297531	up	inhibitor of CDK, cyclin A1 interacting protein 1	http://www.ncbi.nlm.nih.gov/gene/?term=103844
Gm38534	lncRNA	chr11:88230958-88259331	+	102641105	0	0	2.97811	0	2.95871	2.88776	0.992191	0.601138	0.71756	up	predicted gene, 38534, transcript variant X3	http://www.ncbi.nlm.nih.gov/gene/?term=102641105
Nfkbil1	protein_coding	chr17:35220175-35236481	-	18038	825.43	806.144	839.828	1646.27	1627.29	1639.29	0.991619	5.21491e-62	2.4024e-60	up	nuclear factor of kappa light polypeptide gene enhancer in B cells inhibitor like 1	http://www.ncbi.nlm.nih.gov/gene/?term=18038
Sema5a	protein_coding	chr15:32244813-32696341	+	20356	254.788	311.159	301.782	566.247	657.819	504.396	0.991571	3.26871e-19	3.5232e-18	up	sema domain, seven thrombospondin repeats (type 1 and type 1-like), transmembrane domain (TM) and short cytoplasmic domain, (semaphorin) 5A	http://www.ncbi.nlm.nih.gov/gene/?term=20356
Gm36355	lncRNA	chr6:115525412-115544647	-	102640239	4.21138	4.48356	4.96352	7.65199	7.88989	11.551	0.991207	0.167249	0.268163	up	predicted gene, 36355, transcript variant X8	http://www.ncbi.nlm.nih.gov/gene/?term=102640239
Gm17344	lncRNA	chr8:109837367-109868530	-	115486898	1.05284	0	0.992704	1.09314	0	2.88776	0.99062	0.652133	0.757047	up	predicted gene, 17344, transcript variant X2	http://www.ncbi.nlm.nih.gov/gene/?term=115486898
Defa38	protein_coding	chr8:21094971-21096050	-	634825	5.26422	10.7605	7.94163	22.956	12.8211	12.5136	0.989842	0.0727425	0.13326	up	defensin, alpha, 38	http://www.ncbi.nlm.nih.gov/gene/?term=634825
Gm15501	protein_coding	chr7:93178962-93184176	-	100040298	54.7479	49.3192	56.5841	109.314	95.6649	113.585	0.989745	1.81512e-06	7.39284e-06	up	predicted pseudogene 15501	http://www.ncbi.nlm.nih.gov/gene/?term=100040298
Serpini1	protein_coding	chr3:75557493-75642523	+	20713	16.8455	27.7981	45.6644	55.7502	67.0641	56.7926	0.98892	0.00118161	0.00322451	up	serine (or cysteine) peptidase inhibitor, clade I, member 1	http://www.ncbi.nlm.nih.gov/gene/?term=20713
Snai2	protein_coding	chr16:14705852-14709395	+	20583	57.9064	62.7698	46.6571	96.1964	125.252	110.698	0.988805	2.30288e-06	9.28898e-06	up	snail family zinc finger 2	http://www.ncbi.nlm.nih.gov/gene/?term=20583
Gm39713	lncRNA	chr1:180303202-180309067	-	105244025	0	3.58685	2.97811	5.46571	4.93118	2.88776	0.985901	0.371941	0.504531	up	predicted gene, 39713	http://www.ncbi.nlm.nih.gov/gene/?term=105244025
Gm51807	lncRNA	chr10:77981812-77984424	-	115487459	5.26422	1.79342	7.94163	9.83827	9.86236	9.62587	0.983126	0.165098	0.265165	up	predicted gene, 51807	http://www.ncbi.nlm.nih.gov/gene/?term=115487459
Gm11592	lncRNA	chr11:97280694-97283309	+	102632994	1.05284	3.58685	0	5.46571	3.94494	0	0.981761	0.49922	0.6289	up	predicted gene 11592, transcript variant X3	http://www.ncbi.nlm.nih.gov/gene/?term=102632994
Col23a1	protein_coding	chr11:51289679-51583925	+	237759	1.05284	0	0.992704	0	3.94494	0	0.977278	0.67794	0.777257	up	collagen, type XXIII, alpha 1	http://www.ncbi.nlm.nih.gov/gene/?term=237759
Gm51908	lncRNA	chr11:78007593-78008833	-	115487790	1.05284	0	0.992704	0	3.94494	0	0.977278	0.67794	0.777257	up	predicted gene, 51908	http://www.ncbi.nlm.nih.gov/gene/?term=115487790
Gm35612	lncRNA	chrX:50537389-50562598	+	102639259	2.10569	5.38027	0	3.27942	3.94494	7.7007	0.976538	0.360011	0.492043	up	predicted gene, 35612	http://www.ncbi.nlm.nih.gov/gene/?term=102639259
Dhx40	protein_coding	chr11:86768849-86807877	-	67487	43.1666	63.6665	40.7009	103.848	105.527	82.7825	0.975863	2.09316e-05	7.45961e-05	up	DEAH (Asp-Glu-Ala-His) box polypeptide 40	http://www.ncbi.nlm.nih.gov/gene/?term=67487
Zfp286	protein_coding	chr11:62751951-62789506	-	192651	1.05284	0	0.992704	0	2.95871	0.962587	0.974732	0.658484	0.762464	up	zinc finger protein 286	http://www.ncbi.nlm.nih.gov/gene/?term=192651
Scpep1	protein_coding	chr11:88924020-88955442	-	74617	4373.51	4110.53	4800.72	7989.77	9126.63	8966.5	0.97381	1.18498e-61	5.39796e-60	up	serine carboxypeptidase 1	http://www.ncbi.nlm.nih.gov/gene/?term=74617
Nupr1	protein_coding	chr7:126623246-126625470	-	56312	394.817	456.426	337.519	638.395	903.392	790.284	0.971949	3.93658e-07	1.72807e-06	up	nuclear protein transcription regulator 1	http://www.ncbi.nlm.nih.gov/gene/?term=56312
Aldh1a7	protein_coding	chr19:20692953-20727556	-	26358	2.10569	3.58685	0	5.46571	4.93118	0.962587	0.971759	0.432934	0.566318	up	aldehyde dehydrogenase family 1, subfamily A7	http://www.ncbi.nlm.nih.gov/gene/?term=26358
1600014C23Rik	protein_coding	chr17:45731681-45734106	-	72240	14.7398	0.896712	5.95623	13.1177	14.7935	13.4762	0.969454	0.135146	0.224917	up	RIKEN cDNA 1600014C23 gene	http://www.ncbi.nlm.nih.gov/gene/?term=72240
Tmed1	protein_coding	chr9:21507380-21510234	-	17083	641.182	618.731	620.44	1269.14	1259.42	1150.29	0.968122	1.77231e-43	4.68442e-42	up	transmembrane p24 trafficking protein 1	http://www.ncbi.nlm.nih.gov/gene/?term=17083
Sesn1	protein_coding	chr10:41810574-41908436	+	140742	576.959	584.656	561.871	1206.83	1073.02	1094.46	0.967944	8.80179e-40	2.0833e-38	up	sestrin 1	http://www.ncbi.nlm.nih.gov/gene/?term=140742
Nsa2	protein_coding	chr13:97129427-97137926	-	59050	2685.81	2456.09	1796.79	4558.4	4450.88	4535.71	0.965058	5.89671e-09	3.11209e-08	up	NSA2 ribosome biogenesis homolog	http://www.ncbi.nlm.nih.gov/gene/?term=59050
Gm51752	lncRNA	chr1:165717920-165724424	+	115487366	0	0	2.97811	0	0	5.77552	0.960812	0.803594	0.870418	up	predicted gene, 51752, transcript variant X1	http://www.ncbi.nlm.nih.gov/gene/?term=115487366
Ttn	protein_coding	chr2:76703980-76982557	-	22138	5.26422	0.896712	3.97082	8.74513	5.91742	4.81293	0.960667	0.276149	0.400661	up	titin	http://www.ncbi.nlm.nih.gov/gene/?term=22138
LOC115488003	lncRNA	chr12:17943827-17948240	+	115488003	2.10569	0	0	1.09314	0	2.88776	0.960258	0.677538	0.777189	up	uncharacterized LOC115488003	http://www.ncbi.nlm.nih.gov/gene/?term=115488003
Pm20d1	protein_coding	chr1:131797385-131821472	+	212933	2.10569	0	0	1.09314	0	2.88776	0.960258	0.677538	0.777189	up	peptidase M20 domain containing 1	http://www.ncbi.nlm.nih.gov/gene/?term=212933
Gm16201	lncRNA	chr7:139949998-139978980	+	102635948	198.988	200.863	158.833	396.81	338.279	353.269	0.959812	7.38169e-15	6.16072e-14	up	predicted gene 16201	http://www.ncbi.nlm.nih.gov/gene/?term=102635948
Nfkbiz	protein_coding	chr16:55811375-55838954	-	80859	80.0162	90.5679	97.285	143.202	201.192	176.153	0.959568	3.07522e-08	1.51696e-07	up	nuclear factor of kappa light polypeptide gene enhancer in B cells inhibitor, zeta	http://www.ncbi.nlm.nih.gov/gene/?term=80859
4833418N02Rik	lncRNA	chr17:87274886-87282814	-	74597	5.26422	6.27698	6.94893	5.46571	20.711	9.62587	0.958653	0.144434	0.237299	up	RIKEN cDNA 4833418N02 gene	http://www.ncbi.nlm.nih.gov/gene/?term=74597
5430427O19Rik	protein_coding	chrX:85776968-85891499	+	71398	195.829	210.727	219.388	362.923	398.439	454.341	0.958619	2.12779e-16	1.95493e-15	up	RIKEN cDNA 5430427O19 gene	http://www.ncbi.nlm.nih.gov/gene/?term=71398
Naga	protein_coding	chr15:82329532-82338884	-	17939	579.064	523.68	617.462	1065.81	1130.23	1140.67	0.958131	6.2248e-37	1.34456e-35	up	N-acetyl galactosaminidase, alpha	http://www.ncbi.nlm.nih.gov/gene/?term=17939
Tafa3	protein_coding	chr3:104767405-104779542	-	329731	11.5813	12.554	7.94163	19.6765	11.8348	30.8028	0.957767	0.0522689	0.100176	up	TAFA chemokine like family member 3	http://www.ncbi.nlm.nih.gov/gene/?term=329731
Bst2	protein_coding	chr8:71534255-71537472	-	69550	2269.93	2086.65	2231.6	3944.05	4333.52	4504.91	0.957372	1.32013e-67	7.01262e-66	up	bone marrow stromal cell antigen 2	http://www.ncbi.nlm.nih.gov/gene/?term=69550
Nat8	protein_coding	chr6:85830387-85836857	-	68396	3.15853	0	0	1.09314	0.986236	3.85035	0.956808	0.594696	0.712429	up	N-acetyltransferase 8 (GCN5-related)	http://www.ncbi.nlm.nih.gov/gene/?term=68396
Slc17a7	protein_coding	chr7:45163921-45176139	+	72961	8.42275	2.69014	8.93434	13.1177	10.8486	14.4388	0.955805	0.119218	0.202791	up	solute carrier family 17 (sodium-dependent inorganic phosphate cotransporter), member 7	http://www.ncbi.nlm.nih.gov/gene/?term=72961
Inafm1	protein_coding	chr7:16272013-16273692	-	66300	136.87	214.314	203.504	385.879	315.596	378.297	0.955205	1.27835e-11	8.48144e-11	up	InaF motif containing 1	http://www.ncbi.nlm.nih.gov/gene/?term=66300
Iqcb1	protein_coding	chr16:36828360-36872719	+	320299	94.756	100.432	102.249	188.02	187.385	201.181	0.954572	4.88516e-10	2.84627e-09	up	IQ calmodulin-binding motif containing 1	http://www.ncbi.nlm.nih.gov/gene/?term=320299
Crlf2	protein_coding	chr5:109554709-109559128	-	57914	263.211	218.798	295.826	497.379	505.939	499.583	0.953554	1.31505e-18	1.38005e-17	up	cytokine receptor-like factor 2	http://www.ncbi.nlm.nih.gov/gene/?term=57914
Nxf7	protein_coding	chrX:135579555-135598781	-	170722	1149.71	1048.26	1286.54	2062.76	2263.41	2414.17	0.953439	4.73618e-40	1.13418e-38	up	nuclear RNA export factor 7	http://www.ncbi.nlm.nih.gov/gene/?term=170722
Ttc17	protein_coding	chr2:94300766-94406710	-	74569	598.015	643.839	586.688	1151.08	1255.48	1135.85	0.952984	1.78626e-39	4.15554e-38	up	tetratricopeptide repeat domain 17	http://www.ncbi.nlm.nih.gov/gene/?term=74569
Nt5c3b	protein_coding	chr11:100422317-100441808	-	68106	392.711	363.168	408.001	816.577	657.819	777.77	0.952689	4.79002e-24	6.37679e-23	up	5'-nucleotidase, cytosolic IIIB	http://www.ncbi.nlm.nih.gov/gene/?term=68106
Scn4a	protein_coding	chr11:106317545-106365559	-	110880	6.31706	1.79342	0.992704	7.65199	4.93118	4.81293	0.952034	0.313379	0.442781	up	sodium channel, voltage-gated, type IV, alpha	http://www.ncbi.nlm.nih.gov/gene/?term=110880
Zfp809	protein_coding	chr9:22225667-22254117	+	235047	145.292	169.479	147.913	292.962	298.83	304.177	0.950659	5.13173e-14	4.04096e-13	up	zinc finger protein 809	http://www.ncbi.nlm.nih.gov/gene/?term=235047
Gm13816	lncRNA	chr2:92742230-92760040	+	105244235	3.15853	2.69014	0.992704	5.46571	2.95871	4.81293	0.949737	0.369736	0.50222	up	predicted gene 13816, transcript variant X1	http://www.ncbi.nlm.nih.gov/gene/?term=105244235
Ctsd	protein_coding	chr7:142375910-142387827	-	13033	27508.7	25593.9	29809.9	48277.5	55788.4	56017.7	0.94925	2.33053e-57	9.43083e-56	up	cathepsin D	http://www.ncbi.nlm.nih.gov/gene/?term=13033
Kat6b	protein_coding	chr14:21499216-21672478	+	54169	424.296	421.455	422.892	742.243	909.31	796.059	0.949227	4.8354e-27	7.38349e-26	up	K(lysine) acetyltransferase 6B	http://www.ncbi.nlm.nih.gov/gene/?term=54169
Nexn	protein_coding	chr3:152236982-152266350	-	68810	49.4837	39.4553	36.7301	66.6816	103.555	71.2314	0.94813	0.000164093	0.000511375	up	nexilin	http://www.ncbi.nlm.nih.gov/gene/?term=68810
Rps19-ps3	transcribed_pseudogene	chr4:147821777-147822202	-	277692	8.42275	13.4507	7.94163	24.0491	15.7798	18.2892	0.947717	0.0526243	0.100716	up	ribosomal protein S19, pseudogene 3	http://www.ncbi.nlm.nih.gov/gene/?term=277692
Fkbpl	protein_coding	chr17:34644814-34646817	+	56299	253.735	226.868	254.132	409.928	478.325	524.61	0.947223	3.02284e-17	2.9135e-16	up	FK506 binding protein-like	http://www.ncbi.nlm.nih.gov/gene/?term=56299
Esd	protein_coding	chr14:74732151-74750765	+	13885	4957.84	4610.89	5040.95	8981.25	9445.18	9727.9	0.946996	1.40984e-91	1.20375e-89	up	esterase D/formylglutathione hydrolase	http://www.ncbi.nlm.nih.gov/gene/?term=13885
Prr7	protein_coding	chr13:55464267-55473162	+	432763	64.2235	71.7369	62.5404	116.966	126.238	139.575	0.946724	5.43171e-07	2.33906e-06	up	proline rich 7 (synaptic)	http://www.ncbi.nlm.nih.gov/gene/?term=432763
Nlrp3	protein_coding	chr11:59541569-59566955	+	216799	914.922	994.453	864.646	1594.89	1952.75	1799.08	0.946513	4.34906e-37	9.46923e-36	up	NLR family, pyrin domain containing 3	http://www.ncbi.nlm.nih.gov/gene/?term=216799
H3c3	protein_coding	chr13:23745042-23745521	-	319148	7.36991	8.07041	4.96352	14.2108	6.90365	18.2892	0.946418	0.120379	0.204408	up	H3 clustered histone 3	http://www.ncbi.nlm.nih.gov/gene/?term=319148
Rps20	protein_coding	chr4:3831584-3835655	-	67427	12021.4	11076.2	11327.7	22666.3	21048.3	22610.2	0.946225	2.0655e-101	2.04147e-99	up	ribosomal protein S20	http://www.ncbi.nlm.nih.gov/gene/?term=67427
Ier5l	protein_coding	chr2:30472631-30474199	-	72500	8.42275	10.7605	23.8249	22.956	46.3531	13.4762	0.945477	0.0516555	0.099164	up	immediate early response 5-like	http://www.ncbi.nlm.nih.gov/gene/?term=72500
Gm34755	lncRNA	chr6:128798709-128805831	+	102638117	4.21138	4.48356	1.98541	12.0246	4.93118	3.85035	0.94533	0.270011	0.393436	up	predicted gene, 34755, transcript variant X2	http://www.ncbi.nlm.nih.gov/gene/?term=102638117
A330069E16Rik	lncRNA	chr2:91237146-91238357	+	606735	8.42275	10.7605	13.8979	21.8628	23.6697	18.2892	0.944141	0.0399501	0.0790663	up	RIKEN cDNA A330069E16 gene	http://www.ncbi.nlm.nih.gov/gene/?term=606735
Gm15728	lncRNA	chr5:117389122-117391460	+	102632031	3.15853	2.69014	1.98541	3.27942	5.91742	5.77552	0.94295	0.335052	0.466293	up	predicted gene 15728	http://www.ncbi.nlm.nih.gov/gene/?term=102632031
Stard10	protein_coding	chr7:101317086-101346626	+	56018	166.349	201.76	179.679	306.08	292.912	454.341	0.942819	4.17422e-10	2.4478e-09	up	START domain containing 10	http://www.ncbi.nlm.nih.gov/gene/?term=56018
Klf1	protein_coding	chr8:84901982-84905291	+	16596	10.5284	5.38027	14.8906	21.8628	13.8073	23.1021	0.942402	0.0598941	0.112659	up	Kruppel-like factor 1 (erythroid)	http://www.ncbi.nlm.nih.gov/gene/?term=16596
Tuft1	protein_coding	chr3:94612753-94658872	-	22156	257.947	278.877	298.804	542.198	490.159	573.702	0.941724	1.90257e-20	2.1472e-19	up	tuftelin 1	http://www.ncbi.nlm.nih.gov/gene/?term=22156
Gm32046	lncRNA	chr11:68430688-68432085	-	102634469	0	1.79342	3.97082	4.37257	1.97247	4.81293	0.940517	0.438055	0.571305	up	predicted gene, 32046, transcript variant X2	http://www.ncbi.nlm.nih.gov/gene/?term=102634469
Odf2	protein_coding	chr2:29889014-29931746	+	18286	1184.45	1178.28	1170.4	2339.32	2225.93	2215.88	0.940163	1.41135e-68	7.77577e-67	up	outer dense fiber of sperm tails 2	http://www.ncbi.nlm.nih.gov/gene/?term=18286
Dgat2	protein_coding	chr7:99153663-99182713	-	67800	68.4349	65.46	51.6206	101.662	134.128	119.361	0.939338	3.30593e-06	1.30667e-05	up	diacylglycerol O-acyltransferase 2	http://www.ncbi.nlm.nih.gov/gene/?term=67800
Gm46178	lncRNA	chr1:191120902-191125328	+	108167755	0	0	5.95623	6.55885	2.95871	1.92517	0.9393	0.475276	0.606622	up	predicted gene, 46178	http://www.ncbi.nlm.nih.gov/gene/?term=108167755
Camk2b	protein_coding	chr11:5969629-6066357	-	12323	3.15853	6.27698	0.992704	6.55885	7.88989	5.77552	0.936213	0.277363	0.40203	up	calcium/calmodulin-dependent protein kinase II, beta	http://www.ncbi.nlm.nih.gov/gene/?term=12323
Tlcd2	protein_coding	chr11:75468024-75470899	+	380712	14.7398	17.0375	15.8833	32.7942	38.4632	20.2143	0.935189	0.0174877	0.0380455	up	TLC domain containing 2	http://www.ncbi.nlm.nih.gov/gene/?term=380712
Fap	protein_coding	chr2:62500936-62575509	-	14089	1.05284	4.48356	3.97082	6.55885	11.8348	0	0.934038	0.361323	0.493464	up	fibroblast activation protein	http://www.ncbi.nlm.nih.gov/gene/?term=14089
Gfod1	protein_coding	chr13:43195240-43304172	-	328232	1347.64	1438.33	1259.74	2540.46	2703.27	2490.21	0.933982	1.69705e-57	6.91889e-56	up	glucose-fructose oxidoreductase domain containing 1	http://www.ncbi.nlm.nih.gov/gene/?term=328232
Gm13212	protein_coding	chr4:145585172-145625343	+	433801	2.10569	5.38027	3.97082	6.55885	3.94494	11.551	0.933617	0.256372	0.3781	up	predicted gene 13212	http://www.ncbi.nlm.nih.gov/gene/?term=433801
Trpv4	protein_coding	chr5:114622152-114658435	-	63873	4.21138	3.58685	2.97811	10.9314	5.91742	3.85035	0.932675	0.266917	0.390218	up	transient receptor potential cation channel, subfamily V, member 4	http://www.ncbi.nlm.nih.gov/gene/?term=63873
Serpinb6b	protein_coding	chr13:32956811-32979067	+	20708	422.191	494.088	440.761	912.773	839.287	844.189	0.932636	1.93473e-29	3.1806e-28	up	serine (or cysteine) peptidase inhibitor, clade B, member 6b	http://www.ncbi.nlm.nih.gov/gene/?term=20708
Nmrk1	protein_coding	chr19:18632016-18652428	+	225994	118.971	115.676	132.03	215.349	252.476	231.021	0.932608	6.59625e-11	4.14215e-10	up	nicotinamide riboside kinase 1	http://www.ncbi.nlm.nih.gov/gene/?term=225994
Grn	protein_coding	chr11:102430507-102436809	+	14824	17134	16354.2	18777	30589.4	34229.3	34827.4	0.931086	1.24963e-63	5.95875e-62	up	granulin	http://www.ncbi.nlm.nih.gov/gene/?term=14824
Ceacam16	protein_coding	chr7:19852097-19871426	-	330483	84.2275	63.6665	54.5987	101.662	132.156	150.164	0.930841	7.05545e-06	2.68018e-05	up	carcinoembryonic antigen-related cell adhesion molecule 16	http://www.ncbi.nlm.nih.gov/gene/?term=330483
Polk	protein_coding	chr13:96480687-96542579	-	27015	243.207	303.089	257.11	452.561	638.095	442.79	0.930811	1.00151e-12	7.21408e-12	up	polymerase (DNA directed), kappa	http://www.ncbi.nlm.nih.gov/gene/?term=27015
Rom1	protein_coding	chr19:8927382-8929356	-	19881	21.0569	23.3145	8.93434	30.608	40.4357	30.8028	0.930646	0.0151663	0.0334911	up	rod outer segment membrane protein 1	http://www.ncbi.nlm.nih.gov/gene/?term=19881
Dgki	protein_coding	chr6:36837381-37300955	-	320127	2.10569	0	0	0	0.986236	2.88776	0.929693	0.689259	0.786099	up	diacylglycerol kinase, iota	http://www.ncbi.nlm.nih.gov/gene/?term=320127
Gm52570	lncRNA	chr2:167739147-167742264	+	115489540	2.10569	0	0	0	0.986236	2.88776	0.929693	0.689259	0.786099	up	predicted gene, 52570	http://www.ncbi.nlm.nih.gov/gene/?term=115489540
Nek8	protein_coding	chr11:78166106-78176695	-	140859	93.7031	62.7698	77.4309	166.157	149.908	128.024	0.92942	6.96154e-07	2.95571e-06	up	NIMA (never in mitosis gene a)-related expressed kinase 8	http://www.ncbi.nlm.nih.gov/gene/?term=140859
Gm17586	lncRNA	chr11:120633750-120638102	+	115487829	75.8048	73.5304	68.4966	130.084	129.197	154.977	0.929136	3.38367e-07	1.49623e-06	up	predicted gene, 17586	http://www.ncbi.nlm.nih.gov/gene/?term=115487829
Slc6a13	protein_coding	chr6:121300288-121337721	+	14412	861.227	779.243	929.171	1683.44	1533.6	1672.01	0.929097	1.59002e-40	3.89927e-39	up	solute carrier family 6 (neurotransmitter transporter, GABA), member 13	http://www.ncbi.nlm.nih.gov/gene/?term=14412
Tpm1	protein_coding	chr9:67022590-67049672	-	22003	2965.86	2868.58	2599.89	5314.85	5497.28	5246.1	0.929094	2.5273e-75	1.5852e-73	up	tropomyosin 1, alpha	http://www.ncbi.nlm.nih.gov/gene/?term=22003
Aph1b	protein_coding	chr9:66775202-66797345	-	208117	125.288	105.812	117.139	237.212	206.123	218.507	0.928293	2.20075e-10	1.319e-09	up	aph1 homolog B, gamma secretase subunit	http://www.ncbi.nlm.nih.gov/gene/?term=208117
H2ac4	protein_coding	chr13:23751088-23751592	+	319172	4.21138	3.58685	5.95623	5.46571	12.8211	7.7007	0.927688	0.210164	0.321817	up	H2A clustered histone 4	http://www.ncbi.nlm.nih.gov/gene/?term=319172
Gm20234	lncRNA	chr11:83065741-83067700	-	102635154	1.05284	2.69014	0	4.37257	1.97247	0.962587	0.927544	0.545628	0.670492	up	predicted gene, 20234	http://www.ncbi.nlm.nih.gov/gene/?term=102635154
Thra	protein_coding	chr11:98740776-98769006	+	21833	562.219	516.506	604.557	1011.16	1165.73	1020.34	0.927325	2.94758e-30	5.01243e-29	up	thyroid hormone receptor alpha	http://www.ncbi.nlm.nih.gov/gene/?term=21833
Adpgk	protein_coding	chr9:59291572-59316200	+	72141	1060.21	1086.81	1151.54	2064.94	2136.19	2068.6	0.926511	3.02632e-61	1.35959e-59	up	ADP-dependent glucokinase	http://www.ncbi.nlm.nih.gov/gene/?term=72141
Usp20	protein_coding	chr2:30982279-31022655	+	74270	610.65	609.764	643.272	1165.29	1161.79	1213.82	0.926405	7.32567e-42	1.84363e-40	up	ubiquitin specific peptidase 20	http://www.ncbi.nlm.nih.gov/gene/?term=74270
2300009A05Rik	protein_coding	chr9:63394447-63399244	-	69478	395.869	433.112	469.549	844.998	763.347	858.628	0.924684	5.93135e-27	9.01477e-26	up	RIKEN cDNA 2300009A05 gene	http://www.ncbi.nlm.nih.gov/gene/?term=69478
Fxyd5	protein_coding	chr7:31032723-31042331	-	18301	4916.78	4704.15	4966.5	9164.9	9146.35	9342.87	0.923131	1.2884e-118	1.69446e-116	up	FXYD domain-containing ion transport regulator 5	http://www.ncbi.nlm.nih.gov/gene/?term=18301
Llgl2	protein_coding	chr11:115824029-115855780	+	217325	154.768	155.131	161.811	359.644	238.669	297.439	0.922709	1.73465e-10	1.04851e-09	up	LLGL2 scribble cell polarity complex component	http://www.ncbi.nlm.nih.gov/gene/?term=217325
C1ql3	protein_coding	chr2:13001887-13010864	-	227580	3.15853	0.896712	2.97811	4.37257	4.93118	3.85035	0.921815	0.381435	0.514512	up	C1q-like 3	http://www.ncbi.nlm.nih.gov/gene/?term=227580
H2-K2	transcribed_pseudogene	chr17:33974659-33978791	-	630499	50.5365	40.352	46.6571	99.4759	63.1191	97.2213	0.919684	0.000140242	0.000442201	up	histocompatibility 2, K region locus 2	http://www.ncbi.nlm.nih.gov/gene/?term=630499
Gm16183	lncRNA	chr8:84607132-84617307	-	115486889	10.5284	16.1408	2.97811	18.5834	17.7522	20.2143	0.919184	0.078828	0.142615	up	predicted gene 16183, transcript variant X1	http://www.ncbi.nlm.nih.gov/gene/?term=115486889
Trappc6a	protein_coding	chr7:19508665-19516145	+	67091	1270.78	1002.52	1196.21	2298.88	2102.66	2151.38	0.919048	9.7729e-38	2.16839e-36	up	trafficking protein particle complex 6A	http://www.ncbi.nlm.nih.gov/gene/?term=67091
Mamstr	protein_coding	chr7:45639192-45648207	+	74490	4.21138	0.896712	1.98541	4.37257	6.90365	1.92517	0.917838	0.39714	0.530953	up	MEF2 activating motif and SAP domain containing transcriptional regulator	http://www.ncbi.nlm.nih.gov/gene/?term=74490
Akp3	protein_coding	chr1:87124954-87128728	+	11648	10.5284	8.07041	9.92704	18.5834	21.6972	13.4762	0.917772	0.0666737	0.123755	up	alkaline phosphatase 3, intestine, not Mn requiring	http://www.ncbi.nlm.nih.gov/gene/?term=11648
Gm51710	lncRNA	chr9:63731608-63738382	+	115487224	45.2723	35.8685	30.7738	63.4022	71.9952	75.0818	0.917249	0.000305186	0.000913541	up	predicted gene, 51710, transcript variant X1	http://www.ncbi.nlm.nih.gov/gene/?term=115487224
Il16	protein_coding	chr7:83642819-83746028	-	16170	794.897	931.684	802.105	1527.12	1685.48	1563.24	0.915691	1.21645e-38	2.77453e-37	up	interleukin 16	http://www.ncbi.nlm.nih.gov/gene/?term=16170
Gm41553	lncRNA	chr17:26641711-26652856	+	105246241	1.05284	5.38027	2.97811	4.37257	5.91742	7.7007	0.915544	0.313209	0.442692	up	predicted gene, 41553	http://www.ncbi.nlm.nih.gov/gene/?term=105246241
Rps27l	protein_coding	chr9:66944624-66949522	+	67941	3529.13	3284.66	3195.52	6304.15	5921.36	6647.63	0.915392	1.39952e-69	8.06477e-68	up	ribosomal protein S27-like	http://www.ncbi.nlm.nih.gov/gene/?term=67941
Carhsp1	protein_coding	chr16:8658580-8672153	-	52502	587.487	603.487	622.426	1143.43	1102.61	1174.36	0.915219	1.46519e-39	3.41837e-38	up	calcium regulated heat stable protein 1	http://www.ncbi.nlm.nih.gov/gene/?term=52502
Pmp22	protein_coding	chr11:63128982-63159547	+	18858	1026.52	1038.39	1103.89	1700.93	2221.99	2047.42	0.914812	6.1772e-32	1.10458e-30	up	peripheral myelin protein 22	http://www.ncbi.nlm.nih.gov/gene/?term=18858
Rps25	protein_coding	chr9:44407714-44410406	+	75617	17370.9	16812.5	16203.9	32636.8	30744.9	31571.9	0.914168	2.20529e-114	2.72453e-112	up	ribosomal protein S25	http://www.ncbi.nlm.nih.gov/gene/?term=75617
Gm36417	lncRNA	chr2:173061717-173065582	+	102640320	81.069	95.9482	85.3726	178.182	153.853	163.64	0.912899	4.24767e-08	2.06225e-07	up	predicted gene, 36417	http://www.ncbi.nlm.nih.gov/gene/?term=102640320
Dixdc1	protein_coding	chr9:50662752-50739602	-	330938	150.557	143.474	167.767	283.124	343.21	241.609	0.911174	1.9579e-10	1.18038e-09	up	DIX domain containing 1	http://www.ncbi.nlm.nih.gov/gene/?term=330938
Smco4	protein_coding	chr9:15468440-15545260	+	170748	968.617	917.336	916.266	1765.42	1733.8	1766.35	0.910718	3.29323e-55	1.27871e-53	up	single-pass membrane protein with coiled-coil domains 4	http://www.ncbi.nlm.nih.gov/gene/?term=170748
Htatip2	protein_coding	chr7:49759045-49774000	+	53415	1259.2	1142.41	1245.84	2191.75	2196.35	2455.56	0.909453	3.63317e-49	1.13942e-47	up	HIV-1 Tat interactive protein 2	http://www.ncbi.nlm.nih.gov/gene/?term=53415
0610040J01Rik	protein_coding	chr5:63811657-63899626	+	76261	1.05284	4.48356	0.992704	7.65199	4.93118	0	0.908373	0.455531	0.588233	up	RIKEN cDNA 0610040J01 gene	http://www.ncbi.nlm.nih.gov/gene/?term=76261
Slc43a3	protein_coding	chr2:84936545-84958509	+	58207	638.024	657.29	635.331	1121.56	1294.93	1206.12	0.908346	2.56429e-36	5.41689e-35	up	solute carrier family 43, member 3	http://www.ncbi.nlm.nih.gov/gene/?term=58207
Gm52251	lncRNA	chr16:49736801-49740783	+	115488645	0	2.69014	1.98541	1.09314	2.95871	4.81293	0.907527	0.505839	0.63524	up	predicted gene, 52251	http://www.ncbi.nlm.nih.gov/gene/?term=115488645
Hilpda	protein_coding	chr6:29272488-29275449	+	69573	437.983	452.839	443.739	815.483	954.677	733.491	0.907193	2.3671e-22	2.95354e-21	up	hypoxia inducible lipid droplet associated	http://www.ncbi.nlm.nih.gov/gene/?term=69573
Mal2	protein_coding	chr15:54571366-54602846	+	105853	4.21138	3.58685	1.98541	6.55885	10.8486	0.962587	0.906555	0.337533	0.468986	up	mal, T cell differentiation protein 2	http://www.ncbi.nlm.nih.gov/gene/?term=105853
Gm46371	lncRNA	chr12:99309092-99330685	-	108168022	0	2.69014	0.992704	2.18628	2.95871	1.92517	0.905316	0.551599	0.675177	up	predicted gene, 46371	http://www.ncbi.nlm.nih.gov/gene/?term=108168022
AI847159	lncRNA	chr2:129178148-129180673	-	100048701	4.21138	0	4.96352	2.18628	5.91742	8.66328	0.90432	0.367632	0.499987	up	expressed sequence AI847159	http://www.ncbi.nlm.nih.gov/gene/?term=100048701
Fut11	protein_coding	chr14:20694968-20700197	+	73068	320.065	377.516	317.665	654.792	597.659	651.671	0.904038	1.22106e-21	1.45776e-20	up	fucosyltransferase 11	http://www.ncbi.nlm.nih.gov/gene/?term=73068
Dleu2	lncRNA	chr14:61602836-61682373	-	668253	35.7967	30.4882	17.8687	47.0051	51.2843	58.7178	0.903592	0.00279798	0.00716204	up	deleted in lymphocytic leukemia, 2	http://www.ncbi.nlm.nih.gov/gene/?term=668253
Dlg4	protein_coding	chr11:70017203-70045535	+	13385	207.41	173.962	172.731	326.849	333.348	373.484	0.903485	1.20002e-13	9.16622e-13	up	discs large MAGUK scaffold protein 4	http://www.ncbi.nlm.nih.gov/gene/?term=13385
Tctex1d4	protein_coding	chr4:117124543-117128738	+	242646	4.21138	6.27698	2.97811	9.83827	4.93118	10.5885	0.901201	0.229213	0.345728	up	Tctex1 domain containing 4	http://www.ncbi.nlm.nih.gov/gene/?term=242646
Rpph1	RNase_P_RNA	chr14:50807447-50807771	-	85029	67.382	91.4646	60.555	150.854	115.39	145.351	0.900091	4.29817e-06	1.6761e-05	up	ribonuclease P RNA component H1	http://www.ncbi.nlm.nih.gov/gene/?term=85029
Bcl2a1b	protein_coding	chr9:89199273-89207838	+	12045	291.638	238.525	277.957	503.938	478.325	521.722	0.899616	2.72371e-18	2.81307e-17	up	B cell leukemia/lymphoma 2 related protein A1b	http://www.ncbi.nlm.nih.gov/gene/?term=12045
Disc1	protein_coding	chr8:125048767-125265143	+	244667	47.378	67.2534	57.5769	98.3827	103.555	120.323	0.899571	1.67325e-05	6.0464e-05	up	disrupted in schizophrenia 1	http://www.ncbi.nlm.nih.gov/gene/?term=244667
1700029J07Rik	protein_coding	chr8:45939196-45975488	-	69479	6.31706	5.38027	3.97082	7.65199	10.8486	10.5885	0.898981	0.1867	0.292676	up	RIKEN cDNA 1700029J07 gene	http://www.ncbi.nlm.nih.gov/gene/?term=69479
Poglut3	protein_coding	chr9:53383004-53401867	+	68304	504.312	511.126	566.834	1060.35	925.089	965.475	0.898234	1.89186e-29	3.1164e-28	up	protein O-glucosyltransferase 3	http://www.ncbi.nlm.nih.gov/gene/?term=68304
Zdhhc12	protein_coding	chr2:30090943-30093638	-	66220	332.699	338.957	337.519	640.581	616.398	624.719	0.898174	1.5696e-24	2.14201e-23	up	zinc finger, DHHC domain containing 12	http://www.ncbi.nlm.nih.gov/gene/?term=66220
Birc3	protein_coding	chr9:7847468-7873205	-	11796	848.592	916.44	781.258	1522.75	1720.98	1502.6	0.897554	2.44778e-35	4.97736e-34	up	baculoviral IAP repeat-containing 3	http://www.ncbi.nlm.nih.gov/gene/?term=11796
Plaur	protein_coding	chr7:24460937-24475970	+	18793	549.585	512.919	545.987	981.641	942.842	1068.47	0.897393	1.62053e-31	2.87883e-30	up	plasminogen activator, urokinase receptor	http://www.ncbi.nlm.nih.gov/gene/?term=18793
Zfp433	protein_coding	chr10:81704747-81721976	+	73610	1.05284	7.17369	5.95623	14.2108	9.86236	2.88776	0.896995	0.256379	0.3781	up	zinc finger protein 433	http://www.ncbi.nlm.nih.gov/gene/?term=73610
Efemp2	protein_coding	chr19:5473946-5482520	+	58859	107.39	131.817	106.219	207.697	198.233	238.722	0.896985	3.54876e-09	1.90749e-08	up	epidermal growth factor-containing fibulin-like extracellular matrix protein 2	http://www.ncbi.nlm.nih.gov/gene/?term=58859
Baz2b	protein_coding	chr2:59899363-60209913	-	407823	718.04	783.726	654.192	1223.23	1435.96	1355.32	0.896444	6.61184e-31	1.14953e-29	up	bromodomain adjacent to zinc finger domain, 2B	http://www.ncbi.nlm.nih.gov/gene/?term=407823
2410022M11Rik	lncRNA	chr14:56811989-56813899	+	100503842	61.065	60.9764	51.6206	112.594	122.293	88.558	0.895297	1.93435e-05	6.93458e-05	up	RIKEN cDNA 2410022M11 gene	http://www.ncbi.nlm.nih.gov/gene/?term=100503842
Iqsec2	protein_coding	chrX:152144183-152225237	+	245666	268.475	278.877	310.716	556.409	530.595	510.171	0.895281	7.45514e-20	8.2538e-19	up	IQ motif and Sec7 domain 2	http://www.ncbi.nlm.nih.gov/gene/?term=245666
Dner	protein_coding	chr1:84369839-84696221	-	227325	25.2683	39.4553	53.606	51.3776	86.7888	81.8199	0.894903	0.0014202	0.00382442	up	delta/notch-like EGF repeat containing	http://www.ncbi.nlm.nih.gov/gene/?term=227325
Padi2	protein_coding	chr4:140906336-140952586	+	18600	80.0162	101.328	95.2996	160.692	205.137	149.201	0.893396	2.94327e-07	1.31252e-06	up	peptidyl arginine deiminase, type II	http://www.ncbi.nlm.nih.gov/gene/?term=18600
9530018F02Rik	lncRNA	chr12:77235301-77239226	-	77402	36.8495	18.8309	13.8979	39.3531	49.3118	39.4661	0.893169	0.010622	0.0242304	up	RIKEN cDNA 9530018F02 gene	http://www.ncbi.nlm.nih.gov/gene/?term=77402
Rps15a-ps6	transcribed_pseudogene	chr11:6172508-6173331	-	100042173	6.31706	5.38027	1.98541	8.74513	12.8211	3.85035	0.891918	0.247708	0.367904	up	ribosomal protein S15A, pseudogene 6	http://www.ncbi.nlm.nih.gov/gene/?term=100042173
Gm51863	lncRNA	chr11:58986017-58992571	-	115487725	3.15853	8.07041	5.95623	7.65199	17.7522	6.73811	0.891782	0.192182	0.299342	up	predicted gene, 51863, transcript variant X3	http://www.ncbi.nlm.nih.gov/gene/?term=115487725
Gm4432	transcribed_pseudogene	chr17:32241920-32242855	+	100043434	3.15853	1.79342	1.98541	1.09314	0.986236	10.5885	0.891528	0.446165	0.579351	up	predicted gene 4432	http://www.ncbi.nlm.nih.gov/gene/?term=100043434
Gm41724	lncRNA	chr18:52563614-52577324	+	105246434	0	0.896712	1.98541	5.46571	0	0	0.891228	0.656911	0.761184	up	predicted gene, 41724	http://www.ncbi.nlm.nih.gov/gene/?term=105246434
Atf7ip	protein_coding	chr6:136518789-136610850	+	54343	583.276	699.435	682.981	1219.95	1208.14	1223.45	0.891174	4.27099e-34	8.19428e-33	up	activating transcription factor 7 interacting protein	http://www.ncbi.nlm.nih.gov/gene/?term=54343
Ogfod3	protein_coding	chr11:121177593-121204648	-	66179	230.573	229.558	220.38	353.085	444.792	462.042	0.891041	3.14266e-14	2.51721e-13	up	2-oxoglutarate and iron-dependent oxygenase domain containing 3	http://www.ncbi.nlm.nih.gov/gene/?term=66179
Gm22270	snoRNA	chr5:107905177-107905308	+	115490266	3.15853	1.79342	3.97082	8.74513	4.93118	2.88776	0.890993	0.344381	0.475301	up	small nucleolar RNA SNORA66	http://www.ncbi.nlm.nih.gov/gene/?term=115490266
Nudt12	protein_coding	chr17:59000107-59013367	-	67993	72.6462	72.6337	81.4018	132.27	146.949	140.538	0.890308	5.17775e-07	2.23501e-06	up	nudix (nucleoside diphosphate linked moiety X)-type motif 12	http://www.ncbi.nlm.nih.gov/gene/?term=67993
Lpin1	protein_coding	chr12:16535669-16653903	-	14245	941.243	963.069	945.055	1810.24	1804.81	1668.16	0.889949	1.05329e-49	3.36145e-48	up	lipin 1	http://www.ncbi.nlm.nih.gov/gene/?term=14245
Gm35977	lncRNA	chr9:21149968-21157246	+	102639735	3.15853	3.58685	2.97811	4.37257	4.93118	8.66328	0.889285	0.313367	0.442781	up	predicted gene, 35977, transcript variant X4	http://www.ncbi.nlm.nih.gov/gene/?term=102639735
Selenbp1	protein_coding	chr3:94933083-94944758	+	20341	1906.7	1428.46	1845.44	3597.53	3165.82	2830.97	0.889273	2.50054e-08	1.24592e-07	up	selenium binding protein 1	http://www.ncbi.nlm.nih.gov/gene/?term=20341
9330159M07Rik	lncRNA	chr9:88841798-88858870	-	319673	12.6341	17.9342	34.7447	38.2599	35.5045	47.1668	0.888635	0.0136298	0.0303986	up	RIKEN cDNA 9330159M07 gene	http://www.ncbi.nlm.nih.gov/gene/?term=319673
Itgav	protein_coding	chr2:83722303-83806917	+	16410	795.95	937.064	876.558	1454.97	1813.69	1560.35	0.887129	6.57064e-29	1.05883e-27	up	integrin alpha V	http://www.ncbi.nlm.nih.gov/gene/?term=16410
Gm42427	protein_coding	chr5:44140608-44143341	+	115490184	4.21138	6.27698	0.992704	9.83827	4.93118	6.73811	0.886665	0.288588	0.41509	up	predicted gene 42427	http://www.ncbi.nlm.nih.gov/gene/?term=115490184
Tube1	protein_coding	chr10:39133949-39151058	+	71924	127.394	129.127	108.205	213.163	243.6	217.545	0.886542	9.41515e-10	5.35924e-09	up	tubulin, epsilon 1	http://www.ncbi.nlm.nih.gov/gene/?term=71924
Lpcat4	protein_coding	chr2:112239841-112247111	+	99010	794.897	739.787	725.667	1338.01	1405.39	1430.4	0.88633	1.57918e-41	3.93782e-40	up	lysophosphatidylcholine acyltransferase 4	http://www.ncbi.nlm.nih.gov/gene/?term=99010
Nfil3	protein_coding	chr13:52967209-52982878	-	18030	751.731	808.834	859.682	1248.37	1720	1502.6	0.885657	3.22556e-10	1.91004e-09	up	nuclear factor, interleukin 3, regulated	http://www.ncbi.nlm.nih.gov/gene/?term=18030
Ccdc69	protein_coding	chr11:55049733-55078666	-	52570	55.8007	70.8402	79.4163	128.991	114.403	137.65	0.883729	4.62533e-06	1.79809e-05	up	coiled-coil domain containing 69	http://www.ncbi.nlm.nih.gov/gene/?term=52570
Zfp609	protein_coding	chr9:65691578-65827564	-	214812	1724.56	1875.02	1761.06	3101.24	3556.37	3235.25	0.883621	1.34043e-53	4.92335e-52	up	zinc finger protein 609	http://www.ncbi.nlm.nih.gov/gene/?term=214812
Kifc2	protein_coding	chr15:76659784-76668196	+	16581	3.15853	7.17369	6.94893	7.65199	12.8211	11.551	0.883207	0.178929	0.283381	up	kinesin family member C2	http://www.ncbi.nlm.nih.gov/gene/?term=16581
Gm826	protein_coding	chr2:160311393-160349052	-	329554	12.6341	5.38027	10.9197	21.8628	12.8211	18.2892	0.883199	0.0865627	0.154567	up	predicted gene 826	http://www.ncbi.nlm.nih.gov/gene/?term=329554
Piwil2	protein_coding	chr14:70372477-70436898	-	57746	151.61	195.483	149.898	292.962	325.458	300.327	0.88223	1.72643e-11	1.13116e-10	up	piwi-like RNA-mediated gene silencing 2	http://www.ncbi.nlm.nih.gov/gene/?term=57746
Gm35279	lncRNA	chr13:98994238-99001471	+	102638802	1.05284	1.79342	0.992704	3.27942	0.986236	2.88776	0.881943	0.546285	0.671148	up	predicted gene, 35279, transcript variant X3	http://www.ncbi.nlm.nih.gov/gene/?term=102638802
Gm45986	lncRNA	chr7:49763631-49770162	+	108167428	2.10569	0.896712	1.98541	3.27942	1.97247	3.85035	0.88136	0.487987	0.618125	up	predicted gene, 45986	http://www.ncbi.nlm.nih.gov/gene/?term=108167428
Rps15a-ps4	transcribed_pseudogene	chr4:132219893-132220589	-	664903	5.26422	5.38027	1.98541	8.74513	6.90365	7.7007	0.881249	0.253357	0.374592	up	ribosomal protein S15A, pseudogene 4	http://www.ncbi.nlm.nih.gov/gene/?term=664903
Eid3	protein_coding	chr10:82866626-82867930	+	66341	4.21138	11.6573	2.97811	9.83827	13.8073	11.551	0.880617	0.174942	0.278364	up	EP300 interacting inhibitor of differentiation 3	http://www.ncbi.nlm.nih.gov/gene/?term=66341
Cd38	protein_coding	chr5:43868809-43912374	+	12494	0	1.79342	1.98541	2.18628	1.97247	2.88776	0.879919	0.557427	0.680173	up	CD38 antigen	http://www.ncbi.nlm.nih.gov/gene/?term=12494
Resf1	protein_coding	chr6:149309409-149335663	+	67246	336.91	463.6	366.308	601.228	808.714	738.304	0.879767	1.7241e-06	7.04852e-06	up	retroelement silencing factor 1	http://www.ncbi.nlm.nih.gov/gene/?term=67246
Trit1	protein_coding	chr4:123016544-123054949	+	66966	286.374	251.079	239.242	454.747	511.857	460.117	0.879739	7.73702e-17	7.29759e-16	up	tRNA isopentenyltransferase 1	http://www.ncbi.nlm.nih.gov/gene/?term=66966
Fth1	protein_coding	chr19:9980600-9985111	+	14319	152792	144264	162412	276123	274470	294463	0.879094	1.87498e-70	1.10387e-68	up	ferritin heavy polypeptide 1	http://www.ncbi.nlm.nih.gov/gene/?term=14319
Soat2	protein_coding	chr15:102150415-102163469	+	223920	152.662	138.99	149.898	253.609	300.802	256.048	0.878717	4.85624e-11	3.07436e-10	up	sterol O-acyltransferase 2	http://www.ncbi.nlm.nih.gov/gene/?term=223920
Cdc42ep3	protein_coding	chr17:79333723-79355091	-	260409	306.378	298.605	269.023	534.546	551.306	520.76	0.878349	7.82843e-20	8.66119e-19	up	CDC42 effector protein (Rho GTPase binding) 3	http://www.ncbi.nlm.nih.gov/gene/?term=260409
Rbm41	protein_coding	chrX:139889511-139998595	-	237073	103.179	103.122	135.008	160.692	240.642	224.283	0.878056	2.52269e-07	1.13563e-06	up	RNA binding motif protein 41	http://www.ncbi.nlm.nih.gov/gene/?term=237073
2310075K07Rik	misc_RNA	chr10:45064061-45067120	-	100125933	17.8984	16.1408	18.8614	31.7011	36.4907	28.8776	0.878007	0.0158799	0.0349016	up	RIKEN cDNA 2310075K07 gene	http://www.ncbi.nlm.nih.gov/gene/?term=100125933
LOC115487771	lncRNA	chr11:54438395-54462191	+	115487771	2.10569	0.896712	2.97811	1.09314	2.95871	6.73811	0.877014	0.465142	0.596601	up	uncharacterized LOC115487771	http://www.ncbi.nlm.nih.gov/gene/?term=115487771
Chpt1	protein_coding	chr10:88469513-88503970	-	212862	156.874	146.164	177.694	259.075	285.022	335.943	0.876036	1.10977e-10	6.82693e-10	up	choline phosphotransferase 1	http://www.ncbi.nlm.nih.gov/gene/?term=212862
Mfng	protein_coding	chr15:78755882-78773516	-	17305	1729.82	1697.48	1830.55	3341.73	3070.15	3232.37	0.875173	1.03996e-63	5.00286e-62	up	MFNG O-fucosylpeptide 3-beta-N-acetylglucosaminyltransferase	http://www.ncbi.nlm.nih.gov/gene/?term=17305
Rpl12	protein_coding	chr2:32961712-32964045	+	269261	23418.4	21817.9	22992	41763.5	40662.5	42662.8	0.87462	2.35318e-108	2.62847e-106	up	ribosomal protein L12	http://www.ncbi.nlm.nih.gov/gene/?term=269261
Mx2	transcribed_pseudogene	chr16:97536081-97560901	+	17858	6.31706	8.07041	9.92704	5.46571	13.8073	25.0273	0.874521	0.142829	0.234994	up	MX dynamin-like GTPase 2	http://www.ncbi.nlm.nih.gov/gene/?term=17858
Gm3219	transcribed_pseudogene	chr14:34345055-34345686	+	100041231	15.7927	4.48356	13.8979	26.2354	8.87612	26.9524	0.874234	0.0978956	0.171887	up	predicted pseudogene 3219	http://www.ncbi.nlm.nih.gov/gene/?term=100041231
Gm32778	lncRNA	chr13:42186720-42199473	+	102635441	1.05284	2.69014	0	1.09314	2.95871	2.88776	0.874213	0.570223	0.690876	up	predicted gene, 32778, transcript variant X2	http://www.ncbi.nlm.nih.gov/gene/?term=102635441
Gm10777	lncRNA	chr10:81996601-82018821	+	102635133	15.7927	18.8309	8.93434	29.5148	30.5733	20.2143	0.874078	0.0365438	0.0733846	up	predicted gene 10777, transcript variant X5	http://www.ncbi.nlm.nih.gov/gene/?term=102635133
Fahd2a	protein_coding	chr2:127436215-127444571	-	68126	118.971	108.502	98.2777	241.584	155.825	200.218	0.87371	2.7691e-07	1.24062e-06	up	fumarylacetoacetate hydrolase domain containing 2A	http://www.ncbi.nlm.nih.gov/gene/?term=68126
Slc1a5	protein_coding	chr7:16781334-16798274	+	20514	6663.45	6581.86	6196.46	11856.2	12000.5	11760.9	0.873438	3.71552e-103	3.74029e-101	up	solute carrier family 1 (neutral amino acid transporter), member 5	http://www.ncbi.nlm.nih.gov/gene/?term=20514
Zfp771	protein_coding	chr7:127242996-127254872	+	244216	793.844	642.046	695.886	1379.54	1242.66	1271.58	0.870871	1.16422e-29	1.94132e-28	up	zinc finger protein 771	http://www.ncbi.nlm.nih.gov/gene/?term=244216
Gm52709	lncRNA	chr4:150441210-150467429	-	115489954	0	1.79342	1.98541	1.09314	3.94494	1.92517	0.868626	0.569826	0.690549	up	predicted gene, 52709	http://www.ncbi.nlm.nih.gov/gene/?term=115489954
Sidt2	protein_coding	chr9:45937857-45958000	-	214597	1524.52	1545.93	1608.18	2868.4	2837.4	2827.12	0.866769	7.10352e-70	4.12257e-68	up	SID1 transmembrane family, member 2	http://www.ncbi.nlm.nih.gov/gene/?term=214597
Rps27rt	protein_coding	chr9:114982366-114982739	-	100043813	67.382	52.0093	51.6206	128.991	72.9815	109.735	0.866733	0.000172055	0.000534146	up	ribosomal protein S27, retrogene	http://www.ncbi.nlm.nih.gov/gene/?term=100043813
Sin3a	protein_coding	chr9:57071991-57128368	+	20466	1858.27	1812.25	1780.91	3102.34	3508.04	3321.89	0.866186	3.85752e-59	1.63824e-57	up	transcriptional regulator, SIN3A (yeast)	http://www.ncbi.nlm.nih.gov/gene/?term=20466
Rhoc	protein_coding	chr3:104789034-104794459	+	11853	969.669	960.378	990.719	1815.71	1747.61	1760.57	0.866013	1.57622e-51	5.44596e-50	up	ras homolog family member C	http://www.ncbi.nlm.nih.gov/gene/?term=11853
1700084E18Rik	lncRNA	chr2:30237197-30237631	-	67350	4.21138	5.38027	1.98541	7.65199	2.95871	10.5885	0.865781	0.301194	0.429472	up	RIKEN cDNA 1700084E18 gene	http://www.ncbi.nlm.nih.gov/gene/?term=67350
Jdp2	protein_coding	chr12:85598656-85639878	+	81703	1068.64	1115.51	918.252	1674.69	1953.73	2023.36	0.86558	3.34647e-29	5.44654e-28	up	Jun dimerization protein 2	http://www.ncbi.nlm.nih.gov/gene/?term=81703
Mkln1os	lncRNA	chr6:31366885-31398773	-	100503869	5.26422	2.69014	0	7.65199	2.95871	3.85035	0.86462	0.415333	0.549286	up	muskelin 1, intracellular mediator containing kelch motifs, opposite strand	http://www.ncbi.nlm.nih.gov/gene/?term=100503869
Zfp97	protein_coding	chr17:17121108-17147138	+	22759	18.9512	26.0046	12.9052	32.7942	35.5045	37.5409	0.864214	0.0160153	0.0351896	up	zinc finger protein 97	http://www.ncbi.nlm.nih.gov/gene/?term=22759
Khnyn	protein_coding	chr14:55884812-55898780	+	219094	594.857	522.783	599.593	961.964	1144.03	1014.57	0.864206	8.84197e-26	1.28173e-24	up	KH and NYN domain containing	http://www.ncbi.nlm.nih.gov/gene/?term=219094
Gm19345	protein_coding	chr7:19852003-19858355	+	100502736	1.05284	6.27698	9.92704	2.18628	12.8211	16.364	0.863528	0.258259	0.380391	up	predicted gene, 19345	http://www.ncbi.nlm.nih.gov/gene/?term=100502736
Cldn12	protein_coding	chr5:5505015-5514976	-	64945	123.183	132.713	139.971	210.976	242.614	265.674	0.862857	1.37102e-09	7.6649e-09	up	claudin 12	http://www.ncbi.nlm.nih.gov/gene/?term=64945
Efcab9	protein_coding	chr11:32522733-32533240	-	69306	31.5853	17.9342	34.7447	61.2159	34.5183	56.7926	0.862484	0.0073077	0.0172691	up	EF-hand calcium binding domain 9	http://www.ncbi.nlm.nih.gov/gene/?term=69306
Lama5	protein_coding	chr2:180176373-180225904	-	16776	3.15853	0	2.97811	1.09314	9.86236	0	0.862288	0.533482	0.659592	up	laminin, alpha 5	http://www.ncbi.nlm.nih.gov/gene/?term=16776
Sult6b2	protein_coding	chr6:142785781-142804466	-	330440	1.05284	6.27698	1.98541	6.55885	6.90365	3.85035	0.860843	0.357526	0.489509	up	sulfotransferase family 6B, member 2	http://www.ncbi.nlm.nih.gov/gene/?term=330440
Pvr	protein_coding	chr7:19903578-19921143	-	52118	609.597	601.694	611.506	964.151	1289.01	1054.03	0.860577	9.73883e-22	1.17038e-20	up	poliovirus receptor	http://www.ncbi.nlm.nih.gov/gene/?term=52118
Plet1os	lncRNA	chr9:50488799-50504805	-	69631	14.7398	10.7605	5.95623	22.956	17.7522	16.364	0.860218	0.0799157	0.144166	up	placenta expressed transcript 1, opposite strand	http://www.ncbi.nlm.nih.gov/gene/?term=69631
Mir8098	miRNA	chr14:62837721-62837857	+	102465889	0	0.896712	1.98541	4.37257	0	0.962587	0.859821	0.648744	0.754777	up	microRNA 8098	http://www.ncbi.nlm.nih.gov/gene/?term=102465889
Mcl1	protein_coding	chr3:95656944-95663179	+	17210	14384	14861.2	14509.4	25156.5	26008	28239.4	0.859805	7.95627e-82	5.89777e-80	up	myeloid cell leukemia sequence 1	http://www.ncbi.nlm.nih.gov/gene/?term=17210
Ppp1r14d	protein_coding	chr2:119218119-119230076	-	72112	1.05284	0	2.97811	4.37257	0.986236	1.92517	0.858927	0.572752	0.693208	up	protein phosphatase 1, regulatory inhibitor subunit 14D	http://www.ncbi.nlm.nih.gov/gene/?term=72112
Usp53	protein_coding	chr3:122931486-122984900	-	99526	174.772	194.586	170.745	294.055	370.825	314.766	0.858353	1.28501e-11	8.51871e-11	up	ubiquitin specific peptidase 53	http://www.ncbi.nlm.nih.gov/gene/?term=99526
1700017B05Rik	protein_coding	chr9:57252322-57262599	-	74211	3436.48	3627.2	3319.6	6374.11	6320.79	6135.53	0.858214	1.29687e-81	9.52676e-80	up	RIKEN cDNA 1700017B05 gene	http://www.ncbi.nlm.nih.gov/gene/?term=74211
Six4	protein_coding	chr12:73099609-73114031	-	20474	9.4756	11.6573	5.95623	26.2354	12.8211	10.5885	0.857432	0.116894	0.199447	up	sine oculis-related homeobox 4	http://www.ncbi.nlm.nih.gov/gene/?term=20474
Dusp16	protein_coding	chr6:134715468-134807063	-	70686	334.804	369.445	345.461	567.34	683.462	650.709	0.857106	1.84668e-19	2.01308e-18	up	dual specificity phosphatase 16	http://www.ncbi.nlm.nih.gov/gene/?term=70686
Rfesd	protein_coding	chr13:76001535-76018712	-	218341	70.5406	63.6665	64.5258	116.966	109.472	132.837	0.856993	8.06659e-06	3.04443e-05	up	Rieske (Fe-S) domain containing	http://www.ncbi.nlm.nih.gov/gene/?term=218341
Cdc20b	protein_coding	chr13:113034975-113121019	+	238896	1.05284	3.58685	1.98541	4.37257	4.93118	2.88776	0.856909	0.432363	0.565662	up	cell division cycle 20B	http://www.ncbi.nlm.nih.gov/gene/?term=238896
2410002F23Rik	protein_coding	chr7:44246711-44252319	+	668661	1096.01	1228.5	1103.89	1841.94	2231.85	2134.06	0.856324	9.90258e-34	1.88438e-32	up	RIKEN cDNA 2410002F23 gene	http://www.ncbi.nlm.nih.gov/gene/?term=668661
Gm30215	lncRNA	chr6:140680185-140826797	+	102632040	0	0	4.96352	1.09314	3.94494	3.85035	0.856158	0.556602	0.67963	up	predicted gene, 30215, transcript variant X8	http://www.ncbi.nlm.nih.gov/gene/?term=102632040
Hinfp	protein_coding	chr9:44292438-44305716	-	102423	705.406	767.585	687.944	1298.65	1352.13	1264.84	0.856144	1.94767e-36	4.125e-35	up	histone H4 transcription factor	http://www.ncbi.nlm.nih.gov/gene/?term=102423
Appbp2os	lncRNA	chr11:85235166-85238304	+	654810	7.36991	11.6573	14.8906	19.6765	20.711	21.1769	0.855282	0.0647571	0.120651	up	amyloid beta precursor protein (cytoplasmic tail) binding protein 2, opposite strand	http://www.ncbi.nlm.nih.gov/gene/?term=654810
H2-T-ps	protein_coding	chr17:36109030-36111723	-	667803	8.42275	8.07041	8.93434	8.74513	13.8073	23.1021	0.854467	0.123619	0.209127	up	histocompatibility 2, T region locus, pseudogene	http://www.ncbi.nlm.nih.gov/gene/?term=667803
Ddx10	protein_coding	chr9:53098454-53248170	-	77591	1471.88	1406.04	1146.57	2234.38	2444.88	2596.1	0.854438	2.51659e-12	1.7614e-11	up	DEAD box helicase 10	http://www.ncbi.nlm.nih.gov/gene/?term=77591
Snd1	protein_coding	chr6:28480337-28935162	+	56463	11338.1	10493.3	11805.2	19863.5	20172.5	20764.9	0.854298	3.59487e-79	2.45293e-77	up	staphylococcal nuclease and tudor domain containing 1	http://www.ncbi.nlm.nih.gov/gene/?term=56463
Flna	protein_coding	chrX:74223461-74249854	-	192176	15398.9	16295.9	16295.2	26914.2	30754.8	29084.6	0.85419	2.94229e-70	1.71982e-68	up	filamin, alpha	http://www.ncbi.nlm.nih.gov/gene/?term=192176
Chek2	protein_coding	chr5:110839800-110874140	+	50883	432.719	345.234	415.943	665.723	751.512	734.454	0.853932	9.02164e-20	9.95432e-19	up	checkpoint kinase 2	http://www.ncbi.nlm.nih.gov/gene/?term=50883
Gm14139	protein_coding	chr2:150181755-150193279	+	100271882	10.5284	11.6573	20.8468	38.2599	17.7522	22.1395	0.853695	0.0529425	0.10123	up	predicted gene 14139	http://www.ncbi.nlm.nih.gov/gene/?term=100271882
Gas5	lncRNA	chr1:161034601-161038539	+	14455	1033.89	1079.64	1059.22	2009.19	1848.21	1878.97	0.85318	1.42087e-48	4.39689e-47	up	growth arrest specific 5	http://www.ncbi.nlm.nih.gov/gene/?term=14455
Uaca	protein_coding	chr9:60793206-60880431	+	72565	1458.19	1339.69	1369.93	2597.3	2560.27	2367.96	0.852958	1.08598e-51	3.76013e-50	up	uveal autoantigen with coiled-coil domains and ankyrin repeats	http://www.ncbi.nlm.nih.gov/gene/?term=72565
Rps12	protein_coding	chr10:23785183-23787383	-	20042	19807.2	18330.6	19380.6	35905.3	32754.9	35210.5	0.852768	4.57785e-81	3.33284e-79	up	ribosomal protein S12	http://www.ncbi.nlm.nih.gov/gene/?term=20042
Neil1	protein_coding	chr9:57142788-57148688	-	72774	227.414	214.314	216.41	416.487	336.307	435.089	0.852395	6.66221e-13	4.86553e-12	up	nei endonuclease VIII-like 1 (E. coli)	http://www.ncbi.nlm.nih.gov/gene/?term=72774
Gm36572	lncRNA	chr12:100890439-100909099	+	102640534	3.15853	4.48356	7.94163	7.65199	9.86236	10.5885	0.85224	0.221583	0.336428	up	predicted gene, 36572, transcript variant X1	http://www.ncbi.nlm.nih.gov/gene/?term=102640534
Gm32092	lncRNA	chr14:55784079-55793781	+	102634535	3.15853	3.58685	0.992704	3.27942	3.94494	6.73811	0.85219	0.402779	0.536688	up	predicted gene, 32092, transcript variant X3	http://www.ncbi.nlm.nih.gov/gene/?term=102634535
Gtpbp2	protein_coding	chr17:46159227-46169370	+	56055	945.454	898.505	933.142	1493.23	1898.5	1617.15	0.852151	5.90246e-29	9.53042e-28	up	GTP binding protein 2	http://www.ncbi.nlm.nih.gov/gene/?term=56055
Snora78	snoRNA	chr17:24719676-24719832	-	100306952	2.10569	0.896712	0	5.46571	0	0	0.852124	0.669308	0.77089	up	small nucleolar RNA, H/ACA box 7	http://www.ncbi.nlm.nih.gov/gene/?term=100306952
Sfmbt1	protein_coding	chr14:30714849-30822721	+	54650	735.938	764.895	797.142	1375.17	1401.44	1369.76	0.851109	8.95108e-41	2.21173e-39	up	Scm-like with four mbt domains 1	http://www.ncbi.nlm.nih.gov/gene/?term=54650
Zkscan17	protein_coding	chr11:59485520-59506640	-	268417	1371.86	1441.02	1321.29	2513.13	2568.16	2379.51	0.850824	7.16293e-54	2.66696e-52	up	zinc finger with KRAB and SCAN domains 17	http://www.ncbi.nlm.nih.gov/gene/?term=268417
Mettl17	protein_coding	chr14:51884842-51891868	+	52535	366.39	322.816	316.673	661.351	561.168	591.028	0.850765	1.84112e-18	1.9173e-17	up	methyltransferase like 17	http://www.ncbi.nlm.nih.gov/gene/?term=52535
Glis2	protein_coding	chr16:4594320-4625141	+	83396	3.15853	6.27698	0	6.55885	4.93118	5.77552	0.849448	0.375515	0.508545	up	GLIS family zinc finger 2	http://www.ncbi.nlm.nih.gov/gene/?term=83396
Zyx	protein_coding	chr6:42349511-42360213	+	22793	835.958	792.693	927.186	1429.83	1415.25	1754.8	0.849147	4.76522e-25	6.6705e-24	up	zyxin	http://www.ncbi.nlm.nih.gov/gene/?term=22793
Batf	protein_coding	chr12:85686720-85709087	+	53314	0	1.79342	4.96352	5.46571	2.95871	3.85035	0.848341	0.457119	0.589677	up	basic leucine zipper transcription factor, ATF-like	http://www.ncbi.nlm.nih.gov/gene/?term=53314
Cd300ld3	protein_coding	chr11:115042104-115048419	-	382551	11.5813	5.38027	14.8906	21.8628	16.766	18.2892	0.847472	0.086179	0.153983	up	CD300 molecule like family member D3	http://www.ncbi.nlm.nih.gov/gene/?term=382551
Zfand2a	protein_coding	chr5:139471216-139484491	-	100494	948.613	1108.34	1054.25	1702.02	2055.32	1843.35	0.847428	3.08444e-31	5.43207e-30	up	zinc finger, AN1-type domain 2A	http://www.ncbi.nlm.nih.gov/gene/?term=100494
Rhof	protein_coding	chr5:123118180-123141808	-	23912	804.373	746.961	760.412	1479.02	1342.27	1338	0.847423	2.43772e-36	5.15619e-35	up	ras homolog family member F (in filopodia)	http://www.ncbi.nlm.nih.gov/gene/?term=23912
Ncs1	protein_coding	chr2:31245708-31295989	+	14299	515.894	533.544	540.031	843.905	930.021	1082.91	0.847033	4.88873e-22	5.99439e-21	up	neuronal calcium sensor 1	http://www.ncbi.nlm.nih.gov/gene/?term=14299
Clock	protein_coding	chr5:76209868-76305603	-	12753	543.268	515.609	544.995	846.091	1075	959.699	0.846862	9.6609e-23	1.22132e-21	up	circadian locomotor output cycles kaput	http://www.ncbi.nlm.nih.gov/gene/?term=12753
S100a6	protein_coding	chr3:90612894-90614414	+	20200	3723.91	3751.84	4074.06	7185.22	6962.83	6627.41	0.846833	1.6366e-69	9.39778e-68	up	S100 calcium binding protein A6 (calcyclin)	http://www.ncbi.nlm.nih.gov/gene/?term=20200
Hbegf	protein_coding	chr18:36504927-36515805	-	15200	4.21138	8.96712	4.96352	5.46571	13.8073	13.4762	0.846485	0.200789	0.309965	up	heparin-binding EGF-like growth factor	http://www.ncbi.nlm.nih.gov/gene/?term=15200
Homer3	protein_coding	chr8:70282880-70294361	+	26558	922.291	863.534	927.186	1670.32	1602.63	1602.71	0.846341	2.43454e-44	6.59509e-43	up	homer scaffolding protein 3	http://www.ncbi.nlm.nih.gov/gene/?term=26558
E230001N04Rik	lncRNA	chr17:28522656-28525888	+	320187	15.7927	30.4882	27.7957	52.4708	45.3669	36.5783	0.845982	0.00922245	0.0213424	up	RIKEN cDNA E230001N04 gene, transcript variant X1	http://www.ncbi.nlm.nih.gov/gene/?term=320187
Rpl13a	protein_coding	chr7:45125563-45128745	-	22121	37990.8	33552.3	36844.2	66906.8	61464.2	66404.1	0.845676	5.60742e-65	2.76271e-63	up	ribosomal protein L13A	http://www.ncbi.nlm.nih.gov/gene/?term=22121
Zbtb32	protein_coding	chr7:30589680-30602819	-	58206	483.255	466.29	435.797	841.719	833.369	813.386	0.845092	7.12964e-27	1.07958e-25	up	zinc finger and BTB domain containing 32	http://www.ncbi.nlm.nih.gov/gene/?term=58206
Il17d	protein_coding	chr14:57524829-57543166	+	239114	8.42275	6.27698	6.94893	3.27942	19.7247	15.4014	0.843303	0.187531	0.293786	up	interleukin 17D	http://www.ncbi.nlm.nih.gov/gene/?term=239114
Ctrl	protein_coding	chr8:105931994-105933862	-	109660	1.05284	3.58685	1.98541	3.27942	1.97247	6.73811	0.841289	0.451772	0.584546	up	chymotrypsin-like	http://www.ncbi.nlm.nih.gov/gene/?term=109660
Arl5c	protein_coding	chr11:97989575-97996285	-	217151	102.126	118.366	99.2704	183.648	216.972	173.266	0.841055	1.09459e-07	5.11477e-07	up	ADP-ribosylation factor-like 5C	http://www.ncbi.nlm.nih.gov/gene/?term=217151
Gm39520	lncRNA	chrX:74318368-74328290	-	105243692	24.2154	19.7277	31.7665	40.4462	49.3118	45.2416	0.840954	0.00720619	0.0170564	up	predicted gene, 39520	http://www.ncbi.nlm.nih.gov/gene/?term=105243692
Hspg2	protein_coding	chr4:137468751-137570630	+	15530	13.687	15.2441	16.876	15.304	40.4357	25.9898	0.840759	0.0480956	0.0930308	up	perlecan (heparan sulfate proteoglycan 2)	http://www.ncbi.nlm.nih.gov/gene/?term=15530
Eif4a2	protein_coding	chr16:23107468-23114132	+	13682	823.324	926.303	851.74	1568.66	1561.21	1533.4	0.840194	1.54422e-40	3.79264e-39	up	eukaryotic translation initiation factor 4A2	http://www.ncbi.nlm.nih.gov/gene/?term=13682
Mia2	protein_coding	chr12:59095582-59190220	+	338320	3196.43	3176.15	3004.92	5184.77	5928.27	5661.94	0.839383	2.31265e-58	9.57225e-57	up	MIA SH3 domain ER export factor 2	http://www.ncbi.nlm.nih.gov/gene/?term=338320
Srpk3	protein_coding	chrX:73772608-73778925	+	56504	7.36991	6.27698	4.96352	9.83827	9.86236	13.4762	0.839331	0.181997	0.28707	up	serine/arginine-rich protein specific kinase 3	http://www.ncbi.nlm.nih.gov/gene/?term=56504
9130230L23Rik	lncRNA	chr5:65987928-66004285	-	231253	5.26422	2.69014	17.8687	19.6765	16.766	9.62587	0.838841	0.171118	0.273293	up	RIKEN cDNA 9130230L23 gene	http://www.ncbi.nlm.nih.gov/gene/?term=231253
Cdk17	protein_coding	chr10:93160876-93251094	+	237459	553.796	653.703	537.053	986.014	1074.01	1063.66	0.838593	2.65021e-25	3.7517e-24	up	cyclin-dependent kinase 17	http://www.ncbi.nlm.nih.gov/gene/?term=237459
Gpr82	protein_coding	chrX:13646134-13667433	+	319200	0	1.79342	0.992704	2.18628	0.986236	1.92517	0.837997	0.639093	0.74712	up	G protein-coupled receptor 82	http://www.ncbi.nlm.nih.gov/gene/?term=319200
Cyp2b10	protein_coding	chr7:25897658-25926624	+	13088	0	2.69014	6.94893	7.65199	3.94494	5.77552	0.836706	0.385701	0.51902	up	cytochrome P450, family 2, subfamily b, polypeptide 10	http://www.ncbi.nlm.nih.gov/gene/?term=13088
Pik3r3	protein_coding	chr4:116221400-116303056	+	18710	67.382	69.0468	53.606	109.314	131.169	99.1465	0.836588	3.81387e-05	0.000130391	up	phosphoinositide-3-kinase regulatory subunit 3	http://www.ncbi.nlm.nih.gov/gene/?term=18710
Syn1	protein_coding	chrX:20860511-20920918	-	20964	0	0	2.97811	4.37257	0.986236	0	0.835514	0.675008	0.775323	up	synapsin I	http://www.ncbi.nlm.nih.gov/gene/?term=20964
H2bc15	protein_coding	chr13:21754076-21754553	+	319187	5.26422	2.69014	1.98541	10.9314	4.93118	1.92517	0.835497	0.371041	0.503616	up	H2B clustered histone 15	http://www.ncbi.nlm.nih.gov/gene/?term=319187
Sgcb	protein_coding	chr5:73632749-73647737	-	24051	215.833	219.694	238.249	401.183	386.605	413.912	0.834819	1.0164e-14	8.41395e-14	up	sarcoglycan, beta (dystrophin-associated glycoprotein)	http://www.ncbi.nlm.nih.gov/gene/?term=24051
Slc48a1	protein_coding	chr15:97784365-97792692	+	67739	2102.53	1951.24	2342.78	3747.29	3649.07	4006.29	0.834751	3.31438e-43	8.6759e-42	up	solute carrier family 48 (heme transporter), member 1	http://www.ncbi.nlm.nih.gov/gene/?term=67739
4933407O12Rik	protein_coding	chr17:80062222-80063462	+	102635879	3.15853	5.38027	1.98541	2.18628	9.86236	6.73811	0.833805	0.349437	0.480733	up	RIKEN cDNA 4933407O12 gene, transcript variant X1	http://www.ncbi.nlm.nih.gov/gene/?term=102635879
2010320M18Rik	lncRNA	chr8:70776862-70777606	+	72093	95.8088	124.643	134.015	242.677	177.522	213.694	0.833316	2.61089e-07	1.17296e-06	up	RIKEN cDNA 2010320M18 gene	http://www.ncbi.nlm.nih.gov/gene/?term=72093
Ppcdc	protein_coding	chr9:57385095-57440157	-	66812	596.963	621.421	573.783	1133.59	1013.85	1048.26	0.832759	1.18991e-29	1.98212e-28	up	phosphopantothenoylcysteine decarboxylase	http://www.ncbi.nlm.nih.gov/gene/?term=66812
Pomc	protein_coding	chr12:3954945-3960643	+	18976	22.1097	17.0375	18.8614	30.608	40.4357	31.7654	0.832267	0.0186221	0.0402201	up	pro-opiomelanocortin-alpha	http://www.ncbi.nlm.nih.gov/gene/?term=18976
Epb41l4aos	lncRNA	chr18:33794892-33795989	+	69749	217.939	187.413	223.358	409.928	362.935	345.569	0.831933	1.64871e-12	1.16749e-11	up	erythrocyte membrane protein band 4.1 like 4a, opposite strand	http://www.ncbi.nlm.nih.gov/gene/?term=69749
Platr29	lncRNA	chr2:165973318-165981656	-	108168815	4.21138	0	0	5.46571	0	1.92517	0.831871	0.625131	0.735846	up	pluripotency associated transcript 29	http://www.ncbi.nlm.nih.gov/gene/?term=108168815
Klhl22	protein_coding	chr16:17759621-17793382	+	224023	979.145	1022.25	1013.55	1752.31	1851.17	1764.42	0.831865	8.52426e-47	2.50025e-45	up	kelch-like 22	http://www.ncbi.nlm.nih.gov/gene/?term=224023
Nr1d2	protein_coding	chr14:18204056-18239106	-	353187	189.512	240.319	195.563	369.482	389.563	357.12	0.831426	1.81972e-12	1.28523e-11	up	nuclear receptor subfamily 1, group D, member 2	http://www.ncbi.nlm.nih.gov/gene/?term=353187
Gm43868	lncRNA	chr6:113044035-113046171	-	115490363	1.05284	0	3.97082	1.09314	0	7.7007	0.831183	0.585442	0.703462	up	predicted gene, 43868	http://www.ncbi.nlm.nih.gov/gene/?term=115490363
Gm5617	protein_coding	chr9:48495343-48495975	+	434402	168.455	182.033	254.132	380.413	321.513	373.484	0.830185	1.19647e-09	6.74224e-09	up	predicted gene 5617	http://www.ncbi.nlm.nih.gov/gene/?term=434402
Gm4117	lncRNA	chr13:89733697-89790770	+	100042940	7.36991	2.69014	4.96352	9.83827	9.86236	6.73811	0.829725	0.248868	0.369361	up	predicted gene 4117	http://www.ncbi.nlm.nih.gov/gene/?term=100042940
Impdh1	protein_coding	chr6:29200436-29216364	-	23917	3356.47	3124.14	3560.83	5546.6	6022.94	6262.59	0.829252	5.73646e-51	1.92887e-49	up	inosine monophosphate dehydrogenase 1	http://www.ncbi.nlm.nih.gov/gene/?term=23917
Slc29a2	protein_coding	chr19:5019057-5031972	+	13340	149.504	164.098	163.796	263.447	305.733	279.15	0.829023	9.91738e-11	6.12623e-10	up	solute carrier family 29 (nucleoside transporters), member 2	http://www.ncbi.nlm.nih.gov/gene/?term=13340
Acy1	protein_coding	chr9:106432981-106438236	-	109652	1023.36	961.275	1115.8	1907.53	1678.57	1919.4	0.828957	2.50427e-33	4.69961e-32	up	aminoacylase 1	http://www.ncbi.nlm.nih.gov/gene/?term=109652
Zfp408	protein_coding	chr2:91642756-91650051	-	381410	249.524	254.666	275.972	435.07	521.719	428.351	0.828707	2.77631e-14	2.23585e-13	up	zinc finger protein 408	http://www.ncbi.nlm.nih.gov/gene/?term=381410
Tmem238	protein_coding	chr7:4784785-4789560	-	664968	429.56	491.398	372.264	687.586	794.906	815.311	0.828395	3.70642e-17	3.55555e-16	up	transmembrane protein 238	http://www.ncbi.nlm.nih.gov/gene/?term=664968
Eno2	protein_coding	chr6:124760053-124769673	-	13807	1103.38	983.693	1066.16	1808.06	1958.66	1825.06	0.82818	4.556e-41	1.13089e-39	up	enolase 2, gamma neuronal	http://www.ncbi.nlm.nih.gov/gene/?term=13807
Tpcn2	protein_coding	chr7:145181633-145284011	-	233979	184.248	173.962	205.49	355.271	332.362	312.841	0.827778	5.79779e-12	3.94782e-11	up	two pore segment channel 2	http://www.ncbi.nlm.nih.gov/gene/?term=233979
Mir703	miRNA	chr5:98475556-98475664	-	735265	29.4796	29.5915	20.8468	26.2354	53.2567	61.6056	0.826587	0.0138295	0.0308145	up	microRNA 703	http://www.ncbi.nlm.nih.gov/gene/?term=735265
Tmem51	protein_coding	chr4:142030990-142084928	-	214359	566.43	478.844	573.783	977.268	970.456	918.308	0.825983	1.0525e-24	1.44846e-23	up	transmembrane protein 51	http://www.ncbi.nlm.nih.gov/gene/?term=214359
Plp1	protein_coding	chrX:136820148-136838582	+	18823	3.15853	3.58685	2.97811	6.55885	6.90365	3.85035	0.825752	0.352154	0.483697	up	proteolipid protein (myelin) 1	http://www.ncbi.nlm.nih.gov/gene/?term=18823
Rack1	protein_coding	chr11:48800360-48806241	+	14694	39651.2	36563.4	39421.3	70176.4	65149.8	69586.4	0.825466	1.32313e-77	8.77139e-76	up	receptor for activated C kinase 1	http://www.ncbi.nlm.nih.gov/gene/?term=14694
LOC115486328	lncRNA	chr6:108791142-108812508	+	115486328	1.05284	1.79342	0.992704	0	0.986236	5.77552	0.825213	0.605462	0.720774	up	uncharacterized LOC115486328	http://www.ncbi.nlm.nih.gov/gene/?term=115486328
Zfp560	protein_coding	chr9:20345136-20385182	-	434377	97.9145	86.0843	93.3142	162.878	174.564	153.051	0.824999	4.75202e-07	2.06381e-06	up	zinc finger protein 560	http://www.ncbi.nlm.nih.gov/gene/?term=434377
Catsperz	protein_coding	chr19:6922426-6925380	-	67077	8.42275	5.38027	3.97082	9.83827	10.8486	10.5885	0.824409	0.204731	0.315037	up	cation channel sperm associated auxiliary subunit zeta	http://www.ncbi.nlm.nih.gov/gene/?term=67077
Plcg1	protein_coding	chr2:160731310-160775760	+	18803	620.125	616.938	673.054	1119.38	1065.13	1196.5	0.82434	1.33722e-29	2.22525e-28	up	phospholipase C, gamma 1	http://www.ncbi.nlm.nih.gov/gene/?term=18803
Gm38510	protein_coding	chr1:85155201-85309015	-	102638555	43.1666	21.5211	33.7519	47.0051	53.2567	72.194	0.823734	0.0055219	0.0134065	up	predicted gene, 38510	http://www.ncbi.nlm.nih.gov/gene/?term=102638555
Rps4l	transcribed_pseudogene	chr6:148354656-148355596	+	66184	3.15853	0	0.992704	3.27942	3.94494	0	0.823177	0.606296	0.721555	up	ribosomal protein S4-like	http://www.ncbi.nlm.nih.gov/gene/?term=66184
Dbp	protein_coding	chr7:45705100-45710203	+	13170	164.244	99.535	139.971	237.212	236.697	236.796	0.823095	1.18558e-07	5.5084e-07	up	D site albumin promoter binding protein	http://www.ncbi.nlm.nih.gov/gene/?term=13170
H2aj	protein_coding	chr6:136808248-136810074	+	232440	3843.93	3316.94	3576.71	6844.16	5480.51	6662.06	0.822425	6.70042e-13	4.88906e-12	up	H2J.A histone	http://www.ncbi.nlm.nih.gov/gene/?term=232440
Shisa8	protein_coding	chr15:82206173-82212848	-	435145	4.21138	4.48356	1.98541	15.304	0.986236	2.88776	0.821793	0.395419	0.529042	up	shisa family member 8	http://www.ncbi.nlm.nih.gov/gene/?term=435145
Bmpr1a	protein_coding	chr14:34411061-34503336	-	12166	1436.08	1517.24	1520.82	2409.28	2919.26	2578.77	0.821727	2.88963e-37	6.32539e-36	up	bone morphogenetic protein receptor, type 1A	http://www.ncbi.nlm.nih.gov/gene/?term=12166
Lrrc46	protein_coding	chr11:97034602-97041369	-	69297	3.15853	2.69014	0	6.55885	0.986236	2.88776	0.821663	0.516407	0.644827	up	leucine rich repeat containing 46	http://www.ncbi.nlm.nih.gov/gene/?term=69297
Dipk2a	protein_coding	chr9:94517864-94538081	-	68861	2026.72	2143.14	2162.11	3576.76	3826.6	3781.04	0.820646	1.14563e-63	5.47885e-62	up	divergent protein kinase domain 2A	http://www.ncbi.nlm.nih.gov/gene/?term=68861
Fut10	protein_coding	chr8:31187313-31265284	+	171167	161.085	142.577	141.957	223.001	288.967	272.412	0.820032	3.63522e-09	1.95074e-08	up	fucosyltransferase 10	http://www.ncbi.nlm.nih.gov/gene/?term=171167
Zfp358	protein_coding	chr8:3493138-3497208	+	140482	100.02	87.8778	73.4601	135.55	170.619	154.014	0.819823	3.2708e-06	1.29404e-05	up	zinc finger protein 358	http://www.ncbi.nlm.nih.gov/gene/?term=140482
Irf6	protein_coding	chr1:193153112-193172036	+	54139	5.26422	5.38027	7.94163	16.3971	9.86236	6.73811	0.819186	0.206344	0.31704	up	interferon regulatory factor 6	http://www.ncbi.nlm.nih.gov/gene/?term=54139
Gimd1	protein_coding	chr3:132629846-132647782	+	433653	2.10569	1.79342	2.97811	3.27942	5.91742	2.88776	0.819116	0.447798	0.580731	up	GIMAP family P-loop NTPase domain containing 1	http://www.ncbi.nlm.nih.gov/gene/?term=433653
Gm15895	lncRNA	chr8:110805196-110810658	+	102639642	9.4756	1.79342	4.96352	7.65199	7.88989	12.5136	0.817783	0.256615	0.378414	up	predicted gene 15895	http://www.ncbi.nlm.nih.gov/gene/?term=102639642
Chrna1os	lncRNA	chr2:73584860-73589208	+	102633437	6.31706	2.69014	0	12.0246	1.97247	1.92517	0.817535	0.452507	0.585209	up	cholinergic receptor, nicotinic, alpha polypeptide 1 (muscle), opposite strand	http://www.ncbi.nlm.nih.gov/gene/?term=102633437
Mdk	protein_coding	chr2:91929805-91932297	-	17242	9.4756	5.38027	9.92704	12.0246	18.7385	12.5136	0.81693	0.141084	0.232764	up	midkine	http://www.ncbi.nlm.nih.gov/gene/?term=17242
Nfkbia	protein_coding	chr12:55489409-55492647	-	18035	3927.11	3946.43	3348.39	6487.79	6814.89	6459.92	0.816361	1.23137e-47	3.72564e-46	up	nuclear factor of kappa light polypeptide gene enhancer in B cells inhibitor, alpha	http://www.ncbi.nlm.nih.gov/gene/?term=18035
Tspan32	protein_coding	chr7:143004907-143019486	+	27027	6.31706	2.69014	0.992704	8.74513	4.93118	3.85035	0.81586	0.37683	0.509902	up	tetraspanin 32	http://www.ncbi.nlm.nih.gov/gene/?term=27027
Gm38566	lncRNA	chr18:38168484-38178438	-	102641610	4.21138	1.79342	0.992704	4.37257	5.91742	1.92517	0.815781	0.459291	0.591867	up	predicted gene, 38566	http://www.ncbi.nlm.nih.gov/gene/?term=102641610
Scamp2	protein_coding	chr9:57560944-57588798	+	24044	1985.66	1872.33	2027.1	3386.55	3447.88	3516.33	0.815517	1.7161e-63	8.15925e-62	up	secretory carrier membrane protein 2	http://www.ncbi.nlm.nih.gov/gene/?term=24044
Myo6	protein_coding	chr9:80164976-80311729	+	17920	294.796	307.572	279.943	510.497	548.347	494.77	0.815374	5.14867e-17	4.89589e-16	up	myosin VI	http://www.ncbi.nlm.nih.gov/gene/?term=17920
Gpr84	protein_coding	chr15:103308233-103310670	-	80910	1178.13	1344.17	1209.11	2098.83	2231.85	2238.01	0.814785	4.47041e-42	1.13199e-40	up	G protein-coupled receptor 84	http://www.ncbi.nlm.nih.gov/gene/?term=80910
Pdia4	protein_coding	chr6:47796141-47813512	-	12304	8017.41	7395.18	8193.78	11265.9	15489.8	14748.8	0.814171	1.13857e-08	5.84074e-08	up	protein disulfide isomerase associated 4	http://www.ncbi.nlm.nih.gov/gene/?term=12304
Ldlr	protein_coding	chr9:21723576-21749919	+	16835	7460.45	7571.83	7829.46	13005.1	13465.1	13717.8	0.813915	5.30725e-94	4.65326e-92	up	low density lipoprotein receptor	http://www.ncbi.nlm.nih.gov/gene/?term=16835
Slc9a2	protein_coding	chr1:40681712-40768885	+	226999	6.31706	0.896712	2.97811	10.9314	4.93118	1.92517	0.813744	0.395186	0.52886	up	solute carrier family 9 (sodium/hydrogen exchanger), member 2	http://www.ncbi.nlm.nih.gov/gene/?term=226999
H13	protein_coding	chr2:152669422-152708668	+	14950	3460.7	3221.89	3607.49	5740.09	5899.66	6437.78	0.813637	2.00007e-52	7.10613e-51	up	histocompatibility 13	http://www.ncbi.nlm.nih.gov/gene/?term=14950
Cetn4	protein_coding	chr3:37308627-37312446	-	207175	21.0569	39.4553	31.7665	57.9365	67.0641	38.5035	0.813586	0.00783601	0.0184188	up	centrin 4	http://www.ncbi.nlm.nih.gov/gene/?term=207175
Ms4a10	protein_coding	chr19:10962289-10974724	-	69826	3.15853	4.48356	4.96352	6.55885	10.8486	4.81293	0.813541	0.300301	0.428569	up	membrane-spanning 4-domains, subfamily A, member 10	http://www.ncbi.nlm.nih.gov/gene/?term=69826
Scamp5	protein_coding	chr9:57441327-57468060	-	56807	479.044	462.703	497.345	890.91	785.044	852.852	0.813205	6.06459e-24	8.0212e-23	up	secretory carrier membrane protein 5	http://www.ncbi.nlm.nih.gov/gene/?term=56807
Pla2g12a	protein_coding	chr3:129878606-129895825	+	66350	1368.7	1053.64	1228.97	1787.29	2281.16	2341.01	0.812477	3.17864e-07	1.41131e-06	up	phospholipase A2, group XIIA	http://www.ncbi.nlm.nih.gov/gene/?term=66350
Cdc37	protein_coding	chr9:21139431-21149934	-	12539	13545.9	12741.4	13051.1	23157.1	22208.1	23711.4	0.812406	7.1514e-90	5.89016e-88	up	cell division cycle 37	http://www.ncbi.nlm.nih.gov/gene/?term=12539
Slc19a1	protein_coding	chr10:77032269-77050432	+	20509	1875.12	1819.43	1807.71	3335.17	3200.34	3127.45	0.812326	7.65011e-63	3.59533e-61	up	solute carrier family 19 (folate transporter), member 1	http://www.ncbi.nlm.nih.gov/gene/?term=20509
Rpl17-ps10	transcribed_pseudogene	chr7:72648734-72649350	-	100042880	660.133	651.91	699.857	1216.67	1131.21	1184.94	0.812181	2.61002e-32	4.71887e-31	up	ribosomal protein L17, pseudogene 10	http://www.ncbi.nlm.nih.gov/gene/?term=100042880
Fbxo15	protein_coding	chr18:84934552-84981476	+	50764	24.2154	8.96712	18.8614	36.0737	25.6421	28.8776	0.812102	0.0418992	0.0823443	up	F-box protein 15	http://www.ncbi.nlm.nih.gov/gene/?term=50764
Tnk1	protein_coding	chr11:69850563-69858730	-	83813	46.3251	52.906	30.7738	68.8679	72.9815	86.6328	0.811608	0.00112397	0.00307701	up	tyrosine kinase, non-receptor, 1	http://www.ncbi.nlm.nih.gov/gene/?term=83813
Prickle1	protein_coding	chr15:93499111-93596266	-	106042	1.05284	0.896712	1.98541	0	2.95871	3.85035	0.811262	0.59933	0.716048	up	prickle planar cell polarity protein 1	http://www.ncbi.nlm.nih.gov/gene/?term=106042
Srpr	protein_coding	chr9:35211203-35217003	+	67398	4962.05	4668.28	5067.76	8449.98	8661.13	8670.02	0.811163	7.12363e-81	5.11772e-79	up	signal recognition particle receptor ('docking protein')	http://www.ncbi.nlm.nih.gov/gene/?term=67398
B3gnt2	protein_coding	chr11:22834739-22860336	-	53625	1027.58	1151.38	1067.16	1900.97	1889.63	1910.74	0.811052	1.03511e-43	2.74928e-42	up	UDP-GlcNAc:betaGal beta-1,3-N-acetylglucosaminyltransferase 2	http://www.ncbi.nlm.nih.gov/gene/?term=53625
Fam13a	protein_coding	chr6:58933536-59024502	-	58909	51.5894	43.9389	54.5987	71.0542	103.555	87.5954	0.810895	0.00040492	0.00118874	up	family with sequence similarity 13, member A	http://www.ncbi.nlm.nih.gov/gene/?term=58909
Eef2	protein_coding	chr10:81176631-81182509	+	13629	119325	112922	117781	207303	196700	210030	0.810857	8.13409e-85	6.11294e-83	up	eukaryotic translation elongation factor 2	http://www.ncbi.nlm.nih.gov/gene/?term=13629
Il12rb1	protein_coding	chr8:70808360-70823542	+	16161	188.459	204.45	215.417	357.457	352.086	358.082	0.810304	8.20566e-13	5.9494e-12	up	interleukin 12 receptor, beta 1	http://www.ncbi.nlm.nih.gov/gene/?term=16161
Acot8	protein_coding	chr2:164792768-164820219	-	170789	238.996	184.723	160.818	341.06	361.949	319.579	0.810005	8.45976e-10	4.83567e-09	up	acyl-CoA thioesterase 8	http://www.ncbi.nlm.nih.gov/gene/?term=170789
Gm10658	lncRNA	chr9:57056897-57071966	-	100038566	17.8984	13.4507	15.8833	20.7697	32.5458	28.8776	0.809291	0.041635	0.0819336	up	predicted gene 10658	http://www.ncbi.nlm.nih.gov/gene/?term=100038566
1810019D21Rik	lncRNA	chr8:106135400-106138723	+	69771	0	1.79342	0.992704	0	4.93118	0	0.808863	0.695061	0.790175	up	RIKEN cDNA 1810019D21 gene	http://www.ncbi.nlm.nih.gov/gene/?term=69771
Brdt	protein_coding	chr5:107331116-107387061	+	114642	85.2804	63.6665	94.3069	139.922	141.032	143.425	0.808639	8.65776e-06	3.24576e-05	up	bromodomain, testis-specific	http://www.ncbi.nlm.nih.gov/gene/?term=114642
Tjp3	protein_coding	chr10:81273188-81291581	-	27375	152.662	101.328	137.986	226.28	216.972	239.684	0.807744	1.11409e-07	5.1975e-07	up	tight junction protein 3	http://www.ncbi.nlm.nih.gov/gene/?term=27375
Mpp3	protein_coding	chr11:101999652-102027045	-	13384	41.0609	33.1783	29.7811	68.8679	62.1329	51.0171	0.8077	0.00273255	0.00700448	up	membrane protein, palmitoylated 3 (MAGUK p55 subfamily member 3)	http://www.ncbi.nlm.nih.gov/gene/?term=13384
Stk38l	protein_coding	chr6:146724930-146778814	+	232533	1164.45	1041.08	1190.25	1929.39	1951.76	2054.16	0.807329	1.41028e-39	3.29968e-38	up	serine/threonine kinase 38 like	http://www.ncbi.nlm.nih.gov/gene/?term=232533
Fdx1	protein_coding	chr9:51943023-51963602	-	14148	801.214	734.407	780.266	1325.98	1367.91	1354.36	0.807329	4.8425e-36	1.01116e-34	up	ferredoxin 1	http://www.ncbi.nlm.nih.gov/gene/?term=14148
Prkcg	protein_coding	chr7:3303532-3331099	+	18752	53.6951	56.4928	50.6279	100.569	97.6374	83.7451	0.806984	0.000155162	0.000485304	up	protein kinase C, gamma	http://www.ncbi.nlm.nih.gov/gene/?term=18752
Gm11723	lncRNA	chr11:117782655-117786147	-	115487828	5.26422	3.58685	12.9052	18.5834	8.87612	10.5885	0.805827	0.199653	0.30859	up	predicted gene 11723, transcript variant X2	http://www.ncbi.nlm.nih.gov/gene/?term=115487828
Fxyd7	protein_coding	chr7:31042515-31051454	-	57780	2.10569	0.896712	0.992704	0	4.93118	1.92517	0.80528	0.604077	0.719703	up	FXYD domain-containing ion transport regulator 7	http://www.ncbi.nlm.nih.gov/gene/?term=57780
Rps27	protein_coding	chr3:90212667-90213648	-	57294	6414.98	6164.89	6204.4	11120.5	10552.7	11147.7	0.80523	4.18231e-88	3.35985e-86	up	ribosomal protein S27	http://www.ncbi.nlm.nih.gov/gene/?term=57294
Chrnb2	protein_coding	chr3:89753448-89764632	-	11444	170.561	166.788	162.804	291.869	304.747	277.225	0.805073	7.40509e-11	4.61806e-10	up	cholinergic receptor, nicotinic, beta polypeptide 2 (neuronal)	http://www.ncbi.nlm.nih.gov/gene/?term=11444
Dact1	protein_coding	chr12:71309884-71320107	+	59036	0	0.896712	1.98541	2.18628	0	2.88776	0.805014	0.668389	0.770053	up	dishevelled-binding antagonist of beta-catenin 1	http://www.ncbi.nlm.nih.gov/gene/?term=59036
Cers4	protein_coding	chr8:4492818-4529603	+	67260	212.675	232.248	210.453	417.58	363.921	364.82	0.803266	1.10538e-12	7.9342e-12	up	ceramide synthase 4	http://www.ncbi.nlm.nih.gov/gene/?term=67260
Rps6	protein_coding	chr4:86854099-86857367	-	20104	24899.8	23212.3	25085.6	43149.6	40997.8	43551.3	0.802956	6.81695e-81	4.91906e-79	up	ribosomal protein S6	http://www.ncbi.nlm.nih.gov/gene/?term=20104
Idua	protein_coding	chr5:108660331-108685446	+	15932	174.772	186.516	202.512	309.359	312.637	360.97	0.802506	4.66487e-11	2.9578e-10	up	iduronidase, alpha-L	http://www.ncbi.nlm.nih.gov/gene/?term=15932
Rgs10	protein_coding	chr7:128373621-128419506	-	67865	538.003	575.689	565.841	996.945	903.392	1030.93	0.802419	1.53066e-25	2.18391e-24	up	regulator of G-protein signalling 10	http://www.ncbi.nlm.nih.gov/gene/?term=67865
Rusc1	protein_coding	chr3:89083975-89093363	-	72296	716.987	680.604	708.791	1155.45	1211.1	1302.38	0.802267	1.07261e-30	1.85102e-29	up	RUN and SH3 domain containing 1	http://www.ncbi.nlm.nih.gov/gene/?term=72296
Tmem60	protein_coding	chr5:20882453-20886870	+	212090	316.906	278.877	261.081	475.517	486.214	529.423	0.801924	5.17218e-15	4.35232e-14	up	transmembrane protein 60	http://www.ncbi.nlm.nih.gov/gene/?term=212090
Hhipl2	protein_coding	chr1:183414463-183437053	+	78772	0	1.79342	0.992704	0	3.94494	0.962587	0.801859	0.677838	0.777257	up	hedgehog interacting protein-like 2	http://www.ncbi.nlm.nih.gov/gene/?term=78772
Gp5	protein_coding	chr16:30307685-30310781	-	14729	3.15853	1.79342	1.98541	3.27942	0.986236	7.7007	0.801579	0.476961	0.608248	up	glycoprotein 5 (platelet)	http://www.ncbi.nlm.nih.gov/gene/?term=14729
Cd83	protein_coding	chr13:43785112-43803133	+	12522	305.325	323.713	251.154	527.987	536.512	471.668	0.801347	5.17014e-14	4.06727e-13	up	CD83 antigen	http://www.ncbi.nlm.nih.gov/gene/?term=12522
Add3	protein_coding	chr19:53140443-53247326	+	27360	1100.22	1135.24	1153.52	1946.88	1949.79	2009.88	0.801308	5.09973e-48	1.56328e-46	up	adducin 3 (gamma)	http://www.ncbi.nlm.nih.gov/gene/?term=27360
Klhl3	protein_coding	chr13:58000226-58123477	-	100503085	1.05284	3.58685	0.992704	2.18628	0.986236	6.73811	0.800665	0.527582	0.654133	up	kelch-like 3	http://www.ncbi.nlm.nih.gov/gene/?term=100503085
Rps4x	protein_coding	chrX:102184941-102189391	-	20102	19677.7	18059.8	19338.9	34072.1	31831.8	33504.8	0.800579	1.59909e-76	1.03075e-74	up	ribosomal protein S4, X-linked	http://www.ncbi.nlm.nih.gov/gene/?term=20102
Gm41094	lncRNA	chr14:8054018-8055609	-	105245677	1.05284	1.79342	0	1.09314	1.97247	1.92517	0.799475	0.654988	0.759534	up	predicted gene, 41094	http://www.ncbi.nlm.nih.gov/gene/?term=105245677
Abcg8	protein_coding	chr17:84676302-84700333	+	67470	4.21138	1.79342	9.92704	12.0246	6.90365	8.66328	0.79882	0.275076	0.399461	up	ATP binding cassette subfamily G member 8	http://www.ncbi.nlm.nih.gov/gene/?term=67470
Nop56	protein_coding	chr2:130274367-130279313	+	67134	4865.19	4851.21	4090.93	8095.81	8063.47	7849.9	0.798024	2.59641e-45	7.2504e-44	up	NOP56 ribonucleoprotein	http://www.ncbi.nlm.nih.gov/gene/?term=67134
Mtag2	lncRNA	chr7:45366161-45367948	+	50994	1.05284	2.69014	7.94163	8.74513	4.93118	6.73811	0.798012	0.351224	0.482622	up	metastasis associated gene 2	http://www.ncbi.nlm.nih.gov/gene/?term=50994
Zmynd15	protein_coding	chr11:70459433-70466204	+	574428	28.4268	16.1408	31.7665	61.2159	42.4082	28.8776	0.797454	0.0218324	0.0464868	up	zinc finger, MYND-type containing 15	http://www.ncbi.nlm.nih.gov/gene/?term=574428
Adgrd1	protein_coding	chr5:129096750-129204599	+	243277	100.02	69.0468	107.212	156.319	162.729	158.827	0.797166	6.06468e-06	2.32603e-05	up	adhesion G protein-coupled receptor D1	http://www.ncbi.nlm.nih.gov/gene/?term=243277
Ripk3	protein_coding	chr14:55784995-55788857	-	56532	890.706	907.472	958.952	1630.97	1497.11	1663.35	0.797056	9.75465e-36	2.01621e-34	up	receptor-interacting serine-threonine kinase 3	http://www.ncbi.nlm.nih.gov/gene/?term=56532
Irx5	protein_coding	chr8:92357796-92361456	+	54352	12.6341	11.6573	19.8541	31.7011	35.5045	9.62587	0.796545	0.0892818	0.158676	up	Iroquois homeobox 5	http://www.ncbi.nlm.nih.gov/gene/?term=54352
Hykk	protein_coding	chr9:54917290-54949924	+	235386	0	1.79342	0.992704	0	2.95871	1.92517	0.796311	0.675755	0.775936	up	hydroxylysine kinase 1	http://www.ncbi.nlm.nih.gov/gene/?term=235386
Os9	protein_coding	chr10:127094259-127121160	-	216440	3230.13	2943.9	3211.4	4991.28	5544.62	5750.49	0.796095	1.71502e-46	5.00333e-45	up	amplified in osteosarcoma	http://www.ncbi.nlm.nih.gov/gene/?term=216440
Gm33509	lncRNA	chr17:56988162-56989923	-	102636446	3.15853	0	0.992704	2.18628	0.986236	3.85035	0.795687	0.602256	0.718527	up	predicted gene, 33509	http://www.ncbi.nlm.nih.gov/gene/?term=102636446
B430306N03Rik	protein_coding	chr17:48315279-48326511	+	320148	12.6341	20.6244	14.8906	16.3971	33.532	33.6905	0.794904	0.0538873	0.102819	up	RIKEN cDNA B430306N03 gene	http://www.ncbi.nlm.nih.gov/gene/?term=320148
4930502C15Rik	lncRNA	chr6:38737516-38792619	+	320733	2.10569	8.07041	6.94893	7.65199	3.94494	18.2892	0.794202	0.279254	0.404287	up	RIKEN cDNA 4930502C15 gene	http://www.ncbi.nlm.nih.gov/gene/?term=320733
Chrnb1	protein_coding	chr11:69784036-69795966	-	11443	18.9512	12.554	15.8833	24.0491	32.5458	25.0273	0.793987	0.0453566	0.0883722	up	cholinergic receptor, nicotinic, beta polypeptide 1 (muscle)	http://www.ncbi.nlm.nih.gov/gene/?term=11443
Aoc3	protein_coding	chr11:101330606-101339430	+	11754	3.15853	0.896712	2.97811	2.18628	8.87612	0.962587	0.793825	0.493321	0.623215	up	amine oxidase, copper containing 3	http://www.ncbi.nlm.nih.gov/gene/?term=11754
LOC115488553	snoRNA	chr15:34440791-34440922	-	115488553	3.15853	0.896712	4.96352	9.83827	0	5.77552	0.793691	0.460398	0.592688	up	small nucleolar RNA SNORA72	http://www.ncbi.nlm.nih.gov/gene/?term=115488553
P2ry2	protein_coding	chr7:100996568-101012053	-	18442	323.223	287.845	264.059	485.355	534.54	494.77	0.79348	5.71015e-15	4.79759e-14	up	purinergic receptor P2Y, G-protein coupled 2	http://www.ncbi.nlm.nih.gov/gene/?term=18442
H2bc22	protein_coding	chr13:21787483-21801561	+	319188	2.10569	0	0.992704	4.37257	0	0.962587	0.792513	0.671542	0.772538	up	H2B clustered histone 22	http://www.ncbi.nlm.nih.gov/gene/?term=319188
Gm46845	lncRNA	chr4:12155733-12159422	+	108168930	0	0.896712	1.98541	1.09314	2.95871	0.962587	0.792448	0.660231	0.763837	up	predicted gene, 46845	http://www.ncbi.nlm.nih.gov/gene/?term=108168930
Plcd3	protein_coding	chr11:103070296-103101710	-	72469	207.41	218.798	233.286	356.364	380.687	404.287	0.791953	1.24849e-12	8.93781e-12	up	phospholipase C, delta 3	http://www.ncbi.nlm.nih.gov/gene/?term=72469
Ppan	protein_coding	chr9:20888175-20892179	+	235036	4244.01	4031.62	4079.02	7455.22	6641.31	7288.71	0.791641	3.84856e-59	1.63824e-57	up	peter pan homolog	http://www.ncbi.nlm.nih.gov/gene/?term=235036
Wdr60	protein_coding	chr12:116206261-116263046	-	217935	303.219	307.572	288.877	520.335	509.884	526.535	0.790657	5.46019e-17	5.18606e-16	up	WD repeat domain 60	http://www.ncbi.nlm.nih.gov/gene/?term=217935
Wls	protein_coding	chr3:159839650-159938666	+	68151	659.08	623.215	654.192	1094.23	1116.42	1135.85	0.7905	5.81683e-31	1.01456e-29	up	wntless WNT ligand secretion mediator	http://www.ncbi.nlm.nih.gov/gene/?term=68151
4930447F24Rik	lncRNA	chr9:108133718-108138567	+	76873	4.21138	8.96712	5.95623	12.0246	10.8486	10.5885	0.790488	0.206843	0.317707	up	RIKEN cDNA 4930447F24 gene	http://www.ncbi.nlm.nih.gov/gene/?term=76873
Rrad	protein_coding	chr8:104628070-104631350	-	56437	151.61	138.094	146.92	270.006	227.821	257.011	0.790324	4.67782e-09	2.48569e-08	up	Ras-related associated with diabetes	http://www.ncbi.nlm.nih.gov/gene/?term=56437
Tgfbr2	protein_coding	chr9:116087695-116175363	-	21813	2975.34	3043.44	2976.13	5100.6	5374.99	5073.8	0.789547	3.80082e-73	2.33901e-71	up	transforming growth factor, beta receptor II	http://www.ncbi.nlm.nih.gov/gene/?term=21813
Gramd1b	protein_coding	chr9:40293233-40533614	-	235283	1489.77	1562.07	1623.07	2590.75	2773.3	2715.46	0.789318	2.33936e-50	7.72273e-49	up	GRAM domain containing 1B	http://www.ncbi.nlm.nih.gov/gene/?term=235283
Rps23rg1	protein_coding	chr8:3567998-3584776	+	546049	117.919	96.8449	109.197	168.344	179.495	209.844	0.789171	6.51973e-07	2.77463e-06	up	ribosomal protein S23, retrogene 1	http://www.ncbi.nlm.nih.gov/gene/?term=546049
Rmrp	RNase_MRP_RNA	chr4:43492785-43493059	-	19782	114.76	102.225	102.249	180.368	179.495	190.592	0.788523	2.62216e-07	1.1777e-06	up	RNA component of mitochondrial RNAase P	http://www.ncbi.nlm.nih.gov/gene/?term=19782
Disp2	protein_coding	chr2:118779702-118795175	+	214240	2.10569	1.79342	1.98541	3.27942	5.91742	0.962587	0.788445	0.513687	0.642572	up	dispatched RND tramsporter family member 2	http://www.ncbi.nlm.nih.gov/gene/?term=214240
Tmem140	protein_coding	chr6:34863146-34874946	+	68487	151.61	168.582	170.745	271.099	300.802	276.262	0.787757	4.82167e-10	2.8133e-09	up	transmembrane protein 140	http://www.ncbi.nlm.nih.gov/gene/?term=68487
Slc24a1	protein_coding	chr9:64922861-64951620	-	214111	0	0.896712	1.98541	1.09314	1.97247	1.92517	0.787421	0.659301	0.763195	up	solute carrier family 24 (sodium/potassium/calcium exchanger), member 1	http://www.ncbi.nlm.nih.gov/gene/?term=214111
Gbe1	protein_coding	chr16:70313949-70569720	+	74185	1260.25	1202.49	1430.49	2233.29	2326.53	2156.19	0.787253	2.26398e-35	4.62089e-34	up	glucan (1,4-alpha-), branching enzyme 1	http://www.ncbi.nlm.nih.gov/gene/?term=74185
Gpr162	protein_coding	chr6:124858444-124864195	-	14788	6.31706	35.8685	36.7301	48.0982	38.4632	50.0545	0.787194	0.239738	0.358487	up	G protein-coupled receptor 162	http://www.ncbi.nlm.nih.gov/gene/?term=14788
Dlg3	protein_coding	chrX:100767411-100818410	+	53310	96.8617	95.9482	76.4382	158.506	175.55	130.912	0.786765	8.56018e-06	3.21584e-05	up	discs large MAGUK scaffold protein 3	http://www.ncbi.nlm.nih.gov/gene/?term=53310
Rapgef2	protein_coding	chr3:79062511-79286545	-	76089	1299.21	1322.65	1382.84	1860.53	2794.99	2251.49	0.786556	4.0635e-06	1.59029e-05	up	Rap guanine nucleotide exchange factor (GEF) 2	http://www.ncbi.nlm.nih.gov/gene/?term=76089
Gm2511	protein_coding	chr7:43511165-43519079	-	100039946	0	1.79342	0.992704	0	0.986236	3.85035	0.786079	0.684757	0.782714	up	predicted gene 2511	http://www.ncbi.nlm.nih.gov/gene/?term=100039946
Basp1	protein_coding	chr15:25363277-25413764	-	70350	9.4756	3.58685	3.97082	6.55885	7.88989	14.4388	0.785851	0.262042	0.384573	up	brain abundant, membrane attached signal protein 1	http://www.ncbi.nlm.nih.gov/gene/?term=70350
Rps8	protein_coding	chr4:117153836-117156132	-	20116	22945.7	21717.5	13981.2	35181.7	31918.5	33994.7	0.785644	0.000196567	0.000604884	up	ribosomal protein S8	http://www.ncbi.nlm.nih.gov/gene/?term=20116
Nlgn2	protein_coding	chr11:69823123-69837784	-	216856	218.992	213.417	236.264	373.854	406.329	370.596	0.784254	1.04068e-12	7.48299e-12	up	neuroligin 2	http://www.ncbi.nlm.nih.gov/gene/?term=216856
Lat2	protein_coding	chr5:134600103-134619783	-	56743	3717.59	3952.71	3812.98	6313.98	6604.82	6854.58	0.783903	4.93723e-67	2.55608e-65	up	linker for activation of T cells family, member 2	http://www.ncbi.nlm.nih.gov/gene/?term=56743
Itgb7	protein_coding	chr15:102215994-102233405	-	16421	837.011	749.651	811.039	1310.68	1490.2	1320.67	0.783319	2.46921e-28	3.89062e-27	up	integrin beta 7	http://www.ncbi.nlm.nih.gov/gene/?term=16421
4933427E11Rik	lncRNA	chr15:74709161-74710374	+	66769	6.31706	7.17369	2.97811	12.0246	4.93118	11.551	0.783101	0.264157	0.387225	up	RIKEN cDNA 4933427E11 gene	http://www.ncbi.nlm.nih.gov/gene/?term=66769
[truncated: 14,398 more rows]
